# Supplementary material for: Phenotypic plasticity and genetic control in colorectal cancer evolution
Source: Nature. 2022 Oct 26;611(7937):744–53. doi: 10.1038/s41586-022-05311-x (PMC9684078; doi:10.1038/s41586-022-05311-x)
Supplement: Supplementary file 7 — Summary of subclonal driver mutations. [file 41586_2022_5311_MOESM7_ESM.xlsx]

## Sheet: Table S4
Patient	Mutation	Mutation Consequence	Mutated samples	MSI	dN/ds~1	not exp	benign	bold	Has RNA		Benign or not expressed	Benign or not expressed	No exp, but dNdS equal 1
C516	chr1:147624282_G/A	BCL9 (p.D1202N)	3/4	1							FALSE	FALSE	12	21
C516	chr1:21884524_G/A	HSPG2 (c.1654+4C>T)	3/4	1							FALSE	FALSE	Benign or not expressed
C516	chr10:59906281_GC/G	CCDC6 (p.G48Afs*26)	3/4	1							FALSE	FALSE	12	34
C516	chr12:112486553_G/A	PTPN11 (p.V435M)	2/4	1							FALSE	FALSE	dNdS=1
C516	chr17:5170706_CG/C	USP6 (p.G1251Afs*14)	3/4	1							FALSE	FALSE	18	34
C516	chr22:41178674_GC/G	EP300 (p.H2324Tfs*29)	3/4	1							FALSE	FALSE	dNdS=1, but not benign or not expressed
C518	chr1:147614519_AC/A	BCL9 (p.S157Pfs*37)	5/6	1							FALSE	FALSE	9
C518	chr10:87933165_T/C	PTEN (p.C136R)	4/6	1				1			FALSE	FALSE	dNdS=1, benign or not expressed
C518	chr11:533829_TC/T	HRAS (p.E76Rfs*28)	2/6	1	1						FALSE	TRUE	21	34
C518	chr11:92353882_C/CT	FAT3 (p.P592Sfs*16)	1/6	1							FALSE	FALSE
C518	chr17:39693257_T/G	ERBB2 (ENST00000578199.5:c.-276-4T>G)	1/6	1							FALSE	FALSE
C518	chr17:39724852_GA/G	ERBB2 (p.N813Tfs*11)	2/6	1							FALSE	FALSE
C518	chr22:41117811_A/C	EP300 (p.Q240P)	2/6	1							FALSE	FALSE
C518	chr4:125479859_GA/G	FAT4 (p.K4199Nfs*11)	2/6	1							FALSE	FALSE
C518	chr5:56865434_GA/G	MAP3K1 (p.T379Lfs*2)	1/6	1		1					TRUE	TRUE
C518	chr5:80675095_CA/C	MSH3 (p.K383Rfs*32)	2/6	1							FALSE	FALSE
C518	chr6:157167141_C/T	ARID1B (p.A981V)	2/6	1	1	1					TRUE	TRUE
C518	chr7:2939803_C/A	CARD11 (p.E270D)	2/6	1							FALSE	FALSE
C518	chrX:155065404_A/G	MTCP1 (c.*5-5T>C)	1/6	1							FALSE	FALSE
C519	chr3:30672373_A/T	TGFBR2 (p.D397V)	1/4	0	1				0		FALSE	TRUE
C524	chr3:179199088_G/A	PIK3CA (p.R88Q)	3/10	0				1	1		FALSE	FALSE
C524	chr3:179204575_T/C	PIK3CA (p.C378R)	3/10	0				1	1		FALSE	FALSE
C525	chr3:179218307_A/C	PIK3CA (p.Q546P)	4/10	0					0		FALSE	FALSE
C525	chr4:125406941_A/T	FAT4 (p.D1790V)	1/10	0	1				0		FALSE	TRUE
C530	chr11:118900764_GC/G	BCL9L (p.S993Tfs*38)	1/11	0					0		FALSE	FALSE
C530	chr7:2947770_C/T	CARD11 (p.D9N)	1/11	0	1		1		0		TRUE	TRUE
C531	chr11:118899271_G/A	BCL9L (p.P1215L)	1/10	0			1		0		TRUE	TRUE
C531	chr11:92883288_C/T	FAT3 (p.R4278W)	1/10	0	1	1			1		TRUE	TRUE
C531	chr18:51048789_C/T	SMAD4 (p.A118V)	3/10	0				1	1		FALSE	FALSE
C531	chr3:179199690_G/A	PIK3CA (p.G118D)	1/10	0					0		FALSE	FALSE
C531	chr3:179218306_C/A	PIK3CA (p.Q546K)	4/10	0					0		FALSE	FALSE
C531	chr4:125415603_G/A	FAT4 (p.A2214T)	1/10	0	1				0		FALSE	TRUE
C532	chr11:92352276_A/T	FAT3 (p.N55I)	8/10	0		1			1		TRUE	TRUE
C532	chr2:32597871_T/C	BIRC6 (p.L4578P)	3/10	0	1				0		FALSE	TRUE
C536	chr12:124430639_C/T	NCOR2 (p.R344H)	1/7	1							FALSE	FALSE
C536	chr2:47800355_G/A	MSH6 (p.R791H)	4/7	1							FALSE	FALSE
C536	chr3:10064741_T/G	FANCD2 (p.F678L)	2/7	1							FALSE	FALSE
C536	chr6:157133177_G/A	ARID1B (p.G828S)	6/7	1	1						FALSE	TRUE
C536	chr6:157206563_C/T	ARID1B (p.R1795C)	4/7	1	1						FALSE	TRUE
C536	chr9:93267771_C/T	WNK2 (p.A1241V)	3/7	1							FALSE	FALSE
C536	chrX:40074946_C/T	BCOR (p.A134T)	3/7	1	1		1				TRUE	TRUE
C537	chr20:58854797_G/A	GNAS (p.R511H)	2/7	0	1		1		1		TRUE	TRUE
C537	chr3:179218303_G/A	PIK3CA (p.E545K)	3/7	0					0		FALSE	FALSE
C538	chr17:58363400_GC/AT	RNF43 (p.Q153*)	3/9	0				1	0		FALSE	FALSE
C539	chr12:12520980_G/A	DUSP16 (p.S40F)	5/9	0	1				0		FALSE	TRUE
C539	chr12:25245351_C/A	KRAS (p.G12C)	4/9	0					0		FALSE	FALSE
C539	chr14:50757042_C/T	NIN (p.G1330S)	4/9	0	1	1			1		TRUE	TRUE
C539	chr2:147899800_T/G	ACVR2A (p.L144V)	2/9	0	1		1		0		TRUE	TRUE
C539	chr2:32442191_T/A	BIRC6 (p.C1357*)	1/9	0					1		FALSE	FALSE
C544	chr3:179234298_T/A	PIK3CA (p.H1047Q)	1/6	0			1		0		TRUE	TRUE
C548	chr11:92866868_C/T	FAT3 (p.T3929M)	1/8	1							FALSE	FALSE
C548	chr12:132668437_AG/A	POLE (p.L698Cfs*94)	1/8	1							FALSE	FALSE
C548	chr12:56097177_CG/C	ERBB3 (p.A805Hfs*95)	1/8	1							FALSE	FALSE
C548	chr14:75047634_AT/A	MLH3 (p.N674Ifs*6)	6/8	1							FALSE	FALSE
C548	chr15:67166850_G/A	SMAD3 (p.A202T)	2/8	1							FALSE	FALSE
C548	chr16:10180315_CG/C	GRIN2A (p.A33Rfs*2)	3/8	1							FALSE	FALSE
C548	chr17:31334898_GT/G	NF1 (p.C1939Afs*19)	7/8	1							FALSE	FALSE
C548	chr17:5170706_C/CG	USP6 (p.S1252Qfs*12)	2/8	1							FALSE	FALSE
C548	chr17:58357799_A/AC	RNF43 (p.P660Sfs*87)	2/8	1							FALSE	FALSE
C548	chr17:72123952_GC/G	SOX9 (p.P367Hfs*16)	1/8	1							FALSE	FALSE
C548	chr2:32442448_T/C	BIRC6 (p.C1411R)	2/8	1							FALSE	FALSE
C548	chr20:1915326_G/A	SIRPA (p.D103N)	1/8	1							FALSE	FALSE
C548	chr22:41178674_GC/G	EP300 (p.H2324Tfs*29)	1/8	1							FALSE	FALSE
C548	chr3:37025740_A/G	MLH1 (p.H381R)	1/8	1							FALSE	FALSE
C548	chr9:93293112_G/A	WNK2 (p.D1920N)	1/8	1							FALSE	FALSE
C548	chrX:130014349_T/C	BCORL1 (p.L526P)	1/8	1							FALSE	FALSE
C548	chrX:64186149_G/A	AMER1 (ENSP00000364003.3:p.R795C)	3/8	1							FALSE	FALSE
C549	chr12:124340427_C/G	NCOR2 (p.L1785F)	1/7	0	1				0		FALSE	TRUE
C549	chr20:58854835_C/T	GNAS (p.R524C)	1/7	0	1		1		0		TRUE	TRUE
C550	chr16:9763190_G/A	GRIN2A (p.R1452C)	1/4	0	1	1			1		TRUE	TRUE
C551	chr1:26729822_C/T	ARID1A (p.R437W)	1/10	0	1				1		FALSE	TRUE
C551	chr17:5139434_GT/G	USP6 (p.V420Afs*44)	2/10	0	1	1			1		TRUE	TRUE
C552	chr1:147619073_C/G	BCL9 (p.N306K)	1/4	1							FALSE	FALSE
C552	chr1:21848705_T/A	HSPG2 (p.S2559C)	1/4	1							FALSE	FALSE
C552	chr11:118903295_GC/G	BCL9L (p.G230Afs*62)	3/4	1							FALSE	FALSE
C552	chr12:124362243_C/A	NCOR2 (p.A995S)	2/4	1	1		1				TRUE	TRUE
C552	chr2:47512368_TG/T	MSH2 (ENSP00000384199.1:p.G902Efs*42)	2/4	1							FALSE	FALSE
C552	chr2:47799065_G/A	MSH6 (p.R361H)	1/4	1							FALSE	FALSE
C552	chr2:47801119_G/A	MSH6 (p.D1046N)	1/4	1							FALSE	FALSE
C552	chr9:93258994_G/A	WNK2 (p.A816T)	2/4	1							FALSE	FALSE
C552	chr9:93267899_G/A	WNK2 (p.G1284S)	1/4	1							FALSE	FALSE
C554	chr12:12477374_G/A	DUSP16 (p.S486L)	1/8	0	1		1		0		TRUE	TRUE
C554	chr4:125407046_T/A	FAT4 (p.M1825K)	3/8	0	1				0		FALSE	TRUE
C554	chr4:152329731_G/A	FBXW7 (p.R313*)	1/8	0				1	1		FALSE	FALSE
C555	chrX:64191687_C/G	AMER1 (p.E534Q)	1/4	0	1				0		FALSE	TRUE
C559	chr1:26772507_A/AGGATCTAT	ARID1A (p.Q1142Dfs*22)	2/11	0				1	1		FALSE	FALSE
C561	chr4:125448865_T/G	FAT4 (p.L2617V)	2/10	1			1				TRUE	TRUE
			MSI:	53	6	2	3	1
			MSS:	34	18	5	7	6	13
			All:	87	24	7	10	7
