# Supplementary material for: Phenotypic plasticity and genetic control in colorectal cancer evolution
Source: Nature. 2022 Oct 26;611(7937):744–53. doi: 10.1038/s41586-022-05311-x (PMC9684078; doi:10.1038/s41586-022-05311-x)
Supplement: Supplementary file 8 — Source Data Fig. 1. [file 41586_2022_5311_MOESM8_ESM.xlsx]

## Sheet: Fig. 1abc
#Figure 1a-c - Gene information table including summary expression statistics and Groups (identical to Table S1)
Mean_Var	Mean_Mean_Exp	Mean_Norm	ensembl_gene_id	entrezgene	hgnc_symbol	Group
1.60287	1.31746	0.802006	ENSG00000000003	7105	TSPAN6	2
0.451841	0.195495	0.201629	ENSG00000000005	64102	TNMD	4
1.83411	1.5928	1.41372	ENSG00000000419	8813	DPM1	2
1.47017	0.992663	1.24543	ENSG00000000457	57147	SCYL3	3
1.47782	1.05066	0.814465	ENSG00000000460	55732	C1orf112	4
1.26384	0.56151	1.05139	ENSG00000000971	3075	CFH	4
1.57302	1.34668	0.951401	ENSG00000001036	2519	FUCA2	2
1.70733	1.56817	1.16343	ENSG00000001084	2729	GCLC	2
1.52879	1.00323	0.816503	ENSG00000001167	4800	NFYA	3
0.966173	0.53807	0.573291	ENSG00000001460	90529	STPG1	4
1.1684	0.763661	0.942251	ENSG00000001461	57185	NIPAL3	3
1.57451	1.33857	1.15166	ENSG00000001497	81887	LAS1L	2
1.2261	0.774667	1.0797	ENSG00000001561	22875	ENPP4	3
0.938205	0.666258	0.322306	ENSG00000001617	6405	SEMA3F	4
1.61655	1.92004	1.69228	ENSG00000001626	1080	CFTR	1
1.49204	1.7283	1.63083	ENSG00000001629	54467	ANKIB1	1
1.78564	1.54983	1.48733	ENSG00000001631	889	KRIT1	2
1.19975	0.703062	0.672487	ENSG00000002016	5893	RAD52	3
0.831678	0.529445	0.889626	ENSG00000002330	572	BAD	3
1.48538	1.61749	1.22987	ENSG00000002549	51056	LAP3	2
1.78567	1.75607	1.84078	ENSG00000002586	4267	CD99	2
1.37417	1.09587	1.69034	ENSG00000002726	26	AOC1	2
1.41188	1.239	0.942118	ENSG00000002822	8379	MAD1L1	3
1.27468	1.63879	1.68677	ENSG00000002834	3927	LASP1	2
1.05171	0.65074	0.67877	ENSG00000002919	29916	SNX11	4
1.54161	1.38286	1.49636	ENSG00000002933	55365	TMEM176A	2
1.43028	1.37853	1.28808	ENSG00000003056	4074	M6PR	2
0.649745	0.368664	0.492707	ENSG00000003096	90293	KLHL13	4
1.69358	1.67563	1.56099	ENSG00000003147	3382	ICA1	2
1.908	1.34919	1.14333	ENSG00000003393	57679	ALS2	2
1.74175	1.20108	1.42572	ENSG00000003400	843	CASP10	3
1.10577	0.616601	0.894866	ENSG00000003436	7035	TFPI	4
1.82159	1.146	0.737957	ENSG00000003509	55471	NDUFAF7	3
1.70556	1.49923	1.52497	ENSG00000003756	10181	RBM5	2
1.32215	1.19111	0.880033	ENSG00000004059	381	ARF5	3
0.910091	0.584202	0.623657	ENSG00000004139	23098	SARM1	3
1.68089	1.56662	1.13391	ENSG00000004142	26073	POLDIP2	2
1.48527	1.08459	0.866792	ENSG00000004399	23129	PLXND1	3
1.51007	1.92357	1.75881	ENSG00000004455	204	AK2	1
1.64241	1.68288	1.22254	ENSG00000004478	2288	FKBP4	1
1.35263	1.74896	1.37624	ENSG00000004487	23028	KDM1A	2
1.65154	1.76231	1.8218	ENSG00000004534	10180	RBM6	2
1.08678	0.774263	0.399003	ENSG00000004660	84254	CAMKK1	4
1.67254	1.1013	0.739654	ENSG00000004700	5965	RECQL	3
1.71265	1.33866	0.867556	ENSG00000004766	55610	VPS50	2
0.454972	0.253138	1.00321	ENSG00000004776	126393	HSPB6	4
0.912599	0.486052	0.291668	ENSG00000004777	115703	ARHGAP33	3
1.25344	1.18808	0.947184	ENSG00000004779	4706	NDUFAB1	3
1.53382	0.86331	1.32231	ENSG00000004799	5166	PDK4	3
1.86353	1.70696	1.57151	ENSG00000004864	10165	SLC25A13	2
1.78268	1.15159	0.575703	ENSG00000004866	7982	ST7	3
1.41835	1.46609	1.33169	ENSG00000004897	996	CDC27	2
1.77699	1.25747	1.10862	ENSG00000004961	3052	HCCS	3
1.28801	0.952701	0.894159	ENSG00000004975	1856	DVL2	3
1.09009	0.612723	0.340155	ENSG00000005001	64063	PRSS22	4
1.53463	1.52686	1.53979	ENSG00000005007	5976	UPF1	1
1.45124	1.32927	1.03761	ENSG00000005020	8935	SKAP2	2
1.06372	1.88909	1.96778	ENSG00000005022	292	SLC25A5	1
1.05774	0.658671	0.277146	ENSG00000005059	55013	MCUB	4
1.0826	0.691935	0.358581	ENSG00000005073	3207	HOXA11	3
2.03308	1.41303	1.35213	ENSG00000005075	5439	POLR2J	2
1.44283	1.04087	0.826783	ENSG00000005100	56919	DHX33	3
1.6109	1.45058	1.17382	ENSG00000005156	3980	LIG3	2
1.64575	1.35269	1.12196	ENSG00000005175	79657	RPAP3	2
1.62512	1.04577	1.14521	ENSG00000005187	6296	ACSM3	3
1.195	0.597248	0.400022	ENSG00000005189	81691	REXO5	3
1.4681	1.21417	0.623654	ENSG00000005194	57019	CIAPIN1	3
1.32832	0.939948	0.533425	ENSG00000005206	56928	SPPL2B	3
1.19983	0.714388	0.95277	ENSG00000005238	80256	FAM214B	4
0.720526	0.307679	0.916954	ENSG00000005243	51226	COPZ2	4
0.892611	0.461725	0.849327	ENSG00000005249	5577	PRKAR2B	4
1.5917	1.22513	1.02587	ENSG00000005302	10943	MSL3	3
1.32716	1.96728	2.08433	ENSG00000005339	1387	CREBBP	1
1.29023	0.754722	0.954126	ENSG00000005379	9256	TSPOAP1	4
1.41818	1.15607	0.90044	ENSG00000005436	6936	GCFC2	3
0.741058	0.376411	0.31041	ENSG00000005448	84058	WDR54	4
1.34999	0.808917	0.560295	ENSG00000005469	54677	CROT	4
0.621	0.29462	0.572192	ENSG00000005471	5244	ABCB4	4
1.1759	2.006	2.02935	ENSG00000005483	55904	KMT2E	1
1.13831	0.917016	0.939031	ENSG00000005486	57414	RHBDD2	3
1.54785	1.7668	1.70785	ENSG00000005700	25998	IBTK	1
1.77522	1.36479	0.956486	ENSG00000005801	7748	ZNF195	3
1.40679	1.87428	1.83586	ENSG00000005810	23077	MYCBP2	1
1.41998	1.11207	0.936044	ENSG00000005812	26224	FBXL3	3
1.77769	1.17862	1.25309	ENSG00000005882	5164	PDK2	3
1.59145	1.4161	1.52802	ENSG00000005884	3675	ITGA3	2
1.67292	1.56939	1.25138	ENSG00000005889	7543	ZFX	2
1.55737	1.39682	1.30546	ENSG00000005893	3920	LAMP2	2
1.37317	1.19632	1.45796	ENSG00000006007	51573	GDE1	3
0.775349	0.675853	0.602427	ENSG00000006015	55049	C19orf60	4
1.27594	0.857382	0.688686	ENSG00000006025	114881	OSBPL7	3
1.63892	1.0997	1.10964	ENSG00000006042	26022	TMEM98	3
1.22811	0.931444	0.806978	ENSG00000006047	51087	YBX2	3
1.38899	0.973425	0.868721	ENSG00000006062	9020	MAP3K14	3
1.02932	0.625897	0.405643	ENSG00000006118	54972	TMEM132A	3
1.34437	1.95065	1.86355	ENSG00000006125	163	AP2B1	1
0.192886	0.0941429	0.224475	ENSG00000006128	6863	TAC1	4
1.1863	1.0135	0.896022	ENSG00000006194	10127	ZNF263	4
1.53282	1.17739	1.25596	ENSG00000006282	64847	SPATA20	3
0.726128	0.517751	0.16439	ENSG00000006327	51330	TNFRSF12A	4
1.16116	0.865503	0.640728	ENSG00000006432	4293	MAP3K9	4
1.51855	1.46743	1.38141	ENSG00000006451	5898	RALA	2
1.49474	1.64971	1.7658	ENSG00000006453	55971	BAIAP2L1	1
1.71384	1.74105	1.52687	ENSG00000006459	80853	KDM7A	2
1.13412	0.623831	0.730362	ENSG00000006468	2115	ETV1	4
1.45017	1.0767	0.596412	ENSG00000006530	55750	AGK	3
1.38227	0.900805	0.656642	ENSG00000006534	221	ALDH3B1	3
1.17307	0.833147	1.17998	ENSG00000006555	55001	TTC22	3
1.37246	0.94804	1.03976	ENSG00000006576	57157	PHTF2	3
0.238712	0.101262	0	ENSG00000006606	10344	CCL26	4
1.73645	1.55415	1.17128	ENSG00000006607	9855	FARP2	2
1.42879	1.9421	2.02022	ENSG00000006611	10083	USH1C	1
0.563846	0.271921	0.163847	ENSG00000006625	79017	GGCT	4
1.52387	1.34207	0.715997	ENSG00000006634	10926	DBF4	3
2.0405	1.59031	1.64132	ENSG00000006652	3475	IFRD1	2
1.70876	1.1315	0.693936	ENSG00000006695	1352	COX10	3
1.52181	1.48697	0.877542	ENSG00000006704	9569	GTF2IRD1	2
1.56369	1.57643	1.54822	ENSG00000006712	54623	PAF1	2
1.4642	1.67101	1.33603	ENSG00000006715	27072	VPS41	2
1.36547	0.961494	1.4345	ENSG00000006740	9912	ARHGAP44	4
1.62393	1.62224	1.37546	ENSG00000006744	60528	ELAC2	2
1.41685	0.957114	1.50101	ENSG00000006747	85477	SCIN	3
1.20743	0.987349	0.582975	ENSG00000006756	414	ARSD	4
1.22237	0.756601	0.383877	ENSG00000006757	8228	PNPLA4	3
1.28887	1.04768	1.18038	ENSG00000006831	79602	ADIPOR2	3
1.3613	1.06889	0.904798	ENSG00000007047	57787	MARK4	3
1.41941	1.23383	1.39328	ENSG00000007062	8842	PROM1	3
1.77387	1.42884	1.14464	ENSG00000007080	115098	CCDC124	2
1.54028	1.62264	1.66652	ENSG00000007168	5048	PAFAH1B1	2
1.48095	1.10699	0.690162	ENSG00000007171	4843	NOS2	3
1.48686	1.88248	1.76977	ENSG00000007202	9703	KIAA0100	1
0.739637	0.360742	1.05162	ENSG00000007216	9058	SLC13A2	4
1.42254	0.689061	1.42035	ENSG00000007237	8522	GAS7	3
0.986101	0.648891	0.632677	ENSG00000007255	79090	TRAPPC6A	3
1.24857	0.860749	0.792058	ENSG00000007341	54879	ST7L	4
1.05406	0.57018	0.208286	ENSG00000007376	113000	RPUSD1	3
1.3285	0.972806	1.03071	ENSG00000007384	64285	RHBDF1	3
1.63626	1.17943	0.69426	ENSG00000007392	55692	LUC7L	3
0.688619	0.362787	0.499007	ENSG00000007402	9254	CACNA2D2	4
0.720468	0.352203	0.410513	ENSG00000007516	8938	BAIAP3	3
0.984555	0.812026	0.871473	ENSG00000007520	115939	TSR3	4
0.983374	0.640274	0.474587	ENSG00000007541	9091	PIGQ	4
1.4559	1.00911	0.725299	ENSG00000007866	7005	TEAD3	3
1.48326	1.55115	1.57067	ENSG00000007923	55735	DNAJC11	2
1.29725	0.99222	0.665977	ENSG00000007944	29116	MYLIP	3
1.54653	1.25363	1.38206	ENSG00000007952	27035	NOX1	2
0.646101	0.440485	0.236306	ENSG00000007968	1870	E2F2	4
1.4294	1.53012	1.38552	ENSG00000008018	5689	PSMB1	2
1.6344	1.393	1.37271	ENSG00000008083	3720	JARID2	2
1.75916	1.04251	1.11443	ENSG00000008086	6792	CDKL5	3
1.48036	1.32543	1.54158	ENSG00000008130	65220	NADK	3
0.690838	0.327527	0.456358	ENSG00000008226	9940	DLEC1	4
1.15206	0.745515	0.778637	ENSG00000008256	9265	CYTH3	3
1.24451	0.617202	0.475753	ENSG00000008277	53616	ADAM22	4
1.38686	1.18675	1.10206	ENSG00000008282	6856	SYPL1	3
0.931397	0.630099	0.238712	ENSG00000008283	1534	CYB561	4
1.54872	1.79431	1.96207	ENSG00000008294	9043	SPAG9	1
1.21176	0.843255	0.521481	ENSG00000008300	1951	CELSR3	3
1.11239	0.676572	0.57549	ENSG00000008311	10157	AASS	4
1.29672	1.28495	1.52679	ENSG00000008323	55200	PLEKHG6	3
0.951485	0.571143	0.22785	ENSG00000008324	51188	SS18L2	4
1.2854	0.93337	1.08191	ENSG00000008382	84954	MPND	3
1.27245	1.2072	1.1773	ENSG00000008394	4257	MGST1	3
1.52857	1.09286	1.02279	ENSG00000008405	1407	CRY1	3
1.70393	1.50318	1.51125	ENSG00000008441	4784	NFIX	2
1.85249	1.51516	1.58176	ENSG00000008517	9235	IL32	2
1.85622	1.45253	1.32897	ENSG00000008710	5310	PKD1	2
1.46335	1.51514	1.214	ENSG00000008838	9862	MED24	2
1.12002	0.682275	0.413518	ENSG00000008853	23221	RHOBTB2	3
1.76073	1.47186	1.384	ENSG00000008869	54497	HEATR5B	2
1.70316	1.66134	1.5486	ENSG00000008952	7095	SEC62	2
0.976946	2.19435	2.24532	ENSG00000009307	7812	CSDE1	1
1.20229	1.74706	1.65581	ENSG00000009335	9690	UBE3C	1
1.65831	1.5086	1.42105	ENSG00000009413	5980	REV3L	2
1.40025	1.00865	0.521519	ENSG00000009765	389434	IYD	3
1.22819	0.833061	0.344196	ENSG00000009780	199870	FAM76A	3
1.43193	0.88576	0.926308	ENSG00000009830	29954	POMT2	3
1.75364	1.34495	1.03111	ENSG00000009844	51534	VTA1	2
1.419	1.0665	0.490133	ENSG00000009950	51085	MLXIPL	3
0.99431	1.92196	1.82826	ENSG00000009954	9031	BAZ1B	1
1.73239	1.64681	1.12747	ENSG00000010017	10048	RANBP9	2
1.11374	0.579332	0.396309	ENSG00000010030	51513	ETV7	3
1.20915	0.71443	0.901377	ENSG00000010072	83932	SPRTN	3
1.556	1.26195	0.527835	ENSG00000010165	51603	METTL13	3
1.24972	0.839434	0.612083	ENSG00000010219	8798	DYRK4	3
1.74482	1.65269	1.33356	ENSG00000010244	7756	ZNF207	2
1.1919	1.69564	1.66948	ENSG00000010256	7384	UQCRC1	2
1.74566	1.20383	1.17408	ENSG00000010270	83930	STARD3NL	3
1.32602	1.62093	1.56848	ENSG00000010278	928	CD9	1
1.23638	1.82575	1.46992	ENSG00000010292	9918	NCAPD2	2
0.645743	0.311668	0.337499	ENSG00000010295	25900	IFFO1	4
0.659005	0.279613	0.305309	ENSG00000010310	2696	GIPR	4
1.03128	0.58493	0.609313	ENSG00000010318	51533	PHF7	4
1.65417	1.31384	1.49674	ENSG00000010322	11188	NISCH	3
1.70605	0.91172	1.58725	ENSG00000010327	23166	STAB1	3
1.12729	0.586519	0.513283	ENSG00000010361	80199	FUZ	3
1.20662	0.827553	0.772268	ENSG00000010404	3423	IDS	4
1.9064	1.81169	2.10625	ENSG00000010438	5646	PRSS3	2
0.842364	0.611659	0.285074	ENSG00000010539	7752	ZNF200	4
1.18353	0.621	0.687954	ENSG00000010626	10233	LRRC23	3
0.933043	0.555717	0.892363	ENSG00000010704	3077	HFE	3
1.61735	1.36059	1.61432	ENSG00000010803	22955	SCMH1	3
1.41301	0.915731	1.2981	ENSG00000010810	2534	FYN	3
1.30393	1.43022	1.41961	ENSG00000010818	3097	HIVEP2	2
1.63448	1.44171	1.47328	ENSG00000011007	6924	ELOA	2
1.37035	1.22654	0.865811	ENSG00000011009	11313	LYPLA2	3
1.18221	0.730036	1.05338	ENSG00000011021	1185	CLCN6	3
0.930782	0.487576	0.918611	ENSG00000011028	9902	MRC2	4
1.06918	0.499541	0.663967	ENSG00000011083	6534	SLC6A7	3
0.86921	0.383578	0.584383	ENSG00000011105	10867	TSPAN9	3
1.13736	0.736938	1.19933	ENSG00000011114	55727	BTBD7	3
0.950672	0.669611	0.359981	ENSG00000011132	9546	APBA3	4
1.68507	1.02004	1.04982	ENSG00000011143	54903	MKS1	3
1.33203	0.905376	1.11067	ENSG00000011198	51099	ABHD5	3
1.67272	1.4411	1.10868	ENSG00000011243	26993	AKAP8L	3
1.40462	1.14819	1.28257	ENSG00000011258	54799	MBTD1	3
1.44874	1.35125	1.26158	ENSG00000011260	51096	UTP18	3
1.43063	1.35497	1.39619	ENSG00000011275	54476	RNF216	2
1.86751	1.61404	1.62892	ENSG00000011295	54902	TTC19	2
1.19702	1.7912	1.6513	ENSG00000011304	5725	PTBP1	1
1.47908	1.04941	0.643458	ENSG00000011347	9066	SYT7	3
1.69289	1.26623	0.925462	ENSG00000011376	23395	LARS2	3
1.40054	1.75053	1.63576	ENSG00000011405	5286	PIK3C2A	1
1.68345	1.30752	1.25366	ENSG00000011422	5329	PLAUR	2
1.59839	1.55631	0.703529	ENSG00000011426	54443	ANLN	2
1.3852	1.16592	1.04374	ENSG00000011451	58525	WIZ	3
1.65054	1.66025	1.50707	ENSG00000011454	23637	RABGAP1	1
1.87399	1.12481	1.78291	ENSG00000011465	1634	DCN	3
0.817966	0.451245	0.483378	ENSG00000011478	54814	QPCTL	4
1.49482	1.36919	1.28956	ENSG00000011485	5536	PPP5C	3
1.25104	0.960686	0.874365	ENSG00000011523	23177	CEP68	3
1.89045	1.60475	1.1303	ENSG00000011566	8491	MAP4K3	2
1.68787	0.958622	1.14608	ENSG00000011600	7305	TYROBP	3
1.09916	0.768342	0.583347	ENSG00000011638	57146	TMEM159	4
1.66066	1.56168	0.915002	ENSG00000012048	672	BRCA1	3
1.64864	1.42927	1.3126	ENSG00000012061	2067	ERCC1	2
1.91794	1.16212	0.958815	ENSG00000012174	51360	MBTPS2	2
0.901912	0.573879	0.407657	ENSG00000012211	4007	PRICKLE3	4
0.618904	0.324478	0.492638	ENSG00000012223	4057	LTF	4
1.23087	0.817521	0.674301	ENSG00000012232	2137	EXTL3	4
0.498483	0.202926	0.767425	ENSG00000012504	9971	NR1H4	4
1.34403	1.05455	0.850188	ENSG00000012660	60481	ELOVL5	3
1.4134	0.922124	0.658613	ENSG00000012779	240	ALOX5	3
1.27665	1.06629	1.48918	ENSG00000012817	8284	KDM5D	3
1.75102	1.33064	1.46801	ENSG00000012822	57658	CALCOCO1	2
1.09178	0.655626	0.329827	ENSG00000012963	55148	UBR7	3
1.59711	1.61704	1.43245	ENSG00000012983	11183	MAP4K5	2
0.496856	0.286833	0.23193	ENSG00000013016	30845	EHD3	4
1.49429	1.51061	1.53223	ENSG00000013275	5704	PSMC4	2
1.36767	1.02521	1.13335	ENSG00000013288	23324	MAN2B2	3
1.48174	1.72287	1.34056	ENSG00000013306	51629	SLC25A39	2
1.24526	1.86967	1.98035	ENSG00000013364	9961	MVP	1
1.52568	1.57125	1.56878	ENSG00000013374	51667	NUB1	1
1.51149	1.33725	1.02182	ENSG00000013375	5238	PGM3	2
0.73256	0.447718	0.477349	ENSG00000013392	112611	RWDD2A	4
1.81037	1.26283	1.34457	ENSG00000013503	55703	POLR3B	3
1.01972	0.725154	0.656307	ENSG00000013523	23357	ANGEL1	3
1.40507	1.28736	1.27911	ENSG00000013561	9604	RNF14	3
1.14662	0.757237	0.767418	ENSG00000013563	1774	DNASE1L1	3
2.21011	1.62673	1.06607	ENSG00000013573	1663	DDX11	2
1.04104	0.780603	0.728021	ENSG00000013583	50865	HEBP1	3
1.1985	1.33239	1.50237	ENSG00000013588	9052	GPRC5A	3
0.782481	0.348379	0.447267	ENSG00000013725	923	CD6	4
1.41722	1.43789	1.18274	ENSG00000013810	10460	TACC3	2
1.69335	1.33416	0.883248	ENSG00000014123	23376	UFL1	2
1.60724	1.05633	0.906998	ENSG00000014138	23649	POLA2	3
1.05097	0.73545	0.62325	ENSG00000014164	23144	ZC3H3	3
1.45638	1.8072	1.86193	ENSG00000014216	823	CAPN1	1
1.1402	0.636544	0.265782	ENSG00000014257	55	ACPP	4
1.60716	1.63015	1.71107	ENSG00000014641	4190	MDH1	2
1.70006	1.78452	1.68763	ENSG00000014824	10463	SLC30A9	1
1.66991	1.43088	1.73001	ENSG00000014914	10903	MTMR11	2
1.5265	1.26111	0.742643	ENSG00000014919	1355	COX15	3
1.57997	1.4069	1.47264	ENSG00000015133	440193	CCDC88C	3
1.31936	0.843533	0.752179	ENSG00000015153	10138	YAF2	3
1.60973	1.64335	1.47487	ENSG00000015171	10771	ZMYND11	1
1.16893	0.687564	1.09827	ENSG00000015285	7454	WAS	4
1.32752	1.25317	0.620864	ENSG00000015413	1800	DPEP1	3
1.15007	0.847975	0.580245	ENSG00000015475	637	BID	3
0.822724	0.487804	0.534234	ENSG00000015520	29881	NPC1L1	4
1.08786	0.758741	0.512147	ENSG00000015532	64132	XYLT2	4
1.27444	1.04065	0.972933	ENSG00000015676	23386	NUDCD3	3
0.71356	0.274243	0.187391	ENSG00000016082	3670	ISL1	3
1.3479	0.961718	0.713237	ENSG00000016391	55349	CHDH	3
1.16545	0.814156	0.627744	ENSG00000016402	53832	IL20RA	3
1.59642	1.09752	1.59177	ENSG00000016490	1179	CLCA1	2
1.45986	0.936962	0.455673	ENSG00000016864	55830	GLT8D1	3
1.74121	1.79862	1.51584	ENSG00000017260	27032	ATP2C1	2
1.28351	0.813719	0.594028	ENSG00000017483	92745	SLC38A5	3
1.42406	1.58493	1.61375	ENSG00000017797	10928	RALBP1	2
1.5448	1.19255	1.16947	ENSG00000018189	22902	RUFY3	3
0.970322	0.482717	0.329481	ENSG00000018280	6556	SLC11A1	4
0.87078	0.473113	1.09945	ENSG00000018408	25937	WWTR1	4
1.67864	1.7789	1.38049	ENSG00000018510	8540	AGPS	1
1.471	1.06802	1.00055	ENSG00000018610	63932	CXorf56	3
1.62656	1.2702	0.752992	ENSG00000018699	55622	TTC27	3
1.64542	1.24261	1.48144	ENSG00000019144	23187	PHLDB1	3
0.5545	0.250756	0.347558	ENSG00000019186	1591	CYP24A1	4
1.03098	0.677965	0.80466	ENSG00000019485	56981	PRDM11	4
0.853224	0.569225	0.589979	ENSG00000019505	57586	SYT13	4
0.895043	0.397621	0.536332	ENSG00000019549	6591	SNAI2	4
1.43433	1.78762	1.96652	ENSG00000019582	972	CD74	1
1.61348	1.32681	1.30678	ENSG00000019995	54764	ZRANB1	2
0.996595	0.66441	0.807252	ENSG00000020129	23154	NCDN	3
0.865486	0.456201	0.901685	ENSG00000020181	25960	ADGRA2	4
1.37479	1.14078	0.605785	ENSG00000020256	55734	ZFP64	3
1.33767	0.823496	0.445626	ENSG00000020426	4331	MNAT1	3
1.31846	0.724998	1.00256	ENSG00000020577	23034	SAMD4A	3
0.730491	0.365503	0.640352	ENSG00000020633	864	RUNX3	4
1.63435	1.4383	1.20778	ENSG00000020922	4361	MRE11	2
0.90164	0.576532	0.39285	ENSG00000021300	58473	PLEKHB1	4
1.24766	1.71425	1.7646	ENSG00000021355	1992	SERPINB1	1
1.81064	1.40578	1.27063	ENSG00000021574	6683	SPAST	2
1.13905	0.992903	0.695039	ENSG00000021762	114879	OSBPL5	3
1.45617	1.63595	1.43293	ENSG00000021776	9716	AQR	2
1.15489	0.72494	0.732013	ENSG00000021826	1373	CPS1	3
1.16823	0.5864	1.14904	ENSG00000022267	2273	FHL1	3
1.59704	1.53059	1.27088	ENSG00000022277	51507	RTFDC1	2
0.509316	0.208388	0.566494	ENSG00000022556	55655	NLRP2	4
1.21578	0.803267	0.723255	ENSG00000022567	57210	SLC45A4	3
1.26214	1.91038	2.05918	ENSG00000022840	9921	RNF10	1
1.06574	0.699459	0.482639	ENSG00000022976	55778	ZNF839	4
1.30116	1.2601	1.07482	ENSG00000023041	64429	ZDHHC6	2
1.14935	1.13881	1.18359	ENSG00000023191	6050	RNH1	3
1.55543	1.82249	1.86274	ENSG00000023228	4719	NDUFS1	2
1.18452	1.81222	1.84567	ENSG00000023287	9821	RB1CC1	2
1.42804	1.47002	1.23958	ENSG00000023318	23071	ERP44	3
1.48419	1.41443	1.61003	ENSG00000023330	211	ALAS1	2
1.80726	1.37535	1.78136	ENSG00000023445	330	BIRC3	2
1.22332	1.75107	1.81883	ENSG00000023516	11215	AKAP11	1
0.782095	0.494294	0.346875	ENSG00000023572	51022	GLRX2	4
0.723413	0.435657	0.156551	ENSG00000023608	6617	SNAPC1	4
1.73065	1.24265	1.26584	ENSG00000023697	51071	DERA	2
1.83898	1.75174	1.49647	ENSG00000023734	11171	STRAP	2
1.69077	0.86342	0.85191	ENSG00000023839	1244	ABCC2	3
1.19511	0.9042	1.14961	ENSG00000023892	50619	DEF6	3
1.27935	0.711297	0.935833	ENSG00000023902	51177	PLEKHO1	4
1.12084	0.735483	0.442139	ENSG00000023909	2730	GCLM	3
1.50844	1.6837	1.80391	ENSG00000024048	23304	UBR2	2
1.05681	0.564869	0.772858	ENSG00000024422	30846	EHD2	3
1.29666	0.966742	0.617604	ENSG00000024526	55635	DEPDC1	4
1.44536	0.879498	0.763569	ENSG00000024862	25901	CCDC28A	3
0.819818	0.515775	0.719685	ENSG00000025039	58528	RRAGD	4
1.44011	0.903755	0.651794	ENSG00000025156	3298	HSF2	4
1.6226	1.58449	1.3151	ENSG00000025293	51230	PHF20	2
1.26744	0.783155	1.05869	ENSG00000025434	10062	NR1H3	3
1.39738	0.959325	0.688755	ENSG00000025708	1890	TYMP	3
1.47664	1.20842	1.01252	ENSG00000025770	29781	NCAPH2	3
1.3	1.1559	0.973005	ENSG00000025772	10953	TOMM34	3
1.4176	1.85227	1.71924	ENSG00000025796	11231	SEC63	1
1.52539	1.32879	1.23656	ENSG00000025800	23633	KPNA6	3
2.09728	1.1618	1.28002	ENSG00000026103	355	FAS	3
1.42052	0.969845	0.678118	ENSG00000026297	8635	RNASET2	3
1.2792	1.99599	1.6745	ENSG00000026508	960	CD44	1
0.673822	0.319594	0.51081	ENSG00000026652	56895	AGPAT4	4
0.932311	0.395082	0.564646	ENSG00000026751	57823	SLAMF7	4
1.90877	1.26119	0.964785	ENSG00000026950	11119	BTN3A1	3
1.57486	1.21049	0.933311	ENSG00000027001	4285	MIPEP	3
1.18766	0.665176	0.778706	ENSG00000027075	5583	PRKCH	3
1.57134	1.40111	1.40751	ENSG00000027697	3459	IFNGR1	3
1.08664	0.701318	0.418098	ENSG00000027847	11285	B4GALT7	3
0.707338	0.361672	0.334128	ENSG00000027869	9047	SH2D2A	4
1.50222	1.36104	1.14381	ENSG00000028116	7444	VRK2	2
1.00682	0.732766	0.941396	ENSG00000028137	7133	TNFRSF1B	3
1.60017	1.44992	1.49586	ENSG00000028203	55591	VEZT	2
1.54472	1.31106	1.11704	ENSG00000028310	65980	BRD9	3
1.65042	1.68324	1.68303	ENSG00000028528	6642	SNX1	2
1.67232	1.00291	0.335227	ENSG00000028839	9519	TBPL1	3
1.78971	1.39349	0.814345	ENSG00000029153	56938	ARNTL2	2
1.25323	1.66726	1.46567	ENSG00000029363	9774	BCLAF1	2
1.43637	1.20286	1.16724	ENSG00000029364	55334	SLC39A9	3
1.51457	0.974843	0.631174	ENSG00000029639	51106	TFB1M	3
1.55469	1.61881	1.77993	ENSG00000029725	9135	RABEP1	2
1.37845	1.25385	0.583311	ENSG00000029993	3149	HMGB3	2
1.56796	1.47338	0.996286	ENSG00000030066	23279	NUP160	2
1.14813	0.835883	0.623305	ENSG00000030110	578	BAK1	3
1.04636	0.511261	0.174951	ENSG00000030419	22807	IKZF2	4
1.49513	1.69272	2.03853	ENSG00000030582	2896	GRN	2
1.68488	1.37058	1.38739	ENSG00000031003	51306	FAM13B	2
1.62745	1.09069	0.980043	ENSG00000031081	57514	ARHGAP31	3
1.48527	0.755807	0.242076	ENSG00000031691	55166	CENPQ	3
1.2252	1.73457	1.82419	ENSG00000031698	6301	SARS	2
1.63413	1.32684	1.39873	ENSG00000031823	8498	RANBP3	3
1.81339	1.56989	1.48515	ENSG00000032219	5926	ARID4A	2
1.33837	1.02791	0.467102	ENSG00000032389	7260	EIPR1	3
1.61586	1.28807	1.11525	ENSG00000032444	10908	PNPLA6	3
1.72004	1.3954	1.32209	ENSG00000032742	8100	IFT88	2
1.84752	1.19393	0.865633	ENSG00000033011	56052	ALG1	3
1.77129	1.25267	0.863234	ENSG00000033030	55596	ZCCHC8	3
1.39222	1.55571	1.4927	ENSG00000033050	10061	ABCF2	2
1.06356	0.814715	0.497088	ENSG00000033100	54480	CHPF2	4
1.60015	1.32484	1.34375	ENSG00000033170	2530	FUT8	3
1.66351	1.56961	1.37659	ENSG00000033178	55236	UBA6	2
1.51427	1.16655	1.10879	ENSG00000033327	9846	GAB2	3
1.87746	1.41327	1.30559	ENSG00000033627	535	ATP6V0A1	2
1.77465	1.54158	1.30419	ENSG00000033800	8554	PIAS1	2
1.52471	1.22481	1.01888	ENSG00000033867	9497	SLC4A7	3
1.54241	1.50788	1.5325	ENSG00000034152	5606	MAP2K3	3
1.02158	2.12983	2.17577	ENSG00000034510	9168	TMSB10	1
1.23143	0.732886	0.624345	ENSG00000034533	28990	ASTE1	3
1.72319	1.46077	1.3574	ENSG00000034677	25897	RNF19A	2
1.49525	0.997108	0.681814	ENSG00000034693	8504	PEX3	3
1.34349	1.05103	0.874516	ENSG00000034713	11345	GABARAPL2	3
1.3301	1.63719	1.35975	ENSG00000035115	26751	SH3YL1	1
1.23348	0.882655	0.717914	ENSG00000035141	84908	FAM136A	3
1.71994	1.89779	1.9635	ENSG00000035403	7414	VCL	2
1.33739	0.870566	0.841677	ENSG00000035499	55789	DEPDC1B	3
1.5281	0.939419	1.54744	ENSG00000035664	23604	DAPK2	3
1.44434	1.43388	1.24403	ENSG00000035681	8439	NSMAF	2
1.59498	1.54957	1.46521	ENSG00000035687	159	ADSS	2
0.601048	0.185426	0.356511	ENSG00000035720	26228	STAP1	3
0.826277	0.483739	0.95992	ENSG00000035862	7077	TIMP2	4
1.40473	1.68166	1.40308	ENSG00000035928	5981	RFC1	2
1.55137	1.43953	1.46423	ENSG00000036054	55773	TBC1D23	2
1.47842	1.68547	1.69901	ENSG00000036257	8452	CUL3	2
0.490052	0.200059	0.128838	ENSG00000036473	5009	OTC	4
1.66755	1.4903	1.18709	ENSG00000036549	26009	ZZZ3	2
0.33756	0.190417	0.366537	ENSG00000036565	6570	SLC18A1	4
1.18838	0.730731	0.359456	ENSG00000037042	27175	TUBG2	4
1.29253	1.64867	1.58477	ENSG00000037474	54888	NSUN2	2
1.35352	0.983262	0.815187	ENSG00000037637	54455	FBXO42	3
1.1597	0.694614	0.565337	ENSG00000037749	4238	MFAP3	4
0.870659	0.648178	0.220763	ENSG00000037757	84245	MRI1	4
1.00156	0.633984	0.437367	ENSG00000037897	4234	METTL1	3
1.41679	0.864845	0.675765	ENSG00000038002	175	AGA	3
1.21899	1.81145	1.87179	ENSG00000038219	259282	BOD1L1	1
1.68191	1.44429	1.62437	ENSG00000038274	27430	MAT2B	2
1.70561	1.34229	1.44589	ENSG00000038358	23644	EDC4	3
1.35934	1.85369	1.80511	ENSG00000038382	7204	TRIO	1
1.64924	1.34098	1.45777	ENSG00000038532	23274	CLEC16A	2
1.04492	0.508758	0.331183	ENSG00000038945	4481	MSR1	4
1.52557	2.06358	2.24088	ENSG00000039068	999	CDH1	1
1.41868	1.64892	1.35675	ENSG00000039123	23517	SKIV2L2	2
1.15271	0.595834	0.531846	ENSG00000039139	1767	DNAH5	4
1.70384	1.39943	1.32958	ENSG00000039319	9765	ZFYVE16	2
1.28214	1.03163	1.03924	ENSG00000039523	79567	RIPOR1	3
1.55964	1.22989	1.24996	ENSG00000039560	26064	RAI14	3
1.84801	1.56774	1.60707	ENSG00000039650	11284	PNKP	2
0.230083	0.13043	0.21021	ENSG00000039987	54831	BEST2	4
1.55552	1.19805	1.94134	ENSG00000040199	23035	PHLPP2	3
1.33891	1.01322	0.4585	ENSG00000040275	54908	SPDL1	3
1.7175	1.41016	1.41217	ENSG00000040341	27067	STAU2	2
0.750386	0.4274	0.687803	ENSG00000040487	54896	PQLC2	4
1.27368	0.692247	0.836032	ENSG00000040531	1497	CTNS	3
0.517354	0.255896	0.347579	ENSG00000040608	65078	RTN4R	4
1.34717	0.999559	1.22902	ENSG00000040633	79142	PHF23	3
1.50865	1.06952	1.14602	ENSG00000040933	3631	INPP4A	3
1.04655	0.586808	0.239849	ENSG00000041353	5874	RAB27B	4
1.30496	1.50739	1.44761	ENSG00000041357	5685	PSMA4	2
1.61826	1.36628	0.887449	ENSG00000041802	55341	LSG1	2
1.32642	0.908625	0.777537	ENSG00000041880	10039	PARP3	3
1.32903	0.756708	0.993538	ENSG00000041982	3371	TNC	4
1.04332	0.579553	0.438258	ENSG00000041988	90326	THAP3	4
1.90054	1.30599	0.672458	ENSG00000042088	55775	TDP1	2
1.12357	0.794773	1.03154	ENSG00000042286	84883	AIFM2	4
1.4609	0.942536	0.82366	ENSG00000042317	55812	SPATA7	3
1.411	1.22035	1.62717	ENSG00000042445	54884	RETSAT	3
1.36893	1.36353	1.26568	ENSG00000042493	822	CAPG	3
1.22025	1.13164	0.723021	ENSG00000042753	1175	AP2S1	3
1.51956	1.12187	0.838808	ENSG00000042832	7038	TG	3
1.13907	0.615768	0.895596	ENSG00000042980	10863	ADAM28	3
0.840695	0.48321	0.73536	ENSG00000043039	8538	BARX2	4
1.4125	1.28646	1.05007	ENSG00000043093	54165	DCUN1D1	3
1.62357	1.15891	1.05157	ENSG00000043143	23338	JADE2	3
0.656492	0.309278	0.171264	ENSG00000043355	7546	ZIC2	4
1.83046	1.20603	1.2778	ENSG00000043462	3937	LCP2	3
1.60036	1.07143	0.537553	ENSG00000043514	54802	TRIT1	3
1.55004	1.2857	0.899909	ENSG00000044090	9820	CUL7	3
0.940823	2.02268	2.18569	ENSG00000044115	1495	CTNNA1	1
1.96951	1.45131	1.25353	ENSG00000044446	5256	PHKA2	2
1.42959	0.822991	0.653689	ENSG00000044459	54875	CNTLN	3
1.28928	1.80065	1.72644	ENSG00000044574	3309	HSPA5	1
1.41433	1.98377	2.14215	ENSG00000046604	1829	DSG2	1
1.08854	0.712423	0.458668	ENSG00000046647	54960	GEMIN8	4
1.98807	1.55825	1.24959	ENSG00000046651	8481	OFD1	2
1.0384	0.405577	0.653403	ENSG00000046889	80243	PREX2	4
1.35573	0.903256	0.964746	ENSG00000047056	22884	WDR37	4
1.7726	1.36855	1.21662	ENSG00000047188	64848	YTHDC2	2
1.74568	1.3629	0.760165	ENSG00000047230	56474	CTPS2	2
1.44351	1.1632	1.11107	ENSG00000047249	51606	ATP6V1H	3
1.53144	1.69071	1.459	ENSG00000047315	5431	POLR2B	1
1.6591	1.13621	1.37506	ENSG00000047346	56204	FAM214A	3
1.64889	1.44297	1.57282	ENSG00000047365	116984	ARAP2	2
1.19188	2.056	1.77169	ENSG00000047410	7175	TPR	1
1.68958	1.35709	1.33701	ENSG00000047578	23247	KIAA0556	2
1.66536	1.14021	0.817795	ENSG00000047579	84062	DTNBP1	2
1.36411	0.884499	0.609945	ENSG00000047597	7504	XK	3
1.33921	0.931798	0.525334	ENSG00000047621	57102	C12orf4	4
1.27372	0.996133	0.506731	ENSG00000047634	6322	SCML1	3
1.45741	1.1073	1.03942	ENSG00000047644	55841	WWC3	3
0.694475	0.420104	0.599887	ENSG00000047648	395	ARHGAP6	4
1.11951	1.94278	1.88253	ENSG00000047849	4134	MAP4	1
1.22802	0.840145	0.312405	ENSG00000047932	57120	GOPC	3
1.69494	1.22363	0.979118	ENSG00000048028	57646	USP28	3
1.4033	0.94952	0.896231	ENSG00000048140	26262	TSPAN17	3
1.44255	1.00366	0.725119	ENSG00000048162	51491	NOP16	3
1.10272	0.631764	0.899715	ENSG00000048342	57545	CC2D2A	4
1.57105	1.06152	0.646776	ENSG00000048392	50484	RRM2B	3
1.3434	1.21976	1.06372	ENSG00000048405	168850	ZNF800	3
1.99243	1.25752	1.16427	ENSG00000048471	92017	SNX29	3
1.29911	1.78347	1.83966	ENSG00000048649	51773	RSF1	1
1.60073	1.84236	1.94713	ENSG00000048707	55187	VPS13D	1
1.63115	1.22397	1.04524	ENSG00000048740	10659	CELF2	3
1.10463	2.07546	2.11663	ENSG00000048828	23196	FAM120A	1
1.41516	1.71623	1.59998	ENSG00000048991	23518	R3HDM1	1
1.4547	0.907266	0.898647	ENSG00000049089	1298	COL9A2	3
1.23329	0.745532	0.806796	ENSG00000049130	4254	KITLG	3
1.71434	1.05586	0.998341	ENSG00000049167	1161	ERCC8	3
1.17039	0.62301	0.287679	ENSG00000049192	11174	ADAMTS6	4
1.81867	1.2137	1.00091	ENSG00000049239	9563	H6PD	3
1.37922	1.15418	0.795062	ENSG00000049245	9341	VAMP3	3
1.63463	0.973666	0.990756	ENSG00000049246	8863	PER3	3
1.28906	0.887072	0.840438	ENSG00000049283	55040	EPN3	3
1.59905	1.1404	1.33859	ENSG00000049323	4052	LTBP1	3
1.66111	1.53483	0.892823	ENSG00000049449	5954	RCN1	2
1.55383	0.797892	1.11448	ENSG00000049540	2006	ELN	3
1.60436	1.06495	1.09341	ENSG00000049541	5982	RFC2	3
1.25197	1.78795	1.68573	ENSG00000049618	57492	ARID1B	2
1.4828	1.41768	1.23655	ENSG00000049656	81037	CLPTM1L	2
1.43799	1.64535	1.92563	ENSG00000049759	23327	NEDD4L	2
0.683307	0.286961	0.325776	ENSG00000049768	50943	FOXP3	4
1.94322	1.76689	1.61554	ENSG00000049860	3074	HEXB	2
1.02107	0.600565	0.746225	ENSG00000049883	79810	PTCD2	4
1.32596	0.878994	0.578498	ENSG00000050130	51528	JKAMP	3
0.981548	0.474752	0.629515	ENSG00000050165	27122	DKK3	3
1.91089	1.6048	1.72617	ENSG00000050327	7984	ARHGEF5	2
1.36403	1.33938	0.425383	ENSG00000050344	9603	NFE2L3	2
1.85936	1.37808	1.52672	ENSG00000050393	63933	MCUR1	2
1.72835	1.32042	1.01109	ENSG00000050426	25875	LETMD1	3
0.790097	0.3368	0.272161	ENSG00000050730	79931	TNIP3	4
1.58546	1.36247	1.33484	ENSG00000050748	5601	MAPK9	2
1.02568	1.0649	1.3037	ENSG00000050820	9564	BCAR1	3
1.66585	1.25514	1.55331	ENSG00000051009	84067	FAM160A2	3
1.5545	1.47527	1.55569	ENSG00000051108	9709	HERPUD1	2
1.39785	0.881017	0.5938	ENSG00000051180	5888	RAD51	3
1.46366	1.24445	0.533102	ENSG00000051341	10721	POLQ	3
1.47614	1.63218	1.59138	ENSG00000051382	5291	PIK3CB	2
1.81244	1.53664	1.2818	ENSG00000051523	1535	CYBA	2
1.06483	0.794675	0.21005	ENSG00000051596	84321	THOC3	4
1.60076	1.56737	1.7387	ENSG00000051620	23593	HEBP2	2
1.39067	1.34611	0.954887	ENSG00000051825	10198	MPHOSPH9	2
1.51211	1.65882	1.47729	ENSG00000052126	54477	PLEKHA5	1
1.49057	1.16074	1.25057	ENSG00000052344	5652	PRSS8	3
1.44798	0.966702	0.569976	ENSG00000052723	80143	SIKE1	3
1.46468	1.36336	0.930446	ENSG00000052749	23223	RRP12	3
1.5759	1.46958	1.83864	ENSG00000052795	57600	FNIP2	3
1.4903	1.26486	0.990798	ENSG00000052802	6307	MSMO1	2
1.63051	1.54008	1.40434	ENSG00000052841	55761	TTC17	2
0.958835	0.822198	1.17251	ENSG00000053254	1112	FOXN3	4
1.64126	1.27479	1.42688	ENSG00000053371	8574	AKR7A2	3
1.40252	1.08772	0.612011	ENSG00000053372	51154	MRTO4	3
1.2179	0.823636	0.488308	ENSG00000053501	55850	USE1	4
1.89226	1.73406	2.12055	ENSG00000053747	3909	LAMA3	2
1.73366	1.39993	1.47432	ENSG00000053770	55745	AP5M1	2
1.48652	1.18948	1.24705	ENSG00000053900	29945	ANAPC4	3
1.68709	1.51597	1.48264	ENSG00000053918	3784	KCNQ1	2
1.13679	0.927983	0.95455	ENSG00000054116	27095	TRAPPC3	4
1.3997	1.76523	1.7075	ENSG00000054118	9967	THRAP3	2
1.15985	0.883843	0.675792	ENSG00000054148	29085	PHPT1	3
0.99427	0.65348	0.602391	ENSG00000054179	954	ENTPD2	3
1.42454	1.66823	1.65338	ENSG00000054267	51742	ARID4B	2
0.862119	0.533541	1.05077	ENSG00000054277	23596	OPN3	4
2.0225	1.40332	1.24412	ENSG00000054282	10806	SDCCAG8	2
0.880483	0.389231	0.321037	ENSG00000054392	55733	HHAT	3
1.75953	1.80843	1.97805	ENSG00000054523	23095	KIF1B	1
0.507912	0.231666	0.317376	ENSG00000054598	2296	FOXC1	4
1.69934	1.34848	1.23224	ENSG00000054611	25771	TBC1D22A	3
1.2393	2.1502	2.21221	ENSG00000054654	23224	SYNE2	1
1.86197	1.4301	1.57972	ENSG00000054690	57475	PLEKHH1	2
1.45311	1.73652	1.83575	ENSG00000054793	10079	ATP9A	1
0.774781	0.475007	0.704209	ENSG00000054967	84957	RELT	4
1.44905	0.988359	0.909812	ENSG00000054983	2581	GALC	3
1.34225	1.81735	1.41048	ENSG00000055044	51602	NOP58	2
1.37174	1.26267	1.40987	ENSG00000055070	26099	SZRD1	3
0.818764	0.440129	0.428154	ENSG00000055118	3757	KCNH2	4
1.37161	1.55079	1.39041	ENSG00000055130	8454	CUL1	2
1.39707	0.914305	0.684613	ENSG00000055147	10827	FAM114A2	3
1.57057	1.33491	1.59125	ENSG00000055163	26999	CYFIP2	3
1.66228	1.92604	2.12545	ENSG00000055208	23118	TAB2	1
1.43101	1.04466	1.02749	ENSG00000055211	116254	GINM1	3
1.45049	1.657	1.70979	ENSG00000055332	5610	EIF2AK2	2
1.50289	1.40516	1.10733	ENSG00000055483	57602	USP36	2
1.11834	2.02951	2.13993	ENSG00000055609	58508	KMT2C	1
1.10739	1.86901	1.76241	ENSG00000055917	23369	PUM2	1
1.53043	1.036	0.605308	ENSG00000055950	84545	MRPL43	3
1.24765	0.72916	0.229392	ENSG00000056050	54969	HPF1	3
1.19613	1.74463	1.50012	ENSG00000056097	51663	ZFR	1
1.62734	1.01404	0.662898	ENSG00000056277	55609	ZNF280C	3
0.897581	0.438527	0.284379	ENSG00000056558	7185	TRAF1	4
1.63731	1.59546	1.45931	ENSG00000056586	54542	RC3H2	2
1.20279	0.831031	0.556796	ENSG00000056736	55540	IL17RB	3
1.41929	1.04838	1.21641	ENSG00000056972	10758	TRAF3IP2	3
1.29446	0.724938	0.589247	ENSG00000056998	8908	GYG2	3
1.22939	0.748239	0.420042	ENSG00000057019	131566	DCBLD2	3
1.50424	0.990422	1.05531	ENSG00000057252	6646	SOAT1	3
1.38654	1.86086	1.83647	ENSG00000057294	5318	PKP2	1
1.28957	1.93804	1.89134	ENSG00000057608	2665	GDI2	1
1.44882	1.33579	1.03643	ENSG00000057663	9474	ATG5	3
1.05777	0.716046	1.31382	ENSG00000057704	57458	TMCC3	4
1.36495	0.935642	1.03389	ENSG00000057757	57095	PITHD1	3
1.58636	1.36269	0.884723	ENSG00000057935	57504	MTA3	3
1.43418	0.921488	1.19435	ENSG00000058056	8975	USP13	4
1.6274	1.78954	1.72473	ENSG00000058063	23200	ATP11B	2
1.73327	1.68089	1.63418	ENSG00000058085	3918	LAMC2	2
1.31337	0.665079	0.799084	ENSG00000058091	5218	CDK14	4
1.55334	1.53803	1.5491	ENSG00000058262	29927	SEC61A1	2
1.46006	1.77729	1.88889	ENSG00000058272	4659	PPP1R12A	1
1.22213	1.01517	0.710505	ENSG00000058453	9696	CROCC	3
1.55466	1.54815	1.34524	ENSG00000058600	55718	POLR3E	2
1.60918	1.09253	1.36569	ENSG00000058668	493	ATP2B4	3
1.54197	1.08312	0.693575	ENSG00000058729	55781	RIOK2	3
1.20274	0.756643	0.538256	ENSG00000058799	54432	YIPF1	4
1.60104	1.28699	0.776898	ENSG00000058804	55706	NDC1	3
1.10908	0.730663	0.688858	ENSG00000059122	84256	FLYWCH1	3
0.858691	0.546358	0.380941	ENSG00000059145	64718	UNKL	4
1.82955	1.15939	0.658611	ENSG00000059377	6916	TBXAS1	3
1.55377	1.28115	1.4788	ENSG00000059378	64761	PARP12	3
1.47615	1.8175	1.85411	ENSG00000059573	5832	ALDH18A1	1
1.56899	1.47028	0.971777	ENSG00000059588	6894	TARBP1	2
1.2481	0.821934	0.461289	ENSG00000059691	5188	GATB	3
1.75287	1.11374	1.23667	ENSG00000059758	5128	CDK17	3
0.844429	0.563861	0.32277	ENSG00000059769	548645	DNAJC25	4
1.60596	0.963745	0.683645	ENSG00000059804	6515	SLC2A3	3
1.72391	1.23986	0.882805	ENSG00000060069	9150	CTDP1	2
1.33468	1.80604	1.70194	ENSG00000060138	8531	YBX3	1
0.993196	0.589577	0.643699	ENSG00000060140	55359	STYK1	4
1.03443	2.11997	1.92032	ENSG00000060237	65125	WNK1	1
1.39753	1.87131	1.50256	ENSG00000060339	55749	CCAR1	1
1.65736	1.5339	1.30894	ENSG00000060491	11054	OGFR	2
0.906279	0.526897	0.467994	ENSG00000060558	2769	GNA15	4
0.950709	0.552665	0.284975	ENSG00000060642	55650	PIGV	4
0.933075	0.494843	1.0503	ENSG00000060656	10076	PTPRU	4
1.48351	1.26838	0.939414	ENSG00000060688	9410	SNRNP40	3
1.15093	0.589935	0.440267	ENSG00000060718	1301	COL11A1	4
1.4355	1.6625	1.62095	ENSG00000060749	79832	QSER1	2
1.1786	0.807498	0.596361	ENSG00000060762	51660	MPC1	4
1.5539	1.26054	1.45171	ENSG00000060971	30	ACAA1	3
1.21643	0.571927	0.96491	ENSG00000060982	586	BCAT1	4
1.47272	1.21748	1.12734	ENSG00000061273	51564	HDAC7	2
0.576677	0.318499	0.292979	ENSG00000061656	6676	SPAG4	4
1.29348	1.96071	1.95607	ENSG00000061676	10787	NCKAP1	1
1.58859	1.63269	1.35549	ENSG00000061794	60488	MRPS35	2
0.810999	0.358922	0.529573	ENSG00000061918	2983	GUCY1B3	4
1.6694	1.52019	1.09392	ENSG00000061936	6433	SFSWAP	2
1.24753	1.06733	0.843069	ENSG00000061938	10188	TNK2	3
1.73461	1.58975	1.612	ENSG00000061987	23041	MON2	2
1.97499	1.45886	0.811955	ENSG00000062038	1001	CDH3	2
1.44045	1.58147	1.5452	ENSG00000062194	65056	GPBP1	2
1.0552	0.618539	0.275519	ENSG00000062282	84649	DGAT2	4
0.969637	0.594363	0.710261	ENSG00000062370	7771	ZNF112	3
1.40828	1.74644	1.51857	ENSG00000062485	1431	CS	1
0.390112	0.230594	0.437118	ENSG00000062524	4058	LTK	4
1.43896	1.19963	0.984765	ENSG00000062598	63916	ELMO2	3
1.56297	1.73226	1.49194	ENSG00000062650	23063	WAPL	1
1.49668	1.59031	1.49485	ENSG00000062716	81671	VMP1	2
1.65236	1.14843	1.09691	ENSG00000062725	10513	APPBP2	3
1.20483	0.980132	0.568984	ENSG00000062822	5424	POLD1	3
1.04563	2.15106	2.1735	ENSG00000063046	1975	EIF4B	1
1.17769	0.899779	0.717861	ENSG00000063169	29998	BICRA	4
1.15007	0.835956	0.716533	ENSG00000063176	56848	SPHK2	4
1.20875	0.833917	0.905795	ENSG00000063241	79763	ISOC2	3
1.29506	1.47284	1.42356	ENSG00000063244	11338	U2AF2	2
1.37359	1.67233	1.84378	ENSG00000063245	29924	EPN1	2
1.20195	0.779972	0.855345	ENSG00000063322	55588	MED29	3
0.840818	0.548401	0.280052	ENSG00000063587	10838	ZNF275	4
1.53647	1.17174	0.632107	ENSG00000063601	8776	MTMR1	3
1.10531	0.598031	0.41529	ENSG00000063761	57143	ADCK1	3
1.52457	1.09856	0.832156	ENSG00000063854	3029	HAGH	3
1.6293	1.30108	0.900765	ENSG00000063978	6047	RNF4	3
1.77178	1.4307	1.32998	ENSG00000064012	841	CASP8	2
1.3915	1.00437	0.938014	ENSG00000064042	22998	LIMCH1	3
1.56025	1.53764	0.910639	ENSG00000064102	55726	INTS13	2
1.63273	1.38392	1.20919	ENSG00000064115	51768	TM7SF3	2
1.03658	0.57241	0.350712	ENSG00000064199	53340	SPA17	4
1.78511	1.59047	1.48532	ENSG00000064270	9914	ATP2C2	2
1.03241	0.561044	0.872578	ENSG00000064309	50937	CDON	3
1.68418	1.64278	1.69236	ENSG00000064313	6873	TAF2	2
1.54693	1.60971	1.71174	ENSG00000064393	28996	HIPK2	1
1.63349	1.6744	1.47958	ENSG00000064419	23534	TNPO3	1
1.67398	1.2688	1.23016	ENSG00000064490	8625	RFXANK	3
1.11766	0.756987	0.300189	ENSG00000064545	54929	TMEM161A	3
0.689431	0.444503	0.319141	ENSG00000064547	9170	LPAR2	4
1.63911	1.77984	1.95174	ENSG00000064601	5476	CTSA	2
1.6029	1.49653	1.36266	ENSG00000064607	10147	SUGP2	2
1.13723	2.05149	1.69626	ENSG00000064651	6558	SLC12A2	1
0.854849	0.447202	0.255843	ENSG00000064652	28966	SNX24	4
0.565402	0.257292	0.512417	ENSG00000064655	2139	EYA2	4
1.34216	1.55299	1.5212	ENSG00000064666	1265	CNN2	2
1.3826	0.850646	1.05573	ENSG00000064687	10347	ABCA7	3
1.17436	0.614446	0.70268	ENSG00000064692	9627	SNCAIP	4
1.40262	1.13225	1.05702	ENSG00000064703	11218	DDX20	3
1.49523	1.53255	1.40365	ENSG00000064726	53339	BTBD1	2
1.54488	1.28421	0.896508	ENSG00000064763	55711	FAR2	3
1.55501	1.44164	1.27335	ENSG00000064932	22904	SBNO2	2
1.84988	1.32639	0.988669	ENSG00000064933	5378	PMS1	3
1.48744	1.4006	1.46104	ENSG00000064961	10362	HMG20B	3
1.43831	1.14627	1.07413	ENSG00000064995	6882	TAF11	3
1.63893	1.4863	1.53811	ENSG00000064999	23294	ANKS1A	2
1.21972	1.80546	1.87721	ENSG00000065000	8943	AP3D1	1
1.69179	1.19116	1.2994	ENSG00000065029	7629	ZNF76	3
1.32907	1.03285	0.751384	ENSG00000065054	9351	SLC9A3R2	3
1.2223	0.857371	0.601201	ENSG00000065057	4913	NTHL1	4
1.57707	1.22582	0.830667	ENSG00000065060	54887	UHRF1BP1	3
1.38141	1.40701	1.18723	ENSG00000065135	2773	GNAI3	2
1.1596	2.03305	1.76823	ENSG00000065150	3843	IPO5	1
1.91659	1.44678	1.59477	ENSG00000065154	4942	OAT	2
1.62127	1.57693	0.921641	ENSG00000065183	10885	WDR3	2
1.37243	1.71576	1.5694	ENSG00000065243	5586	PKN2	2
1.08607	0.874842	0.604273	ENSG00000065268	57418	WDR18	3
1.21302	0.773237	0.644887	ENSG00000065308	9697	TRAM2	4
1.55422	1.13095	0.61495	ENSG00000065328	55388	MCM10	3
1.68492	1.22408	1.51303	ENSG00000065357	1606	DGKA	3
1.62904	1.97285	2.1114	ENSG00000065361	2065	ERBB3	1
1.53054	0.906806	1.18271	ENSG00000065413	91526	ANKRD44	3
1.27006	2.00652	1.74048	ENSG00000065427	3735	KARS	1
1.38386	1.00582	0.905438	ENSG00000065457	23536	ADAT1	3
1.58707	1.14955	0.726383	ENSG00000065485	10954	PDIA5	3
1.43489	0.90718	0.991861	ENSG00000065491	55633	TBC1D22B	3
1.49973	1.43865	1.44667	ENSG00000065518	4710	NDUFB4	2
1.1764	1.82359	1.68136	ENSG00000065526	23013	SPEN	1
1.22069	1.74534	1.70186	ENSG00000065548	55854	ZC3H15	1
1.57619	1.14173	1.21596	ENSG00000065559	6416	MAP2K4	3
0.89816	0.512909	0.342623	ENSG00000065600	55248	TMEM206	4
1.29101	1.81284	1.90554	ENSG00000065613	9748	SLK	2
1.67515	1.19947	1.06956	ENSG00000065615	51167	CYB5R4	2
2.01121	1.58546	2.0075	ENSG00000065618	1308	COL17A1	2
1.12862	0.803557	0.280237	ENSG00000065621	119391	GSTO2	3
0.964748	0.515582	0.284622	ENSG00000065665	55176	SEC61A2	4
1.34537	0.660126	0.401254	ENSG00000065675	5588	PRKCQ	3
1.27601	1.04593	0.749947	ENSG00000065717	7089	TLE2	3
0.944444	0.683297	0.426379	ENSG00000065802	51665	ASB1	3
1.44721	1.01482	1.56845	ENSG00000065809	83641	FAM107B	3
1.50152	1.12831	0.787486	ENSG00000065833	4199	ME1	3
1.71177	1.56273	1.45752	ENSG00000065882	23216	TBC1D1	2
1.61036	1.63314	1.80468	ENSG00000065883	8621	CDK13	2
1.715	1.50234	1.09854	ENSG00000065911	10797	MTHFD2	2
1.11843	0.673153	0.324283	ENSG00000065923	84679	SLC9A7	4
1.07502	0.770159	0.784353	ENSG00000065970	55810	FOXJ2	3
1.17129	2.16277	2.06701	ENSG00000065978	4904	YBX1	1
1.40326	1.0559	1.03672	ENSG00000065989	5141	PDE4A	3
1.5505	1.35834	1.21395	ENSG00000066027	5525	PPP2R5A	3
0.462842	0.247375	0.624461	ENSG00000066032	1496	CTNNA2	4
1.54819	1.27464	1.52598	ENSG00000066044	1994	ELAVL1	2
1.59966	1.78453	1.76417	ENSG00000066084	57609	DIP2B	1
1.62867	1.30797	1.40391	ENSG00000066117	6602	SMARCD1	2
1.33159	1.49732	1.62969	ENSG00000066135	9682	KDM4A	2
1.58419	1.24365	0.881608	ENSG00000066136	4802	NFYC	3
0.451039	0.193142	0.172662	ENSG00000066185	84217	ZMYND12	4
1.17957	0.794757	1.65437	ENSG00000066230	6550	SLC9A3	4
1.5003	1.01899	1.15022	ENSG00000066248	25791	NGEF	3
1.59866	1.74844	1.04028	ENSG00000066279	259266	ASPM	1
1.51728	1.1624	1.14484	ENSG00000066322	64834	ELOVL1	3
1.15366	0.61611	0.791471	ENSG00000066336	6688	SPI1	3
1.58306	0.966188	0.689532	ENSG00000066379	30834	ZNRD1	3
1.49598	1.25546	1.00824	ENSG00000066422	27107	ZBTB11	3
1.5292	1.16368	0.680728	ENSG00000066427	4287	ATXN3	3
1.46801	1.65496	1.59451	ENSG00000066455	9950	GOLGA5	2
1.59902	0.876324	1.32911	ENSG00000066468	2263	FGFR2	3
1.28196	0.927926	1.13305	ENSG00000066557	55631	LRRC40	4
1.29384	0.833576	0.622272	ENSG00000066583	51015	ISOC1	4
1.2143	0.483794	0.827867	ENSG00000066629	2009	EML1	3
1.60906	1.23015	0.816186	ENSG00000066651	60487	TRMT11	3
1.41535	1.06891	0.933603	ENSG00000066654	55623	THUMPD1	3
0.992015	0.612098	0.60781	ENSG00000066697	91283	MSANTD3	4
1.65188	1.35095	1.3093	ENSG00000066739	55102	ATG2B	3
1.34925	1.86739	1.83316	ENSG00000066777	10565	ARFGEF1	1
0.966324	0.770913	0.675057	ENSG00000066827	57623	ZFAT	4
1.55665	1.38587	0.981917	ENSG00000066855	9650	MTFR1	3
1.49964	0.875944	0.965499	ENSG00000066926	2235	FECH	3
1.71434	1.45107	1.59163	ENSG00000066933	4649	MYO9A	3
1.33835	1.13266	1.52496	ENSG00000067048	8653	DDX3Y	3
1.7637	1.68082	1.7085	ENSG00000067057	5214	PFKP	2
1.64069	1.26996	1.48432	ENSG00000067064	3422	IDI1	3
0.901454	0.505381	0.993081	ENSG00000067113	8611	PLPP1	3
1.74591	1.65549	1.79869	ENSG00000067141	4756	NEO1	2
1.46699	1.79471	1.78123	ENSG00000067167	23471	TRAM1	1
2.00954	1.27565	0.997783	ENSG00000067177	5255	PHKA1	2
1.90172	1.50016	1.86136	ENSG00000067182	7132	TNFRSF1A	2
0.87656	0.447161	0.596697	ENSG00000067191	782	CACNB1	4
1.51536	1.44435	1.40387	ENSG00000067208	7813	EVI5	2
1.00007	2.18267	2.00497	ENSG00000067225	5315	PKM	1
1.62101	1.43872	1.34774	ENSG00000067248	54505	DHX29	2
1.45158	1.61846	1.10209	ENSG00000067334	30836	DNTTIP2	2
1.44154	0.942164	0.894357	ENSG00000067365	79091	METTL22	3
1.58785	1.6404	1.51974	ENSG00000067369	7158	TP53BP1	2
1.37634	1.10275	0.539251	ENSG00000067533	51018	RRP15	3
1.27541	1.8655	1.94308	ENSG00000067560	387	RHOA	1
1.52945	1.57556	1.37505	ENSG00000067596	1659	DHX8	1
1.48852	1.12827	1.5095	ENSG00000067606	5590	PRKCZ	3
1.38984	0.956303	1.39592	ENSG00000067646	7544	ZFY	3
1.49595	1.70896	1.41784	ENSG00000067704	55699	IARS2	1
0.971202	0.550755	0.264935	ENSG00000067715	6857	SYT1	4
1.3164	1.37044	1.18857	ENSG00000067829	3421	IDH3G	3
0.811168	0.496403	0.111039	ENSG00000067836	79641	ROGDI	4
1.53752	1.42787	0.877833	ENSG00000067955	865	CBFB	3
1.27823	0.923942	0.489528	ENSG00000067992	5165	PDK3	3
0.762657	0.501464	0.319008	ENSG00000068001	8692	HYAL2	4
1.52274	1.15055	1.06641	ENSG00000068024	9759	HDAC4	3
0.857973	0.533429	0.0444685	ENSG00000068028	11186	RASSF1	3
1.28877	0.891358	1.0312	ENSG00000068078	2261	FGFR3	4
1.20653	0.924368	0.661141	ENSG00000068079	3430	IFI35	3
1.24057	0.882973	0.793413	ENSG00000068097	63897	HEATR6	3
1.49841	1.32747	1.31409	ENSG00000068120	80347	COASY	3
0.728599	0.504135	0.256144	ENSG00000068137	79990	PLEKHH3	4
1.56753	1.2293	1.43937	ENSG00000068305	4205	MEF2A	3
1.53481	1.26241	1.33129	ENSG00000068308	55593	OTUD5	3
1.3662	1.10554	1.01392	ENSG00000068323	7030	TFE3	3
1.22477	0.808082	0.269669	ENSG00000068354	4943	TBC1D25	3
1.46071	1.30164	0.836996	ENSG00000068366	2182	ACSL4	3
1.67416	1.15899	0.981452	ENSG00000068383	3632	INPP5A	3
1.35213	1.06747	1.1456	ENSG00000068394	27238	GPKOW	4
1.63409	1.43034	1.33437	ENSG00000068400	56850	GRIPAP1	2
1.42364	1.12694	0.986867	ENSG00000068438	24140	FTSJ1	3
1.37489	0.9931	0.50552	ENSG00000068489	55771	PRR11	3
1.56967	1.52322	1.06882	ENSG00000068650	23250	ATP11A	2
1.32979	1.54612	1.30812	ENSG00000068654	25885	POLR1A	2
1.93153	1.64115	1.41146	ENSG00000068697	9741	LAPTM4A	2
1.70843	1.32341	1.7449	ENSG00000068724	57217	TTC7A	2
1.36483	1.0626	1.09212	ENSG00000068745	51447	IP6K2	3
1.66933	1.35582	1.01592	ENSG00000068784	55133	SRBD1	3
1.67386	1.66905	1.78678	ENSG00000068796	3796	KIF2A	1
1.24548	1.8498	1.67405	ENSG00000068878	23198	PSME4	1
0.900007	0.539592	0.0764764	ENSG00000068885	57560	IFT80	4
1.48706	1.03054	1.04854	ENSG00000068903	22933	SIRT2	3
1.98297	1.53538	0.875029	ENSG00000068912	27248	ERLEC1	2
1.5987	0.956616	0.878914	ENSG00000068971	5526	PPP2R5B	3
1.28725	0.842162	0.330215	ENSG00000069011	5307	PITX1	3
1.53324	1.25825	0.942224	ENSG00000069020	375449	MAST4	3
1.4185	1.37937	1.03148	ENSG00000069248	55746	NUP133	3
1.32345	1.90688	1.84856	ENSG00000069275	64710	NUCKS1	1
1.46937	1.90284	1.59558	ENSG00000069329	55737	VPS35	1
1.39273	1.59738	1.43819	ENSG00000069345	10294	DNAJA2	1
1.16516	1.11129	1.35588	ENSG00000069399	602	BCL3	3
1.13037	0.733859	0.760503	ENSG00000069424	8514	KCNAB2	3
0.651786	0.365165	0.149387	ENSG00000069482	51083	GAL	4
0.825274	0.423417	0.54231	ENSG00000069493	29121	CLEC2D	4
1.0878	0.708767	0.215913	ENSG00000069509	139341	FUNDC1	3
0.49444	0.258566	0.677306	ENSG00000069535	4129	MAOB	4
1.09458	0.598299	0.72621	ENSG00000069667	6095	RORA	3
1.77673	1.28813	1.43158	ENSG00000069702	7049	TGFBR3	3
0.297188	0.11787	0.209524	ENSG00000069764	8399	PLA2G10	4
1.59357	1.35033	1.60456	ENSG00000069849	483	ATP1B3	2
1.68131	1.34311	0.938622	ENSG00000069869	4734	NEDD4	2
1.27236	0.678634	0.648021	ENSG00000069943	9488	PIGB	4
1.3582	1.44974	1.63096	ENSG00000069956	5597	MAPK6	2
1.62451	1.12764	0.868447	ENSG00000069974	5873	RAB27A	3
1.35563	1.08534	0.533431	ENSG00000069998	27440	HDHD5	3
1.60585	1.38501	1.58827	ENSG00000070010	7353	UFD1	2
1.7194	1.66303	1.53869	ENSG00000070018	4040	LRP6	2
1.47871	1.59861	1.58219	ENSG00000070019	2984	GUCY2C	2
1.68524	1.38673	1.22483	ENSG00000070047	57661	PHRF1	2
1.85875	1.65555	1.26951	ENSG00000070061	8518	ELP1	2
1.73281	1.30281	1.12712	ENSG00000070081	4925	NUCB2	3
0.746278	0.573097	0.573755	ENSG00000070087	5217	PFN2	4
1.62316	1.50412	1.65783	ENSG00000070159	5774	PTPN3	1
0.974201	0.525201	0.751879	ENSG00000070190	27071	DAPP1	4
1.49528	1.69996	1.79734	ENSG00000070214	23446	SLC44A1	1
1.40992	1.02316	0.852499	ENSG00000070269	54916	TMEM260	3
1.7936	1.29018	1.54879	ENSG00000070366	23293	SMG6	2
1.75272	1.47614	1.53134	ENSG00000070367	10640	EXOC5	2
0.760944	0.396448	0.420127	ENSG00000070371	8218	CLTCL1	4
1.25198	0.963267	0.823219	ENSG00000070413	9993	DGCR2	3
1.02701	1.01096	0.88238	ENSG00000070423	55658	RNF126	4
1.26215	0.966851	0.853938	ENSG00000070444	4335	MNT	3
1.37155	1.1119	0.795013	ENSG00000070476	79364	ZXDC	3
1.27029	0.936443	0.702003	ENSG00000070495	23210	JMJD6	3
1.55939	1.15186	0.803376	ENSG00000070501	5423	POLB	3
1.74848	1.30742	1.67215	ENSG00000070526	55808	ST6GALNAC1	2
1.67104	1.38254	1.40519	ENSG00000070540	55062	WIPI1	2
1.72708	1.15034	1.44564	ENSG00000070614	3340	NDST1	3
1.18258	0.72706	0.497654	ENSG00000070718	10947	AP3M2	3
1.09515	2.40222	2.39372	ENSG00000070756	26986	PABPC1	1
1.2183	0.715741	0.718452	ENSG00000070759	10420	TESK2	4
1.34278	0.91429	0.475528	ENSG00000070761	29105	CFAP20	3
1.55045	1.50837	1.23513	ENSG00000070770	1459	CSNK2A2	2
1.59286	0.996768	0.890776	ENSG00000070778	11099	PTPN21	3
1.35238	0.969092	0.807027	ENSG00000070785	8891	EIF2B3	3
1.39895	1.88922	1.48932	ENSG00000070814	6949	TCOF1	1
1.47071	1.81893	1.96281	ENSG00000070831	998	CDC42	1
1.49797	1.35945	1.0955	ENSG00000070882	26031	OSBPL3	3
1.44736	1.06884	0.800045	ENSG00000070950	56852	RAD18	3
1.79928	1.52126	1.71578	ENSG00000070961	490	ATP2B1	2
1.17431	1.07175	1.2016	ENSG00000071051	8440	NCK2	3
1.47342	1.89548	1.87613	ENSG00000071054	9448	MAP4K4	1
1.44165	1.27564	1.44673	ENSG00000071073	11320	MGAT4A	3
1.39112	1.92794	1.92984	ENSG00000071127	9948	WDR1	1
1.64102	1.58198	1.60772	ENSG00000071189	23161	SNX13	2
1.44644	0.828856	0.794588	ENSG00000071205	79658	ARHGAP10	3
1.38464	0.990773	0.999156	ENSG00000071242	6196	RPS6KA2	3
1.56947	0.983529	0.954083	ENSG00000071243	54556	ING3	3
0.963056	0.546283	0.735729	ENSG00000071282	29995	LMCD1	4
1.53222	1.37004	1.31691	ENSG00000071462	114049	BUD23	3
1.35942	1.14661	1.23572	ENSG00000071537	6400	SEL1L	3
1.64593	1.1164	0.466147	ENSG00000071539	9319	TRIP13	3
1.65782	1.17034	1.29036	ENSG00000071553	537	ATP6AP1	3
1.19786	1.22208	0.964651	ENSG00000071564	6929	TCF3	3
0.992087	0.495288	0.440243	ENSG00000071575	28951	TRIB2	4
1.28658	1.56066	1.35101	ENSG00000071626	26528	DAZAP1	3
1.3904	1.00334	0.515367	ENSG00000071794	6596	HLTF	3
1.61471	1.76788	1.60862	ENSG00000071859	9130	FAM50A	2
1.34396	0.87776	0.940004	ENSG00000071889	60343	FAM3A	3
1.39168	1.53404	1.52341	ENSG00000071894	29894	CPSF1	2
1.14271	0.628735	0.892764	ENSG00000071967	79901	CYBRD1	4
1.3658	1.20654	0.594109	ENSG00000071994	5134	PDCD2	3
0.858765	0.569848	0.546605	ENSG00000072042	51109	RDH11	4
1.40544	1.14419	1.36861	ENSG00000072062	5566	PRKACA	3
1.23698	0.982897	0.917187	ENSG00000072071	22859	ADGRL1	3
1.33218	1.80007	1.56609	ENSG00000072110	87	ACTN1	2
1.9539	1.4668	1.57262	ENSG00000072121	23503	ZFYVE26	2
1.21597	0.709262	0.870157	ENSG00000072133	27330	RPS6KA6	3
1.49201	1.00416	0.639428	ENSG00000072134	22905	EPN2	3
1.36287	1.14655	1.34121	ENSG00000072135	26469	PTPN18	3
1.28628	0.993483	0.834568	ENSG00000072201	84708	LNX1	3
1.49471	1.52801	1.45735	ENSG00000072210	224	ALDH3A2	2
1.37519	1.75395	1.65078	ENSG00000072274	7037	TFRC	2
1.27995	1.19355	1.4785	ENSG00000072310	6720	SREBF1	3
1.38574	1.77329	1.82145	ENSG00000072364	27125	AFF4	1
1.45869	1.05328	0.791413	ENSG00000072401	7321	UBE2D1	3
1.56444	1.40133	1.7547	ENSG00000072415	64398	MPP5	3
1.12077	0.797302	0.470539	ENSG00000072422	9886	RHOBTB1	4
1.18111	1.95872	1.8878	ENSG00000072501	8243	SMC1A	1
1.44239	1.33497	0.957531	ENSG00000072506	3028	HSD17B10	2
1.53415	1.50178	1.69143	ENSG00000072518	2011	MARK2	2
1.55063	1.28873	0.887171	ENSG00000072571	3161	HMMR	3
1.54614	1.06737	1.49756	ENSG00000072609	55743	CHFR	3
0.989445	0.465692	0.955832	ENSG00000072657	29953	TRHDE	3
1.71685	1.06795	0.768119	ENSG00000072682	8974	P4HA2	3
1.37948	1.53463	1.72233	ENSG00000072736	4775	NFATC3	3
1.4712	1.05501	0.736676	ENSG00000072756	51095	TRNT1	3
1.60672	1.92074	1.94922	ENSG00000072778	37	ACADVL	1
1.27522	1.14196	1.28437	ENSG00000072786	6793	STK10	3
1.42669	1.20925	1.1428	ENSG00000072803	23291	FBXW11	3
0.945651	0.556725	0.921772	ENSG00000072818	9744	ACAP1	3
1.00991	0.474683	0.626859	ENSG00000072840	2121	EVC	4
1.14889	0.751834	0.188971	ENSG00000072849	51009	DERL2	4
1.54856	0.917325	1.35548	ENSG00000072858	54847	SIDT1	3
1.54756	1.40762	0.964087	ENSG00000072864	54820	NDE1	2
0.834486	0.426925	0.484018	ENSG00000072952	10335	MRVI1	4
1.27864	0.800979	0.979641	ENSG00000072958	8907	AP1M1	3
1.28081	1.00105	0.980496	ENSG00000073008	5817	PVR	3
1.38982	1.13504	0.689227	ENSG00000073050	7515	XRCC1	3
1.63856	1.30482	0.809749	ENSG00000073060	949	SCARB1	2
0.39547	0.267071	0.20529	ENSG00000073067	54905	CYP2W1	4
1.48955	1.43415	1.21629	ENSG00000073111	4171	MCM2	3
1.36976	0.988929	0.76815	ENSG00000073169	83642	SELENOO	3
1.62044	1.08241	0.991606	ENSG00000073331	80216	ALPK1	3
1.28571	1.73368	1.97635	ENSG00000073350	3993	LLGL2	1
1.90045	1.63712	1.82013	ENSG00000073417	5151	PDE8A	2
0.827313	0.431332	0.449577	ENSG00000073464	1183	CLCN4	4
1.44685	0.961647	0.465508	ENSG00000073536	54475	NLE1	3
1.73379	1.86858	1.73255	ENSG00000073578	6389	SDHA	2
1.59969	1.84717	1.66179	ENSG00000073614	5927	KDM5A	1
1.342	0.834256	1.11134	ENSG00000073711	5523	PPP2R3A	4
0.886437	0.437525	0.688166	ENSG00000073712	10979	FERMT2	4
1.32466	0.856964	0.664003	ENSG00000073756	5743	PTGS2	4
1.60137	1.60286	1.48757	ENSG00000073792	10644	IGF2BP2	2
1.44844	1.20967	1.16919	ENSG00000073803	9175	MAP3K13	3
1.21418	0.907489	1.19373	ENSG00000073849	6480	ST6GAL1	3
1.6164	0.932983	1.0892	ENSG00000073910	10129	FRY	3
1.3869	1.88854	1.9005	ENSG00000073921	8301	PICALM	1
1.63652	1.23237	1.18282	ENSG00000073969	4905	NSF	3
1.80073	1.51882	1.42123	ENSG00000074054	23332	CLASP1	2
1.19706	0.975793	0.708887	ENSG00000074071	65993	MRPS34	3
1.42097	0.796177	0.718937	ENSG00000074181	4854	NOTCH3	3
1.45149	1.58905	1.31583	ENSG00000074201	1207	CLNS1A	2
1.33169	0.946559	0.569596	ENSG00000074219	8463	TEAD2	3
1.35072	0.976718	0.715493	ENSG00000074266	8726	EED	3
1.50099	1.45786	1.31201	ENSG00000074319	7251	TSG101	2
1.53228	1.48048	1.3666	ENSG00000074356	55421	NCBP3	2
1.50912	1.35777	1.63937	ENSG00000074370	489	ATP2A3	3
1.9644	1.22001	1.80559	ENSG00000074410	771	CA12	3
1.70367	1.41782	1.69882	ENSG00000074416	11343	MGLL	2
0.808086	0.497543	0.420252	ENSG00000074527	59277	NTN4	3
1.63667	1.09061	0.844349	ENSG00000074582	617	BCS1L	3
1.60727	1.26471	1.34823	ENSG00000074603	54878	DPP8	2
2.06412	1.27659	0.967059	ENSG00000074621	9187	SLC24A1	3
1.42676	1.02176	1.12908	ENSG00000074657	55205	ZNF532	3
1.71049	1.58842	1.43809	ENSG00000074695	3998	LMAN1	2
1.49674	1.17693	0.881666	ENSG00000074696	51495	HACD3	3
1.17886	2.1509	2.05521	ENSG00000074800	2023	ENO1	1
1.40162	1.01064	0.877977	ENSG00000074842	56005	MYDGF	4
1.02074	0.592157	0.346133	ENSG00000074855	57719	ANO8	3
1.06129	0.738788	0.467016	ENSG00000074935	51175	TUBE1	4
1.5846	1.59537	1.61321	ENSG00000074964	55160	ARHGEF10L	2
0.818724	0.345211	0.366859	ENSG00000074966	7294	TXK	4
1.41569	0.975732	0.96181	ENSG00000075089	64431	ACTR6	3
1.14686	0.74958	0.427938	ENSG00000075131	54962	TIPIN	3
1.85725	1.79775	2.06422	ENSG00000075142	6717	SRI	2
1.36741	1.75497	1.90689	ENSG00000075151	8672	EIF4G3	1
1.63664	1.22574	0.672144	ENSG00000075188	79023	NUP37	3
0.9709	0.575139	0.242823	ENSG00000075213	10371	SEMA3A	4
1.21371	0.924352	0.632434	ENSG00000075218	51512	GTSE1	3
1.72396	1.43761	1.50575	ENSG00000075223	10512	SEMA3C	2
1.69527	1.36135	1.4347	ENSG00000075234	55020	TTC38	2
1.80342	1.30564	1.27658	ENSG00000075239	38	ACAT1	3
1.52148	1.30858	1.51923	ENSG00000075240	23151	GRAMD4	3
1.3741	1.12528	1.00787	ENSG00000075275	9620	CELSR1	3
1.28672	1.84376	1.83344	ENSG00000075292	27332	ZNF638	1
1.34509	1.04144	0.969684	ENSG00000075303	55972	SLC25A40	3
1.17476	0.680229	0.812427	ENSG00000075336	29090	TIMM21	4
1.67154	1.34411	1.4344	ENSG00000075391	9462	RASAL2	2
0.842134	0.486081	0.496417	ENSG00000075399	9605	VPS9D1	4
1.27633	0.918797	0.957265	ENSG00000075407	7587	ZNF37A	4
1.47514	1.62275	1.56716	ENSG00000075413	4140	MARK3	2
0.92372	2.04645	2.13772	ENSG00000075415	5250	SLC25A3	1
1.21164	1.92212	1.81199	ENSG00000075420	64778	FNDC3B	1
1.44039	1.42454	1.54467	ENSG00000075426	2355	FOSL2	3
1.42467	1.95902	2.05872	ENSG00000075539	285527	FRYL	1
1.63299	1.56931	1.71184	ENSG00000075568	23505	TMEM131	1
1.1913	0.7953	0.376059	ENSG00000075618	6624	FSCN1	3
1.00154	2.54306	2.59876	ENSG00000075624	60	ACTB	1
1.5246	1.06975	0.816777	ENSG00000075643	55034	MOCOS	3
1.88449	1.47349	1.62295	ENSG00000075651	5337	PLD1	2
1.66474	1.09609	0.960088	ENSG00000075702	284403	WDR62	3
1.34186	1.76443	1.54432	ENSG00000075711	1739	DLG1	1
1.49543	1.84274	1.86148	ENSG00000075785	7879	RAB7A	1
1.34459	0.987925	1.19429	ENSG00000075790	55973	BCAP29	3
1.20316	0.543698	0.805956	ENSG00000075826	25956	SEC31B	3
1.60057	1.70349	1.63236	ENSG00000075856	9733	SART3	2
1.34821	1.00835	0.575779	ENSG00000075914	23016	EXOSC7	3
1.78582	1.30905	1.26151	ENSG00000075945	22920	KIFAP3	2
1.2977	0.892031	0.531919	ENSG00000075975	23609	MKRN2	3
1.47143	1.30891	1.11592	ENSG00000076003	4175	MCM6	3
1.28095	0.998888	0.705658	ENSG00000076043	25996	REXO2	3
1.25762	0.824768	0.845005	ENSG00000076053	10179	RBM7	3
1.49846	1.25767	1.19013	ENSG00000076067	5939	RBMS2	3
1.42037	1.90934	1.88845	ENSG00000076108	11176	BAZ2A	1
1.47254	1.32535	1.23926	ENSG00000076201	25930	PTPN23	2
1.8865	1.34138	1.1052	ENSG00000076242	4292	MLH1	2
1.6811	1.25832	0.840789	ENSG00000076248	7374	UNG	3
1.14556	0.488968	0.865611	ENSG00000076258	2329	FMO4	3
1.60785	1.02968	0.583351	ENSG00000076321	27252	KLHL20	3
1.54466	1.28589	1.81178	ENSG00000076356	5362	PLXNA2	2
1.41082	1.3952	0.88092	ENSG00000076382	10615	SPAG5	2
1.52965	1.39877	1.71739	ENSG00000076513	88455	ANKRD13A	2
0.932615	0.799326	0.646701	ENSG00000076554	7163	TPD52	3
1.80624	1.33827	1.48628	ENSG00000076555	32	ACACB	2
1.55617	1.36839	1.54949	ENSG00000076604	9618	TRAF4	3
1.53574	1.08716	1.02006	ENSG00000076650	55094	GPATCH1	3
1.0213	0.67299	0.77677	ENSG00000076662	3385	ICAM3	3
1.50402	1.45588	1.8811	ENSG00000076685	22978	NT5C2	2
1.04247	0.505488	0.313181	ENSG00000076706	4162	MCAM	4
1.05377	0.841532	0.780889	ENSG00000076716	2239	GPC4	4
1.39793	0.840155	1.03932	ENSG00000076770	55796	MBNL3	3
1.33349	1.2811	1.48063	ENSG00000076826	57662	CAMSAP3	3
1.43765	1.09856	0.666013	ENSG00000076864	5909	RAP1GAP	3
1.43267	1.16437	1.24892	ENSG00000076924	56949	XAB2	3
1.45382	1.60065	1.72727	ENSG00000076928	9138	ARHGEF1	2
1.60793	1.3151	1.32399	ENSG00000076944	6813	STXBP2	2
0.951158	0.723744	0.818751	ENSG00000076984	5609	MAP2K7	4
1.45253	1.41787	1.7024	ENSG00000077044	8527	DGKD	2
1.3456	0.895044	0.704352	ENSG00000077063	83992	CTTNBP2	3
1.16352	1.96058	2.02494	ENSG00000077097	7155	TOP2B	1
1.3543	1.90848	1.93454	ENSG00000077147	56889	TM9SF3	1
1.40474	1.11423	1.00429	ENSG00000077150	4791	NFKB2	3
1.43897	0.976994	0.34034	ENSG00000077152	29089	UBE2T	4
1.98987	1.32848	1.31602	ENSG00000077157	4660	PPP1R12B	2
1.48074	1.81413	1.55037	ENSG00000077232	54431	DNAJC10	2
1.47664	1.60118	1.69534	ENSG00000077235	2975	GTF3C1	3
1.5255	1.29005	1.35957	ENSG00000077238	3566	IL4R	3
1.46432	1.53043	1.51206	ENSG00000077254	23032	USP33	2
0.597391	0.30273	0.54278	ENSG00000077274	827	CAPN6	4
1.36374	1.23701	1.11958	ENSG00000077312	6626	SNRPA	3
0.942117	0.699675	0.407946	ENSG00000077348	56915	EXOSC5	3
1.25627	1.72564	1.73376	ENSG00000077380	1781	DYNC1I2	2
1.21942	0.631506	0.690825	ENSG00000077420	54518	APBB1IP	3
1.31885	0.848724	0.553985	ENSG00000077454	4034	LRCH4	3
1.60383	1.03189	0.907669	ENSG00000077458	143684	FAM76B	3
1.02704	0.804268	1.12957	ENSG00000077463	51548	SIRT6	4
1.89076	1.24359	0.863509	ENSG00000077514	10714	POLD3	3
1.56257	1.78753	1.91795	ENSG00000077549	832	CAPZB	1
1.25318	0.816606	0.716704	ENSG00000077585	7107	GPR137B	3
1.43857	0.896439	0.75942	ENSG00000077684	79960	JADE1	3
1.34261	0.986777	0.705885	ENSG00000077713	203427	SLC25A43	3
1.3403	1.23022	1.18042	ENSG00000077721	7319	UBE2A	3
1.13746	0.561408	1.10123	ENSG00000077782	2260	FGFR1	3
1.28352	0.679733	1.35254	ENSG00000077942	2192	FBLN1	3
0.99437	0.347693	0.204834	ENSG00000077984	8530	CST7	3
1.43602	1.07445	1.23653	ENSG00000078043	9063	PIAS2	3
1.68249	1.4713	1.35182	ENSG00000078061	369	ARAF	2
1.59521	1.35449	1.34561	ENSG00000078070	56922	MCCC1	3
0.909758	0.448204	0.738213	ENSG00000078081	27074	LAMP3	4
1.00239	0.48201	0.288681	ENSG00000078098	2191	FAP	4
1.74037	1.51444	1.12114	ENSG00000078114	10529	NEBL	2
1.23762	0.814382	0.953214	ENSG00000078124	55331	ACER3	4
1.52957	1.32533	1.35523	ENSG00000078140	3093	UBE2K	3
1.8739	1.31941	1.26249	ENSG00000078142	5289	PIK3C3	2
1.50662	1.23687	1.17588	ENSG00000078177	55728	N4BP2	3
1.20829	0.731576	0.307017	ENSG00000078237	57103	TIGAR	3
1.50188	1.03689	0.67595	ENSG00000078246	7289	TULP3	3
1.82778	1.52812	1.51828	ENSG00000078269	8871	SYNJ2	2
1.33398	1.80473	1.60792	ENSG00000078304	5527	PPP2R5C	1
1.26905	1.84517	2.10024	ENSG00000078369	2782	GNB1	1
1.50127	0.869344	0.550855	ENSG00000078401	1906	EDN1	3
1.81491	1.41864	1.25461	ENSG00000078403	8028	MLLT10	2
0.805986	0.448868	0.346079	ENSG00000078487	55063	ZCWPW1	4
0.178473	0.11244	0.0447802	ENSG00000078579	26281	FGF20	4
0.650821	0.267782	0.532253	ENSG00000078596	9452	ITM2A	4
1.15935	1.9195	1.67429	ENSG00000078618	4898	NRDC	1
1.62701	1.69245	1.50307	ENSG00000078668	7419	VDAC3	2
1.23238	1.88405	1.71379	ENSG00000078674	5108	PCM1	1
1.27434	0.853996	0.786904	ENSG00000078687	57690	TNRC6C	4
1.52781	1.24285	1.20807	ENSG00000078699	9139	CBFA2T2	3
1.50361	1.98078	1.99198	ENSG00000078747	83737	ITCH	1
1.28486	1.35847	1.47361	ENSG00000078808	51150	SDF4	2
1.1119	0.549681	0.462215	ENSG00000078814	57644	MYH7B	3
0.97155	0.82008	0.576351	ENSG00000078902	54472	TOLLIP	4
1.17365	0.776791	0.629152	ENSG00000078967	51619	UBE2D4	3
1.45618	1.94198	2.16132	ENSG00000079112	1015	CDH17	1
1.49904	1.20312	0.865631	ENSG00000079134	9984	THOC1	3
0.842554	0.428497	0.436851	ENSG00000079150	51661	FKBP7	4
1.14799	2.00532	1.98789	ENSG00000079246	7520	XRCC5	1
1.40331	0.900844	1.01993	ENSG00000079257	56925	LXN	3
1.56294	0.801461	0.999311	ENSG00000079263	11262	SP140	3
1.43358	1.02229	1.09733	ENSG00000079277	8569	MKNK1	3
1.77294	1.00107	1.46489	ENSG00000079308	7145	TNS1	3
1.49391	1.21967	1.21019	ENSG00000079313	57455	REXO1	3
1.44492	1.28946	1.46329	ENSG00000079332	56681	SAR1A	3
1.35388	0.83867	1.53529	ENSG00000079335	8556	CDC14A	3
1.27709	0.651614	0.377118	ENSG00000079337	10411	RAPGEF3	3
1.66856	1.27311	0.974762	ENSG00000079387	29843	SENP1	3
1.35741	1.32982	1.50211	ENSG00000079432	23152	CIC	2
0.713167	0.386854	0.0731452	ENSG00000079435	3991	LIPE	4
1.1761	1.75514	1.59807	ENSG00000079459	2222	FDFT1	2
1.31045	0.980771	1.00596	ENSG00000079462	5050	PAFAH1B3	3
1.24101	0.843982	0.649838	ENSG00000079482	4983	OPHN1	3
1.56386	1.40761	1.22318	ENSG00000079616	3835	KIF22	2
1.59794	1.81504	1.5798	ENSG00000079691	55604	CARMIL1	2
1.46068	1.55871	1.79985	ENSG00000079739	5236	PGM1	2
1.60745	1.85723	1.60649	ENSG00000079785	1653	DDX1	1
1.21738	2.03042	1.96382	ENSG00000079819	2037	EPB41L2	1
1.61952	1.37919	1.25486	ENSG00000079950	8417	STX7	3
1.32499	0.861618	0.518522	ENSG00000079974	11158	RABL2B	3
1.43819	1.11854	1.17829	ENSG00000079999	9817	KEAP1	3
0.458488	0.248026	0.370512	ENSG00000080007	55510	DDX43	4
1.87305	1.39402	1.92618	ENSG00000080031	5794	PTPRH	2
1.36396	1.22299	0.749951	ENSG00000080189	51006	SLC35C2	3
1.67915	1.38301	1.15911	ENSG00000080200	131544	CRYBG3	2
1.57347	1.08577	0.628473	ENSG00000080298	5991	RFX3	3
1.10418	1.82642	1.65532	ENSG00000080345	55183	RIF1	2
1.4444	1.28475	1.27379	ENSG00000080371	23011	RAB21	3
1.20721	1.785	1.99558	ENSG00000080503	6595	SMARCA2	1
1.55109	1.28207	1.25484	ENSG00000080546	27244	SESN1	3
0.846317	0.502933	0.540117	ENSG00000080561	11043	MID2	4
1.54646	1.61672	1.57101	ENSG00000080608	9933	PUM3	2
1.46138	1.30095	1.08436	ENSG00000080802	4850	CNOT4	3
1.82144	1.52697	1.68824	ENSG00000080815	5663	PSEN1	2
1.3334	0.954356	0.445678	ENSG00000080819	1371	CPOX	3
1.36266	0.980529	0.586311	ENSG00000080822	56650	CLDND1	3
0.979073	2.34879	2.18193	ENSG00000080824	3320	HSP90AA1	1
1.40496	1.27372	0.936131	ENSG00000080839	5933	RBL1	3
1.46923	1.4428	1.04846	ENSG00000080845	22839	DLGAP4	2
1.55243	1.05858	0.466568	ENSG00000080986	10403	NDC80	3
1.82065	1.10051	1.41014	ENSG00000081014	23431	AP4E1	3
1.53974	1.12937	1.22109	ENSG00000081019	54665	RSBN1	3
1.5757	1.57466	1.89475	ENSG00000081026	260425	MAGI3	2
1.09174	0.830675	0.296708	ENSG00000081041	2920	CXCL2	4
0.882872	0.366218	0.992364	ENSG00000081052	1286	COL4A4	4
1.44365	1.09119	0.750506	ENSG00000081059	6932	TCF7	3
1.35745	0.77292	0.511219	ENSG00000081087	28962	OSTM1	3
1.48557	1.58477	1.18245	ENSG00000081154	57092	PCNP	2
1.15421	0.776143	0.9299	ENSG00000081177	55218	EXD2	4
0.813098	0.526697	0.36455	ENSG00000081181	384	ARG2	4
1.19706	0.543311	1.08747	ENSG00000081189	4208	MEF2C	3
0.97464	0.654288	0.380675	ENSG00000081277	5317	PKP1	4
1.47104	1.29795	0.978719	ENSG00000081307	79876	UBA5	3
1.41778	1.11198	1.43472	ENSG00000081320	9262	STK17B	2
1.63666	1.11579	1.10331	ENSG00000081377	8555	CDC14B	3
1.42894	0.99393	0.931677	ENSG00000081386	22869	ZNF510	3
1.83623	1.25035	0.682662	ENSG00000081665	440515	ZNF506	2
0.93639	0.628145	0.327576	ENSG00000081692	65094	JMJD4	3
1.43465	0.896498	0.902491	ENSG00000081721	11266	DUSP12	3
1.46062	1.21179	1.11854	ENSG00000081760	65985	AACS	3
1.58933	1.20859	1.3522	ENSG00000081791	9812	KIAA0141	2
1.57258	1.33496	0.92021	ENSG00000081803	93664	CADPS2	2
1.38426	0.904353	1.04933	ENSG00000081870	51668	HSPB11	3
1.63899	1.22875	1.16664	ENSG00000081913	23239	PHLPP1	2
1.63469	1.92091	2.11998	ENSG00000081923	5205	ATP8B1	1
0.720566	0.289024	0.784221	ENSG00000081985	3595	IL12RB2	4
0.870836	0.349736	0.384942	ENSG00000082014	6604	SMARCD3	3
1.71002	1.43755	1.1421	ENSG00000082068	55100	WDR70	2
1.58443	1.09799	1.27575	ENSG00000082146	55437	STRADB	3
1.41033	1.65414	1.68989	ENSG00000082153	9689	BZW1	2
1.74542	1.49423	1.33624	ENSG00000082212	4200	ME2	2
1.53433	1.03527	0.774064	ENSG00000082213	55322	C5orf22	3
1.59509	1.20653	0.968775	ENSG00000082258	905	CCNT2	3
1.52506	1.65984	1.57317	ENSG00000082269	57579	FAM135A	2
1.55161	1.4768	1.40385	ENSG00000082438	22837	COBLL1	2
1.47934	1.67129	1.446	ENSG00000082458	1741	DLG3	1
0.575861	0.287899	0.514917	ENSG00000082497	56256	SERTAD4	4
1.77217	1.37721	1.13787	ENSG00000082512	7188	TRAF5	2
1.57454	1.27368	0.811241	ENSG00000082516	25929	GEMIN5	3
1.57741	1.55691	1.63959	ENSG00000082641	4779	NFE2L1	2
1.45244	1.50167	1.25794	ENSG00000082701	2932	GSK3B	2
1.49534	1.17505	1.63534	ENSG00000082781	3693	ITGB5	3
1.69821	1.52041	1.32094	ENSG00000082805	23085	ERC1	2
1.27968	1.87549	1.68865	ENSG00000082898	7514	XPO1	1
1.84694	1.48504	1.26281	ENSG00000082996	11342	RNF13	2
1.66098	1.42482	1.17642	ENSG00000083093	79728	PALB2	2
1.74734	1.47416	1.56769	ENSG00000083097	23033	DOPEY1	2
0.71534	0.501298	0.370572	ENSG00000083099	57226	LYRM2	4
1.97595	1.42397	1.34505	ENSG00000083123	594	BCKDHB	2
1.53428	1.85185	1.80258	ENSG00000083168	7994	KAT6A	1
1.3389	1.7361	1.74799	ENSG00000083223	79670	ZCCHC6	2
1.22505	0.82329	0.965152	ENSG00000083290	9706	ULK2	3
1.75247	1.5937	1.3019	ENSG00000083307	79977	GRHL2	2
1.43121	1.76653	1.67056	ENSG00000083312	3842	TNPO1	1
1.75589	1.39329	1.26562	ENSG00000083444	5351	PLOD1	2
1.23893	0.78041	0.935576	ENSG00000083457	3682	ITGAE	3
1.62077	1.67986	1.35793	ENSG00000083520	22894	DIS3	1
1.54432	1.40534	1.16594	ENSG00000083535	10464	PIBF1	3
1.7465	1.43722	1.24401	ENSG00000083544	81550	TDRD3	2
1.22334	0.891218	0.695782	ENSG00000083635	26747	NUFIP1	4
1.42918	1.71	1.48176	ENSG00000083642	23047	PDS5B	2
1.61818	1.13791	1.04494	ENSG00000083720	5019	OXCT1	3
1.21277	0.691082	0.765906	ENSG00000083750	10325	RRAGB	4
1.73262	1.39111	1.65762	ENSG00000083799	1540	CYLD	2
1.07434	0.580212	0.357177	ENSG00000083812	25799	ZNF324	3
0.97798	0.520417	0.395599	ENSG00000083817	55659	ZNF416	4
1.69855	0.996205	0.939383	ENSG00000083828	54807	ZNF586	3
0.775595	0.509581	0.468087	ENSG00000083838	55663	ZNF446	4
1.41017	0.93999	0.500982	ENSG00000083844	9422	ZNF264	3
1.10962	2.09914	2.16836	ENSG00000083857	2195	FAT1	1
1.83911	1.59091	1.42146	ENSG00000083896	91746	YTHDC1	2
1.56191	1.35203	1.3946	ENSG00000083937	25978	CHMP2B	2
1.66453	1.30586	1.59995	ENSG00000084070	64744	SMAP2	2
1.53475	1.19175	1.04627	ENSG00000084072	10450	PPIE	3
1.3885	1.2254	1.34521	ENSG00000084073	10269	ZMPSTE24	3
1.68667	1.59315	1.4464	ENSG00000084090	56910	STARD7	2
1.65591	1.35109	0.978636	ENSG00000084092	84273	NOA1	3
1.50752	1.44978	1.34791	ENSG00000084093	5978	REST	2
0.704825	0.280502	0.237478	ENSG00000084110	3034	HAL	4
1.59779	1.28137	1.26258	ENSG00000084112	54434	SSH1	3
1.44685	1.87437	1.45418	ENSG00000084207	2950	GSTP1	1
1.52729	1.85798	2.0633	ENSG00000084234	334	APLP2	1
1.53258	1.64632	1.77969	ENSG00000084463	51729	WBP11	1
1.25123	1.76847	1.57639	ENSG00000084623	8668	EIF3I	2
1.38765	1.04519	0.856769	ENSG00000084636	1307	COL16A1	3
1.3855	1.31663	1.41986	ENSG00000084652	200081	TXLNA	2
1.50477	1.61503	1.79609	ENSG00000084676	8648	NCOA1	2
1.19217	1.09682	1.12776	ENSG00000084693	60509	AGBL5	3
0.818953	0.368225	0.400703	ENSG00000084710	22979	EFR3B	3
0.860264	0.597391	0.25923	ENSG00000084731	3797	KIF3C	4
1.35255	1.66836	1.5793	ENSG00000084733	10890	RAB10	2
1.24764	1.96982	1.99443	ENSG00000084754	3030	HADHA	1
1.13569	0.643947	0.849211	ENSG00000084764	22924	MAPRE3	3
1.50409	1.64159	1.7293	ENSG00000084774	790	CAD	1
2.10874	1.46366	1.79651	ENSG00000085063	966	CD59	2
1.35025	0.915212	0.70035	ENSG00000085117	3732	CD82	4
1.71606	1.24252	1.06445	ENSG00000085185	63035	BCORL1	3
1.07859	1.98009	1.7913	ENSG00000085224	546	ATRX	1
0.631471	0.363892	0.0210721	ENSG00000085231	102157402	AK6	4
1.35171	1.02005	0.819638	ENSG00000085274	55892	MYNN	3
1.31955	1.6928	1.50229	ENSG00000085276	2122	MECOM	1
1.67081	1.07943	0.912286	ENSG00000085365	9522	SCAMP1	3
1.48198	1.68826	1.59841	ENSG00000085377	5550	PREP	2
1.70841	1.0115	0.987136	ENSG00000085382	57531	HACE1	3
1.62256	1.36633	1.03843	ENSG00000085415	81929	SEH1L	2
1.05325	0.672509	0.380803	ENSG00000085433	22911	WDR47	3
1.71033	1.51981	1.15138	ENSG00000085449	57590	WDFY1	2
0.664987	0.41152	0.256335	ENSG00000085465	5016	OVGP1	4
1.53833	1.53277	1.48904	ENSG00000085491	29957	SLC25A24	3
1.74126	1.47582	1.36187	ENSG00000085511	4216	MAP3K4	2
0.870832	0.371285	0.312908	ENSG00000085514	29992	PILRA	4
1.24443	0.707555	1.27513	ENSG00000085552	57549	IGSF9	3
1.84192	1.30578	1.94013	ENSG00000085563	5243	ABCB1	3
0.970344	0.567981	0.109398	ENSG00000085644	7760	ZNF213	4
1.64389	1.02874	0.984675	ENSG00000085662	231	AKR1B1	3
1.60084	1.625	1.11864	ENSG00000085719	8895	CPNE3	2
1.75958	1.26152	1.00698	ENSG00000085721	54700	RRN3	3
0.542454	0.323748	0.431193	ENSG00000085741	7481	WNT11	4
1.46474	1.6496	1.34701	ENSG00000085760	4528	MTIF2	2
1.64895	1.25883	1.15133	ENSG00000085788	23259	DDHD2	3
1.48978	1.29998	1.38347	ENSG00000085831	22996	TTC39A	3
1.3993	1.8106	1.67226	ENSG00000085832	2060	EPS15	1
1.96086	1.26445	0.749272	ENSG00000085840	4998	ORC1	3
1.79842	1.35449	1.47861	ENSG00000085871	4258	MGST2	2
1.45858	1.2115	1.05168	ENSG00000085872	10523	CHERP	3
1.64597	1.32402	1.31606	ENSG00000085978	55054	ATG16L1	3
1.76167	1.47477	1.18028	ENSG00000085982	55230	USP40	2
1.64915	1.29989	1.06039	ENSG00000085998	55624	POMGNT1	2
1.95342	1.32173	0.691061	ENSG00000085999	8438	RAD54L	3
1.43323	1.93473	1.68419	ENSG00000086061	3301	DNAJA1	1
1.73938	1.43082	1.59917	ENSG00000086062	2683	B4GALT1	2
1.50395	1.64322	1.48154	ENSG00000086065	51510	CHMP5	2
1.60173	1.66549	1.57186	ENSG00000086102	4799	NFX1	2
1.4789	0.998128	0.695027	ENSG00000086189	27292	DIMT1	3
1.7326	1.22438	1.21432	ENSG00000086200	51194	IPO11	3
1.38961	1.86631	1.88584	ENSG00000086232	27102	EIF2AK1	1
0.666021	0.370672	0.186493	ENSG00000086289	54749	EPDR1	4
1.0362	0.557591	0.363679	ENSG00000086300	29887	SNX10	4
1.3453	1.20868	1.12217	ENSG00000086475	22929	SEPHS1	3
1.66735	1.14335	0.567742	ENSG00000086544	80271	ITPKC	3
1.73669	1.93852	1.96446	ENSG00000086548	4680	CEACAM6	1
1.44138	1.24311	1.09668	ENSG00000086589	55696	RBM22	3
1.45557	1.74595	1.45672	ENSG00000086598	10959	TMED2	1
0.842172	0.388567	0.108361	ENSG00000086619	56605	ERO1B	3
1.37379	1.19524	1.36215	ENSG00000086666	54469	ZFAND6	3
0.8781	0.454619	1.43111	ENSG00000086696	3294	HSD17B2	4
1.59516	1.26178	0.798293	ENSG00000086712	55787	TXLNG	2
0.829888	2.17093	2.11632	ENSG00000086758	10075	HUWE1	1
1.53721	1.21875	0.933707	ENSG00000086827	9183	ZW10	3
1.27752	0.861085	0.616414	ENSG00000087008	8310	ACOX3	4
1.57297	1.5137	1.14312	ENSG00000087053	8898	MTMR2	2
1.30399	1.54183	1.46127	ENSG00000087074	23645	PPP1R15A	2
0.78733	0.308041	0.534996	ENSG00000087076	51171	HSD17B14	3
1.12964	0.90168	0.603267	ENSG00000087077	7205	TRIP6	3
0.559769	0.297494	0.475345	ENSG00000087085	43	ACHE	4
1.20695	2.32052	2.38928	ENSG00000087086	2512	FTL	1
1.41291	1.7154	1.44155	ENSG00000087087	51593	SRRT	2
0.930261	0.98391	1.2365	ENSG00000087088	581	BAX	3
1.61868	1.1495	1.20198	ENSG00000087095	51701	NLK	3
1.54999	1.08755	1.5216	ENSG00000087111	94005	PIGS	3
1.08413	0.491806	0.856483	ENSG00000087116	9509	ADAMTS2	4
1.36332	1.17639	1.03373	ENSG00000087152	56970	ATXN7L3	3
1.3402	0.922234	0.833157	ENSG00000087157	9489	PGS1	3
1.56731	1.50005	1.4001	ENSG00000087191	5705	PSMC5	3
1.80003	1.41946	1.16389	ENSG00000087206	51720	UIMC1	2
1.82545	1.0744	1.45432	ENSG00000087245	4313	MMP2	2
1.61581	1.04804	0.819674	ENSG00000087253	54947	LPCAT2	3
1.62654	1.31597	0.922063	ENSG00000087263	55239	OGFOD1	3
1.57978	1.34325	1.4819	ENSG00000087266	6452	SH3BP2	2
1.42142	1.69481	1.31191	ENSG00000087269	8602	NOP14	1
1.43094	1.76517	1.87844	ENSG00000087274	118	ADD1	2
1.03719	0.722401	0.660557	ENSG00000087299	79944	L2HGDH	4
1.42084	0.919169	0.655158	ENSG00000087301	57544	TXNDC16	3
1.54904	1.61525	1.363	ENSG00000087302	51637	C14orf166	2
1.1856	0.723892	0.535606	ENSG00000087303	22795	NID2	4
1.53874	1.32199	1.53518	ENSG00000087338	64395	GMCL1	3
1.07857	1.9581	1.93789	ENSG00000087365	10992	SF3B2	1
1.0061	0.752578	0.67129	ENSG00000087448	57542	KLHL42	4
1.12686	2.29026	2.31503	ENSG00000087460	2778	GNAS	1
1.61986	1.69741	1.7111	ENSG00000087470	10059	DNM1L	1
1.34566	1.32394	0.766569	ENSG00000087502	51290	ERGIC2	3
0.745303	0.307429	0.249893	ENSG00000087510	7022	TFAP2C	4
1.70742	1.5118	0.974095	ENSG00000087586	6790	AURKA	2
1.42293	0.845163	0.445363	ENSG00000087842	8544	PIR	4
1.01499	0.544838	0.250613	ENSG00000087884	28971	AAMDC	4
1.5741	1.19521	1.32447	ENSG00000087995	339175	METTL2A	3
1.29367	0.796167	0.566513	ENSG00000088002	6820	SULT2B1	3
1.45977	0.983081	1.10705	ENSG00000088035	29929	ALG6	3
1.54701	1.3656	1.46503	ENSG00000088038	4849	CNOT3	3
1.73819	1.31196	1.23767	ENSG00000088179	5775	PTPN4	2
1.44583	1.58824	1.16961	ENSG00000088205	8886	DDX18	2
1.34674	1.76174	1.72485	ENSG00000088247	8570	KHSRP	1
1.4315	1.29422	1.68056	ENSG00000088256	2767	GNA11	3
1.13892	0.710083	0.614085	ENSG00000088280	55616	ASAP3	3
1.44671	1.20704	0.971469	ENSG00000088298	55741	EDEM2	3
1.40106	0.846792	0.814659	ENSG00000088305	1789	DNMT3B	4
1.48529	1.82671	0.936177	ENSG00000088325	22974	TPX2	2
0.859633	0.607978	0.285434	ENSG00000088356	81572	PDRG1	4
1.8451	1.72919	1.56369	ENSG00000088367	2036	EPB41L1	2
0.692228	0.348532	0.773366	ENSG00000088386	6564	SLC15A1	4
1.60626	1.68809	1.47159	ENSG00000088387	23348	DOCK9	2
1.59332	1.46339	1.32334	ENSG00000088448	55608	ANKRD10	3
1.41978	1.03204	0.35922	ENSG00000088451	23483	TGDS	4
2.08392	1.5228	1.1117	ENSG00000088682	57017	COQ9	2
1.13716	0.764545	0.421496	ENSG00000088727	64147	KIF9	3
1.58137	1.20452	0.826295	ENSG00000088766	54675	CRLS1	3
1.48448	1.25672	1.42988	ENSG00000088808	23368	PPP1R13B	3
1.41291	1.01588	1.22995	ENSG00000088812	8455	ATRN	3
0.839228	0.604051	0.241616	ENSG00000088826	54498	SMOX	4
1.38193	1.36719	1.33665	ENSG00000088832	2280	FKBP1A	2
1.63525	1.45211	1.5658	ENSG00000088833	55968	NSFL1C	2
1.08149	0.588985	0.45744	ENSG00000088836	83959	SLC4A11	3
1.20576	0.721269	0.493084	ENSG00000088876	79175	ZNF343	3
0.740247	0.291496	0.260365	ENSG00000088882	56265	CPXM1	4
1.41326	1.37622	1.14474	ENSG00000088888	57506	MAVS	2
0.939821	0.636655	0.257107	ENSG00000088899	9762	LZTS3	4
1.39722	1.91898	1.52743	ENSG00000088930	22803	XRN2	1
1.50905	1.09791	0.934652	ENSG00000088970	55857	KIZ	3
1.64156	1.64337	1.65997	ENSG00000088986	8655	DYNLL1	2
1.4821	1.1779	0.577592	ENSG00000088992	54997	TESC	3
1.41922	1.75175	1.66075	ENSG00000089006	27131	SNX5	2
1.46097	1.63001	1.61919	ENSG00000089022	8550	MAPKAPK5	2
1.45415	1.51424	1.46223	ENSG00000089048	51575	ESF1	2
0.691334	0.506525	0.130265	ENSG00000089050	10741	RBBP9	4
1.48546	1.63952	1.38648	ENSG00000089053	51433	ANAPC5	2
0.896378	0.520019	0.584541	ENSG00000089057	9962	SLC23A2	4
1.44794	0.918006	0.978737	ENSG00000089060	80024	SLC8B1	3
1.35793	1.19969	1.11028	ENSG00000089063	29058	TMEM230	3
1.13935	0.588641	0.379256	ENSG00000089091	55184	DZANK1	3
1.53182	1.2459	0.929311	ENSG00000089094	84678	KDM2B	2
1.59835	1.33626	0.906538	ENSG00000089123	55617	TASP1	2
1.80543	1.57294	1.49376	ENSG00000089127	4938	OAS1	2
1.32614	1.8791	1.79983	ENSG00000089154	10985	GCN1	1
1.39852	1.59226	1.684	ENSG00000089159	5829	PXN	2
1.74838	1.72054	1.91614	ENSG00000089177	55614	KIF16B	2
1.72307	1.24836	0.781917	ENSG00000089195	51605	TRMT6	2
1.40924	1.7164	1.76738	ENSG00000089220	5037	PEBP1	2
1.58815	1.19571	0.967749	ENSG00000089234	8315	BRAP	2
1.57368	1.47077	1.51668	ENSG00000089248	10961	ERP29	2
1.24329	1.99209	1.84814	ENSG00000089280	2521	FUS	1
1.4503	1.51507	1.30911	ENSG00000089289	3476	IGBP1	2
1.72787	1.53301	1.11656	ENSG00000089327	53827	FXYD5	2
1.5133	1.00965	0.76929	ENSG00000089335	55900	ZNF302	3
1.45009	1.45408	0.999349	ENSG00000089351	57655	GRAMD1A	2
1.68731	1.48154	1.94709	ENSG00000089356	5349	FXYD3	2
1.81923	1.63857	1.69786	ENSG00000089472	9843	HEPH	2
0.50454	0.268245	0.227088	ENSG00000089505	113540	CMTM1	4
1.31904	1.74452	1.6363	ENSG00000089597	23193	GANAB	2
1.42608	1.08725	1.24198	ENSG00000089639	51291	GMIP	3
1.4056	0.966768	0.698953	ENSG00000089682	55285	RBM41	3
1.14622	0.891206	0.79259	ENSG00000089685	332	BIRC5	4
1.31705	1.43084	1.06534	ENSG00000089693	8079	MLF2	2
1.28221	0.968688	0.723079	ENSG00000089737	57062	DDX24	3
1.02909	0.650501	0.283879	ENSG00000089818	25977	NECAP1	4
1.34738	0.999721	1.12728	ENSG00000089820	393	ARHGAP4	3
1.47538	1.28888	1.03798	ENSG00000089876	55760	DHX32	3
1.37687	1.10083	0.806662	ENSG00000089902	23186	RCOR1	3
1.67812	1.15914	1.12096	ENSG00000089916	55668	GPATCH2L	3
1.36034	1.19692	1.45302	ENSG00000090006	8425	LTBP4	2
0.903758	0.748094	0.679092	ENSG00000090013	645	BLVRB	3
1.43832	1.1031	1.47109	ENSG00000090020	6548	SLC9A1	3
1.80986	1.49498	1.66234	ENSG00000090054	10558	SPTLC1	2
1.01885	1.99804	1.98062	ENSG00000090060	10914	PAPOLA	1
1.44391	1.64044	1.6602	ENSG00000090061	8812	CCNK	1
1.04658	0.73461	0.802224	ENSG00000090097	57060	PCBP4	4
1.74049	1.0271	0.572943	ENSG00000090104	5996	RGS1	3
0.894298	0.616537	0.622769	ENSG00000090238	83719	YPEL3	4
1.5051	1.12764	0.54009	ENSG00000090263	51650	MRPS33	3
1.54672	1.22891	1.24727	ENSG00000090266	4708	NDUFB2	2
1.59682	1.8676	1.41222	ENSG00000090273	10726	NUDC	1
1.58226	1.30809	1.30165	ENSG00000090316	10296	MAEA	2
1.33069	0.772261	0.695229	ENSG00000090339	3383	ICAM1	3
1.28136	1.50606	1.69774	ENSG00000090372	29888	STRN4	2
0.98376	0.519468	1.11077	ENSG00000090376	11213	IRAK3	4
1.51669	1.80698	1.72095	ENSG00000090382	4069	LYZ	2
0.788651	0.413857	0.410022	ENSG00000090432	79594	MUL1	4
1.16303	0.963016	0.666667	ENSG00000090447	7023	TFAP4	3
1.3062	1.00086	1.19712	ENSG00000090470	10081	PDCD7	3
1.84952	1.59691	1.76155	ENSG00000090487	51324	SPG21	2
1.32424	1.03398	1.0355	ENSG00000090520	51726	DNAJB11	3
1.44249	1.13683	1.00622	ENSG00000090565	9727	RAB11FIP3	3
1.84274	1.30684	1.37881	ENSG00000090581	84572	GNPTG	2
1.38696	0.968284	1.16429	ENSG00000090612	10795	ZNF268	3
1.27293	1.66461	1.65513	ENSG00000090615	2802	GOLGA3	1
1.31744	1.75319	1.51915	ENSG00000090621	8761	PABPC4	1
0.717444	0.353302	0.991761	ENSG00000090659	30835	CD209	4
0.470365	0.228175	0.232574	ENSG00000090661	79603	CERS4	4
1.3929	0.747165	0.612161	ENSG00000090674	57192	MCOLN1	4
1.51705	1.58723	1.54215	ENSG00000090686	84196	USP48	2
1.60935	1.31812	1.31577	ENSG00000090776	1947	EFNB1	3
1.71782	1.22431	1.11893	ENSG00000090857	55066	PDPR	2
1.36641	1.91856	1.66394	ENSG00000090861	16	AARS	2
1.62469	1.73499	1.6691	ENSG00000090863	2734	GLG1	1
1.6706	1.58628	0.941686	ENSG00000090889	24137	KIF4A	2
1.53282	1.5851	1.56773	ENSG00000090905	27327	TNRC6A	2
1.48249	0.830194	0.990123	ENSG00000090924	64857	PLEKHG2	3
1.37121	0.814044	0.597453	ENSG00000090975	57605	PITPNM2	3
1.66724	1.524	1.39008	ENSG00000090989	55763	EXOC1	1
1.02992	0.53671	0.697743	ENSG00000091009	54439	RBM27	4
1.5694	1.67817	1.52102	ENSG00000091039	114882	OSBPL8	1
1.61759	1.25593	0.567393	ENSG00000091073	113878	DTX2	2
1.56906	1.47591	1.02814	ENSG00000091127	54517	PUS7	2
0.737438	0.43233	0.314609	ENSG00000091129	4897	NRCAM	4
1.7755	1.76322	1.35047	ENSG00000091136	3912	LAMB1	2
1.57256	1.82712	1.7927	ENSG00000091140	1738	DLD	1
1.57396	1.16592	1.55783	ENSG00000091157	23335	WDR7	3
1.71818	1.37307	1.2179	ENSG00000091164	9352	TXNL1	3
1.39882	0.79282	0.252381	ENSG00000091262	368	ABCC6	3
1.17267	0.709887	0.573736	ENSG00000091317	54918	CMTM6	3
1.39762	2.06544	2.09637	ENSG00000091409	3655	ITGA6	1
1.0922	0.605058	0.452115	ENSG00000091428	11069	RAPGEF4	4
1.67239	1.38997	0.992885	ENSG00000091436	51776	MAP3K20	2
0.352205	0.15627	0	ENSG00000091482	23676	SMPX	4
1.54944	1.39009	1.66181	ENSG00000091483	2271	FH	3
1.64851	1.78799	1.68053	ENSG00000091490	23231	SEL1L3	1
1.42449	1.56829	1.51624	ENSG00000091527	55573	CDV3	2
1.36685	1.22736	1.31954	ENSG00000091542	54890	ALKBH5	3
1.35991	0.887622	1.37615	ENSG00000091622	83394	PITPNM3	3
1.48624	1.08833	1.04242	ENSG00000091640	9552	SPAG7	3
1.66436	0.989932	0.639582	ENSG00000091651	23594	ORC6	4
1.04119	0.647397	0.507369	ENSG00000091732	51530	ZC3HC1	4
0.828588	0.443247	0.292588	ENSG00000091947	84336	TMEM101	4
0.927616	0.436304	0.311024	ENSG00000091972	4345	CD200	4
1.0142	0.642858	1.57211	ENSG00000091986	151887	CCDC80	3
1.7545	1.75522	1.74989	ENSG00000092010	5720	PSME1	2
1.51322	1.06185	1.32215	ENSG00000092020	55012	PPP2R3C	3
0.899927	0.563192	0.244928	ENSG00000092036	54930	HAUS4	4
1.19086	0.866781	0.654748	ENSG00000092068	23428	SLC7A8	4
1.54089	1.05276	1.11219	ENSG00000092094	55644	OSGEP	3
1.12681	0.795984	0.699352	ENSG00000092098	55072	RNF31	3
1.61002	1.55927	1.59432	ENSG00000092108	23256	SCFD1	2
1.60876	1.24651	1.21246	ENSG00000092140	55632	G2E3	2
1.30406	1.85654	1.95598	ENSG00000092148	25831	HECTD1	1
1.18548	2.09553	2.02799	ENSG00000092199	3183	HNRNPC	1
1.20726	1.78278	1.5788	ENSG00000092201	11198	SUPT16H	2
1.43143	1.5063	1.61906	ENSG00000092203	9878	TOX4	3
1.30609	0.76928	0.464713	ENSG00000092208	8487	GEMIN2	4
1.95138	1.38912	1.712	ENSG00000092330	26277	TINF2	2
0.385565	0.141457	0.217744	ENSG00000092377	90665	TBL1Y	4
1.4797	0.877432	1.7788	ENSG00000092421	57556	SEMA6A	3
1.48063	1.65791	1.76343	ENSG00000092439	54822	TRPM7	2
0.93852	0.5431	0.624722	ENSG00000092445	7301	TYRO3	3
1.34065	0.961007	0.682639	ENSG00000092470	79968	WDR76	3
1.46959	1.34553	1.20779	ENSG00000092531	8773	SNAP23	2
0.509334	0.22579	0.202595	ENSG00000092607	6913	TBX15	4
1.82285	1.43122	1.1416	ENSG00000092621	26227	PHGDH	2
1.51741	0.969379	1.04283	ENSG00000092758	1299	COL9A3	3
1.25181	2.1156	2.29582	ENSG00000092820	7430	EZR	1
1.19434	1.86761	2.08777	ENSG00000092841	4637	MYL6	1
1.51495	1.26792	1.10584	ENSG00000092847	26523	AGO1	2
1.63106	1.41693	0.852261	ENSG00000092853	63967	CLSPN	3
1.28739	0.819808	0.624351	ENSG00000092871	117584	RFFL	3
1.74256	1.16904	1.13833	ENSG00000092929	201294	UNC13D	3
1.35345	0.808161	0.983268	ENSG00000092931	79157	MFSD11	3
1.64659	1.59769	1.26552	ENSG00000092964	1808	DPYSL2	2
1.54236	1.06843	0.657037	ENSG00000092978	55105	GPATCH2	3
1.31516	1.6061	1.64523	ENSG00000093000	10762	NUP50	2
1.55792	1.09507	0.820302	ENSG00000093009	8318	CDC45	3
1.37342	1.1069	0.779803	ENSG00000093010	1312	COMT	3
0.899077	0.526973	0.699761	ENSG00000093072	51816	ADA2	4
1.52523	1.47615	1.25278	ENSG00000093144	55862	ECHDC1	2
1.51165	1.60846	1.77634	ENSG00000093167	9209	LRRFIP2	2
1.14594	0.673621	0.798933	ENSG00000093183	9117	SEC22C	3
1.50235	1.03205	0.848169	ENSG00000093217	9942	XYLB	3
1.73366	1.3031	1.07883	ENSG00000094631	10013	HDAC6	3
0.860685	0.410077	0.166354	ENSG00000094755	2568	GABRP	3
1.61789	1.35356	0.733346	ENSG00000094804	990	CDC6	2
1.33895	0.804847	0.318202	ENSG00000094841	139596	UPRT	3
1.42015	1.15691	0.794627	ENSG00000094880	8697	CDC23	3
1.83241	1.41244	1.06593	ENSG00000094914	8086	AAAS	2
1.55918	1.4745	1.11111	ENSG00000094916	23468	CBX5	2
1.6329	1.5427	1.40934	ENSG00000094975	51430	SUCO	1
1.63586	1.59971	1.24184	ENSG00000095002	4436	MSH2	2
1.8541	1.56306	1.42494	ENSG00000095015	4214	MAP3K1	2
1.4957	1.21154	1.2274	ENSG00000095059	1725	DHPS	3
1.54108	1.25926	1.10378	ENSG00000095066	29911	HOOK2	3
1.96485	1.16049	1.52006	ENSG00000095110	120400	NXPE1	2
1.43786	1.74031	1.88108	ENSG00000095139	372	ARCN1	2
1.47525	1.59411	1.87482	ENSG00000095203	54566	EPB41L4B	2
1.23673	0.761977	0.448104	ENSG00000095209	55151	TMEM38B	4
1.26594	1.09473	0.623485	ENSG00000095261	5711	PSMD5	3
1.65111	1.57921	1.18703	ENSG00000095319	23511	NUP188	2
1.5575	1.15173	1.41939	ENSG00000095321	1384	CRAT	3
0.851948	0.34235	0.718926	ENSG00000095370	10044	SH2D3C	3
1.64564	1.49206	1.60993	ENSG00000095380	54187	NANS	2
1.47933	1.12472	1.05385	ENSG00000095383	55357	TBC1D2	3
1.1875	0.708866	0.62277	ENSG00000095397	25861	WHRN	3
1.46983	1.06345	1.03468	ENSG00000095485	55280	CWF19L1	3
1.6565	1.23704	1.44889	ENSG00000095539	57715	SEMA4G	3
1.74444	1.59305	1.53477	ENSG00000095564	9044	BTAF1	2
1.52955	1.03775	0.829613	ENSG00000095574	64376	IKZF5	3
1.85231	1.19123	1.22238	ENSG00000095585	29760	BLNK	2
0.227392	0.288765	0.196816	ENSG00000095627	56165	TDRD1	4
1.47987	1.18391	1.29735	ENSG00000095637	10580	SORBS1	3
0.954017	0.569172	0.290796	ENSG00000095739	25805	BAMBI	4
1.25989	1.9215	1.85327	ENSG00000095787	51322	WAC	1
1.15445	0.616166	0.616277	ENSG00000095794	1390	CREM	3
0.880757	0.668927	0.503003	ENSG00000095906	10101	NUBP2	4
1.19597	0.836341	0.811489	ENSG00000095932	284422	SMIM24	3
1.56849	1.55213	1.54519	ENSG00000095951	3096	HIVEP1	2
0.403657	0.166	0.296032	ENSG00000095970	54209	TREM2	4
1.51149	1.42153	1.81743	ENSG00000096060	2289	FKBP5	2
1.18723	1.87569	1.55582	ENSG00000096063	6732	SRPK1	1
1.61838	1.53721	1.56397	ENSG00000096070	27154	BRPF3	2
1.20712	0.730855	1.02807	ENSG00000096092	28978	TMEM14A	4
1.70967	1.0045	1.37348	ENSG00000096093	114327	EFHC1	3
0.951308	2.36964	2.22011	ENSG00000096384	3326	HSP90AB1	1
1.38336	1.65075	1.21025	ENSG00000096401	988	CDC5L	2
1.17683	2.02436	2.11656	ENSG00000096433	3710	ITPR3	1
1.35086	0.936166	0.700951	ENSG00000096654	7738	ZNF184	3
0.83373	2.22573	2.30682	ENSG00000096696	1832	DSP	1
1.62579	1.14754	1.31667	ENSG00000096717	23411	SIRT1	2
1.43016	1.65637	1.87491	ENSG00000096746	3189	HNRNPH3	2
1.73804	1.35507	1.16114	ENSG00000096872	80173	IFT74	2
1.50396	1.20782	1.02046	ENSG00000096968	3717	JAK2	3
0.609112	0.303092	0.520792	ENSG00000096996	3594	IL12RB1	4
1.41291	1.49696	1.41481	ENSG00000097007	25	ABL1	2
1.40289	1.36677	1.02487	ENSG00000097021	11332	ACOT7	2
1.65293	1.66431	1.69475	ENSG00000097033	51100	SH3GLB1	1
1.23726	0.779067	0.387261	ENSG00000097046	8317	CDC7	3
1.14834	0.901413	0.394111	ENSG00000097096	84144	SYDE2	3
1.60991	1.56532	1.10391	ENSG00000099194	6319	SCD	2
0.559605	0.346456	0.271123	ENSG00000099203	11018	TMED1	4
1.18858	1.79391	1.7825	ENSG00000099204	3983	ABLIM1	1
1.67162	1.31684	0.852529	ENSG00000099219	79956	ERMP1	2
1.93955	1.66904	1.84099	ENSG00000099246	22931	RAB18	2
1.17585	0.685809	0.721446	ENSG00000099250	8829	NRP1	3
1.08876	0.617619	0.272323	ENSG00000099256	56952	PRTFDC1	3
1.68729	1.36093	1.34132	ENSG00000099282	23555	TSPAN15	2
1.31488	0.899662	1.06976	ENSG00000099284	55506	H2AFY2	3
2.01924	1.8782	1.79779	ENSG00000099290	387680	WASHC2A	2
1.66993	1.2398	1.35915	ENSG00000099308	23031	MAST3	3
1.01891	0.662116	0.593553	ENSG00000099326	7593	MZF1	4
1.53329	1.69699	1.77476	ENSG00000099331	4650	MYO9B	2
0.931876	0.627317	0.733678	ENSG00000099337	9424	KCNK6	4
1.45151	1.58883	1.41911	ENSG00000099341	5714	PSMD8	2
1.23748	0.98267	0.722431	ENSG00000099364	54620	FBXL19	3
1.28816	0.832193	0.528117	ENSG00000099377	80270	HSD3B7	3
1.374	1.35748	1.33098	ENSG00000099381	9739	SETD1A	3
1.0195	0.953893	1.18809	ENSG00000099385	9274	BCL7C	3
0.743816	0.471275	0.725977	ENSG00000099617	1943	EFNA2	4
1.87121	1.528	1.48892	ENSG00000099622	1153	CIRBP	2
1.2856	1.1374	1.43865	ENSG00000099624	513	ATP5D	3
1.15923	1.90286	1.84906	ENSG00000099783	4670	HNRNPM	1
1.08886	0.644347	1.0356	ENSG00000099785	51257	2002-03-01	3
1.39256	1.13951	1.46181	ENSG00000099795	4713	NDUFB7	3
1.76815	1.58876	1.10873	ENSG00000099797	9524	TECR	2
1.11036	0.996429	0.660108	ENSG00000099800	26517	TIMM13	3
1.50961	1.32217	1.12905	ENSG00000099804	997	CDC34	3
1.18129	0.853201	0.480429	ENSG00000099810	4507	MTAP	3
1.48211	1.80119	2.05144	ENSG00000099812	126353	MISP	1
1.45889	1.56303	1.67563	ENSG00000099814	283638	CEP170B	3
1.39043	1.21851	1.24228	ENSG00000099817	5434	POLR2E	3
1.31436	1.20651	1.11745	ENSG00000099821	5442	POLRMT	3
0.660094	0.415908	0.513666	ENSG00000099849	8045	RASSF7	4
0.854494	0.558724	0.498877	ENSG00000099860	4616	GADD45B	4
1.39655	1.63479	1.76716	ENSG00000099875	2872	MKNK2	2
0.941571	0.658228	0.475989	ENSG00000099889	421	ARVCF	4
1.14315	0.808643	0.759174	ENSG00000099899	27037	TRMT2A	3
1.54758	1.72922	1.26769	ENSG00000099901	5902	RANBP1	1
1.32874	0.826506	0.53084	ENSG00000099904	29801	ZDHHC8	3
0.685318	0.400507	0.60999	ENSG00000099910	84861	KLHL22	4
1.61687	1.62731	1.66286	ENSG00000099917	51586	MED15	2
0.457849	0.183155	0.151301	ENSG00000099937	3053	SERPIND1	4
1.57835	1.16459	1.08127	ENSG00000099940	9342	SNAP29	3
1.74523	1.30031	0.926126	ENSG00000099942	1399	CRKL	3
1.52028	1.11317	1.26062	ENSG00000099949	8216	LZTR1	3
0.671548	0.330714	0.0423313	ENSG00000099953	4320	MMP11	4
0.840218	0.381551	0.528285	ENSG00000099954	27443	CECR2	3
1.97873	1.64653	1.38708	ENSG00000099956	6598	SMARCB1	2
1.47773	1.45958	1.46899	ENSG00000099968	23786	BCL2L13	2
1.54662	0.944686	0.800488	ENSG00000099977	1652	DDT	3
1.62567	1.77468	1.67087	ENSG00000099991	23523	CABIN1	2
1.36357	1.79324	1.90565	ENSG00000099995	10291	SF3A1	1
1.52948	1.24406	1.25957	ENSG00000100023	23759	PPIL2	3
1.41728	1.52601	1.47124	ENSG00000100028	6634	SNRPD3	2
1.45108	1.64795	1.24578	ENSG00000100029	23481	PES1	1
1.3532	1.32167	1.25111	ENSG00000100030	5594	MAPK1	3
1.60095	0.961728	1.05315	ENSG00000100031	2678	GGT1	3
1.00237	0.536857	0.191794	ENSG00000100033	5625	PRODH	4
0.934036	0.638298	0.721889	ENSG00000100034	9647	PPM1F	4
1.35755	0.933777	0.522036	ENSG00000100038	8940	TOP3B	3
0.474268	0.177969	0.355458	ENSG00000100053	1417	CRYBB3	4
1.06522	0.522644	0.740515	ENSG00000100055	27128	CYTH4	4
1.17625	0.805812	0.583539	ENSG00000100056	8220	ESS2	4
0.899811	0.388488	0.603806	ENSG00000100060	4242	MFNG	3
1.42472	1.34754	1.67838	ENSG00000100065	29775	CARD10	3
1.1427	0.590324	0.362902	ENSG00000100068	91355	LRP5L	4
1.57475	1.38143	1.44352	ENSG00000100075	6576	SLC25A1	3
1.50826	1.1445	1.10112	ENSG00000100077	157	GRK3	3
0.944751	0.433281	0.624485	ENSG00000100079	3957	LGALS2	3
1.51023	1.24574	1.09229	ENSG00000100083	26088	GGA1	3
1.52336	1.38858	1.67708	ENSG00000100092	23616	SH3BP1	2
1.20919	0.915128	0.790507	ENSG00000100097	3956	LGALS1	3
1.75959	1.3113	1.19267	ENSG00000100099	89781	HPS4	2
0.821574	0.500678	0.477723	ENSG00000100100	113791	PIK3IP1	4
1.27584	0.822903	0.698722	ENSG00000100104	402055	SRRD	4
1.22183	0.87622	0.753374	ENSG00000100105	23598	PATZ1	3
1.46908	1.61624	1.93771	ENSG00000100106	11078	TRIOBP	2
1.58759	1.19819	1.16388	ENSG00000100109	24144	TFIP11	3
0.974019	0.66433	0.409351	ENSG00000100116	23464	GCAT	4
0.90147	0.550347	0.53999	ENSG00000100124	129138	ANKRD54	4
1.42246	1.71605	1.77387	ENSG00000100129	51386	EIF3L	1
1.24815	1.16295	0.962751	ENSG00000100138	4809	SNU13	3
1.3156	0.960485	1.30817	ENSG00000100139	85377	MICALL1	3
1.32822	0.839504	0.397098	ENSG00000100147	79879	CCDC134	3
1.74009	1.28546	1.26242	ENSG00000100150	9681	DEPDC5	2
1.74262	1.10887	1.10881	ENSG00000100151	9463	PICK1	3
0.93028	0.504861	0.966512	ENSG00000100154	23331	TTC28	4
0.874141	0.567777	0.524967	ENSG00000100162	79019	CENPM	4
1.76571	1.38044	1.12322	ENSG00000100170	6523	SLC5A1	3
1.25993	0.866689	0.53759	ENSG00000100196	11015	KDELR3	3
0.672444	0.282947	0.186128	ENSG00000100197	1565	CYP2D6	4
1.08252	1.98705	2.02684	ENSG00000100201	10521	DDX17	1
0.884662	0.415313	0.299562	ENSG00000100206	11144	DMC1	4
1.04406	0.848155	0.413804	ENSG00000100207	6942	TCF20	4
1.13055	0.63677	0.526638	ENSG00000100209	150274	HSCB	4
1.15143	0.791152	0.779442	ENSG00000100211	25776	CBY1	4
1.56012	1.41556	1.06608	ENSG00000100216	56993	TOMM22	3
1.34176	1.57798	1.4506	ENSG00000100219	7494	XBP1	1
1.69738	1.58978	1.48681	ENSG00000100220	51493	RTCB	2
1.38835	1.05051	1.3936	ENSG00000100221	9929	JOSD1	3
1.60679	1.58325	1.70969	ENSG00000100225	25793	FBXO7	2
1.56105	1.25506	1.30958	ENSG00000100226	9567	GTPBP1	3
1.46552	1.27369	1.31906	ENSG00000100227	84271	POLDIP3	3
0.824208	0.488496	0.253575	ENSG00000100228	9609	RAB36	4
1.45071	0.721044	0.809706	ENSG00000100234	7078	TIMP3	3
1.58542	1.4298	1.37548	ENSG00000100239	9701	PPP6R2	3
1.5788	1.60042	1.53702	ENSG00000100241	6305	SBF1	2
1.23651	1.11865	1.53185	ENSG00000100242	25777	SUN2	3
1.70561	1.46771	1.51556	ENSG00000100243	1727	CYB5R3	2
0.493534	0.284104	0.331238	ENSG00000100246	10126	DNAL4	4
1.39238	0.897956	1.00576	ENSG00000100258	91289	LMF2	3
0.647242	0.405531	0.156376	ENSG00000100263	25807	RHBDD3	4
0.780779	0.449408	0.513023	ENSG00000100271	25809	TTLL1	4
1.29712	1.55979	1.66752	ENSG00000100280	162	AP1B1	3
1.60036	1.28358	1.45865	ENSG00000100281	10042	HMGXB4	3
1.58715	1.19073	1.23164	ENSG00000100284	10043	TOM1	3
0.713533	0.446064	0.318451	ENSG00000100290	638	BIK	4
1.52355	0.959055	1.50876	ENSG00000100292	3162	HMOX1	3
1.10708	0.754151	0.697705	ENSG00000100294	27349	MCAT	3
1.56091	1.34507	0.972917	ENSG00000100296	8563	THOC5	2
1.28822	1.24269	1.18753	ENSG00000100297	4174	MCM5	3
1.07925	0.705943	0.94907	ENSG00000100299	410	ARSA	3
1.17357	0.967866	0.664562	ENSG00000100300	706	TSPO	3
0.516088	0.246705	0.330981	ENSG00000100302	23551	RASD2	4
1.21613	1.27293	0.8389	ENSG00000100304	23170	TTLL12	3
0.774983	0.424865	0.713445	ENSG00000100319	55954	ZMAT5	4
1.60987	1.30199	1.29454	ENSG00000100320	23543	RBFOX2	3
0.973353	0.702842	0.50078	ENSG00000100324	10454	TAB1	4
1.52925	1.45793	1.61427	ENSG00000100325	84164	ASCC2	3
1.77121	1.43975	1.42744	ENSG00000100330	8897	MTMR3	2
1.2677	1.05051	1.17106	ENSG00000100335	54471	MIEF1	3
0.843531	0.406385	0.144393	ENSG00000100336	80832	APOL4	4
1.38633	0.895224	0.991922	ENSG00000100342	8542	APOL1	3
0.618624	0.308752	0.342801	ENSG00000100344	80339	PNPLA3	4
1.5739	1.16858	1.34138	ENSG00000100347	25813	SAMM50	3
1.58857	1.18629	0.897568	ENSG00000100348	25828	TXN2	3
1.16547	0.71168	0.35088	ENSG00000100350	80020	FOXRED2	4
1.30235	1.84226	1.79188	ENSG00000100353	8664	EIF3D	1
1.65678	1.6215	1.62055	ENSG00000100354	23112	TNRC6B	1
1.01135	0.690754	0.909571	ENSG00000100360	11020	IFT27	3
1.14853	0.982408	0.69096	ENSG00000100364	23313	KIAA0930	3
1.12085	0.579468	0.501904	ENSG00000100365	4689	NCF4	4
1.38192	0.585703	0.545723	ENSG00000100368	1439	CSF2RB	3
0.861346	0.55517	0.446583	ENSG00000100372	10478	SLC25A17	4
0.194309	0.0997961	0.131144	ENSG00000100373	7380	UPK3A	4
1.46512	1.02292	0.864746	ENSG00000100376	55007	FAM118A	3
1.06154	0.708353	0.850133	ENSG00000100379	79734	KCTD17	4
1.16111	1.9713	2.06157	ENSG00000100380	6767	ST13	1
1.37838	0.966637	0.743997	ENSG00000100387	9978	RBX1	3
1.47317	1.97122	2.0976	ENSG00000100393	2033	EP300	1
1.42659	1.11774	1.22049	ENSG00000100395	83746	L3MBTL2	3
1.35372	1.49569	1.17344	ENSG00000100401	5905	RANGAP1	2
1.29355	1.52245	1.49873	ENSG00000100403	23264	ZC3H7B	2
1.23041	0.715592	0.438961	ENSG00000100410	84844	PHF5A	3
1.51261	1.71778	1.95536	ENSG00000100412	50	ACO2	2
1.07912	0.750387	0.42324	ENSG00000100413	171568	POLR3H	4
1.73324	1.1444	0.865603	ENSG00000100416	55687	TRMU	3
1.36997	0.995951	1.5311	ENSG00000100417	5372	PMM1	4
1.47579	1.07017	0.822745	ENSG00000100418	27351	DESI1	3
1.50871	1.05148	0.987298	ENSG00000100422	64781	CERK	3
1.52399	1.27514	1.22485	ENSG00000100425	23774	BRD1	3
0.809662	0.781179	0.570011	ENSG00000100426	9889	ZBED4	4
1.02723	0.596341	1.0596	ENSG00000100439	63874	ABHD4	3
1.52694	1.40696	1.12539	ENSG00000100441	23351	KHNYN	3
1.54648	1.38496	1.15199	ENSG00000100442	2287	FKBP3	3
1.07434	0.670261	0.692339	ENSG00000100445	56948	SDR39U1	4
0.489673	0.195433	0.185195	ENSG00000100450	2999	GZMH	4
1.39075	0.689298	0.141752	ENSG00000100453	3002	GZMB	3
1.67094	1.31369	1.52072	ENSG00000100461	55147	RBM23	2
1.42477	1.53319	1.18805	ENSG00000100462	10419	PRMT5	2
0.897044	0.456984	0.385965	ENSG00000100473	1690	COCH	4
1.18719	0.654635	0.800883	ENSG00000100479	5427	POLE2	3
0.512383	0.261394	0	ENSG00000100483	79609	VCPKMT	4
1.6406	1.60868	1.93345	ENSG00000100485	6655	SOS2	2
1.25462	0.636188	0.88761	ENSG00000100490	8814	CDKL1	3
1.63237	1.54268	1.58928	ENSG00000100503	51199	NIN	2
1.67736	1.32393	1.16018	ENSG00000100504	5836	PYGL	2
1.61565	1.54063	1.28053	ENSG00000100519	5706	PSMC6	2
1.34046	1.123	1.12451	ENSG00000100522	64841	GNPNAT1	3
1.39818	1.00629	0.814655	ENSG00000100523	80821	DDHD1	3
1.41898	1.07166	0.537671	ENSG00000100526	1033	CDKN3	3
1.70881	1.24492	1.04235	ENSG00000100528	10175	CNIH1	3
0.983977	0.507332	0.925078	ENSG00000100532	10668	CGRRF1	4
1.65172	1.32966	1.04771	ENSG00000100554	51382	ATP6V1D	3
1.39822	1.27201	0.84334	ENSG00000100558	26499	PLEK2	3
1.02389	0.528529	0.277557	ENSG00000100564	5283	PIGH	3
1.8577	1.52036	1.25236	ENSG00000100567	5684	PSMA3	2
1.48221	1.23001	1.47153	ENSG00000100568	10490	VTI1B	3
1.16623	0.819341	0.705915	ENSG00000100575	26520	TIMM9	3
1.25097	0.700215	0.772572	ENSG00000100577	2954	GSTZ1	3
1.55594	1.3005	0.976042	ENSG00000100578	9786	KIAA0586	3
1.16057	0.744759	0.748373	ENSG00000100580	283578	TMED8	4
0.657656	0.306397	0.234721	ENSG00000100583	161394	SAMD15	4
1.52853	1.66446	1.71262	ENSG00000100591	10598	AHSA1	2
1.49739	1.25182	1.21066	ENSG00000100592	23002	DAAM1	3
1.58638	1.43634	1.24109	ENSG00000100596	9517	SPTLC2	3
1.29244	0.990218	0.703302	ENSG00000100599	79890	RIN3	3
1.32506	1.22275	1.37715	ENSG00000100600	5641	LGMN	3
1.08366	0.598703	0.378196	ENSG00000100601	8846	ALKBH1	3
1.6641	1.55205	1.58661	ENSG00000100603	22938	SNW1	2
1.4912	1.33553	1.41151	ENSG00000100605	3705	ITPK1	3
1.64032	1.07437	1.16931	ENSG00000100612	51635	DHRS7	3
1.50988	1.48059	1.67213	ENSG00000100614	5494	PPM1A	3
1.54668	1.07523	0.872065	ENSG00000100629	145508	CEP128	3
1.38731	1.13483	0.645697	ENSG00000100632	2079	ERH	3
1.52778	1.72895	1.63346	ENSG00000100644	3091	HIF1A	1
1.09748	0.728257	0.888156	ENSG00000100647	9766	SUSD6	3
1.45135	1.86357	1.97054	ENSG00000100650	6430	SRSF5	1
1.43741	1.87829	1.83671	ENSG00000100664	1983	EIF5	1
1.85122	1.89544	1.72688	ENSG00000100697	23405	DICER1	1
1.00386	0.711404	0.654399	ENSG00000100711	79038	ZFYVE21	3
1.41122	1.89261	1.58052	ENSG00000100714	4522	MTHFD1	1
1.61751	1.72971	1.54005	ENSG00000100722	79882	ZC3H14	1
1.38613	1.24196	1.11549	ENSG00000100726	9894	TELO2	3
1.64648	1.58504	1.47364	ENSG00000100731	22990	PCNX1	2
1.44762	0.986887	0.957973	ENSG00000100744	51527	GSKIP	3
1.83996	1.47166	0.957439	ENSG00000100749	7443	VRK1	2
1.5244	1.51258	1.46062	ENSG00000100764	5700	PSMC1	2
1.47738	1.02801	1.12044	ENSG00000100784	9252	RPS6KA5	3
1.3148	1.6293	1.43621	ENSG00000100796	55671	PPP4R3A	2
0.919278	0.562054	0.390501	ENSG00000100802	60686	C14orf93	4
1.39556	1.22546	1.02085	ENSG00000100804	5693	PSMB5	3
1.54847	1.66371	1.60762	ENSG00000100811	7528	YY1	1
1.56779	1.84204	1.99513	ENSG00000100813	22985	ACIN1	1
1.58398	1.24404	1.17485	ENSG00000100814	57820	CCNB1IP1	3
1.64385	1.78143	1.75722	ENSG00000100815	9321	TRIP11	2
1.35598	1.78333	1.67496	ENSG00000100823	328	APEX1	2
1.08287	1.04523	0.965641	ENSG00000100836	8106	PABPN1	3
1.0878	1.95417	1.98184	ENSG00000100852	394	ARHGAP5	1
1.27526	0.881076	0.579489	ENSG00000100865	51550	CINP	3
1.65463	1.56595	1.32249	ENSG00000100883	6729	SRP54	2
1.54401	1.77251	1.76752	ENSG00000100888	57680	CHD8	1
1.68208	1.32218	1.53863	ENSG00000100889	5106	PCK2	3
1.51126	1.29403	1.46164	ENSG00000100897	80344	DCAF11	3
1.66233	1.74687	2.07017	ENSG00000100906	4792	NFKBIA	1
0.937924	0.574624	0.738721	ENSG00000100908	51016	EMC9	4
1.45103	1.59231	1.2604	ENSG00000100911	5721	PSME2	2
1.01293	0.653117	0.529935	ENSG00000100916	84312	BRMS1L	4
1.14583	0.645828	0.454922	ENSG00000100918	9985	REC8	3
1.71893	1.71062	1.99944	ENSG00000100934	10484	SEC23A	2
1.34228	1.15554	0.94679	ENSG00000100938	51292	GMPR2	3
1.21842	1.87345	1.81046	ENSG00000100941	5411	PNN	1
1.34545	0.981579	0.628317	ENSG00000100949	5875	RABGGTA	4
0.96986	0.540857	0.368855	ENSG00000100968	4776	NFATC4	4
1.52904	1.12746	1.26637	ENSG00000100979	5360	PLTP	3
1.52946	1.36681	1.19712	ENSG00000100982	63935	PCIF1	2
1.79025	1.69154	1.58709	ENSG00000100983	2937	GSS	2
1.71559	0.870372	0.607789	ENSG00000100985	4318	MMP9	3
1.57689	1.61458	1.47386	ENSG00000100991	26133	TRPC4AP	2
1.40068	1.84365	1.95119	ENSG00000100994	5834	PYGB	1
1.53482	1.28893	1.43531	ENSG00000100997	26090	ABHD12	3
1.27507	0.71637	0.384252	ENSG00000101000	10544	PROCR	3
1.31008	0.879191	0.441091	ENSG00000101003	9837	GINS1	3
1.01255	0.584152	0.5436	ENSG00000101004	22981	NINL	4
1.08482	0.521997	0.697096	ENSG00000101017	958	CD40	4
1.70125	1.18821	0.6658	ENSG00000101019	55245	UQCC1	3
1.46688	1.74532	1.63072	ENSG00000101040	23613	ZMYND8	1
1.15049	0.705259	1.29107	ENSG00000101049	10110	SGK2	3
1.53367	1.27952	0.858096	ENSG00000101052	51098	IFT52	3
1.34927	1.58712	0.961257	ENSG00000101057	4605	MYBL2	2
1.58179	1.8647	2.03093	ENSG00000101076	3172	HNF4A	1
1.60344	1.24279	1.26033	ENSG00000101079	57446	NDRG3	3
0.744576	0.30352	0.429901	ENSG00000101082	84174	SLA2	4
1.59115	1.06577	1.07874	ENSG00000101096	4773	NFATC2	2
1.47833	0.901303	0.497201	ENSG00000101104	80336	PABPC1L	3
1.39246	1.47967	1.63245	ENSG00000101109	6789	STK4	2
0.962375	0.536824	0.496553	ENSG00000101115	57167	SALL4	4
1.1895	1.80911	1.4989	ENSG00000101126	23394	ADNP	1
1.49951	1.24663	0.724501	ENSG00000101132	5203	PFDN4	3
1.48382	1.1463	0.765265	ENSG00000101138	1477	CSTF1	3
1.05691	0.728985	0.644171	ENSG00000101144	655	BMP7	3
1.49767	1.19309	0.650835	ENSG00000101146	8480	RAE1	2
1.30954	1.35249	1.22996	ENSG00000101150	7165	TPD52L2	3
1.57949	1.30265	1.31711	ENSG00000101152	80331	DNAJC5	3
1.41421	1.59515	1.19624	ENSG00000101158	51497	NELFCD	2
1.47253	1.21754	1.58847	ENSG00000101160	1522	CTSZ	2
1.27579	1.9677	1.78397	ENSG00000101161	24148	PRPF6	1
1.48223	1.66139	1.6224	ENSG00000101166	51012	PRELID3B	1
1.42277	0.994827	0.694802	ENSG00000101181	26164	MTG2	3
1.4404	1.69264	1.72868	ENSG00000101182	5688	PSMA7	1
1.26047	0.976911	0.255454	ENSG00000101187	28231	SLCO4A1	3
1.36334	0.983904	0.464075	ENSG00000101189	55257	MRGBP	3
1.13513	0.783239	0.661656	ENSG00000101190	10732	TCFL5	3
1.45277	1.73073	1.78682	ENSG00000101191	11083	DIDO1	1
1.44814	1.28551	1.33915	ENSG00000101193	54994	GID8	3
1.36809	0.946012	0.401478	ENSG00000101194	63910	SLC17A9	3
1.54945	1.41574	1.00355	ENSG00000101199	55738	ARFGAP1	3
1.06306	1.05362	1.11376	ENSG00000101213	5753	PTK6	3
1.07168	0.69134	0.627603	ENSG00000101216	26205	GMEB2	4
0.922513	0.673773	0.40921	ENSG00000101220	54976	C20orf27	4
1.51177	1.5534	0.769177	ENSG00000101224	994	CDC25B	2
1.36228	1.07194	1.14519	ENSG00000101246	10139	ARFRP1	3
1.69517	1.17177	0.957375	ENSG00000101247	79133	NDUFAF5	3
1.1829	0.845829	0.437833	ENSG00000101255	57761	TRIB3	4
0.711393	0.367457	0.52704	ENSG00000101265	9770	RASSF2	4
1.62771	1.88205	1.39581	ENSG00000101266	1457	CSNK2A1	2
1.36393	0.840439	0.891621	ENSG00000101276	113278	SLC52A3	3
1.6744	1.22683	0.993393	ENSG00000101290	8760	CDS2	3
1.63188	1.56677	1.37542	ENSG00000101294	81502	HM13	2
1.68927	1.82208	1.51711	ENSG00000101310	10483	SEC23B	2
1.39086	1.94702	1.59422	ENSG00000101311	55612	FERMT1	1
1.50675	2.03879	1.57442	ENSG00000101333	5332	PLCB4	1
1.21503	0.857632	1.18059	ENSG00000101335	10398	MYL9	4
1.69264	1.56979	1.30455	ENSG00000101337	9777	TM9SF4	2
1.58381	1.0066	1.05944	ENSG00000101342	140711	TLDC2	3
1.58941	1.3943	1.11706	ENSG00000101343	51340	CRNKL1	3
1.36446	1.17158	0.829246	ENSG00000101346	23509	POFUT1	3
1.70833	1.54555	1.58829	ENSG00000101347	25939	SAMHD1	2
1.29286	1.66856	1.81117	ENSG00000101350	9371	KIF3B	2
1.30485	1.83083	1.53797	ENSG00000101361	10528	NOP56	1
1.08534	0.758421	0.796004	ENSG00000101363	63905	MANBAL	4
1.75618	1.65677	1.55581	ENSG00000101365	3420	IDH3B	2
1.50722	1.66763	1.52175	ENSG00000101367	22919	MAPRE1	1
1.8247	1.57514	1.83133	ENSG00000101384	182	JAG1	2
1.36847	1.07267	0.973062	ENSG00000101391	51654	CDK5RAP1	3
0.609577	0.376045	0.307039	ENSG00000101400	6640	SNTA1	4
1.57558	1.36705	0.730029	ENSG00000101407	9675	TTI1	2
0.976808	0.721331	0.781509	ENSG00000101412	1869	E2F1	4
1.28045	1.09289	1.06453	ENSG00000101413	58490	RPRD1B	3
0.764056	0.480258	0.499111	ENSG00000101417	11264	PXMP4	4
1.19594	1.96368	1.99895	ENSG00000101421	128866	CHMP4B	1
1.41279	1.64188	1.83308	ENSG00000101439	1471	CST3	2
1.20861	0.818565	0.585927	ENSG00000101442	79913	ACTR5	4
0.940103	0.597484	0.800665	ENSG00000101443	10406	WFDC2	4
1.28103	1.79438	1.43969	ENSG00000101444	191	AHCY	2
0.936881	0.388019	0.78968	ENSG00000101445	26051	PPP1R16B	3
1.31872	1.07363	0.639774	ENSG00000101447	81610	FAM83D	3
1.5225	1.04527	0.68184	ENSG00000101452	60625	DHX35	3
1.4674	1.37777	1.06406	ENSG00000101457	116092	DNTTIP1	2
1.03455	0.683097	0.582138	ENSG00000101460	84557	MAP1LC3A	3
1.30187	0.935348	0.586669	ENSG00000101464	128869	PIGU	3
0.676895	0.412358	0.345342	ENSG00000101470	7125	TNNC2	4
0.964783	0.792514	0.740764	ENSG00000101473	10005	ACOT8	4
1.38106	1.09414	1.1857	ENSG00000101474	57136	APMAP	3
1.15556	0.806123	0.936878	ENSG00000101493	9658	ZNF516	4
1.24094	1.06922	1.24038	ENSG00000101544	22850	ADNP2	3
0.635242	0.341758	0.431701	ENSG00000101546	79863	RBFA	4
1.49769	1.46858	1.03546	ENSG00000101557	9097	USP14	2
1.71899	1.68066	1.80718	ENSG00000101558	9218	VAPA	2
1.40309	0.694531	0.235248	ENSG00000101574	64863	METTL4	3
1.77935	1.4927	1.57378	ENSG00000101577	9663	LPIN2	2
1.67199	1.7123	2.0123	ENSG00000101596	23347	SMCHD1	2
0.802187	0.432398	1.08473	ENSG00000101605	8736	MYOM1	3
1.66941	1.8161	2.02538	ENSG00000101608	10627	MYL12A	2
1.16905	0.786922	0.402211	ENSG00000101624	79959	CEP76	3
1.74122	1.54638	1.41637	ENSG00000101639	55125	CEP192	2
1.38815	1.14501	0.899091	ENSG00000101654	8731	RNMT	3
0.657167	0.442157	0.732059	ENSG00000101665	4092	SMAD7	4
1.66644	1.17356	0.84653	ENSG00000101670	9388	LIPG	3
1.34895	1.60888	1.92215	ENSG00000101745	23253	ANKRD12	2
1.18624	0.723513	0.756577	ENSG00000101751	11201	POLI	4
1.4945	1.63779	1.64051	ENSG00000101752	57534	MIB1	2
1.87977	1.71911	1.52105	ENSG00000101773	5932	RBBP8	2
1.63759	1.5521	1.87927	ENSG00000101782	8780	RIOK3	1
1.70182	1.2446	0.818469	ENSG00000101811	1478	CSTF2	3
1.40537	0.966703	0.95643	ENSG00000101825	25878	MXRA5	3
0.945786	0.670123	0.615115	ENSG00000101843	5716	PSMD10	4
1.52444	0.934221	1.2833	ENSG00000101844	115201	ATG4A	3
1.59736	0.965457	1.36989	ENSG00000101846	412	STS	3
1.63266	1.11999	1.38592	ENSG00000101849	6907	TBL1X	3
0.666948	0.361616	0.196977	ENSG00000101850	4935	GPR143	4
1.62193	1.23608	1.12064	ENSG00000101856	10857	PGRMC1	3
1.46777	1.56868	1.01549	ENSG00000101868	5422	POLA1	2
1.81725	1.41766	1.20343	ENSG00000101871	4281	MID1	2
1.58487	1.24289	1.08771	ENSG00000101882	79576	NKAP	3
0.869666	0.480187	0.346191	ENSG00000101888	55916	NXT2	3
1.65052	1.24862	1.28642	ENSG00000101901	79868	ALG13	3
1.29718	1.33287	1.00779	ENSG00000101911	5634	PRPS2	2
1.00277	0.6251	0.47375	ENSG00000101928	56180	MOSPD1	4
1.08249	0.642156	0.173261	ENSG00000101935	9949	AMMECR1	3
1.27736	1.03574	0.970346	ENSG00000101940	64743	WDR13	3
1.09101	0.57164	0.243128	ENSG00000101945	6839	SUV39H1	3
0.578901	0.254444	0.878926	ENSG00000101958	2742	GLRA2	4
1.49662	1.83675	2.04234	ENSG00000101966	331	XIAP	1
1.24461	1.94809	1.84869	ENSG00000101972	10735	STAG2	1
1.50245	1.17271	1.05053	ENSG00000101974	286410	ATP11C	3
0.989619	0.625064	0.600803	ENSG00000101986	215	ABCD1	4
1.44789	1.11199	0.618774	ENSG00000101997	28952	CCDC22	3
1.67035	1.74136	1.25436	ENSG00000102007	5355	PLP2	2
0.505357	0.210361	0.481972	ENSG00000102010	660	BMX	4
1.63455	1.5219	1.19857	ENSG00000102024	5358	PLS3	2
1.06999	0.880086	0.675897	ENSG00000102030	8260	NAA10	3
0.862353	0.383121	0.296454	ENSG00000102032	5973	RENBP	4
1.72402	1.32518	1.74774	ENSG00000102034	2000	ELF4	3
1.18329	0.726216	0.714946	ENSG00000102038	6594	SMARCA1	4
1.31983	0.695809	0.789535	ENSG00000102043	55613	MTMR8	3
1.12676	0.54675	0.0744703	ENSG00000102048	140462	ASB9	3
0.638129	0.383903	0.182709	ENSG00000102053	340554	ZC3H12B	4
1.23013	1.58939	1.58638	ENSG00000102054	5931	RBBP7	2
1.06493	0.625615	0.508046	ENSG00000102078	9016	SLC25A14	3
1.47424	1.84749	1.88181	ENSG00000102081	2332	FMR1	1
1.05429	0.65275	1.1042	ENSG00000102096	11040	PIM2	4
1.00785	0.496336	0.305418	ENSG00000102098	10389	SCML2	4
1.1495	0.708721	0.383159	ENSG00000102100	7355	SLC35A2	4
1.80709	1.49351	1.26774	ENSG00000102103	10084	PQBP1	2
1.85372	1.38861	0.829657	ENSG00000102119	2010	EMD	2
1.91406	1.27863	0.864933	ENSG00000102125	6901	TAZ	3
1.19097	2.02208	1.82109	ENSG00000102144	5230	PGK1	1
1.45412	1.22381	1.07075	ENSG00000102158	84061	MAGT1	3
1.51859	1.97043	1.71914	ENSG00000102172	6611	SMS	1
0.649807	0.274515	0.327431	ENSG00000102174	5251	PHEX	4
0.703183	0.542962	0.473646	ENSG00000102178	8266	UBL4A	4
1.21987	0.768867	1.00813	ENSG00000102181	83692	CD99L2	3
1.3619	1.73373	1.75739	ENSG00000102189	8411	EEA1	1
1.4702	0.939152	1.23151	ENSG00000102218	6102	RP2	4
1.46342	1.10979	0.771152	ENSG00000102221	9767	JADE3	3
1.51929	1.63652	1.62046	ENSG00000102225	5127	CDK16	2
1.66012	1.31832	0.997125	ENSG00000102226	8237	USP11	2
1.38501	1.67023	1.53157	ENSG00000102241	27336	HTATSF1	2
1.45605	1.31468	0.981291	ENSG00000102265	7076	TIMP1	3
1.44849	0.832706	0.73192	ENSG00000102287	2564	GABRE	3
1.01809	0.552004	0.449496	ENSG00000102302	2245	FGD1	3
1.46718	1.00299	0.5642	ENSG00000102309	5303	PIN4	4
1.10095	0.562939	0.40604	ENSG00000102312	64840	PORCN	3
1.49196	1.32257	1.27925	ENSG00000102316	10916	MAGED2	2
1.20787	1.85195	1.64528	ENSG00000102317	5935	RBM3	1
1.45403	0.832658	0.500503	ENSG00000102359	27286	SRPX2	3
1.67942	0.934372	1.33587	ENSG00000102362	94121	SYTL4	3
1.60479	0.979754	0.305875	ENSG00000102384	2491	CENPI	4
1.43664	1.35777	1.36209	ENSG00000102390	51260	PBDC1	3
1.44354	0.871541	0.680323	ENSG00000102393	2717	GLA	4
0.664986	0.488957	0.469006	ENSG00000102401	51566	ARMCX3	4
0.408053	0.18521	0.322937	ENSG00000102409	56271	BEX4	4
[truncated: 9,403 more rows]

## Sheet: Fig. 1a - Part 1
#Figure 1a part 1 - Mean expression of genes per tumour (scaled by column), jointly clustered according to mean expression and standard deviation of expression
GeneID	C549	C537	C544	C561	C531	C532	C524	C551	C538	C554	C559	C543	C550	C542	C560	C518	C552
ENSG00000100697	3.45689	1.95289	2.26083	1.40319	2.44536	2.83398	1.80494	1.98774	0.922587	1.44119	2.41428	2.01502	2.60463	1.79383	1.67823	1.71902	1.66748
ENSG00000177189	2.49595	1.66891	1.90732	1.27611	1.57376	0.85787	1.88286	1.93968	1.94636	2.50425	2.39184	1.93953	2.36041	2.04136	1.43002	1.78593	1.68282
ENSG00000132300	1.67249	1.00551	1.1227	1.01713	1.30082	1.94134	1.24812	1.31121	1.40414	1.03475	1.50633	1.09261	1.22761	1.62091	1.68032	0.462198	1.52692
ENSG00000148606	1.86865	1.27513	-0.11119	0.949843	1.28888	0.811565	1.23927	1.39651	1.20354	0.684879	1.17634	1.36968	1.1589	1.38404	1.41387	0.864455	0.861981
ENSG00000132549	2.22831	1.70934	1.66856	2.29816	2.68742	2.79219	2.09851	1.52608	1.86355	1.42394	1.62492	2.30998	2.34342	1.1335	1.91767	0.780025	1.31323
ENSG00000054523	1.34906	1.15239	1.91502	1.73176	2.35895	2.08351	1.88174	1.24846	1.90404	1.8722	1.58209	1.48085	0.85195	2.0032	1.21399	2.06453	2.01365
ENSG00000277075	1.16461	1.10322	1.83305	0.676261	1.75127	0.168188	1.55998	1.81192	1.51368	1.47691	1.39509	1.73478	1.89288	1.79623	0.829107	0.754169	2.00631
ENSG00000184634	0.889311	0.24849	1.58946	2.33537	0.867958	1.77258	0.982704	1.04275	0.843415	1.20904	1.07416	0.82659	1.09119	1.49108	0.621049	1.17551	0.789469
ENSG00000114209	1.03549	0.673496	0.55617	0.301811	1.44399	0.92899	1.50662	1.07581	1.25522	0.704044	1.0361	1.31526	1.49344	0.632525	1.00415	-0.176827	1.25876
ENSG00000141551	0.985401	0.378655	2.12247	1.66473	1.55846	1.54451	1.24938	1.14973	1.119	1.1049	1.29204	1.44751	1.59681	1.46431	1.50378	1.10593	1.08469
ENSG00000086548	1.12159	3.83423	3.35218	1.36298	1.58974	1.70662	1.20338	2.86085	3.32285	2.39625	2.64047	4.00658	2.47883	2.86971	1.69726	0.244725	2.41573
ENSG00000159335	2.13219	3.08802	2.82003	3.74455	2.64728	2.82355	3.03753	2.70129	1.54876	2.89416	2.99599	0.703153	3.95905	1.37941	4.62226	5.42702	3.66306
ENSG00000138688	1.96105	2.43474	2.19646	1.85215	3.11416	2.83279	2.36611	1.57504	1.54297	1.97233	2.17605	2.3466	2.34906	1.97121	2.35949	1.06837	1.65005
ENSG00000125868	2.29139	1.47232	2.0107	0.79519	1.70017	1.17732	1.47439	1.77752	2.33526	1.92274	1.9578	2.13911	1.57666	1.43	1.7327	1.23629	2.32576
ENSG00000148672	2.44623	1.95949	2.5107	1.47748	2.41217	1.28339	1.1876	2.26947	2.28618	1.72748	2.32994	2.64765	2.20578	2.52102	2.27089	1.89546	2.42025
ENSG00000147202	2.06025	2.06753	0.87436	1.73795	1.69457	1.95376	1.48482	1.47765	1.45939	1.07931	1.17145	1.83643	1.84652	1.72306	1.51159	0.704044	1.02178
ENSG00000189180	0.895511	1.05301	0.33004	0.576506	1.49223	0.455656	1.10764	0.929846	1.26474	1.11718	0.938186	1.05611	0.881751	1.09763	0.872853	0.549187	0.847967
ENSG00000144357	1.66196	0.111345	1.35935	0.903364	1.26929	1.64649	1.37641	0.915243	1.35705	0.943267	1.16416	1.71759	1.3864	1.44454	0.947389	0.339778	0.298675
ENSG00000113712	1.78364	2.24526	2.28987	0.617491	1.85778	2.41749	1.87011	2.04777	2.04666	1.39178	1.58344	1.47061	1.8953	1.8902	1.73775	1.13285	3.0594
ENSG00000158373	2.07038	1.50242	1.90679	2.03376	1.69932	0.402894	2.13099	2.5034	1.66812	2.24855	1.93457	2.60911	2.63888	1.79687	1.96296	2.21913	2.41595
ENSG00000111596	1.89658	0.896249	0.769734	0.802994	1.28716	1.44733	0.592089	1.19155	1.41016	0.706181	1.26535	0.845609	1.4087	0.74949	0.863414	0.381482	1.41484
ENSG00000014824	1.64123	1.94035	1.06315	0.604951	1.91865	2.13062	1.83506	1.68703	1.64315	1.51249	1.75704	1.48699	1.49885	1.42368	1.80566	1.5592	1.67709
ENSG00000198836	2.28683	1.82802	1.89563	1.29642	1.94828	1.45348	2.21142	1.57572	1.76773	1.81088	2.32888	2.43311	1.57078	1.86545	1.5026	1.23489	1.92229
ENSG00000148346	1.85094	2.16967	2.24343	0.468312	0.433668	0.967748	2.85403	1.21747	0.950623	-0.453282	1.15973	1.34722	1.96592	-0.352338	2.09	0.939892	2.13387
ENSG00000134982	1.35932	1.43913	0.421247	1.38718	1.39535	1.35631	1.60273	1.39227	0.945221	1.45422	1.49852	1.14415	2.17124	0.907487	1.77841	1.36286	0.953354
ENSG00000168137	2.34932	1.05126	1.47944	2.76401	2.28621	2.11737	1.95578	1.51426	1.54231	1.80132	2.06146	1.49775	1.90508	1.68173	2.44436	1.99836	2.10739
ENSG00000109572	1.14879	0.106968	1.09122	0.616803	1.10696	1.32105	1.15263	0.926304	0.944411	0.639111	0.954865	1.56309	1.00384	0.569896	0.554955	0.245949	1.28672
ENSG00000204385	1.17888	1.90974	1.30806	0.803209	1.20195	1.01228	1.71539	1.77659	1.7463	1.56418	1.12675	2.22449	1.30613	1.59241	0.549988	1.63297	1.70708
ENSG00000138363	2.09317	1.96141	2.16322	1.85772	1.58877	1.02617	1.96397	1.84196	2.0887	2.1774	1.9876	1.4971	2.13279	2.15695	2.21258	1.57272	1.69983
ENSG00000185104	0.30715	0.523996	0.47	1.32478	1.84	0.163622	1.11982	1.79226	1.5083	1.43933	0.705238	1.19937	1.0459	0.958466	0.49862	0.761052	0.899642
ENSG00000018510	1.41365	1.85278	1.59207	0.534619	2.0982	1.17513	2.18103	1.53893	1.89529	1.59212	1.61259	1.55513	1.2403	1.9894	1.53785	1.58296	1.56623
ENSG00000165097	0.757032	0.976524	1.11754	0.616955	0.252413	1.05722	0.88643	0.802178	1.36813	0.965577	0.776918	1.04229	0.275445	1.71847	0.844619	1.13816	0.506161
ENSG00000068796	0.440954	1.54201	1.47973	0.986838	0.684181	2.13483	1.63665	1.5066	0.709377	1.6228	1.27418	1.39495	1.28058	0.658021	1.09403	1.21485	1.24644
ENSG00000128585	1.35097	0.993992	1.10406	1.94928	1.86309	1.5298	0.83854	1.5132	1.59553	1.53556	1.24584	1.76648	0.889668	1.72974	0.815516	0.197222	1.07103
ENSG00000140350	1.52886	2.33256	2.28082	1.59638	1.97627	1.17002	2.21887	2.28008	2.22297	2.5077	2.52694	1.9995	2.11985	1.60077	2.71091	3.26766	3.01281
ENSG00000090989	0.691565	0.777259	0.651551	0.622501	1.11828	1.90154	0.564642	0.693759	0.756692	0.812446	0.880069	0.841635	0.642226	0.76964	1.05337	0.208776	0.508344
ENSG00000121316	0.164309	1.70606	1.06392	0.203907	1.20546	0.675176	1.02419	1.33111	1.10533	0.947163	0.14615	1.19126	0.930146	-0.4049	0.709339	-0.0348917	0.187013
ENSG00000137145	1.16327	2.05616	0.984586	1.43374	2.40033	1.50871	2.21592	1.99914	1.84126	1.94818	1.82639	1.15879	1.75588	1.76745	1.48679	1.13601	0.949309
ENSG00000104419	2.22598	1.9338	3.00484	2.61043	2.17834	2.38915	1.9624	1.5961	1.23512	1.41774	1.3663	2.05846	2.23782	1.28867	1.51668	2.46592	1.83787
ENSG00000100906	2.06003	1.62397	1.56015	0.682456	0.754909	1.53737	0.898908	1.61835	0.460576	1.26456	1.74351	0.795665	2.03878	1.74893	1.84138	2.30614	2.41864
ENSG00000182872	1.02717	0.656877	1.37263	1.82144	0.904418	0.928736	1.07323	0.769377	1.36079	1.21306	1.26913	0.919833	1.10536	1.3875	1.28963	1.27102	1.23142
ENSG00000055208	2.31134	2.64402	3.38987	1.01841	1.0174	1.25646	2.20818	2.39261	2.5844	2.28168	1.97895	2.42008	2.74707	2.54734	2.6602	1.27428	2.10683
ENSG00000133812	1.86782	2.68584	1.38627	0.944585	1.53278	1.51303	1.78879	1.46085	1.87533	1.32512	1.91155	1.8458	1.2961	1.84844	0.934179	1.38758	1.4819
ENSG00000100354	1.68379	0.700849	1.07716	1.20266	1.60099	1.28882	0.524769	0.796451	0.982757	0.77119	0.861098	0.537439	0.991512	1.05118	1.64927	1.03606	1.28171
ENSG00000097033	0.944792	0.767309	1.3947	-0.242739	2.23686	1.09877	1.41505	2.15319	1.42592	1.34663	1.36526	1.64659	2.05318	1.41442	0.11712	0.482235	2.01637
ENSG00000011454	0.947251	0.507816	1.19333	1.90282	1.50095	0.940151	1.35141	1.11218	1.14003	0.899154	0.781759	1.47639	1.78404	1.21199	1.33746	0.755292	1.40343
ENSG00000144426	0.658982	0.379993	0.665395	0.937373	1.47703	2.33226	1.03504	0.769848	0.965019	0.578167	0.673362	1.18231	1.62448	0.614166	1.33228	0.334309	-0.132158
ENSG00000091490	1.53252	1.43305	1.0945	1.16244	1.51161	0.857126	1.87932	1.75236	2.27479	1.54731	1.71603	2.13812	1.48058	2.0865	1.70771	1.40079	1.92245
ENSG00000106344	0.557732	0.863427	1.21897	1.8916	1.2239	1.37488	1.17037	0.948219	0.969837	1.27985	1.2576	0.992791	1.15998	1.31848	1.44086	1.59429	0.459568
ENSG00000148180	3.41262	1.64438	1.98323	0.971881	1.98098	1.64368	1.30484	2.75704	0.669567	1.90367	1.83061	1.78783	2.04993	1.94491	1.3815	1.2193	1.73235
ENSG00000198373	0.787923	1.04244	1.12404	2.47146	1.41568	0.847728	0.87244	0.671327	1.14404	0.962611	1.00442	0.953875	1.22553	1.47281	1.10793	0.879532	1.41152
ENSG00000004478	1.32276	1.02497	1.2108	1.15426	0.668849	1.12639	1.30475	1.62675	1.85891	1.25235	1.48803	0.791979	1.22639	0.35633	1.46915	1.55701	2.04504
ENSG00000175582	0.898602	2.15437	0.944714	0.457889	1.20501	0.825756	1.79846	1.58396	1.9698	1.44337	1.64235	1.72229	1.53702	1.89008	0.60859	0.634233	1.74846
ENSG00000140262	2.23575	1.93103	1.50489	1.4804	2.94773	2.09054	2.43632	1.66948	1.80264	1.59695	1.76294	1.41154	2.03006	1.54381	1.4506	0.850116	1.87847
ENSG00000152818	2.91043	1.25033	2.91944	2.841	2.53013	1.6784	1.60035	1.98929	1.24245	2.00298	0.760708	1.85316	2.2419	1.40182	1.50098	1.70275	2.29021
ENSG00000165288	1.96762	1.16519	1.41837	1.26977	2.08872	1.66267	1.75943	1.56746	1.38005	1.70073	1.63574	1.9397	2.482	1.55062	1.54146	2.01444	1.39127
ENSG00000101782	0.911633	0.64845	0.924983	0.638892	0.162486	1.85456	0.721127	1.45871	0.628401	0.742158	0.348507	1.42952	0.905192	0.574986	0.300644	0.98577	1.68388
ENSG00000081923	2.41936	2.71211	3.11592	0.683846	2.17087	2.448	2.83048	2.16654	2.02297	2.05135	1.87968	2.05929	2.2058	1.56023	1.67558	1.65025	2.50537
ENSG00000122034	1.50624	1.55494	2.20298	0.867361	1.21878	0.23536	1.32789	1.47932	1.4791	2.18002	1.99725	1.55279	2.37501	2.13464	1.64165	1.43085	1.57269
ENSG00000140391	0.547706	0.996448	1.03149	0.196446	0.384342	0.240642	1.33648	0.765857	0.834405	0.978707	0.826704	1.75255	1.56676	0.181333	-0.307501	0.299531	1.87078
ENSG00000064419	1.8927	1.99781	1.60734	0.645047	1.63186	1.14209	0.896512	1.19559	1.76799	1.25129	1.34756	1.31163	1.13012	1.72674	0.940911	0.303176	0.411268
ENSG00000075568	0.720307	1.007	0.525041	1.27012	1.35336	1.39884	1.37849	0.911317	1.28078	0.971302	0.582669	1.58242	0.782654	0.763999	0.415904	0.41858	0.372368
ENSG00000094975	0.890524	0.320017	0.657014	0.33701	2.35942	1.35344	0.761056	1.01228	0.698539	0.775328	1.29682	1.03184	1.21133	0.58289	0.286151	0.212479	1.01624
ENSG00000130414	1.5986	1.32285	0.814126	1.17178	1.867	0.97739	1.41073	1.12322	1.508	1.08071	1.4181	0.875307	1.46552	1.43262	1.375	1.00732	1.1679
ENSG00000172239	0.861468	2.19548	1.66665	0.0993121	0.976784	0.194762	1.48226	1.35846	1.54316	1.17933	1.42836	1.26002	1.90852	0.782977	1.40127	0.919998	1.39359
ENSG00000065361	3.07268	1.26094	2.42338	2.94193	2.96538	2.99137	1.76753	1.80437	2.74143	2.65402	2.60985	2.82632	2.16347	1.67635	2.30432	1.87965	1.72252
ENSG00000157483	2.54473	1.93286	2.15879	1.82713	2.82684	3.1492	1.77688	2.12553	1.51714	1.94017	1.81137	2.00054	2.13142	1.51586	1.45948	2.23695	2.62511
ENSG00000188612	2.07721	2.21884	1.46992	0.594292	0.978754	1.28851	1.80695	2.27136	1.72926	2.09463	2.33011	0.839933	2.06511	1.67545	2.2379	1.59566	2.41761
ENSG00000198722	1.72212	1.44649	1.34288	1.55793	0.930174	1.86448	1.87931	1.79481	1.62106	1.33557	1.15877	0.8798	1.05582	1.26271	1.34926	1.33707	1.70145
ENSG00000090863	1.06141	0.852953	1.74072	1.85896	1.93875	2.07337	2.04408	1.28579	1.57696	1.03168	1.17968	1.86182	0.954156	1.2096	1.52418	1.45435	0.787182
ENSG00000114127	1.62316	1.64148	1.06473	1.48026	2.65448	2.07518	1.28753	1.30951	1.31721	1.05226	1.26612	2.04543	1.7547	1.21052	1.2419	0.307614	1.3951
ENSG00000070159	0.861993	0.708646	0.503698	0.677393	1.25498	1.06561	0.981151	0.719172	1.14936	0.365805	0.983495	0.554254	0.589148	1.19587	0.0329449	0.330258	0.616171
ENSG00000083520	0.624729	1.36182	0.967819	1.23274	1.30569	1.25338	1.0371	0.903789	1.06216	1.18673	1.07232	1.93215	1.36964	1.44558	1.61274	1.05648	1.79162
ENSG00000087470	1.89282	1.6927	1.8047	0.496281	0.840689	1.37056	1.45099	1.65969	1.42047	1.11291	1.53407	1.31366	1.44773	1.21338	1.86976	0.772899	0.464829
ENSG00000168724	1.01677	2.00136	1.5485	1.22464	1.80424	1.35172	1.36761	1.34569	1.62246	1.59183	1.10075	1.90854	1.34372	1.05108	0.87169	2.72932	1.09804
ENSG00000197903	1.99182	2.89269	2.74386	1.26229	2.43583	1.34405	2.54306	2.92852	2.42029	3.09083	2.52932	2.61312	3.11811	2.5602	3.17479	2.83878	3.43792
ENSG00000117335	1.98332	3.20462	2.30585	1.98944	2.59677	3.14596	2.66469	2.77323	3.0245	2.69434	2.91548	2.63564	2.10421	2.17527	2.3825	1.12063	1.35286
ENSG00000100722	0.752144	0.606749	0.434476	1.62374	1.58232	1.64917	1.87612	2.06389	1.17186	1.33333	2.0152	1.93762	1.59607	2.00361	1.41528	1.12453	1.46853
ENSG00000001626	3.66624	2.97537	2.59336	1.02293	3.15623	3.33875	2.44644	1.55565	2.81466	2.81194	2.07421	2.88555	1.19977	2.14649	2.38474	0.142449	0.576098
ENSG00000171862	2.92555	2.61204	1.86811	0.34398	2.62815	2.3359	0.682816	2.28652	1.99152	2.0147	1.98264	2.22215	2.5552	1.99386	2.23395	1.83012	2.53303
ENSG00000182054	1.74797	1.82295	2.30375	1.34312	1.70371	0.567242	1.99301	2.24692	2.65744	2.32975	2.12281	1.87344	2.67608	1.77441	1.57229	3.12082	2.0202
ENSG00000159399	2.53655	1.98855	2.95616	1.80466	2.66598	1.67019	1.66095	2.21082	1.14457	1.86913	2.34085	2.12711	2.14731	1.50783	0.889323	2.43681	2.52964
ENSG00000149503	1.727	1.78792	0.710899	2.01257	0.782424	1.22217	0.791885	1.01953	0.820459	1.38444	0.926005	0.725891	0.959969	0.699021	2.09828	2.4564	1.16386
ENSG00000124570	1.59089	2.32221	1.272	1.85938	1.98147	2.09885	2.26418	2.18003	1.7376	0.9985	1.44881	2.293	1.13008	0.856631	2.22388	1.29189	1.79422
ENSG00000126012	2.95013	0.953351	1.97449	1.46062	2.13539	1.99724	1.05685	0.788835	1.74652	1.53692	1.47683	1.30405	1.77547	2.01358	1.63483	1.67827	1.22151
ENSG00000102893	2.74448	2.06206	2.15022	1.79771	2.69483	2.37307	2.40499	2.55386	2.25489	2.345	2.54288	2.27515	2.00874	2.44447	2.16023	1.46954	2.41012
ENSG00000015171	1.0696	0.188733	1.37155	0.871357	0.57461	1.15742	1.1405	1.09169	1.6105	1.44087	1.35506	1.20814	1.34659	1.27289	1.51686	1.62925	0.693979
ENSG00000152558	1.95842	2.23072	1.72873	0.336967	1.27945	0.939106	1.55683	1.97651	1.51985	1.50644	1.40158	1.79365	2.01477	1.63097	1.26002	0.396811	1.69239
ENSG00000178691	0.885454	1.0135	1.53415	-0.126323	0.854007	0.448777	1.2526	1.22155	1.53513	1.06512	1.48496	0.660149	1.05451	0.895743	1.36653	-0.0587535	0.620915
ENSG00000079785	2.10024	2.0951	2.4863	1.13981	2.2857	0.975689	2.12196	2.05749	2.22199	1.99784	1.832	1.98497	0.926226	2.25129	1.65902	1.51907	2.22324
ENSG00000072778	1.92845	2.45694	2.74462	2.08547	2.2477	3.56971	1.87939	1.79458	1.41777	1.67567	1.9911	1.80457	1.73472	1.71298	2.44644	1.81381	2.6211
ENSG00000125304	1.85947	2.38931	1.63926	1.20986	1.5057	1.47875	1.6917	1.70341	2.36648	1.89808	1.71049	2.18847	1.39286	2.07316	1.77853	0.728113	1.61309
ENSG00000172115	1.49602	2.35535	2.23001	0.664506	0.801061	1.55257	1.58736	1.45607	1.48169	1.95147	1.85598	1.45069	2.13169	1.15097	1.98488	2.02956	1.97257
ENSG00000111670	0.977006	1.55445	0.834051	1.1747	1.15598	2.06784	1.68749	1.16382	1.31429	0.818477	1.2192	1.50866	1.47707	1.01224	0.862446	0.476049	0.545657
ENSG00000111716	1.92229	2.74354	2.88785	-0.286486	2.47864	1.08944	2.51065	3.19664	2.00375	2.53365	2.96484	1.89199	3.16474	1.89584	1.97006	2.84644	3.09736
ENSG00000148143	1.33718	1.01032	1.1444	1.29775	1.92226	1.61797	1.42386	1.3013	1.53629	1.47669	1.42895	1.18488	0.884591	1.27071	1.39723	0.0146186	1.21634
ENSG00000048707	2.86036	1.6801	2.10846	2.08334	2.49435	2.45951	1.51905	1.26903	1.63572	1.45936	1.13526	1.79954	1.75066	1.46369	2.09424	1.09246	1.75252
ENSG00000073614	2.56981	1.40915	1.7522	2.0738	2.46326	2.63971	1.39118	1.61197	1.50557	1.66198	1.80896	1.33756	1.96351	1.31325	1.76307	2.2947	1.40267
ENSG00000066084	1.65274	1.47624	1.28164	1.57085	2.32291	1.8405	1.30152	1.65419	1.6285	1.84774	1.94496	1.40703	1.96012	0.963059	1.02059	1.82062	1.40059
ENSG00000117448	1.20185	1.54055	1.14253	0.182585	-0.152633	0.801819	1.20968	1.66629	1.34592	0.944065	0.733288	1.07128	1.15882	0.827562	0.940496	1.31641	2.13086
ENSG00000066279	0.869826	1.39585	1.71999	1.06559	2.51393	1.87614	2.18693	1.5544	1.23483	1.54862	1.55728	1.32301	1.35529	1.1245	2.13093	1.41299	0.572578
ENSG00000123636	2.7623	2.10429	1.62532	2.7667	2.91295	2.45935	1.54145	0.896182	1.2285	1.62944	1.3977	1.82992	1.88518	1.41884	2.32467	2.00346	1.06289
ENSG00000163655	1.26384	1.1689	0.758921	0.583641	0.443138	0.74348	1.49304	1.66054	1.54029	1.47428	1.56741	1.21522	1.36604	1.29282	1.25199	0.269203	0.589906
ENSG00000109756	1.2285	0.577827	1.04241	1.1096	2.33158	1.44013	1.05161	0.989035	1.03075	1.21249	1.41462	1.25894	1.29325	1.94244	1.28216	0.304278	1.24764
ENSG00000090273	1.74313	2.502	1.90053	1.44451	1.33012	1.64989	1.88234	1.38948	2.1217	1.90208	1.55747	1.83347	1.87328	1.39876	2.05808	2.82354	2.90331
ENSG00000163812	0.684582	0.589558	0.418738	0.847999	1.16946	1.58263	1.57578	1.36647	1.40893	1.10843	1.45862	1.33356	1.14557	1.13397	-0.207409	0.660972	1.11808
ENSG00000121957	0.949875	2.34378	1.86797	0.803004	2.84058	1.35229	1.87626	1.83323	1.84055	2.07292	1.70364	1.26068	2.56863	2.60536	1.44216	1.22378	1.06287
ENSG00000166734	1.67382	2.132	1.25414	1.08991	1.0824	1.56249	1.93602	1.61557	1.56009	1.23073	1.47606	1.65653	1.15433	1.44301	1.70996	1.80162	1.94692
ENSG00000159352	1.72842	1.76724	2.01172	0.893682	0.626332	1.45207	1.45218	2.12822	1.90051	1.97518	1.60256	1.63283	1.51184	1.78835	1.22893	1.58979	1.8399
ENSG00000106244	1.27916	0.487872	0.949347	1.2267	1.22575	0.925734	0.895349	0.921081	1.08953	1.22962	1.15627	0.941774	1.17451	0.98561	1.50181	1.60058	1.55894
ENSG00000164163	1.249	1.32442	1.42478	0.36267	1.98363	1.22147	1.59807	1.43971	0.97414	0.917427	0.813889	1.14003	1.32233	1.60157	1.32892	0.883558	0.862255
ENSG00000108021	1.78625	1.36895	1.86102	1.07557	1.88618	1.57663	1.6443	1.44254	1.69278	1.3485	1.54142	1.49336	1.27065	1.58368	1.90426	0.624005	1.6638
ENSG00000108788	0.629635	1.27557	0.528951	0.86622	1.41274	0.846164	1.03423	1.24996	1.35953	1.19128	0.87298	1.47961	1.40861	1.03503	0.578118	1.36814	0.940571
ENSG00000198862	0.718705	1.04155	1.01014	0.598907	0.742296	1.64031	0.986915	0.846201	1.05775	0.345355	0.558407	1.39095	0.474304	0.348114	0.891078	-0.0126344	0.763564
ENSG00000101076	2.33742	1.81937	2.61273	2.02596	0.816062	1.31459	1.30911	1.22242	2.17936	2.33102	1.85103	2.68108	2.15159	2.95329	1.85012	1.7214	1.27992
ENSG00000110367	1.33905	-0.0695703	1.46329	0.96189	0.831498	1.06752	1.08659	1.58846	1.38878	1.36656	1.23385	0.937023	1.11924	1.49568	1.54503	0.583182	1.28135
ENSG00000173064	1.06622	0.541084	1.13225	2.18883	2.04013	1.93705	1.22374	0.903282	0.971848	1.05013	1.32863	1.79233	1.43861	1.05305	1.49172	1.40539	1.1135
ENSG00000156802	0.683769	1.50515	1.15887	2.81595	0.599667	1.65476	1.841	1.34094	1.60414	1.74652	1.27807	1.3453	1.86639	0.584572	2.11223	2.3663	1.19981
ENSG00000139116	1.2404	0.838501	1.05084	0.956846	0.426568	1.59772	1.735	1.08537	1.24673	1.15755	1.71603	0.500891	2.1443	0.309396	1.00866	0.943108	1.35134
ENSG00000137642	2.75697	1.22946	1.56857	2.18861	2.06955	2.5577	1.34618	1.38488	1.35379	1.87538	1.99393	2.27784	1.49269	1.20974	1.456	1.14762	0.725992
ENSG00000131828	1.9636	2.14755	2.66036	1.16319	1.56875	1.86212	1.38669	1.62515	1.84716	2.54585	2.03992	1.80607	1.7522	2.25044	2.31439	2.10815	1.68977
ENSG00000091140	1.50394	1.94642	2.34041	1.23471	1.89498	1.19111	1.8429	1.63399	2.10383	2.17195	2.12337	1.65407	1.32161	2.17718	1.51604	1.7839	1.36021
ENSG00000203485	2.18961	1.08478	2.27953	2.82277	1.88359	2.11828	1.17452	2.05745	1.15088	2.3437	2.29439	2.53807	1.99678	1.62601	1.72003	2.15432	1.77783
ENSG00000146278	2.45827	1.85079	1.35543	0.287749	0.802882	0.539315	1.05571	1.68699	0.381449	1.91657	0.820623	1.04108	1.84144	1.47629	1.45108	0.926516	1.68604
ENSG00000124571	1.47133	0.484585	1.69296	1.1999	0.575668	0.351791	0.948217	0.843494	1.05297	1.12861	0.869301	0.99595	0.865833	1.70074	1.46684	0.611188	0.952113
ENSG00000116698	2.20952	0.860323	2.24288	1.13338	1.59127	1.7774	1.52292	1.75125	1.72304	1.97192	2.00433	1.93707	1.98271	1.76447	1.33678	1.09406	1.69057
ENSG00000116120	0.60089	0.287294	1.04171	0.727272	1.64494	0.709054	1.38488	0.859345	1.2187	0.762117	0.702928	1.13815	0.479569	1.34254	0.950974	0.123532	0.82066
ENSG00000091039	1.40493	1.22031	1.51768	0.608943	1.03257	0.821757	1.29933	1.26839	1.55994	1.59307	1.61806	1.27561	1.89637	1.39993	0.589615	1.1055	0.957901
ENSG00000100813	1.74085	1.36465	2.02938	2.17022	2.34794	1.97026	1.72649	1.30158	1.30711	1.61709	1.65767	1.01356	2.2055	1.33463	2.52778	2.61175	1.83799
ENSG00000174437	3.17797	1.52519	2.55607	2.78088	3.30676	3.34352	2.95676	2.95014	3.18733	2.86586	3.28289	3.50107	3.31185	2.67827	2.5925	2.71141	2.52036
ENSG00000116679	2.67072	2.27974	2.46094	1.71492	2.06082	1.68514	1.85009	1.98237	1.48702	1.76706	1.4232	2.27145	1.94885	1.38612	1.1354	1.69075	2.06732
ENSG00000198604	1.3838	1.32761	1.06997	1.84431	2.75408	1.67028	1.56082	1.21657	1.16005	1.66478	1.98476	1.28987	1.73128	1.46907	1.95108	1.78126	2.37858
ENSG00000110344	1.07274	1.16178	0.279546	0.850636	0.937026	1.54299	1.14565	1.15538	0.375848	0.721463	0.770968	1.10645	0.742831	0.843117	1.02913	0.815158	0.493928
ENSG00000120708	2.45247	2.28169	2.09584	1.32397	1.23154	2.91888	2.23573	3.13222	1.96618	2.38423	2.34881	0.781068	2.34552	2.85495	1.96037	1.56508	1.08668
ENSG00000127314	1.02195	1.02366	0.644662	0.449936	1.23941	1.70545	1.21316	1.29219	1.31965	1.01557	1.49495	1.38509	2.02562	0.577055	0.668178	-0.115024	1.54898
ENSG00000062650	1.34645	1.31879	1.77588	0.523821	1.04228	1.57014	1.12782	1.26219	1.81164	1.37771	1.56621	1.61759	1.43645	1.53657	1.58961	1.36223	1.77777
ENSG00000144283	2.192	1.55638	1.89448	1.6495	0.863431	1.47307	1.42765	1.36923	1.73992	1.58891	1.46788	1.69213	0.833507	1.87902	1.50719	0.961029	2.22124
ENSG00000077549	1.84897	1.59337	2.17183	1.13104	0.863532	0.617438	1.8842	1.6506	1.74618	1.69363	1.14291	2.17358	1.62596	1.91263	1.24553	2.07721	2.0838
ENSG00000108061	1.56505	1.06367	1.26364	0.412241	0.919777	1.94446	1.39926	1.44559	1.23025	1.27989	1.17295	0.961747	1.48972	1.5118	1.84064	1.7046	1.86135
ENSG00000115207	1.77487	0.341107	1.27551	0.53288	1.38979	0.868084	0.702305	0.689977	0.555873	0.792824	1.02297	0.72495	1.09371	0.624331	1.01529	1.07495	0.611343
ENSG00000117713	2.08743	0.477042	2.03152	1.71439	1.51369	1.78857	1.54509	1.20338	1.70737	1.4362	1.7661	1.53684	1.85992	1.63156	1.39402	0.799511	1.84962
ENSG00000104320	2.06063	1.88872	1.90623	0.47014	2.36817	1.21133	2.13491	1.33988	1.93925	1.56426	1.4367	1.7996	1.58011	1.59797	1.82307	1.29685	2.02516
ENSG00000187164	0.338306	0.691227	0.784765	1.8134	0.655981	1.14273	1.4906	0.718791	0.532371	1.3072	1.07135	0.903876	1.2099	0.982591	1.66009	0.694467	0.765483
ENSG00000165678	1.38205	1.75429	1.27492	-0.315268	0.880917	0.203853	0.49697	1.48179	1.94792	1.22965	1.7112	1.42165	1.82321	1.42659	1.67087	1.56748	1.87871
ENSG00000135048	1.38263	0.697138	0.693109	1.41834	1.5096	2.78199	2.12506	1.25102	1.74076	1.0356	1.13802	0.793112	1.90022	1.22965	1.20157	0.791054	1.39954
ENSG00000198408	1.6912	1.59406	1.10536	1.9875	1.94203	1.95065	0.8088	1.22328	1.48573	1.44208	1.4141	1.81837	1.3626	1.56766	2.03343	1.97014	1.99947
ENSG00000132849	2.3502	1.84477	2.23148	2.47094	2.03305	2.84478	2.10876	2.35684	2.0097	1.93487	1.58241	2.01851	2.03885	1.76995	2.14274	0.895289	1.12606
ENSG00000137501	0.825891	0.666717	0.354833	2.19756	2.56164	2.03918	1.40608	1.73435	0.997173	0.763923	0.697975	1.10664	1.58028	1.83492	1.66894	1.87544	1.84313
ENSG00000152795	1.26823	2.13434	1.64258	1.684	1.92399	2.01361	2.05455	1.34039	1.13863	1.91382	1.42196	1.48963	1.86446	1.41769	1.91805	2.22036	2.32574
ENSG00000172531	1.50702	1.7889	1.13337	0.358416	1.04964	-0.212475	1.35855	1.29654	0.857159	1.41103	1.28161	1.53603	1.62403	1.29053	0.963783	1.74829	1.27744
ENSG00000167522	1.96086	1.01216	2.20716	3.09687	2.43878	3.13453	1.82976	1.1112	2.08104	2.13326	2.05037	1.7077	2.36667	1.6473	2.85111	3.7038	1.87349
ENSG00000008294	1.81317	1.00331	1.27537	1.62322	2.28411	2.31884	1.06546	1.63532	1.48195	1.55319	1.46635	1.58608	2.00288	2.11956	1.07627	2.22067	1.27269
ENSG00000106261	1.67836	0.564103	1.19561	2.47939	2.24291	2.20214	0.850627	1.34404	1.59478	1.73209	1.47661	1.31814	1.534	1.36208	1.74844	2.05387	1.72663
ENSG00000100811	0.976512	1.20035	1.21989	0.958295	1.42169	0.620316	1.49839	1.63479	0.804111	1.47534	1.76828	1.08023	1.62998	0.895456	0.970284	1.28779	0.998177
ENSG00000165733	1.29483	1.74045	0.614439	1.58277	1.43639	2.14514	1.42797	1.05988	1.25435	1.50769	1.49405	1.35557	1.17156	1.47945	1.48125	1.99857	1.42319
ENSG00000141503	3.23407	1.136	2.12308	1.9682	1.29085	2.10236	1.04208	1.52392	1.08581	1.48737	1.72047	1.11422	1.44744	1.71131	1.74204	1.77825	2.21858
ENSG00000113387	1.49255	1.61814	1.3965	-0.0056283	0.712117	0.419344	1.31288	1.31764	1.19779	1.27855	0.924711	1.24969	1.20525	1.0409	1.16841	0.975423	1.07628
ENSG00000005700	1.44858	1.84942	1.29281	0.7209	2.03438	1.84796	1.90745	1.49309	1.46546	1.04134	1.14646	1.51928	1.34179	1.61898	1.4661	2.29255	1.58323
ENSG00000099901	2.16321	1.47711	1.55269	0.080538	1.71006	0.640657	1.47808	1.15357	1.6963	1.45808	1.54267	1.19746	1.25892	1.65464	2.03303	1.96871	1.25306
ENSG00000064393	1.8876	0.0993871	1.66004	1.40073	0.767131	0.758265	0.637489	1.2892	1.04247	0.897963	1.20002	0.390706	0.837769	1.71849	0.404879	1.38917	1.55707
ENSG00000158711	2.0306	1.0455	0.980125	1.19487	0.5501	0.883937	0.58585	1.13129	0.777699	1.29572	0.605845	1.45706	1.54724	1.28618	0.989679	0.597715	1.52048
ENSG00000118816	3.20779	2.82984	2.68213	0.0883717	2.04219	0.918046	2.49034	2.30824	1.68911	2.08297	2.36311	2.48611	2.62137	2.91759	2.12508	2.21995	2.52497
ENSG00000113282	2.33669	2.33576	1.60842	1.22411	1.15066	2.25396	2.00694	2.08443	1.58692	1.29827	1.29782	1.8982	1.72228	1.47299	1.81637	1.84238	1.75386
ENSG00000111011	1.29774	2.50383	1.53488	2.95321	1.57378	1.87045	2.09175	1.74748	1.39869	2.04099	1.81562	1.46931	2.41546	0.925009	2.40368	3.32627	2.30864
ENSG00000121057	1.0456	1.33661	1.39712	2.08598	1.43696	1.47835	1.07361	1.00746	1.42128	1.50872	1.43683	1.62757	0.989238	1.65311	2.21394	2.23863	0.723958
ENSG00000155827	2.04461	1.48208	0.553386	1.88681	0.499126	0.907713	1.46213	1.30248	1.22553	1.49427	1.09444	1.0918	0.926735	1.47717	2.02332	2.43346	1.41035
ENSG00000100888	1.41846	0.943654	1.98648	1.1902	2.13374	1.24968	1.43931	1.63503	0.912158	1.15993	1.96698	1.1088	2.02517	1.62695	2.40904	1.79388	1.64162
ENSG00000104805	1.08562	0.707206	1.2913	1.45775	0.817322	1.64948	0.927083	1.33818	1.88499	1.70553	0.882415	0.597262	1.08469	0.840623	1.29705	1.94708	0.855887
ENSG00000177156	2.65921	2.3401	1.99109	1.11093	0.965703	0.759579	1.85524	2.34527	2.16114	2.23058	1.87695	1.40446	2.33014	2.03142	1.40187	2.31554	2.64251
ENSG00000165219	0.618044	0.799539	1.06894	0.748203	1.1396	1.40135	1.28272	1.28376	1.28047	0.955603	1.07059	0.865155	0.806668	1.19882	0.92592	0.0583645	0.966095
ENSG00000138496	0.150008	0.932522	0.805737	0.664808	0.833683	1.4144	0.790054	0.231207	1.06585	0.287801	0.886732	1.59444	0.806751	-0.0109064	0.430613	1.1276	2.17556
ENSG00000112245	1.28355	1.73096	1.76881	-0.331296	1.4905	0.625319	1.30027	1.61068	0.991614	1.76039	1.40969	1.63176	2.11198	1.51522	0.542502	0.529062	2.51876
ENSG00000164292	0.692837	-0.0751115	0.610337	0.475912	0.75106	2.21722	1.49712	1.93504	0.119701	0.213801	1.87868	-0.36237	1.38327	0.659499	1.0383	0.238816	0.0801409
ENSG00000164941	1.05974	1.16466	1.47276	1.3902	0.871137	1.34296	1.18895	1.22189	1.40694	0.855276	0.86859	1.68179	1.33597	0.544869	1.24817	0.857439	0.202643
ENSG00000119487	0.533494	0.668113	0.516433	0.36624	1.19135	0.334633	1.34499	0.895394	1.09452	0.994547	0.877274	1.38403	1.15944	1.25469	0.915121	0.245523	0.797737
ENSG00000103657	2.10301	0.604686	1.8187	1.3643	1.3795	2.38334	1.28303	1.36199	1.49201	1.46944	1.24034	1.81195	1.63997	1.06824	1.98058	1.30543	0.643523
ENSG00000133816	1.76072	1.33567	1.34455	1.12088	2.40838	2.03296	0.861308	1.18382	1.68425	1.50721	1.85238	1.72339	1.41662	2.28189	0.922047	1.37629	1.38317
ENSG00000111142	1.27128	1.5576	1.53754	2.52475	2.1753	1.45065	1.71799	1.92517	1.42153	1.66567	1.89174	1.33815	2.03015	1.40734	2.72731	2.97386	1.47874
ENSG00000005007	0.559663	0.287712	1.11504	1.41616	0.676911	0.62532	0.25706	0.662015	0.654745	1.26767	0.829363	1.00217	0.648792	1.22198	0.802801	0.409774	1.25354
ENSG00000083168	2.57532	1.17449	2.03002	2.42981	2.01545	1.93636	1.85683	1.31582	1.95324	1.82321	1.42808	1.4392	1.71102	1.36252	2.39926	2.37932	1.44413
ENSG00000198758	2.07674	1.22725	1.88004	1.98845	2.01165	2.12368	0.87657	1.39581	1.11793	1.25877	1.17749	2.32023	1.99821	1.17812	1.31606	1.47255	1.13951
ENSG00000084463	1.38959	1.35324	1.25701	0.712811	1.39105	1.06671	1.25796	1.24923	1.40044	0.954509	1.23481	0.678648	1.50552	0.371344	1.23	1.34405	0.913679
ENSG00000116754	1.39517	1.68441	1.596	3.10234	2.44748	2.86536	1.58563	1.73164	1.33415	1.53762	1.40013	1.9853	1.78425	0.939192	2.13499	1.73404	1.4588
ENSG00000188352	1.97299	1.64478	1.12297	0.954137	2.2905	1.73782	1.86293	1.59488	1.30651	1.25954	1.70695	1.29114	0.983605	1.64019	1.07026	0.641774	0.638656
ENSG00000047315	0.608542	0.877478	1.37107	0.928977	0.961315	1.60421	1.42055	1.30949	1.71611	1.34983	1.72847	1.6927	1.54556	1.48744	1.29264	1.16922	0.911665
ENSG00000125991	1.58814	3.10955	2.09876	1.78925	1.59839	1.56458	1.78359	2.33217	2.42675	2.77284	1.96523	2.46761	2.53113	3.42215	1.76331	1.28678	2.20985
ENSG00000067596	0.900896	1.26919	1.3773	0.685434	0.518341	0.224531	0.19419	0.809092	1.00564	1.18762	0.961717	1.0561	1.0395	1.04835	1.1466	1.04293	1.38345
ENSG00000197969	2.93524	2.03918	1.97705	2.75853	3.29453	3.57781	3.16422	2.46789	1.83769	2.05236	2.26668	2.53794	2.05836	1.96632	3.12806	1.94588	2.63517
ENSG00000169180	2.46519	0.914966	2.00144	1.19852	1.13875	0.420717	1.26869	1.2434	1.62505	1.4163	1.45684	1.69969	1.49023	1.63948	0.919297	1.46502	1.55117
ENSG00000130707	3.93828	3.35207	2.71248	1.78616	2.16524	2.42637	3.90374	4.41939	3.47687	2.69527	2.94826	3.69147	3.68582	3.6842	2.55278	3.86558	4.01725
ENSG00000100644	1.71649	1.69831	1.89478	0.169912	1.20517	0.851039	1.56794	2.1098	0.809668	1.10394	1.55584	1.54288	1.63738	1.79205	1.08325	1.3404	2.21886
ENSG00000198160	1.31457	1.59722	1.33039	1.26628	1.50293	1.03084	1.41635	1.61194	1.05285	1.21618	1.31498	1.3937	1.57151	0.777801	1.1209	1.99738	1.5765
ENSG00000084234	2.52097	2.65286	2.48065	2.10824	1.96958	1.49713	1.24566	1.43603	2.1045	1.41016	2.11577	1.65162	1.20502	1.89389	1.90177	1.7214	1.6809
ENSG00000132676	1.21909	1.707	1.69135	1.50615	1.34224	1.41907	1.78771	2.54965	1.7552	1.6415	2.17428	1.18992	1.45034	1.71103	2.13814	1.90575	1.62635
ENSG00000198363	2.12469	2.73859	1.76766	2.69233	3.01054	2.54318	2.71626	1.52664	2.00054	1.57504	1.66904	2.00804	1.6717	1.37609	1.66298	2.44065	2.91155
ENSG00000013374	0.600025	1.36648	1.1063	1.19877	1.06006	0.304738	1.15369	0.820837	1.03014	0.955767	0.732281	1.54883	0.830292	0.959801	0.524018	0.147473	1.48346
ENSG00000039068	3.28967	3.08019	3.26935	2.93313	1.68611	2.6825	2.60722	2.59739	3.56611	2.95364	3.04929	3.17965	2.43672	2.75534	2.69801	1.26643	2.60846
ENSG00000156467	2.20271	2.53789	1.72048	1.68577	1.87952	1.68836	2.73605	2.45659	2.2406	2.21259	1.98094	2.21175	3.27127	1.65549	3.06401	2.7371	2.83894
ENSG00000265972	3.06308	2.40908	2.45542	2.18466	2.62022	2.07137	1.67662	2.73109	0.674914	2.15515	2.07882	1.62986	1.37869	1.79615	1.29033	2.35726	3.51755
ENSG00000114346	0.920148	1.76695	1.75554	0.649647	1.50273	2.13847	2.05081	2.10513	1.67461	1.3578	1.77858	1.76082	2.15458	1.201	1.55297	1.09303	1.88935
ENSG00000133606	2.09551	1.29284	2.32529	2.02706	1.38028	1.31658	1.16289	1.81971	1.52816	1.77671	1.83713	1.79324	2.00121	1.16034	1.35541	1.51024	1.2836
ENSG00000102172	1.3562	2.5782	2.6035	1.61295	2.19438	2.14925	2.59746	2.4867	2.4361	2.42709	2.61417	2.05438	2.88105	2.73614	2.68243	1.81137	2.35231
ENSG00000118680	2.26143	2.11259	2.15665	0.646086	1.29324	1.85445	2.21297	2.36744	2.0382	1.75265	2.27991	2.07573	2.30444	2.10306	1.79926	1.56358	3.01283
ENSG00000137831	1.26254	1.0741	1.17861	0.747138	1.66003	1.68793	1.28776	0.790101	0.881244	1.18869	1.15345	0.912329	1.19046	0.726076	1.2151	1.64123	1.63976
ENSG00000106211	1.38158	1.71675	1.45881	2.86201	0.281951	-0.0546338	0.972259	1.68532	1.29297	1.71999	1.52505	0.493477	2.17743	0.845252	0.967697	1.28446	3.01109
ENSG00000181090	0.914716	0.726963	1.47882	1.91526	1.87988	2.48771	1.26126	1.23152	0.999323	1.23642	1.12192	1.34387	1.30096	1.69039	1.56201	1.47838	1.21475
ENSG00000139613	2.85473	1.30533	2.03649	2.46479	2.41236	1.94004	1.66316	1.54267	1.98287	2.09935	1.7329	1.70995	2.02771	1.42883	2.39525	1.8476	1.72046
ENSG00000143153	1.90227	2.53025	1.84507	0.680715	1.45909	2.84139	2.68564	2.55731	2.5839	2.34349	2.24681	2.48215	1.62194	0.944994	1.44332	1.5778	1.48676
ENSG00000179195	1.49894	1.51152	1.93731	1.39448	1.68667	1.59132	2.06355	1.7271	2.05095	1.80725	2.18458	1.98083	2.42849	1.50052	2.33356	2.20119	1.38021
ENSG00000155096	1.82582	1.5088	1.73773	0.432118	0.794095	0.796955	1.92023	1.8526	1.77463	1.30535	1.6435	1.37912	1.95277	1.67591	1.04004	0.99444	1.99288
ENSG00000118705	2.39693	3.48603	3.37036	1.53525	1.7586	2.40744	2.6304	2.47615	3.29232	3.00017	2.64579	3.2108	2.41102	3.34886	2.34745	2.12586	2.31776
ENSG00000144895	3.12503	2.28453	1.65774	1.5135	2.17107	1.42363	2.02215	2.48112	1.9342	2.24335	2.02875	1.95771	2.4599	2.44492	1.99172	1.96748	2.17015
ENSG00000052126	0.898536	1.16125	0.652434	1.62716	2.4839	2.23526	1.26201	0.880713	1.29881	1.35146	1.6866	1.192	1.62087	0.40717	1.5636	0.480282	0.110489
ENSG00000148843	1.09505	0.0334931	0.953736	1.4005	1.23586	1.36221	0.548833	1.13306	1.30702	1.27003	1.41836	0.982627	1.1799	1.2103	1.81179	1.94455	0.692051
ENSG00000135968	2.26496	1.88585	2.00195	2.62942	2.86566	2.2064	2.14204	2.28845	1.80734	1.44892	1.82875	2.21623	2.17454	2.31575	2.26235	1.06905	1.66813
ENSG00000136021	1.68207	1.20219	1.63941	0.206807	2.47994	1.5495	1.77099	1.53624	1.51378	1.29945	1.71532	2.09504	2.21161	1.26161	0.856866	1.07515	1.54348
ENSG00000004455	2.38847	1.68588	2.22319	0.96156	1.91568	2.08568	2.54381	2.49233	2.203	2.08669	1.85697	2.65648	2.24324	1.81453	1.93088	2.37733	2.66096
ENSG00000135535	1.45144	2.14443	1.76422	0.799248	1.09184	1.61522	1.4929	1.35444	1.63085	1.18115	0.840076	1.99339	1.72316	1.08388	0.6478	0.68882	1.35382
ENSG00000176658	2.86872	2.92976	2.49213	2.12459	1.80714	1.8421	2.08516	2.4594	2.11047	2.1464	2.42665	2.68208	2.0226	2.43834	1.83948	1.79092	2.34898
ENSG00000166710	3.29921	4.14075	4.31552	0.357348	2.37739	2.8249	3.19539	3.08707	3.26054	2.48819	2.73547	4.24322	3.43095	2.99122	2.63493	2.19435	2.9517
ENSG00000101367	0.68671	1.3362	1.1358	0.364022	0.700485	1.0045	0.75576	1.05451	1.60432	1.95409	1.61529	1.01771	1.46589	2.44821	0.949606	1.60573	1.33515
ENSG00000101333	3.63353	2.86505	3.38587	2.78283	3.02847	3.78314	1.23257	1.54104	3.03532	2.83986	2.53132	3.25376	1.55074	3.34578	2.62963	2.09697	1.54751
ENSG00000084774	0.979558	0.305705	1.58831	1.60481	1.01648	1.40641	0.814953	0.712482	1.10976	1.15769	1.72129	0.544155	1.405	1.14367	1.8167	1.65645	0.541445
ENSG00000138413	1.86167	1.64113	1.15555	0.195914	1.22083	1.27351	1.69265	1.15502	1.85938	0.853098	1.41166	1.15668	1.0315	1.14186	0.816998	0.0261444	1.54875
ENSG00000135018	1.65711	1.07823	1.73618	0.62904	1.21524	0.336253	1.65782	1.39352	1.83727	1.23682	1.46465	1.81856	1.97969	1.65926	1.34248	1.21971	2.09696
ENSG00000078747	3.1654	3.02768	2.40482	1.80935	3.56413	2.77553	2.22279	1.99377	2.32146	2.46632	2.36382	1.79031	2.4499	3.15729	1.97107	1.45466	1.47319
ENSG00000139697	2.00356	1.28405	1.16651	1.40136	1.65007	2.17041	1.4543	1.03341	1.6973	1.32876	1.50742	1.4336	2.09464	1.66325	1.55782	1.32001	1.29934
ENSG00000162368	2.01334	1.88307	2.02735	1.42543	0.839996	0.896448	1.81215	2.30184	2.07169	1.81284	1.44107	1.666	1.6178	1.36454	1.63828	2.30654	1.80918
ENSG00000132405	1.77019	0.566771	1.76806	1.53591	2.34722	1.3626	1.12234	0.832893	1.52038	1.63035	1.79929	1.69928	1.71294	1.6108	2.17009	2.29252	1.47046
ENSG00000183495	1.78232	0.524553	1.0043	2.37633	1.35571	1.85482	0.732984	1.04296	1.18399	1.32158	1.4841	1.20927	0.861208	1.29047	1.55389	1.03368	0.652967
ENSG00000107290	1.98267	1.75067	2.00013	1.86994	3.03576	2.71945	2.58479	2.14751	1.86811	2.07931	2.32204	2.20367	2.48011	2.41316	2.06564	2.14464	2.26644
ENSG00000104613	1.56915	0.773191	0.0555055	0.511291	0.817218	1.28302	1.58305	0.686398	1.51401	0.381313	1.10496	0.632999	0.868788	1.18831	1.68656	1.35135	0.799321
ENSG00000175390	1.40563	1.31575	1.93075	-0.417717	1.59408	-0.0027499	1.35137	2.22451	1.33814	1.41636	1.73345	0.867123	1.38987	1.85376	0.806264	1.07646	1.58091
ENSG00000169764	1.5525	1.5043	1.60828	0.398145	1.01784	0.597672	1.09306	1.37991	1.10397	0.937538	1.16795	1.7029	1.13128	1.54236	1.03347	0.367559	1.47702
ENSG00000205531	1.50064	1.53192	1.16686	1.14548	1.66833	1.10621	1.22021	1.07438	1.49767	1.29337	1.31608	1.32058	1.76595	1.102	1.45347	1.34013	0.887595
ENSG00000101966	3.05381	1.5897	2.15875	1.0037	2.36136	1.2126	1.57041	1.38367	1.51274	1.9195	2.00712	2.60819	2.47772	2.3069	1.43684	0.749799	1.4552
ENSG00000167232	4.03189	3.94502	2.89289	2.43725	4.23419	3.40899	2.69263	2.31586	2.4001	3.69794	2.67659	2.92551	3.73527	3.63299	2.82279	1.77373	3.52377
ENSG00000067704	1.75798	0.956615	0.917847	0.546132	1.21476	1.36068	1.78019	1.94516	1.61032	1.3512	2.20445	1.56612	0.935063	1.63642	1.43086	1.12362	0.81841
ENSG00000075785	2.08706	1.78858	2.06698	1.33287	1.15715	0.736352	1.75846	1.65952	2.09259	1.86601	2.04297	2.07953	2.13747	1.97029	1.79743	1.55755	2.73712
ENSG00000070214	1.75753	1.3079	0.999112	0.787139	1.55408	0.71868	1.76885	1.19908	1.30881	1.54624	1.32657	1.61298	1.13064	1.54744	1.05168	1.44038	1.20628
ENSG00000006453	0.767783	0.602809	1.03943	1.34824	1.29427	1.64202	1.14125	1.12715	1.0592	1.42842	1.5847	1.47034	1.27715	1.60342	0.24202	1.20043	0.984862
ENSG00000130826	1.74028	2.46438	1.67411	1.98328	1.25633	2.14189	1.622	1.42842	1.7652	2.27202	1.82028	1.67778	2.06385	2.10259	2.06608	2.12868	2.05838
ENSG00000107223	1.98612	1.51302	1.17306	1.4958	1.23069	0.497187	1.77227	1.8212	1.50485	1.45639	1.62569	1.24043	2.33117	2.12805	1.56498	2.00806	1.82113
ENSG00000118513	2.15585	2.63589	1.53418	0.958319	2.14583	1.84346	1.99623	2.05719	1.68012	2.01352	2.01849	2.1393	1.18515	1.83337	1.79227	1.83083	1.01904
ENSG00000001629	1.79619	1.44131	1.94621	1.37146	1.05045	0.86632	1.336	1.30383	1.3492	1.4757	1.42954	1.75395	1.3205	1.9159	1.2233	0.925765	1.25363
ENSG00000188559	1.73197	0.522086	1.82595	2.27506	2.0805	2.57635	1.47838	0.987906	2.12171	1.74921	1.68989	2.24094	0.668114	1.14124	1.48949	2.11628	1.40092
ENSG00000139746	0.914839	1.42745	1.31128	2.23996	0.86796	1.81238	1.11643	0.770993	1.23976	1.46358	1.53557	1.50293	1.08835	1.28215	2.0164	0.709066	0.923548
ENSG00000166181	1.18494	1.12223	2.01997	-0.0454982	1.42997	1.09093	1.18432	1.27068	1.65245	1.27403	1.18016	1.80727	0.927212	1.86031	0.496547	0.335289	1.11923
ENSG00000007202	2.23425	1.93226	2.14887	1.6197	1.49093	2.3355	2.08588	1.56903	1.92881	1.80769	1.87432	1.95479	1.57521	2.18709	2.35686	2.17109	1.8052
ENSG00000134440	1.75581	1.36296	1.70025	0.701754	1.08332	1.88015	1.85471	1.44758	1.54492	1.43791	1.69158	1.11491	1.2398	1.20835	1.20584	1.8101	2.22616
ENSG00000266714	0.644559	0.171154	2.26902	1.60609	1.34084	2.13453	0.0116845	0.453994	0.466136	1.10226	0.668519	1.54614	1.62217	1.18535	0.244884	0.353572	0.989678
ENSG00000149428	1.26911	0.961871	1.21445	0.805933	0.39486	1.05993	1.58667	1.16671	1.2333	1.6275	1.0865	1.65389	1.41297	1.31774	1.56823	1.9313	1.01658
ENSG00000166348	0.94587	0.241909	0.337062	1.69596	0.750546	1.54508	0.858454	1.3922	1.055	0.707901	1.11371	1.22638	0.936708	0.761453	1.09909	0.917202	0.295399
ENSG00000108055	2.47818	2.26508	1.96787	1.42502	1.58537	2.15063	1.76469	1.84267	2.03877	2.31262	2.06203	1.93402	1.55014	2.06055	2.27421	2.57329	1.93385
ENSG00000146247	1.86969	1.60183	1.7715	2.31403	2.11118	2.39806	1.76353	1.47064	1.35169	1.4774	1.13789	1.90155	1.22132	1.50111	1.96803	1.65924	1.86761
ENSG00000102531	2.54983	1.86794	2.06154	1.33358	2.3911	1.97319	1.45182	1.91127	1.66112	2.00377	2.20377	1.85111	1.80617	2.15203	2.08008	1.68678	2.61473
ENSG00000114331	1.16306	1.61826	0.721922	0.799366	1.10611	0.848082	0.942465	0.954977	1.26036	0.925391	1.17046	1.5156	1.06941	0.906433	1.07478	1.62885	0.990889
ENSG00000204843	2.66014	1.28295	2.78155	1.88689	1.75893	1.7269	1.88718	1.56717	1.57645	2.00278	1.41957	2.09125	1.53771	1.9603	2.52971	2.99501	1.63022
ENSG00000101166	1.40014	2.05783	1.60552	0.384948	0.288668	0.470977	0.958478	1.14985	1.87457	1.62354	1.56744	1.75733	1.21482	1.51717	0.711199	0.547649	1.59775
ENSG00000169714	2.76922	1.92376	1.53333	0.907343	1.29341	0.980124	1.35189	1.77685	1.99227	1.74187	1.72063	1.63263	1.5504	1.82604	1.48651	1.71794	2.0305
ENSG00000198589	2.30441	1.31711	2.6672	1.79623	2.94497	2.76289	2.37442	1.94796	1.68087	1.6766	1.60008	2.17997	2.52419	2.02694	2.18987	1.81324	2.3173
ENSG00000153046	0.820733	0.435033	1.55196	1.60073	0.288696	0.973091	0.519016	1.30066	0.902702	1.44047	0.587838	1.04704	1.1444	1.50791	1.52707	0.715765	1.13246
ENSG00000099812	2.1059	1.2552	1.54784	1.08774	2.13142	1.49276	1.18289	1.70727	0.983696	1.8066	2.1155	1.56427	1.93495	1.82011	1.90501	2.08663	1.4528
ENSG00000114062	1.47549	1.06443	1.75161	1.73083	2.35958	1.81746	1.7323	1.68968	1.88885	1.97999	2.03904	1.24974	1.9713	1.256	1.54262	1.92901	1.67959
ENSG00000156261	0.76606	1.68764	1.81925	1.09353	0.991747	1.27143	1.75264	2.07666	2.03975	1.44406	1.4412	1.941	1.12975	1.6114	1.47162	0.772204	1.68524
ENSG00000196367	1.86591	1.17081	2.3313	2.24309	2.67384	1.75605	1.51764	1.41211	1.66722	1.99357	1.76659	2.04335	1.48125	2.04765	2.06576	1.34265	1.21145
ENSG00000111229	3.53236	2.56594	1.60567	0.81148	2.08776	1.20697	2.15844	2.44606	2.06447	2.41485	2.5971	1.91538	2.97238	1.71896	1.76845	2.44429	2.14856
ENSG00000082458	0.979577	2.20572	0.972354	1.54482	1.03995	1.04694	0.956266	1.37604	0.789464	0.932806	1.21333	0.797618	1.45912	1.35774	1.37183	1.42768	1.20078
ENSG00000186716	0.62344	0.268088	1.24224	1.83934	0.597301	1.21775	0.824416	1.51777	1.65536	1.22285	1.28116	1.33617	1.25293	1.71873	1.71746	1.31379	0.787
ENSG00000198162	2.32031	2.1792	2.32346	1.43103	0.583762	0.895788	1.30915	1.31557	1.62125	1.58412	1.06601	1.48614	1.91339	1.73304	2.05327	2.73033	1.74934
ENSG00000158290	1.92767	1.9841	1.23695	1.12169	1.1996	1.24747	1.42404	0.918027	1.39827	1.68619	1.24962	2.1024	2.04487	1.65052	0.997461	1.51473	1.25748
ENSG00000059573	1.63046	1.89808	1.02933	1.43999	2.61156	1.84975	1.02485	1.71825	2.20839	1.63274	1.79665	2.13748	1.75914	1.73534	1.80857	1.29992	1.6103
ENSG00000130254	0.633468	1.29021	0.794367	2.01511	0.980654	1.70678	1.24746	0.930985	0.969414	1.37096	0.669383	0.565257	1.26573	0.869048	1.78227	2.15727	1.60754
ENSG00000161013	1.86332	1.53749	1.75442	0.993094	1.89889	1.53677	1.36991	0.841499	2.13998	1.87626	1.58515	2.30226	1.60167	2.06804	1.10156	1.3374	1.23186
ENSG00000136436	1.38438	2.04318	1.95966	1.12137	2.10666	1.48409	1.41866	1.58353	1.21619	1.19614	1.11398	2.1524	1.78254	1.66574	1.57643	2.41383	1.94477
ENSG00000167548	1.9301	1.345	2.57188	2.19828	2.65858	2.22089	1.64543	1.52993	1.80776	1.7825	2.28335	1.86875	2.45359	1.81598	2.40243	1.85574	1.42218
ENSG00000178982	1.58469	2.16178	1.80095	0.648054	1.09004	0.442568	1.60054	2.09034	1.99402	1.9768	1.39746	1.81898	1.58814	2.11059	1.7499	2.04386	1.43027
ENSG00000102081	1.63755	2.21249	1.37017	1.24139	2.69276	1.44301	1.7535	1.34451	1.629	2.03487	1.85905	2.73734	2.19431	2.25247	1.78148	1.19585	1.84264
ENSG00000071054	2.65868	1.62165	2.21454	2.4065	1.63925	1.85195	1.86643	1.46718	1.61824	2.43039	1.81139	1.83863	2.12297	2.32195	1.59863	2.29288	2.23594
ENSG00000100393	3.08608	1.94214	2.77194	2.02481	2.75646	2.35932	2.12169	2.07863	2.33476	2.12832	2.2456	1.93951	2.3335	2.29961	2.20976	1.85845	2.73041
ENSG00000205937	1.08448	1.75963	1.22844	1.44102	1.87086	0.705573	1.07337	1.26179	1.47258	0.989909	1.23719	1.62908	1.74228	1.63123	1.39076	1.45372	1.32443
ENSG00000181222	1.98373	1.66938	2.62631	1.88825	1.50044	1.29345	2.42165	2.36733	2.06075	2.15323	2.48647	1.77128	2.04131	1.98951	2.56788	2.78542	2.64936
ENSG00000114942	3.57615	3.08589	2.63301	1.89727	3.43026	1.5129	3.1555	3.10998	2.67121	3.01199	3.16323	2.45909	3.55019	3.22378	3.47221	3.7527	2.94308
ENSG00000106263	2.32551	1.22843	2.75647	1.91632	2.14119	1.73926	1.65557	1.45735	2.10816	2.39334	2.12054	1.74886	1.48943	2.18899	2.09583	1.78004	2.47445
ENSG00000127947	2.17012	1.9494	1.71027	1.79676	2.78141	2.2141	1.7322	1.22829	1.41894	1.94793	1.63851	1.44126	1.91458	2.25992	1.46276	1.69771	1.73065
ENSG00000070831	2.58027	2.30287	2.45476	0.928648	2.19163	1.29958	1.74256	1.62674	2.05367	1.71346	1.46287	1.81418	2.15603	1.64943	1.14343	0.476418	1.93765
ENSG00000137409	0.852203	1.71421	1.49364	1.20395	0.657972	0.993391	1.12011	1.07133	1.29267	1.37539	0.882477	1.65195	1.48815	1.86322	0.459237	1.14952	1.16311
ENSG00000143774	1.05161	0.933736	0.976674	0.429809	0.702253	0.864341	0.64612	0.271669	0.844249	0.803076	0.789504	1.25662	1.09026	0.854858	0.368601	0.890281	0.723586
ENSG00000115216	1.43203	0.0637686	1.48422	1.4785	1.01478	1.16407	1.54654	1.40501	1.75797	1.31769	1.72549	0.843534	1.61405	1.77873	1.62799	1.32048	0.83793
ENSG00000189067	2.57481	1.94374	1.66535	-0.246442	2.25807	0.334903	1.29596	1.25014	1.31211	1.44432	1.26969	0.782131	1.99589	1.66446	0.793813	1.1433	2.68024
ENSG00000069329	2.09734	2.6078	2.08476	1.51842	1.46858	1.99226	2.3026	2.20112	2.39879	1.73262	2.23021	2.05047	1.88832	2.3646	1.45001	1.8351	2.32481
ENSG00000115875	0.737295	1.42038	0.552129	0.509028	1.49202	0.605726	0.853878	0.477881	0.658107	0.602198	0.479135	0.605868	0.715476	0.758642	0.815236	0.347255	0.673924
ENSG00000110958	1.79043	2.25867	2.16809	1.21562	1.98806	1.26807	1.97342	2.1153	2.35796	1.90593	2.21076	2.17192	1.45351	1.82102	1.70658	1.28333	1.95905
ENSG00000112249	1.73249	1.86117	2.05661	1.98888	2.49589	2.35629	2.62785	1.68797	1.9826	1.80506	1.79282	1.97866	1.8692	1.78011	1.97749	1.57913	1.28021
ENSG00000118322	1.59538	2.06271	1.35837	1.6302	2.2969	2.32412	1.60736	0.663293	1.53167	1.22772	1.50857	2.43186	1.68967	1.5629	1.92192	0.644098	0.542216
ENSG00000174780	1.63326	1.82859	1.72049	0.908875	0.896824	1.56137	2.13426	2.17791	1.9014	2.35498	1.73706	1.74391	2.1377	1.66733	2.02628	2.2749	2.08031
ENSG00000067167	3.32015	2.70873	1.6445	0.17002	1.77815	0.856173	2.07803	1.80002	1.96319	1.43806	1.33708	2.15682	2.004	1.71624	1.25359	0.779924	1.5503
ENSG00000101040	1.23532	1.63577	1.50193	2.60265	1.285	2.30568	1.09496	0.617524	1.07054	1.89482	1.3387	2.01083	1.70686	1.76473	1.5786	1.28969	0.324159
ENSG00000109111	2.01741	1.6253	2.21874	2.33786	1.78261	2.20886	1.58702	1.53996	1.58495	1.64386	1.45343	2.07367	1.44592	1.85073	2.16576	2.25794	1.80446
ENSG00000136603	1.60722	0.969179	1.31506	1.16465	1.23816	1.76064	1.32131	1.09947	1.2192	1.10176	1.57327	1.12239	1.83748	1.33343	1.71305	0.776369	0.921475
ENSG00000144224	1.4638	1.52566	1.34927	1.7786	1.86457	1.75112	1.70204	1.25033	1.48097	1.7721	1.41674	1.92086	1.67149	1.63645	1.09236	1.78044	1.32138
ENSG00000112096	1.9523	1.50641	1.96366	0.88748	0.367085	0.296893	0.949526	1.05506	1.38646	1.21279	0.60594	1.51267	1.10806	2.08475	0.949716	2.79151	2.97196
ENSG00000178950	1.62917	0.998438	1.08884	1.71608	0.983766	0.909118	0.442514	0.729175	0.937347	1.14712	0.849606	1.17678	1.04838	0.471123	1.4347	0.511287	1.18353
ENSG00000196586	1.45251	1.94196	2.43843	4.02928	2.95052	3.2337	2.86885	2.67037	2.06584	2.65467	2.12129	2.2823	2.35846	2.00938	3.37002	2.87769	2.09141
ENSG00000160752	1.11531	1.67013	0.975797	1.21532	1.59203	1.40587	1.96005	1.69282	1.3294	1.42743	1.92805	1.40537	0.799223	1.26026	1.26541	1.85587	1.07765
ENSG00000115816	1.75692	1.55703	1.23014	0.823894	2.18122	1.44603	1.37761	1.09505	1.29017	1.12833	1.21325	1.54767	1.09754	1.3096	1.56211	1.31306	1.09527
ENSG00000132507	2.59686	2.52337	3.53075	0.946529	1.23641	1.06562	2.5867	2.72067	2.33751	2.42089	2.93234	2.09367	2.33622	2.72639	2.38074	2.24567	3.10655
ENSG00000058272	1.37988	1.41507	1.49834	2.37886	2.20119	2.438	1.55536	1.31193	1.33028	1.43985	1.6245	1.22779	1.69167	0.851942	1.69784	1.74648	0.993947
ENSG00000197111	2.26228	1.61155	1.75841	0.243628	0.576215	0.855891	1.45296	1.71184	1.12524	1.626	1.93283	1.8174	2.23556	1.17924	1.23677	0.193623	1.45388
ENSG00000186566	1.12067	1.18645	1.99526	1.16758	0.774694	0.920106	1.20537	1.1876	1.15539	0.750231	1.38501	0.982789	1.43788	1.261	1.5066	1.10393	1.22667
ENSG00000174243	1.92613	1.64675	2.1069	2.42006	2.05566	1.26609	1.47583	1.60395	1.78116	1.52961	1.74957	1.93484	2.09454	1.33711	2.00647	2.35807	2.23184
ENSG00000170776	2.69595	1.47787	2.2044	2.36951	2.07627	2.9692	1.55945	1.9781	1.64834	2.07585	1.60301	2.3822	2.22958	1.36589	2.09638	2.54513	2.4948
ENSG00000014216	2.96624	1.51723	1.75709	1.36927	1.02565	0.721951	1.50916	1.63958	2.00397	2.11398	1.79254	1.96789	1.85868	2.06166	1.29267	1.61885	1.46185
ENSG00000079112	1.96016	2.89584	2.74864	2.3435	3.08518	2.88962	2.55574	1.63364	2.44248	1.89328	2.1828	3.13613	2.31413	1.5999	1.95053	0.824356	1.37162
ENSG00000163848	0.981837	0.739275	0.357136	0.493284	1.08649	0.577861	0.736332	0.364177	0.813679	0.950461	1.10548	0.861221	0.938632	0.724577	0.842238	0.225793	0.849134
ENSG00000107262	1.27516	2.04197	0.883438	2.50623	1.33351	1.1955	1.83182	1.85657	0.952498	1.9947	1.18955	1.21855	1.76995	1.02975	1.7019	3.47564	2.20327
ENSG00000086598	2.89826	2.24476	1.54193	0.683673	1.4407	1.08972	1.8007	1.30214	1.66141	1.59954	1.26717	1.85352	1.3107	1.09808	0.84441	0.97733	1.40911
ENSG00000134453	1.47962	1.38713	0.880706	1.28749	0.571989	0.959176	1.23157	1.15894	1.31287	1.65438	1.309	1.34525	0.932627	1.04451	2.14084	0.892099	1.05791
ENSG00000170004	1.73287	0.603708	0.57496	1.89122	1.86923	2.07717	1.13227	1.37077	0.727747	0.990097	1.23948	0.746157	1.40766	1.27919	2.20944	2.04663	2.10005
ENSG00000161203	1.7586	1.6547	1.61664	0.664608	0.438128	0.529631	1.38029	1.5673	1.6697	1.57425	1.73242	1.49099	1.45556	1.70432	1.04999	1.20016	2.16176
ENSG00000107862	1.72108	1.46817	1.10429	1.83739	1.50171	1.64436	0.766396	1.3803	1.37671	1.35433	1.24315	1.78792	1.28847	1.5177	1.47277	1.25017	1.63922
ENSG00000175727	2.44514	1.15873	1.75197	1.98636	2.09168	1.79259	1.09294	1.22906	1.54899	1.22725	1.42491	1.53536	1.6222	0.917712	1.57982	1.2204	1.1749
ENSG00000054793	0.997189	1.67141	1.56022	2.2025	1.77427	1.16711	0.935177	1.24491	2.0861	2.2334	1.75654	1.73975	0.913013	2.4743	1.03445	1.07478	0.187396
ENSG00000101191	1.77299	0.862312	1.90882	2.04278	1.63126	1.65027	0.514243	0.522693	1.60196	1.52073	1.45288	1.89202	1.32108	1.33307	1.57351	1.41934	1.04271
ENSG00000196233	1.88246	1.22832	1.43162	0.897988	1.88384	1.73619	0.705211	0.968524	1.0565	1.193	1.12539	1.67975	1.45386	1.12833	0.857729	0.816496	1.76809
ENSG00000142089	1.88553	3.07108	3.04212	-0.332508	0.463808	0.48122	2.10308	1.55787	1.69318	2.47919	1.35889	2.42344	2.27315	2.59045	1.48216	1.88214	3.37872
ENSG00000100650	2.46514	2.42133	0.810616	2.19169	2.68755	2.54393	1.72553	1.39754	1.22885	1.69986	1.44883	1.90433	2.13271	1.47305	2.26861	1.50367	2.33991
ENSG00000169564	3.23461	1.7158	2.0022	0.731455	0.870926	0.823026	1.27037	1.54547	1.36537	1.39935	1.48584	1.83161	1.49542	1.73075	1.03415	1.23715	1.97758
ENSG00000100029	1.25344	0.807529	0.726655	1.28125	1.89283	1.00292	1.05914	0.845809	1.2007	0.990133	1.04189	0.591966	0.990079	1.57088	1.66762	1.91988	0.782832
ENSG00000109332	1.83589	1.6787	1.3295	-0.155639	1.26593	1.0051	1.53001	1.16196	1.25186	1.04586	1.35752	1.85959	1.60466	1.5354	0.454946	0.363966	2.06182
ENSG00000136938	2.81575	3.28875	2.91268	3.51359	3.93713	3.28759	3.93392	3.73101	2.87207	4.04419	3.37748	2.20152	3.71495	3.19019	4.29292	5.39008	3.79177
ENSG00000084207	2.52837	2.66888	1.79519	-0.0833265	1.70428	1.05965	2.31158	1.97443	1.97257	1.99012	2.2513	1.95431	2.30894	2.71833	2.47303	1.71158	2.44536
ENSG00000127914	3.93589	2.82357	2.74249	3.49698	3.54223	3.14	2.55343	2.06387	2.27635	2.80534	2.27713	2.80859	2.76154	2.49979	2.83567	2.74622	2.43675
ENSG00000197386	2.0395	0.835713	1.98219	1.55838	1.83371	2.07956	1.72266	0.992289	1.76075	1.49145	1.61557	2.35803	1.42838	1.64659	1.49658	1.59619	0.961237
ENSG00000119042	2.9829	2.53666	2.82557	0.498585	2.52008	2.31926	1.11907	1.31249	1.98864	2.23746	2.39205	2.43256	2.68646	2.12447	1.33474	0.220488	1.94197
ENSG00000105835	2.16692	2.50231	2.76081	1.28085	1.12985	2.05316	1.97327	1.68868	2.60753	1.75318	2.30697	2.07539	2.26274	2.50008	2.0493	1.52607	3.44373
ENSG00000136156	1.56975	2.4581	1.96048	0.947756	1.23341	0.855081	1.70952	1.89896	1.85553	2.08107	1.38753	2.34221	1.78464	1.68855	1.63231	0.731646	1.81837
ENSG00000090061	1.34664	2.07599	0.77181	1.33038	0.202291	1.19134	1.16727	1.61857	1.05077	0.914954	1.33798	1.51557	1.5414	1.34107	0.543113	-0.0710759	1.79662
ENSG00000179295	3.72901	2.93711	2.64013	1.36297	3.25561	2.64245	2.12414	2.67091	2.67759	2.66496	3.03986	2.17408	2.65143	2.54359	2.81919	2.36282	2.42163
ENSG00000137073	2.21942	2.1368	1.74519	2.12029	1.36535	1.89784	1.97265	1.52896	1.81266	1.66908	1.48325	1.58764	1.79876	1.68305	2.02891	1.50412	2.1408
ENSG00000169230	1.56146	1.88065	2.8003	-0.0063848	2.87174	1.25781	1.41445	1.95648	2.24559	2.1458	1.6981	2.2248	2.87136	2.04299	1.87586	1.86844	2.26466
ENSG00000170242	1.27931	1.88103	1.28069	0.533046	2.2503	1.51942	1.05535	1.05893	1.05071	1.02311	1.18855	1.09552	1.11877	1.42694	0.444132	1.41452	1.16135
ENSG00000124172	1.35714	2.00412	1.63155	0.386737	0.748845	0.89578	1.94729	2.09218	1.93646	2.73229	2.25604	1.5612	2.86516	1.42627	1.911	1.97925	2.06999
ENSG00000105063	0.306631	0.220063	1.42493	1.67375	0.480436	1.22926	0.919345	0.666727	1.10813	0.889381	0.682556	1.10677	0.937802	0.989268	1.14932	1.54471	1.00009
ENSG00000101182	0.753723	1.72581	1.9962	0.240344	0.530921	0.663726	1.20946	1.01049	1.94689	1.90803	1.41188	1.6067	1.53482	1.77517	0.810058	1.78195	1.54287
ENSG00000165629	1.29454	1.62196	1.93966	0.479972	1.90604	1.09037	1.99693	2.003	2.03903	1.57587	1.51961	2.16919	2.15232	1.53547	1.83225	1.61789	1.84041
ENSG00000197142	2.04989	1.7681	1.93134	1.67896	2.68312	2.73942	1.79455	1.30981	2.76441	2.282	2.04102	2.82085	1.68893	1.90689	1.51251	1.01318	0.862817
ENSG00000100664	2.97671	2.14513	1.56825	1.22837	2.49281	1.04877	2.05591	1.71377	1.61467	1.70454	2.05625	1.96604	1.51246	2.01319	2.18955	2.63485	2.23177
ENSG00000166226	2.08871	1.68583	2.63514	0.953558	2.12619	1.45674	2.00226	2.16127	2.17585	2.19072	2.02119	2.35235	2.05599	1.61495	2.13799	1.73534	1.62786
ENSG00000128050	1.50803	1.5629	0.759063	0.652013	1.29779	0.825451	1.69698	1.80133	1.5898	1.50522	1.69991	0.831328	1.67121	1.6745	1.96104	1.22293	1.86591
ENSG00000146463	1.48566	1.0779	2.41745	1.16729	0.713016	1.87608	1.8166	1.87863	1.95205	1.47684	1.22418	0.7886	1.80618	1.82132	1.73029	1.25526	1.02323
ENSG00000019582	3.07204	3.09137	2.53867	-0.1386	0.51177	0.793637	1.79998	1.49751	1.63303	1.79406	0.754418	2.20527	2.09756	1.79528	0.821063	2.10324	2.32821
ENSG00000123124	2.24595	2.14964	2.07929	1.05452	2.57291	2.2526	2.21586	1.61084	2.03958	1.26964	1.58992	2.08826	2.97902	1.3419	1.80832	1.14616	1.75878
ENSG00000086061	2.28637	2.88043	2.39892	1.92709	1.19759	1.6384	2.67962	2.2959	2.23011	2.0713	1.88961	2.12795	2.05492	1.87948	1.89904	2.48843	2.84524
ENSG00000109685	2.73942	1.56466	1.81403	1.69416	1.94201	1.34417	1.57481	1.458	1.58999	1.97173	1.67838	2.2027	1.71761	1.67406	2.07602	2.32267	1.4839
ENSG00000134909	1.39246	1.36567	1.11797	1.69442	1.73307	2.17518	1.70376	1.09779	1.38403	0.886126	1.6	1.36767	1.23832	1.3618	1.30302	1.34295	1.97178
ENSG00000214530	1.47118	0.490459	1.2168	1.22063	1.04185	0.391418	1.1173	1.53864	0.924174	1.31647	1.48939	1.55636	1.68337	0.90216	0.836597	2.51408	1.58048
ENSG00000083312	2.52072	1.08003	1.45365	1.06616	1.16424	1.51048	1.79025	1.78348	1.19478	1.19014	1.70388	1.4861	1.65889	1.3529	1.48551	1.53232	2.04552
ENSG00000112701	2.1917	2.37591	1.88496	1.85696	2.56626	2.25856	1.86282	1.74113	1.77395	1.84179	1.54735	1.6558	1.9082	2.18039	2.31632	0.619968	1.26078
ENSG00000181789	2.35096	2.331	2.21784	1.45868	1.438	1.62151	1.72072	2.40738	2.05878	1.91935	2.06903	1.80376	1.92277	2.08779	1.38703	2.48092	2.43852
ENSG00000006611	2.43176	2.74506	2.20133	2.37087	2.64757	2.42695	2.06724	2.10137	2.12404	2.11652	1.921	1.65219	2.2542	1.93459	2.63595	1.38125	2.19251
ENSG00000115904	2.22941	1.53581	2.16513	0.774933	2.05715	1.7247	1.9628	1.31467	1.67995	1.54785	1.9245	2.09855	1.8639	2.19379	2.14433	1.90025	1.3653
ENSG00000123384	3.63843	1.71149	2.75293	1.90297	3.36896	3.6161	1.53537	0.944937	2.49351	2.4522	2.56368	2.72454	2.1212	2.1563	2.73124	1.43506	1.26449
ENSG00000165671	2.41886	1.4648	2.03799	1.2196	2.20698	2.4542	2.13071	1.85329	1.90512	1.86576	1.86796	1.99805	2.01641	2.03594	2.4718	2.00755	1.68797
ENSG00000126261	2.26962	2.038	2.25096	0.735382	1.91818	1.81889	1.80952	1.82289	2.41907	2.19555	1.77685	1.49513	1.99155	1.92724	1.89365	1.58773	0.645438
ENSG00000075539	2.99635	2.40766	2.77779	2.30592	2.23681	2.75701	1.89252	2.31384	1.98313	1.88426	1.89324	2.98114	2.19669	1.66384	2.09907	1.91461	2.03117
ENSG00000107438	3.43677	1.7104	2.23433	1.13601	1.61593	0.594362	1.17173	2.09917	1.73019	1.54977	1.71967	2.14571	1.75105	1.57191	1.63697	0.670428	1.87382
ENSG00000133657	1.8756	2.06247	2.04176	1.247	2.60432	2.23134	2.08368	1.93444	2.0354	2.0866	2.4052	2.51136	2.16901	2.16768	1.58769	1.63582	2.14383
ENSG00000173702	2.99245	2.65236	3.09627	1.53003	2.40889	2.34188	2.26371	2.48965	2.57577	2.3602	2.00106	3.56121	3.10659	1.68055	0.885127	2.06527	2.94068
ENSG00000100129	2.06448	2.18086	1.37486	0.179857	1.16176	1.15411	1.57948	2.40913	1.42561	0.983349	1.59112	0.541564	1.92468	2.04413	1.47144	0.277396	1.64442
ENSG00000152234	2.9709	2.1183	2.77093	0.0853349	0.927747	1.33018	2.32935	1.89232	1.8473	1.464	1.80039	1.83232	2.12831	1.99907	1.45887	2.61993	2.28165
ENSG00000087269	1.34438	1.47175	1.08231	1.68322	0.781502	1.46496	1.25535	0.921557	1.47954	1.21845	1.14178	1.69373	1.25626	1.13398	1.80018	1.47364	0.686511
ENSG00000126934	0.97062	0.648952	1.41234	1.60284	1.58348	0.642759	1.37402	1.56415	0.908957	1.47393	1.35016	1.22819	2.17742	1.92415	1.47915	2.24012	1.09831
ENSG00000164346	1.18208	1.37171	0.828088	-0.210462	1.5756	0.991397	1.31565	1.22653	1.24295	1.01618	0.729054	0.466673	1.69748	1.19657	1.33479	1.73615	1.78435
ENSG00000076108	2.67219	1.75276	2.06807	2.42796	1.88279	2.68384	1.77046	1.81256	1.58047	1.72343	2.2094	2.12861	2.26009	1.6481	2.0214	2.06606	2.15842
ENSG00000165637	1.77187	1.22734	0.711599	-0.481988	1.18824	0.860558	1.23603	2.09789	1.39119	0.803034	1.36318	1.3412	1.91438	1.52133	0.959214	0.191196	1.31596
ENSG00000025796	0.753309	2.68421	1.63543	2.18832	2.38524	2.30321	2.15995	1.98466	1.98227	2.0536	1.13913	2.29617	1.45002	1.4546	2.04014	1.72087	1.43445
ENSG00000128833	1.42375	1.27007	2.54125	2.06985	1.65281	2.71912	1.89258	1.91279	1.39189	1.30917	1.46935	1.18838	1.68681	1.08531	1.89862	1.77766	1.65147
ENSG00000048991	1.39692	1.86988	1.49043	1.0292	1.72519	1.21427	1.55476	0.891761	1.28456	1.24816	1.37069	1.35699	1.34795	1.56616	0.954013	1.59489	1.09659
ENSG00000046604	2.00568	3.20663	2.38981	1.39978	2.96023	2.63171	3.05854	2.84087	2.70752	2.77244	2.5197	2.7757	2.47523	2.02371	1.57466	1.28513	2.12747
ENSG00000135821	3.61166	2.83474	3.08184	1.57646	1.32083	1.6637	2.34809	3.17852	2.13729	2.38342	2.10931	2.22028	2.92411	2.37172	1.58778	2.54074	3.43344
ENSG00000138246	2.19009	2.38628	1.2282	1.34797	2.04528	1.8865	1.65926	1.38377	1.75237	1.80196	2.04398	1.55776	1.79476	1.59454	2.14481	1.28251	1.27306
ENSG00000115758	1.30045	1.75879	2.57494	0.736034	0.605176	0.762747	1.83563	1.87658	1.52753	1.87736	2.10858	1.23833	2.21285	0.925995	1.6833	1.57124	2.23017
ENSG00000178035	1.31113	2.45683	2.09062	1.02969	1.1155	1.34868	1.88553	2.56354	1.9212	1.43169	2.47907	1.72975	2.47822	1.98323	1.09143	1.63572	1.73574
ENSG00000100714	1.12392	2.39922	1.91645	1.52379	1.40613	1.74516	2.32961	2.78315	1.96119	1.92298	2.53441	2.24275	2.05889	2.19253	2.37907	1.7823	1.93334
ENSG00000186298	1.96419	1.07666	1.85806	0.344142	1.26978	1.29729	1.6771	1.88425	1.66112	1.18433	1.84234	1.90803	2.0161	1.30751	0.776308	0.826369	2.50638
ENSG00000197879	1.62357	1.33485	2.81467	1.32391	2.50167	1.2411	1.97466	2.01812	1.64178	1.93343	2.11002	1.66068	1.89164	1.92434	1.47467	2.23859	2.12423
ENSG00000062485	1.82277	2.224	1.29807	0.192546	1.38596	1.20903	1.50174	1.87304	1.71625	1.19092	1.96827	1.24355	1.72914	1.56589	1.32668	1.43456	1.44953
ENSG00000132470	1.73065	1.85128	1.58112	2.1713	2.38456	2.99808	1.66189	1.7597	2.29909	2.02763	2.07046	2.6936	1.8992	2.32775	1.79059	1.83688	2.08446
ENSG00000145901	2.47967	2.09124	1.92906	1.75595	2.30768	1.51046	1.63821	1.67561	1.14501	1.83686	1.288	1.50263	2.22913	1.88165	1.97999	2.88998	2.68886
ENSG00000005810	1.98836	1.6633	2.36707	2.06693	2.19934	2.41374	1.89704	1.49084	1.68032	1.81151	1.67503	2.06598	1.86253	2.3562	2.11309	1.38148	1.58049
ENSG00000197746	3.06601	2.90065	3.0315	1.73843	1.31835	2.0701	2.58713	2.88539	3.04294	2.53517	2.77161	3.20022	3.08278	3.03533	2.45633	3.00798	2.60736
ENSG00000169398	1.92168	1.91971	2.38235	2.09774	1.68069	2.64929	2.24084	1.95607	2.19203	1.67268	1.7519	2.21299	2.42956	2.05193	2.29497	1.82946	1.40239
ENSG00000104852	1.63393	1.30956	1.13449	2.79579	2.24323	2.17924	1.11686	1.13307	1.29713	1.98356	1.21974	0.584914	1.14903	0.918377	2.38749	1.64702	1.76048
ENSG00000119139	1.77529	1.6937	1.77402	2.26491	2.46194	1.98864	1.82104	1.67791	1.95427	1.90436	2.12367	2.06682	1.90408	2.06135	1.78875	1.20088	2.45106
ENSG00000187837	2.02843	2.53027	2.77224	1.22142	1.54373	1.07581	1.7058	2.30405	1.80703	1.93844	1.65255	1.77213	2.79012	2.018	1.23665	2.043	2.54912
ENSG00000106105	2.58917	2.80994	2.36476	2.4492	3.31357	2.52836	2.65853	2.7856	2.51251	3.03413	3.17647	2.35985	2.71364	2.97916	2.52738	2.42096	2.7774
ENSG00000141867	1.9483	0.470078	1.87754	1.95466	1.0563	1.09571	1.65251	1.51797	0.89337	1.86356	1.58932	1.72944	1.78526	1.71244	1.86344	1.84032	1.88788
ENSG00000167306	2.32181	2.15458	3.32422	1.79627	2.38247	2.643	2.83738	2.32793	2.61076	2.60039	2.57471	2.8855	2.62865	2.53134	2.36667	2.96197	3.14477
ENSG00000100994	3.0058	2.13537	2.59449	1.6473	0.681262	1.81018	0.52924	1.58224	3.06129	2.7972	1.74997	2.11841	1.36954	2.21867	0.471757	2.05447	1.75437
ENSG00000011405	0.775305	1.47789	2.05128	0.756224	2.48485	2.33658	1.73159	1.5568	1.55067	1.25191	1.47158	0.927038	1.54055	1.41507	1.34349	1.76053	1.03935
ENSG00000085832	1.7359	1.94462	1.91297	1.75047	2.45949	1.51937	1.53622	1.90666	1.38891	1.38557	0.948717	1.15544	1.68572	1.53183	1.39024	2.48245	1.8655
ENSG00000070814	1.92909	1.74717	2.74986	2.03852	1.36162	2.12649	1.85697	1.76551	2.03033	2.0529	1.48809	1.58143	2.01379	2.23195	2.22544	2.5043	1.88311
ENSG00000196235	1.79792	1.5022	1.36784	2.40125	1.60388	1.95607	0.982739	1.19257	1.40916	1.68426	1.03467	1.76703	1.66443	1.53411	1.9158	2.18726	2.07917
ENSG00000109686	2.22724	1.56874	2.00797	1.11151	2.43614	2.03706	1.90114	2.01822	1.59542	1.75967	1.59239	2.18306	2.38399	1.84861	1.21051	0.708101	1.95036
ENSG00000160014	1.52336	0.784341	1.87207	0.511144	0.127082	0.355018	1.18539	1.16222	1.66122	1.5175	0.934131	1.25981	1.55551	0.993642	1.0312	1.28433	1.42752
ENSG00000091409	2.43986	2.93469	2.46786	2.31018	3.49537	3.51665	3.05433	2.84452	2.99895	3.32081	2.58492	3.26962	2.47496	2.49288	2.72509	1.7119	2.09475
ENSG00000060339	1.84582	2.04231	1.88062	1.99491	1.96189	2.30176	2.03108	1.45839	1.77941	1.78617	1.68584	2.01723	1.86077	1.44612	2.29459	1.7669	2.1456
ENSG00000088930	2.22398	1.47919	3.49377	1.64905	2.41573	1.70475	2.1002	1.92978	2.72068	2.60018	2.33478	1.85612	1.81652	1.99322	2.20501	1.70999	1.70625
ENSG00000172053	2.71565	2.14546	1.99392	1.98189	2.58871	1.70176	2.1967	2.83973	2.44343	2.24417	2.31595	2.00694	2.41253	2.32284	2.12786	2.60904	1.89829
ENSG00000127324	2.6708	2.23882	1.22233	0.710601	2.69975	2.23673	2.6172	2.85679	1.92473	1.70835	1.61994	2.87528	2.01534	1.90573	0.914839	1.61458	2.01935
ENSG00000137693	1.74186	1.9418	1.17262	0.392974	0.712595	1.43662	0.889367	0.996458	1.0632	1.18805	1.68937	0.813709	1.41388	1.54737	1.13139	-0.201746	1.05819
ENSG00000163946	0.733701	2.22109	0.840099	0.697321	1.90774	1.17202	1.43639	1.24524	1.40197	0.945096	1.74852	1.15541	1.17691	1.28134	0.966093	1.74961	1.2551
ENSG00000184216	2.02469	1.22703	1.88156	0.888838	0.855977	1.06156	1.15544	0.945756	1.18101	2.03555	1.53704	1.95062	1.79824	2.03844	1.17285	2.14884	1.50868
ENSG00000136997	0.982538	1.10346	2.05819	1.45727	1.40388	0.983901	0.878099	1.00483	1.35346	1.17895	1.50394	0.775378	1.23929	1.29907	0.954716	0.323118	1.06046
ENSG00000069345	0.797769	1.41476	0.895959	0.403136	1.66714	0.715491	0.726237	1.14045	1.12732	1.3895	0.715591	0.574452	1.22245	1.10963	1.17509	0.908685	0.974966
ENSG00000135404	2.31395	2.45506	2.0917	1.19463	2.28761	1.65623	2.11761	2.17324	2.07908	2.4922	2.10495	2.49925	2.65341	1.49618	1.7602	2.00336	2.19056
ENSG00000071127	3.98907	2.18479	2.20392	1.34053	1.50605	1.46901	1.56107	2.06201	2.1519	2.14896	2.25824	2.68293	2.1742	2.17445	1.8971	2.08522	2.64545
ENSG00000149136	1.77117	1.94534	1.78006	1.1817	1.07471	1.48702	1.92351	1.83732	1.99224	1.7302	1.92101	1.25339	2.03944	1.62102	2.01298	1.99022	2.28245
ENSG00000101311	1.75558	2.00744	2.83613	1.5956	2.44868	3.15709	2.01126	1.74631	2.97984	2.06009	2.86585	3.10968	1.63663	2.94368	1.52043	1.28442	2.22614
ENSG00000130175	2.60697	2.39009	2.60133	2.88333	1.59398	2.37913	2.27699	2.83842	2.25949	2.87113	2.21787	2.72342	2.43672	2.76157	2.82186	2.62452	2.68316
ENSG00000086232	2.24175	2.51063	2.10334	1.58661	1.34306	0.776912	1.92517	2.13545	1.74015	2.30593	2.25956	1.86257	1.80819	2.02092	1.77193	1.70015	2.23998
ENSG00000204469	1.47735	0.428847	2.25287	0.752378	1.23355	1.39107	0.908187	1.32897	1.655	1.16568	0.971304	1.2217	1.46658	1.84881	1.46498	0.852043	1.4042
ENSG00000162434	2.44397	2.09911	1.94234	1.51192	1.66823	2.17255	1.62302	2.39387	1.82777	1.83226	1.52715	1.59042	1.6149	1.6623	1.31779	2.34039	1.98165
ENSG00000133835	2.44092	2.73012	2.87166	1.0288	2.66964	2.11135	2.82831	2.63397	2.01721	2.30573	2.51669	1.92134	2.52453	2.60624	2.9073	2.16203	2.32788
ENSG00000178952	1.919	1.83408	2.38706	2.0912	1.66223	1.85591	1.97578	2.1332	1.98242	1.79701	1.91873	1.85193	1.83957	1.87096	2.30545	2.44636	2.13968
ENSG00000073921	1.92392	2.40833	2.22962	1.03469	1.74242	1.88261	1.50326	2.0357	1.84085	1.87168	1.67825	2.53101	2.41114	2.47757	1.22382	1.72369	3.35746
ENSG00000057294	2.22653	2.27161	2.36604	1.0648	1.59831	1.76942	2.24545	2.13124	1.96804	1.94205	1.83379	2.18094	1.87469	1.13556	1.59922	1.52688	2.09073
ENSG00000072364	1.39426	1.85167	1.99838	1.50991	1.21335	2.04926	1.55029	1.38065	1.51047	1.37266	1.11207	1.83883	1.65964	1.49491	1.74881	0.81094	1.83368
ENSG00000163681	1.82338	1.74941	0.975776	1.34663	1.78663	1.58554	1.47942	1.43666	1.39789	1.50076	1.8228	1.00972	1.65072	1.51009	0.859434	2.10839	1.65571
ENSG00000124207	1.68252	2.46553	2.75019	0.580108	1.81298	1.48708	2.11953	2.10841	2.95166	2.26835	2.21082	2.03349	1.99328	3.04431	1.93868	1.08307	1.92524
ENSG00000154380	2.18409	2.3156	2.13854	2.55026	0.195627	1.08917	1.52085	1.771	2.00887	2.46474	2.24588	1.74992	1.54745	1.9149	2.55472	2.77466	2.37207
ENSG00000128641	2.27044	2.36133	2.10198	0.851261	1.61025	2.21141	1.96472	1.32431	1.66292	1.98126	1.71162	1.46461	1.85269	1.62999	2.26016	1.57631	1.34658
ENSG00000112297	2.01055	2.30357	1.90362	1.06314	2.84879	1.93625	1.79317	1.19174	1.5595	1.36696	1.45779	1.7348	2.29053	0.819545	2.01326	1.5184	1.46315
ENSG00000122545	1.42261	2.52084	1.32708	1.09348	1.00516	1.26514	1.32353	1.56065	1.64712	2.17813	1.52213	1.79948	1.3229	2.07621	1.78885	1.74737	1.81621
ENSG00000215021	0.978516	1.7073	1.84704	0.517816	2.36144	1.41715	1.71998	2.04648	1.32282	1.44543	1.87836	1.53901	2.49976	1.41296	1.6879	1.17073	1.66934
ENSG00000115866	1.83584	1.8634	2.09521	0.476117	1.25332	1.00784	1.43304	1.14127	1.39374	1.37451	1.34308	1.479	1.55349	1.88316	0.195594	1.43337	1.23505
ENSG00000182944	1.88319	1.79933	1.22286	2.21654	1.74246	1.27872	1.83941	1.88608	1.85454	1.92075	1.56145	1.70228	2.16843	2.00089	1.96357	1.98607	2.77217
ENSG00000276966	1.55898	1.17328	2.0827	0.323843	1.10388	-0.0577474	1.8984	2.10294	1.42667	2.19842	1.86686	1.53801	2.33846	1.95141	1.8906	1.87146	2.14376
ENSG00000163902	0.628465	2.44503	1.97813	0.482794	0.835598	0.541364	1.95964	1.88303	2.07244	1.74795	1.66618	2.17278	1.58933	1.31185	1.21744	1.1955	1.68695
ENSG00000121741	2.28865	1.8477	2.46249	2.08952	1.88322	2.73714	1.62406	1.75465	1.60788	1.94812	1.77392	1.83852	1.58145	1.71804	2.25242	0.484107	1.90585
ENSG00000162402	1.3064	1.07604	1.69448	1.78544	1.6846	2.08042	1.92908	1.82975	1.81035	1.76624	1.60624	2.13488	2.16684	1.69986	1.4816	1.58341	1.33086
ENSG00000113810	2.3219	2.33644	1.77412	1.03933	0.927471	1.74259	2.03989	1.74135	1.80254	2.12742	2.12616	1.46893	1.50048	1.61995	1.99974	1.71374	1.8175
ENSG00000112159	1.58755	1.05879	1.87205	2.74041	3.07319	2.56251	1.8157	1.10785	1.70577	1.70291	1.32391	1.95625	1.56679	1.78265	2.44716	2.01503	1.08602
ENSG00000169045	2.45073	2.70148	3.00975	2.56456	2.97443	2.68069	2.6155	2.54962	2.50811	2.86707	2.36886	2.60708	2.88417	2.6439	3.36997	2.82047	3.4373
ENSG00000104517	2.06135	1.89541	3.01039	2.69572	2.42154	2.95151	2.53636	1.99068	2.27363	2.15929	2.06442	2.3406	2.74482	1.93826	2.26386	2.3263	1.91699
ENSG00000148700	2.58248	2.20952	1.71087	1.17067	2.23838	2.26157	2.12475	1.44656	2.69579	2.0814	2.27055	2.01459	2.21053	1.66614	1.46673	0.503306	1.30899
ENSG00000198830	2.74133	2.59372	2.8875	2.1013	2.29608	1.60555	2.48686	2.08092	2.59698	2.96904	2.53924	2.07491	2.30762	2.12422	2.5861	2.887	2.55735
ENSG00000107863	2.21219	1.40467	1.32416	0.858405	2.12246	2.22592	1.4558	1.48594	1.42477	1.68243	1.6507	2.03731	2.16625	1.12469	1.76966	1.26606	1.98197
ENSG00000106153	0.607627	1.23677	1.39423	0.0482883	0.813315	0.11336	1.26348	1.34063	1.23086	1.98117	1.43382	1.14335	1.67641	1.59564	1.32814	1.11399	1.81358
ENSG00000174718	1.16183	1.26855	0.896587	0.159701	2.07773	2.23477	0.86303	0.963849	1.07364	0.710905	0.952786	1.5863	1.6102	1.53448	1.47456	0.30849	1.20981
ENSG00000142208	2.00884	2.02931	1.37583	1.46521	1.05201	0.378834	1.28474	1.56702	1.25308	1.46715	1.71228	1.30235	1.37534	1.8255	1.89442	2.05722	2.16085
ENSG00000110422	2.75224	2.26933	2.27449	0.592835	1.85733	0.904684	1.36826	1.75573	1.62869	1.88061	1.63392	1.5527	1.72379	1.74107	1.31516	1.90583	1.79118
ENSG00000147274	2.09891	2.32726	2.18206	1.67397	1.96236	1.78434	1.99534	1.94192	1.82696	1.91862	1.75208	1.83608	1.82991	1.93959	2.3603	1.9084	1.56791
ENSG00000142599	2.17033	0.67848	1.87598	2.58876	1.3013	1.96498	1.17449	0.588423	1.4883	1.56256	1.1325	1.65705	1.55878	1.28743	1.33098	1.33419	1.37098
ENSG00000075151	1.95319	1.33824	1.47395	0.822265	1.55232	2.03116	1.44106	0.526685	1.66783	1.47139	1.35891	2.06915	1.77506	1.44397	2.0192	1.13075	1.34504
ENSG00000180817	2.88614	2.58369	2.27309	0.951501	2.45155	2.01458	2.65846	3.26842	2.76883	2.31168	2.56806	3.05723	2.93841	2.98305	1.83961	2.23252	2.74483
ENSG00000153147	3.81362	1.76091	2.55105	1.30831	2.10067	1.94273	2.19854	2.11611	1.75459	2.09481	1.79318	1.79674	2.12723	1.93972	2.23724	1.77507	2.65064
ENSG00000099995	1.52096	1.72041	2.16162	1.10769	0.645312	1.62472	1.63727	2.10717	2.02135	1.68388	1.24233	1.32106	1.51472	2.14214	1.54469	1.94916	1.76087
ENSG00000102189	1.24863	2.17281	1.45011	1.34338	1.73344	2.22546	1.44721	1.06217	1.66925	1.46059	1.47036	2.04674	1.85836	0.729192	1.08479	0.678051	0.699113
ENSG00000127603	3.10303	2.07045	2.7371	2.96527	3.68881	3.68708	2.29963	2.65289	2.20303	2.80073	1.92541	2.63099	2.60791	2.28757	2.2123	2.35059	2.68217
ENSG00000115484	1.74253	2.09415	1.71703	0.49059	0.950259	1.35079	1.89128	2.03354	1.81156	1.33311	1.38109	1.86197	1.58405	2.22892	1.70029	1.68862	1.68766
ENSG00000038382	2.02439	1.14396	1.88115	2.42212	2.07472	2.58554	1.41685	1.60578	1.79186	2.0623	1.86714	1.92298	1.69568	1.74216	2.03438	1.3232	1.79415
ENSG00000119318	3.15098	1.23754	1.54384	1.24146	1.30203	1.001	1.96902	1.87494	1.96954	1.78208	1.8923	1.56342	2.05596	1.96091	1.94253	0.917055	2.18151
ENSG00000168610	1.84546	2.54874	2.96064	1.55811	1.38235	1.52812	2.33236	2.34163	2.38352	1.91668	1.71384	2.50365	2.33984	2.31051	1.96441	2.65926	2.70223
ENSG00000130816	1.49269	1.59001	2.3298	2.45685	2.38061	1.69822	2.62769	2.01938	1.72442	2.42333	2.1492	2.39571	2.46288	2.06948	2.79921	3.8477	2.7618
ENSG00000110713	0.712614	1.73464	1.73598	0.515709	1.32182	1.8724	1.7049	1.79835	1.90659	1.43509	1.65423	1.6222	1.92187	1.93786	1.27682	1.34126	1.70501
ENSG00000160007	1.53836	0.644052	1.81805	0.831332	1.43231	1.80461	0.723446	1.19863	1.7844	1.47042	1.5587	0.986624	1.39955	1.54495	0.704584	0.948158	1.38844
ENSG00000077147	2.834	2.40331	1.63842	0.986395	2.356	1.75039	2.22577	2.36961	2.64129	1.99479	2.00588	2.60059	2.47824	1.49462	1.96908	1.26886	2.21951
ENSG00000198911	1.43664	1.10875	2.14368	2.17082	1.49937	1.98497	2.10277	1.56236	2.08848	2.17138	2.15284	1.695	1.84404	2.20901	2.19891	2.61775	1.53461
ENSG00000145833	1.11843	1.74739	1.42881	1.60505	1.47528	2.30812	1.49244	1.48776	1.29396	1.55466	1.36991	1.52928	1.74504	1.58129	2.36746	1.87107	1.10243
ENSG00000159842	1.97409	1.35831	1.71765	2.00689	2.23127	2.43254	0.871266	1.19893	0.807778	1.76406	1.45547	1.06832	1.56505	1.82661	1.94957	1.40817	1.38825
ENSG00000138095	2.85657	2.87871	2.91241	1.85733	2.87302	2.77973	3.20515	2.91617	2.9111	2.72203	3.23926	2.33201	2.69509	2.97684	2.75076	2.80948	3.1773
ENSG00000166508	1.70516	1.43178	1.98513	2.13743	1.86189	1.46796	1.43256	1.38371	1.33093	2.075	1.81384	1.5662	1.23658	1.98539	1.92817	2.08962	2.08954
ENSG00000149100	1.85833	2.31597	2.02243	0.672881	1.99334	1.68187	2.21514	2.56613	1.9951	2.31314	1.77741	1.94736	2.23276	2.08986	2.09259	1.81736	2.12074
ENSG00000105176	0.675435	1.75588	1.58196	1.79027	1.70111	1.44705	1.56369	1.35382	1.72198	1.70085	1.55152	1.82544	1.04746	1.72471	2.07332	1.88228	0.680104
ENSG00000176153	2.31752	2.49267	3.04981	0.823936	1.65512	1.15799	1.70139	1.53152	1.45604	1.62249	2.0616	2.31001	2.69526	2.6883	0.452314	0.37753	1.90809
ENSG00000140319	0.821457	1.82443	1.13861	0.834744	0.988041	-0.0152755	1.5223	1.47988	1.54891	1.46513	1.25176	1.40158	1.39802	1.17904	1.39654	0.583413	1.67026
ENSG00000143621	1.26373	2.04399	2.16836	1.1694	0.733703	0.418248	1.94357	2.33698	2.00031	2.00225	2.04039	1.63044	1.60445	1.88146	2.18786	2.04137	1.70368
ENSG00000119707	2.95685	2.51912	2.34147	3.93235	2.75604	3.20051	2.42108	2.7601	1.63655	3.25082	2.30086	2.00158	3.01391	1.66153	4.27413	4.38695	3.14307
ENSG00000167553	3.57096	3.04644	3.70389	0.715047	2.66668	1.46638	2.98245	2.95702	3.00419	2.5583	3.15558	3.02722	2.92068	2.81844	2.51853	2.13729	3.5932
ENSG00000066777	2.67435	2.08101	2.08255	1.45025	2.09279	2.70066	2.16457	1.3403	2.22309	1.63177	1.67503	2.2313	1.7895	1.39648	1.82548	1.22897	1.64765
ENSG00000122565	1.18316	2.19512	1.70884	1.34248	1.62847	1.21698	1.96924	1.80673	1.64273	2.04104	1.79844	1.81396	1.57201	1.37095	1.69199	1.59595	2.06244
ENSG00000131981	3.31312	2.62336	2.24787	0.597573	2.95331	1.45037	2.22152	2.3805	1.52638	2.07929	2.73491	2.37646	2.47168	2.21629	1.40391	1.23839	1.94439
ENSG00000088247	1.21698	1.54429	1.77864	1.10573	0.655083	1.10338	1.43937	1.38157	1.29126	1.64238	1.70355	1.57673	1.63765	1.88373	2.01752	1.80785	2.07058
ENSG00000184575	1.98562	2.32814	1.82266	1.07331	2.29192	1.54302	2.02319	2.16037	2.00295	1.88225	2.48837	1.64114	2.17675	2.25201	1.59249	1.01164	2.19057
ENSG00000147548	1.81414	1.90003	0.77811	1.23672	1.91993	1.88156	1.34794	0.876896	1.61739	1.5917	1.1568	2.52576	1.31096	1.15575	1.80099	1.40853	1.88581
ENSG00000180182	1.05847	2.13116	1.81867	0.80062	2.32973	1.39099	1.32329	1.27791	1.96526	1.18194	1.45903	1.76529	1.82381	1.89286	1.35747	0.984042	0.573525
ENSG00000006125	2.35945	2.27621	3.10612	0.631918	2.0076	2.1528	2.34698	2.96432	2.39683	1.7327	2.3495	2.6252	1.734	2.54186	1.53539	2.38086	3.31992
ENSG00000119596	0.705415	0.897137	0.886842	1.75033	1.73558	1.69014	1.15607	1.45984	0.781865	1.13705	1.67877	0.992502	1.29605	1.17346	1.72414	1.31631	1.26737
ENSG00000075711	1.24353	1.87309	1.40849	1.21471	1.39359	1.73842	1.56988	1.3112	1.34249	1.34558	1.46429	1.59237	2.27428	1.39018	1.67041	1.44583	1.49306
ENSG00000100219	1.13713	0.936749	1.03648	0.875163	1.20107	-0.0923751	1.24846	1.77582	0.810637	0.373177	0.455468	0.867409	0.964755	0.725684	0.452193	1.87469	1.69873
ENSG00000131504	1.82064	2.64504	2.64816	2.36478	1.82206	2.89416	2.49252	2.52889	2.4564	2.16468	2.42367	2.1844	2.74653	2.54451	2.95249	3.06786	3.41204
ENSG00000145907	2.00371	1.85012	2.12763	1.64555	1.87264	1.7987	2.23066	2.45609	2.61825	2.22367	2.11069	2.09549	2.04643	2.47879	2.27239	1.67723	2.73763
ENSG00000131653	2.30003	1.31365	1.56981	1.99285	0.759794	1.14761	1.29774	1.36776	1.91309	1.13493	1.64581	1.33333	1.73595	1.61968	1.40954	2.54752	1.7946
ENSG00000105220	2.90738	3.24819	2.90396	1.44722	2.24785	1.76941	3.07285	3.21994	3.34096	3.15759	2.82714	2.52857	2.98887	3.32037	3.15476	3.39653	3.0605
ENSG00000150753	1.71948	2.91969	3.07054	1.32017	1.3067	1.18294	2.44125	2.73301	2.76292	2.40446	2.24978	2.60062	2.35054	2.07092	2.54306	2.18196	2.75888
ENSG00000185787	2.97207	2.413	2.36514	1.52554	1.60531	1.71945	2.05581	2.42073	2.23302	2.47365	2.19114	2.21436	2.31126	2.0509	2.34774	2.7553	2.43253
ENSG00000158710	2.55807	1.5376	1.83717	0.800808	0.506167	0.873605	1.38013	2.17393	1.74053	1.66405	1.69753	1.51809	1.60307	1.47783	1.61765	2.28605	1.80896
ENSG00000167986	1.52332	2.18541	2.13385	1.07548	1.76463	0.873593	1.56821	1.92381	1.94064	1.70052	1.82075	1.82146	1.38339	2.0188	1.58643	1.9491	1.82109
ENSG00000136810	2.57819	2.69728	1.90135	0.564666	1.79966	0.878621	3.38421	2.29373	2.86732	2.3342	2.38405	2.65284	2.8084	2.33788	2.54736	2.05014	2.5323
ENSG00000180596	1.79168	3.10849	3.58335	1.21467	1.75683	1.45759	2.78568	2.9095	2.28042	2.67243	2.56184	2.32966	3.54555	2.40349	2.0488	2.74965	3.00115
ENSG00000172845	0.772071	1.92969	1.25501	0.624716	1.60122	1.56503	1.29162	1.00957	1.60367	1.59353	1.35738	1.10611	1.8073	1.89307	1.56432	0.499618	1.32812
ENSG00000184007	2.02241	1.19197	1.38283	0.625589	1.11303	1.26545	1.48219	1.67959	1.63237	1.20466	1.29121	1.71144	1.76411	1.23997	1.21711	1.89584	1.75485
ENSG00000060138	1.66898	1.51463	2.42103	1.79551	1.58748	1.28162	1.57827	1.59188	1.74407	1.32153	1.24914	1.19422	2.21203	1.26483	1.58052	2.12561	2.1569
ENSG00000078304	2.29206	1.87174	1.55254	1.34488	1.81298	1.27861	1.41407	2.7298	0.795343	1.33661	1.92776	1.85698	2.14476	2.12542	0.948131	1.14476	2.02873
ENSG00000149418	1.82293	2.04425	2.52355	2.47925	1.74828	1.84634	1.90532	1.38402	2.51433	2.22873	2.39709	2.81466	1.868	2.10083	2.34553	1.5809	1.90367
ENSG00000129250	2.88624	1.69731	2.75714	1.5612	1.76302	1.50954	1.51978	1.88744	1.39168	2.30983	2.07729	1.77533	2.28222	2.37103	2.55823	2.54981	2.46745
ENSG00000137497	2.17931	1.69376	2.33807	2.32744	2.43383	2.55764	1.36678	1.84595	1.82021	1.63405	1.7804	1.68032	2.22813	1.96733	2.04046	2.27795	1.52449
ENSG00000173575	1.56401	1.83351	1.19965	2.38112	1.69267	2.10124	1.15265	1.28942	0.877157	1.84954	1.25473	1.40509	1.86858	0.73079	1.76807	1.87777	1.92509
ENSG00000145741	3.38767	2.94688	2.89786	1.02319	2.33058	0.702266	2.61973	3.19428	2.02907	2.54706	2.48822	2.34962	3.33243	2.36921	2.64965	2.36558	2.73031
ENSG00000138071	2.85122	2.60652	2.73507	1.43692	1.93648	1.53484	2.12405	2.46925	2.34806	2.27807	2.37924	2.64816	2.56732	2.57521	1.85523	1.35032	2.79813
ENSG00000196576	1.24299	0.989051	1.25963	1.93403	1.73199	2.0043	1.20461	0.859341	1.5815	1.39402	1.44009	1.63301	1.66167	1.71456	1.72823	2.37818	1.63251
ENSG00000035115	1.08334	1.2359	0.922681	0.967645	1.27926	0.49068	1.27701	1.67928	1.08978	0.830467	0.72454	0.512376	1.05727	1.78475	1.25448	1.80396	1.0607
ENSG00000188554	1.54724	1.7397	2.53183	1.32214	2.07901	1.34148	1.48946	1.64939	1.47606	1.59414	1.28954	2.08921	1.05363	1.81754	1.14778	1.31431	2.62794
ENSG00000146701	2.4678	2.33104	2.38261	1.141	1.31926	0.463333	1.8489	1.83091	2.18438	2.41803	2.21766	2.13453	2.05614	2.47514	1.64402	2.30234	1.84953
ENSG00000198677	1.89406	2.77307	2.14306	1.45132	1.82877	2.58957	2.29581	2.16146	1.98548	1.49785	1.77157	2.06752	1.98006	2.23463	2.10917	-0.11178	2.3049
ENSG00000130811	0.999476	1.45339	1.00304	0.676654	1.5502	0.0696479	0.679507	1.24797	0.263152	1.11055	0.421112	0.406711	1.29506	1.57685	1.45366	0.893165	1.1382
ENSG00000123066	2.5468	2.71384	3.18467	2.66781	3.22884	2.78318	2.14613	2.1911	2.61228	2.43747	2.7106	2.87665	2.47974	2.52161	2.53951	2.38413	2.96093
ENSG00000005339	2.09852	1.39541	2.77951	3.00784	1.86671	2.38049	1.98231	2.29119	2.17325	2.52599	2.52999	2.22522	2.2085	2.52268	2.50707	2.27219	2.37282
ENSG00000163714	2.12797	2.01498	1.39423	2.24112	1.82498	2.49381	1.76605	1.48627	2.20527	1.69629	1.93359	1.6497	1.27635	1.67693	2.17203	1.62083	1.21501
ENSG00000131236	1.94146	2.33586	2.03381	1.1283	1.93078	1.15079	1.81709	2.75638	1.98985	1.83962	1.53829	1.98525	2.18768	1.9757	1.30139	1.77647	2.13364
ENSG00000136068	3.15308	2.13498	2.43303	2.43937	3.33947	3.36712	2.76245	2.80523	2.40766	3.02236	2.85833	2.78138	2.78496	2.09901	1.88119	2.8986	2.80947
ENSG00000132341	2.92818	1.70749	2.17544	1.07229	2.3024	0.470917	2.03043	2.02003	2.05045	1.88627	2.18125	2.18575	2.2231	1.92099	1.73653	1.94852	1.77988
ENSG00000089154	2.46	0.722405	2.18846	1.82158	2.1253	2.48644	1.49559	1.54564	1.88601	1.84269	2.21836	2.01822	1.74109	1.96245	2.70898	2.50608	1.56523
ENSG00000010278	0.904137	1.76217	1.35548	0.401369	0.436744	1.06454	0.636943	1.57124	1.43349	1.75096	1.26004	1.82954	0.749926	0.600856	1.50218	0.370309	0.909467
ENSG00000126432	2.08267	2.47373	2.50489	-0.907551	1.27393	0.250633	1.28821	1.91759	2.0705	2.43202	2.28148	1.62667	1.62134	2.42818	1.08263	0.922862	1.22391
ENSG00000141522	2.96999	0.498337	2.26572	1.46868	0.268534	0.550838	1.37171	1.31369	1.19031	1.51867	1.47101	1.61654	2.24714	1.82945	1.3156	2.2902	2.19032
ENSG00000135829	1.70298	2.28308	2.03206	1.04154	1.97436	2.2406	2.33574	2.31003	2.25539	2.37444	2.46602	1.89835	1.98003	2.19078	2.47274	2.60333	2.74631
ENSG00000162521	1.26887	1.79056	1.98268	0.684049	0.820447	1.10882	1.45876	2.18862	1.75558	1.73701	1.36779	1.92804	1.45349	1.30982	1.39843	1.24982	1.86261
ENSG00000069275	1.6768	2.44501	1.89388	1.86651	1.88653	1.74222	1.96369	2.44103	1.70546	1.81856	2.46717	1.64996	2.27766	1.66187	2.44231	2.9933	1.9936
ENSG00000135373	2.07333	2.25946	1.81131	1.51808	0.371121	1.66901	1.42988	2.30747	1.85035	1.97443	1.3485	1.99442	1.26747	1.03213	1.21661	0.91636	2.07813
ENSG00000143321	1.76072	2.1354	2.12021	1.95849	1.32619	0.514231	1.65221	1.85501	1.94536	2.48958	2.35062	1.47125	2.38585	1.76431	2.12407	1.86717	2.39507
ENSG00000165650	1.68125	2.19578	1.14084	0.387736	2.13356	0.457956	2.18785	1.16201	1.90974	1.37953	2.23427	1.29658	1.3756	1.71093	1.92069	1.70185	1.17325
ENSG00000181163	4.6442	4.44366	4.66968	3.40407	4.49411	3.50283	4.41544	4.497	3.83313	4.26864	3.83026	3.75542	4.51888	3.91366	4.57513	5.12103	4.40285
ENSG00000160633	1.9768	2.24029	2.07879	2.30402	1.52299	2.08237	1.64424	1.80282	1.50616	1.86683	1.76177	1.96257	1.7824	1.82068	2.48711	2.17521	1.96406
ENSG00000104529	2.44491	1.74561	2.02923	1.51191	2.10033	1.08643	1.38907	2.0174	1.56955	1.56345	1.46246	1.5104	1.73385	1.97941	2.01707	2.24672	2.223
ENSG00000085276	1.97328	0.943234	0.663247	0.967594	1.49466	1.89216	1.63586	1.17343	1.33341	1.01743	1.43002	1.80799	1.2638	0.672287	1.68935	1.295	0.768532
ENSG00000090621	3.1168	0.936422	1.14462	1.38949	1.41068	1.4724	0.79166	1.9044	1.66782	1.72737	1.29617	1.66845	1.94327	1.67395	1.64703	1.04279	0.743567
ENSG00000105568	2.2063	1.55316	2.17764	1.00642	1.33319	1.10065	1.40756	1.56314	2.22838	1.91959	1.66727	1.65892	1.92551	2.29204	1.3565	1.33906	2.09658
ENSG00000119335	3.98377	2.80325	3.24123	2.81358	3.44325	2.79633	3.55045	3.18589	3.08927	3.4382	3.22284	2.7677	3.19384	3.10617	3.57008	4.03915	3.25453
ENSG00000167004	1.40949	3.17443	3.01032	1.50111	1.35284	2.54402	2.96518	2.83705	3.35874	2.90857	2.76707	3.01904	2.17464	2.18014	2.30522	1.97744	2.53918
ENSG00000172340	1.23737	2.15893	1.00041	0.528804	1.30159	1.66294	1.72281	1.22314	1.36245	1.17372	1.94619	0.998342	1.96705	1.07943	0.50341	1.48613	1.88346
ENSG00000113648	2.21273	2.40311	2.49709	1.78976	2.29373	1.64502	2.147	1.9122	1.81281	2.00261	2.01098	1.87167	2.16064	1.8307	2.44748	2.56721	2.05238
ENSG00000197451	1.37893	2.05331	1.8808	0.540979	1.40518	0.798284	1.27264	1.55813	1.84083	1.73874	1.38664	1.97846	2.01632	1.32675	1.82465	2.18684	1.86576
ENSG00000168385	1.81825	2.03329	2.14325	1.77809	1.95836	1.19927	2.25216	1.42171	1.90664	1.91137	1.90838	2.07546	1.87719	2.14322	2.15904	1.95213	2.75455
ENSG00000174231	2.34394	1.87341	3.77941	1.96525	2.0438	2.066	2.25268	2.65363	2.14592	2.30766	2.4605	2.34819	2.03727	3.00255	2.2383	1.84415	2.35996
ENSG00000147677	2.89767	2.80818	3.29351	1.92818	2.68293	1.56244	2.78028	2.74981	2.68675	2.41442	2.43507	2.63874	3.27799	2.80907	2.7931	2.5951	2.28463
ENSG00000105202	1.39658	1.94865	1.53528	0.736053	1.86218	-0.0996349	1.73799	2.1073	1.75072	1.75366	1.59635	1.15153	2.16439	1.88989	1.94478	2.575	1.2527
ENSG00000163811	1.52932	1.95897	1.60989	2.1059	1.63369	1.54331	1.78641	1.56294	1.36467	1.83865	1.94539	1.18274	1.47778	1.37638	2.33706	2.61689	1.18842
ENSG00000126883	1.68143	1.03299	1.42949	1.76453	2.38922	1.7495	1.73166	1.33043	1.77055	1.42884	1.34933	1.70744	1.06869	1.59934	1.90852	0.851253	1.219
ENSG00000101361	1.92935	1.7832	1.88799	2.42688	1.75798	2.14953	1.55632	1.2196	2.24064	1.6268	1.9532	1.89691	0.00341311	1.94173	2.5047	2.24938	1.41004
ENSG00000112699	1.42372	2.54571	1.35654	2.11467	1.66801	1.92879	1.55925	2.10785	1.54674	1.75494	1.3705	1.5344	0.924241	1.55474	1.73155	2.87107	2.57718
ENSG00000092148	1.86168	1.69763	1.57171	1.59105	2.70324	2.63036	2.20155	1.64768	1.06522	1.07721	2.40958	1.28283	2.48423	1.94019	2.02157	1.86923	1.77363
ENSG00000160789	3.76351	2.56156	3.25889	3.18819	2.51769	2.49383	2.61237	2.89174	2.27206	2.68017	2.49885	2.30868	2.60379	2.29357	2.76846	3.31968	3.74375
ENSG00000100353	1.53826	2.40622	2.13425	1.49746	1.73799	0.917929	1.98158	2.3455	1.95195	1.44589	1.67271	1.61605	1.89132	2.21063	2.19043	1.72587	1.48974
ENSG00000179889	2.9732	2.07684	1.61177	2.65303	2.14308	1.77633	1.62417	2.49206	1.97364	1.73062	1.53305	1.61906	1.70016	1.37246	1.77071	1.75437	1.66915
ENSG00000198752	0.981267	1.51001	1.57368	1.0906	2.379	2.18869	1.53933	1.33188	1.12806	1.16383	1.92141	1.46808	1.67137	1.59352	2.0695	1.55247	1.11008
ENSG00000168066	1.63808	1.34119	2.25352	1.43002	2.0192	1.07921	1.41616	1.43178	1.61869	1.63275	1.45459	1.78442	1.53759	1.53496	1.60822	0.991244	2.12013
ENSG00000196975	2.1246	2.5502	1.98533	2.33827	2.52672	1.28914	2.19964	2.2747	1.91063	2.21908	2.07272	2.57585	2.38872	2.30357	2.07545	2.62502	2.60337
ENSG00000048649	2.39148	2.32697	1.35974	1.08964	2.17013	2.05887	1.34048	1.19854	1.28623	1.50691	1.25981	1.33833	1.5472	1.31734	1.30166	2.26436	1.23278
ENSG00000171345	2.68881	2.63506	3.17572	1.85157	2.06234	2.31704	3.08736	2.75861	2.12506	2.39556	2.51973	2.37304	3.2538	2.16794	1.33056	3.11384	3.36937
ENSG00000136238	1.62522	2.37085	1.67684	0.842138	1.5805	1.04207	1.31001	1.70916	1.42797	1.73414	1.9139	1.71933	1.47038	1.523	1.50977	1.16737	2.36878
ENSG00000170315	3.81103	3.85466	4.86047	3.25672	3.16242	2.44977	4.07407	4.34712	3.46749	3.86588	3.61043	3.91905	3.56216	4.26096	3.78435	3.92721	4.65784
ENSG00000120733	2.35286	0.522632	2.39614	1.49336	1.17083	1.67759	1.43906	1.60319	1.14637	1.40533	1.29521	1.09864	1.31711	1.84777	1.82039	0.954407	1.31883
ENSG00000163110	1.322	1.00546	1.23091	0.784066	0.86115	1.45568	1.30094	1.86259	0.481902	1.03941	1.13122	1.5511	1.32221	1.1776	0.864752	1.37888	1.38961
ENSG00000061676	2.6209	2.64072	2.75363	1.54171	2.66564	2.1122	2.31928	2.01117	2.61413	2.35389	2.42003	2.36313	2.39217	2.52821	1.67043	1.27111	2.40624
ENSG00000132463	0.953393	0.886541	0.432427	-0.10596	0.598709	1.28866	1.32687	1.4846	1.49238	0.849889	1.20326	1.27398	1.42247	0.949426	1.10639	1.09866	0.969146
ENSG00000171490	1.81049	2.77577	2.3109	2.26973	3.13083	1.89735	2.38222	2.18869	2.08997	2.45081	2.34963	1.85381	2.68046	2.57131	2.89	2.84965	2.0181
ENSG00000136758	2.66889	2.1016	2.12477	0.429666	1.541	1.65104	1.97503	1.88277	2.12495	1.39941	1.96519	1.75122	1.8091	1.92096	1.19299	1.79046	2.25133
ENSG00000057608	3.15706	2.59461	2.6969	0.333069	2.05928	1.395	2.34459	2.54133	2.46421	2.24806	2.11756	2.65045	2.75122	2.37746	1.8735	1.75209	2.33567
ENSG00000044574	1.30461	2.13535	2.43613	0.751163	1.80493	0.978217	2.12493	1.52928	1.82088	1.32023	1.50116	2.06689	1.58788	1.63947	1.35875	1.23934	2.79376
ENSG00000215301	2.4749	2.03098	2.81326	2.10701	2.47756	2.23834	2.04559	2.13989	2.57751	2.35344	2.60374	2.04567	2.55444	2.59954	2.49449	2.57977	2.23716
ENSG00000138162	2.22565	1.11716	1.49658	2.32808	1.91717	2.2228	1.00525	1.16804	1.56115	1.92592	1.79277	1.51949	1.49341	1.61426	2.08422	1.67438	1.72571
ENSG00000166888	1.70985	1.36944	1.68758	1.83684	1.63613	2.51517	1.42436	1.154	1.77266	1.37562	1.63987	2.00652	2.18955	1.40386	1.70792	1.4735	1.62055
ENSG00000075292	2.26144	2.4346	1.41349	2.25207	1.72123	2.29409	1.54066	1.6454	1.59774	1.45652	1.57879	1.82407	2.06928	1.60284	2.17731	1.22813	1.534
ENSG00000159166	1.69548	1.27313	1.99011	1.05447	1.84521	0.819927	1.78435	2.06543	1.99736	1.57199	2.41952	2.0971	1.94454	1.80182	1.91931	1.95357	2.33599
ENSG00000073350	2.27921	1.14292	1.83391	1.40917	1.51302	1.80684	0.703438	1.04786	1.53368	1.36094	0.845859	2.00442	1.48806	1.07832	1.52462	1.42168	1.03098
ENSG00000124198	3.37517	3.29341	3.0585	2.55264	3.00292	3.23046	2.50073	2.92637	3.41491	3.09899	3.01039	3.11069	3.28034	3.53269	2.43364	3.06665	2.57887
ENSG00000136261	1.47255	1.71665	0.683617	1.07079	0.989141	0.769197	1.3867	1.1685	1.19008	1.59581	1.22615	1.1802	0.936237	1.70847	1.36808	0.612048	0.463156
ENSG00000148773	2.62962	2.41098	2.97369	2.81198	3.04681	3.10451	3.49077	2.35842	3.23487	3.30054	3.29728	3.21544	3.18437	2.92055	3.30745	3.1415	2.79206
ENSG00000196305	1.58698	1.85339	2.39105	1.8451	2.57247	1.82466	2.74048	2.16963	2.6588	1.79231	2.15902	2.55274	2.45695	2.73822	2.12522	1.61499	2.04495
ENSG00000082898	2.08464	2.07265	2.06568	1.16064	2.15937	2.07307	2.10459	1.77366	2.06703	1.81875	1.93491	1.9441	1.96074	1.74638	1.95436	1.16586	2.68833
ENSG00000026508	1.50819	3.10078	2.29354	2.61677	3.18509	2.96395	2.56408	3.34546	2.35704	2.17247	2.29645	2.27062	2.98214	2.10743	1.86381	2.30676	1.58119
ENSG00000133226	2.92386	2.39131	2.15098	2.60197	1.74817	2.4645	2.11114	1.71093	1.95132	2.1044	1.7308	2.14711	2.13314	1.88026	2.24329	2.13475	2.54325
ENSG00000169100	4.16397	2.41162	2.99245	1.30177	3.38233	1.92103	2.3568	3.09072	2.28387	2.70304	3.12985	2.1952	3.71932	3.6782	3.00917	3.0643	3.05486
ENSG00000130066	1.66991	1.60848	2.05847	1.6316	2.6003	1.20551	1.43485	2.02551	0.539961	2.08547	1.57834	1.79039	2.45581	1.68422	1.25663	2.22979	3.01761
ENSG00000101161	2.11945	2.51988	3.36006	2.45273	1.50851	1.92229	1.59235	1.86202	2.5707	2.94486	2.22879	2.72309	2.22278	3.40427	2.47848	2.88126	0.886221
ENSG00000067560	2.87275	2.31002	1.95913	1.23019	1.56176	1.18332	1.95362	2.08071	1.93999	1.79185	2.08146	1.65195	2.23402	1.93132	1.25657	2.31425	1.81666
ENSG00000127483	1.31267	1.32735	1.5841	2.503	1.64113	2.15737	1.48528	1.03661	0.979174	1.45904	1.14168	1.15575	1.16438	1.30284	2.01359	2.21911	2.26283
ENSG00000197157	1.81347	2.03542	2.69528	2.69834	2.36682	1.92411	2.0849	2.73903	2.19874	2.64168	2.31116	2.30184	2.22131	3.05727	2.88936	1.59174	2.1925
ENSG00000138768	1.50145	2.53182	2.0068	0.987094	2.74479	2.30002	1.32082	1.7866	1.276	1.05007	1.64945	1.85766	2.07186	1.90568	1.74319	2.13627	1.81175
ENSG00000090615	1.55673	0.688554	1.50169	2.11927	1.13732	1.2138	0.559409	0.843575	0.78956	1.27136	1.03091	1.18177	1.52815	1.03387	1.47049	1.74582	0.714298
ENSG00000162613	1.29872	1.93203	1.33204	1.96904	1.31122	1.66742	1.62091	1.6425	1.66045	1.3094	1.26639	1.4831	1.53346	1.01277	2.00356	1.86623	1.68911
ENSG00000065427	2.70252	3.29749	2.67685	1.97063	1.90585	1.59018	2.47103	2.63	2.55362	2.53226	2.47342	2.32852	2.56107	2.61316	2.42987	2.92869	2.26361
ENSG00000151491	1.0192	1.93203	1.90505	1.33656	1.92341	1.51615	1.77934	1.71305	2.44031	1.85891	2.19083	2.19643	2.51952	0.356737	1.51894	0.914278	1.99782
ENSG00000078369	2.08108	2.31277	2.24115	1.32649	1.61971	1.0387	1.81755	1.27616	2.09344	1.86219	1.43778	2.11295	2.22462	2.07296	1.28153	1.87137	2.12108
ENSG00000204463	1.34129	0.860169	1.88749	0.648703	0.45685	0.635161	0.6403	1.19039	1.44142	1.29771	0.654107	1.05839	1.08896	1.67633	0.598407	-0.391428	0.366101
ENSG00000163435	1.35053	1.7051	2.56085	2.56552	1.25265	1.64957	1.07203	1.59681	0.931504	1.59041	1.37061	1.75843	1.42038	0.736034	1.4075	1.40514	1.65099
ENSG00000131747	2.15076	2.14868	3.21896	1.59788	2.33683	1.92252	2.50889	2.48558	2.64322	2.45537	2.44599	1.80179	2.29732	2.41095	2.63506	1.94613	2.20325
ENSG00000138430	1.32842	2.10198	1.60581	0.457868	1.82242	1.21111	1.88125	1.57696	1.72993	1.7361	1.46064	2.02125	2.05914	1.95333	1.95363	1.65204	1.20277
ENSG00000163468	1.45303	2.35421	1.96438	0.978844	1.73096	1.09578	1.92324	2.32598	1.86221	1.86338	1.92152	1.93803	1.89872	2.04612	1.85363	1.67074	2.23387
ENSG00000178209	2.53494	2.75899	3.34417	4.04181	3.29237	3.87644	2.54572	2.402	2.66636	2.9824	2.83736	2.95262	2.81896	2.53822	3.238	3.46829	3.09609
ENSG00000148396	1.56126	0.79476	1.08605	1.92905	1.62338	1.19883	1.3695	1.27409	1.2414	0.761843	1.29843	1.1729	1.11638	1.0796	1.23651	2.01436	1.30166
ENSG00000175166	1.41551	2.25384	1.90141	0.985326	1.39831	0.831054	1.60252	1.80444	2.05576	1.85733	2.09276	1.60497	1.48057	2.15454	2.04206	1.94825	2.04961
ENSG00000127481	2.93511	1.79027	2.94884	2.84227	2.83371	2.96581	2.12174	1.77509	2.4112	2.07318	2.03849	2.45275	2.20672	2.02643	2.60188	2.50542	2.64671
ENSG00000170248	1.43703	2.07435	1.55271	1.33253	1.86799	1.73272	1.76703	1.88304	2.11446	1.67933	2.06082	1.93811	1.5383	1.82385	0.965214	0.558606	1.26084
ENSG00000022840	2.93507	2.22616	2.05523	1.81582	1.7399	1.72686	1.6123	1.95653	1.83105	1.91137	2.00064	2.09655	2.16139	2.07725	2.10332	2.38486	2.24964
ENSG00000095787	1.88736	1.66954	2.26051	2.15354	2.21127	1.74229	1.80014	2.26167	2.15463	2.21561	1.87658	2.17034	2.23665	2.38102	2.07648	1.97169	2.68774
ENSG00000153201	4.36594	3.70156	3.87235	3.90193	4.41931	4.03218	4.25479	4.37942	3.84617	3.67761	4.00412	4.08149	4.04762	4.01208	4.02571	3.27989	3.75057
ENSG00000125944	2.00409	1.64474	2.30007	1.90485	0.741729	1.24194	1.94694	1.12367	1.68648	1.46893	1.67263	1.30311	1.72555	1.64721	1.96437	1.90058	1.53514
ENSG00000123562	0.512792	1.89087	1.33556	0.988203	1.16633	0.862243	1.15595	0.800264	0.758428	0.669425	0.59076	0.778302	1.52305	1.13099	0.650265	1.45081	1.89732
ENSG00000187735	2.44969	2.0078	1.97324	1.28473	1.56958	1.3024	1.54425	1.67547	1.74933	1.21566	1.03574	1.42917	1.23197	1.41084	1.64914	1.41261	1.40388
ENSG00000124228	0.675414	2.04053	1.32547	1.99846	0.999973	1.51438	0.507046	0.799389	2.10434	1.92255	1.28537	0.861461	0.628383	2.36025	1.36584	0.83228	-0.0721896
ENSG00000155506	2.27323	1.60366	3.12481	2.14659	2.10328	2.10956	1.75412	2.05949	2.44977	2.18672	2.24322	2.08797	2.43012	2.26432	2.6475	2.25916	1.89179
ENSG00000198561	3.1031	1.78954	2.47735	2.35683	2.62863	2.80788	1.85475	2.14411	2.07656	1.83232	2.1772	2.42339	2.24426	2.02719	1.98439	1.42949	2.45159
ENSG00000092820	2.90154	3.02046	3.48525	3.82604	3.17057	2.65663	2.45899	2.71513	2.19537	3.17249	2.31578	2.68482	2.98168	2.55345	2.8243	3.90382	3.69612
ENSG00000125676	2.12165	1.84828	2.06645	2.50549	2.71993	2.14612	1.57752	1.26648	1.52103	2.01659	1.826	2.4149	2.18084	1.89639	1.99824	2.15869	1.36613
ENSG00000180370	1.3962	1.56497	1.64236	0.554729	0.422956	0.706501	1.27203	1.43483	1.32887	1.6704	1.56684	1.15012	1.18714	1.21822	1.06326	0.831568	1.35907
ENSG00000177731	1.41224	1.50473	2.02174	1.23549	1.92206	0.890571	1.41614	1.6141	1.24118	1.5627	1.71432	1.54809	1.52755	2.09782	1.81655	2.14222	1.97743
ENSG00000168488	1.82453	1.75707	2.02861	1.70243	0.775132	1.34376	0.796994	1.35909	1.33463	1.51791	1.46757	1.63085	1.57261	1.61138	1.17836	0.723851	1.30634
ENSG00000105373	2.12848	2.01969	2.07258	1.78446	2.36122	1.34147	1.32812	2.55136	1.49118	2.45423	1.76163	0.898957	2.24763	2.33504	2.42114	2.14245	1.33982
ENSG00000138668	2.31144	2.28041	2.16442	1.34148	2.31847	2.05427	2.11058	1.30929	1.23271	1.84015	2.08579	1.75063	2.22783	1.8171	2.13536	2.23459	1.57225
ENSG00000115415	2.80275	3.09855	3.84013	1.5246	2.16195	2.49961	2.67156	1.55326	2.68024	2.12234	1.97909	3.08654	2.57366	2.3048	2.35773	3.25829	2.88543
ENSG00000021355	1.6451	2.01081	0.605321	0.849804	1.45415	0.931839	1.99186	2.32373	1.06203	0.961024	1.00654	1.91656	1.43922	0.614088	1.01147	1.5397	2.0632
ENSG00000084754	1.92242	2.91494	2.41774	1.53468	2.0718	2.01836	2.53888	2.50732	2.57085	1.99468	2.5272	2.78621	2.79955	2.41037	2.04363	2.41671	1.83787
ENSG00000142949	2.19057	1.50114	2.06177	2.2971	2.39276	1.87025	1.37719	1.72949	2.12754	1.62965	1.38596	1.83905	1.57672	1.07301	1.81394	1.49922	1.5464
ENSG00000068878	2.18967	1.50868	1.95429	1.67788	1.8043	1.93037	2.08816	1.99171	1.97888	1.37051	1.3999	1.88383	2.02163	1.79071	1.77832	1.81578	1.71631
ENSG00000013364	3.2737	1.84475	1.80706	1.99791	2.72267	1.22879	1.1467	1.66529	1.66121	1.73214	1.58418	2.25594	2.09397	1.97131	1.38572	2.07816	2.0074
ENSG00000101972	2.50136	2.44116	2.26841	1.74365	1.89935	2.37757	1.82711	1.96375	2.02319	2.58691	2.12579	2.85735	2.39916	2.32335	2.06678	1.72323	2.45421
ENSG00000171681	1.14931	1.19273	2.23368	1.73188	2.20175	2.37125	1.80663	1.88735	1.93249	1.73506	1.55568	2.17588	2.07156	1.59551	1.98916	1.7712	2.12093
ENSG00000129003	2.71072	2.15774	2.03407	2.27786	3.23018	3.33787	2.86854	2.88227	2.26035	2.09558	2.35197	2.26359	2.43773	2.13718	2.36826	2.08067	2.41365
ENSG00000089280	2.38184	1.93298	2.63969	2.27388	2.08895	1.80556	2.05958	2.37479	1.90259	2.89515	2.8088	2.3897	2.49439	2.46059	3.13759	2.63677	2.64846
ENSG00000196712	2.31303	2.81599	3.32938	1.89911	3.30934	2.85651	2.68488	2.70196	2.43552	2.18005	1.4685	2.78187	2.74595	2.89582	2.24639	2.42063	2.55702
ENSG00000112081	1.56163	2.3622	1.96443	0.999166	2.07814	1.30692	1.65543	1.76824	1.74879	2.08926	1.62476	1.84392	1.84705	1.70955	2.18978	2.27218	1.65895
ENSG00000166794	1.76656	2.69896	2.77747	1.06842	1.43272	0.993786	2.57676	2.67754	2.59179	2.48683	2.04401	2.89676	2.3275	2.14782	2.30861	2.68962	2.4704
ENSG00000134644	2.45628	0.965484	1.78973	1.88541	1.41796	2.13044	1.64448	1.26316	1.77932	1.39947	1.45883	1.78209	1.41086	1.49863	1.67197	1.73648	1.87653
ENSG00000162909	3.57356	2.09496	2.34981	2.44692	2.53785	2.51706	1.45866	2.79061	2.31147	2.05843	2.38407	2.62696	1.71126	2.01394	1.81743	2.64383	3.10036
ENSG00000164190	2.0118	2.82056	3.22906	2.03012	2.71879	2.60004	2.36124	2.37768	2.24415	2.46096	2.14185	2.68357	2.50698	2.09278	2.64565	2.06919	2.85726
ENSG00000054654	2.97908	3.28621	3.28571	3.02659	3.78657	4.03453	2.96636	2.77403	2.68225	2.73451	3.05837	3.12197	2.93258	3.20733	2.85741	2.99541	3.63263
ENSG00000143924	2.89571	2.63014	2.36714	2.07691	2.59532	1.86832	2.0313	2.00248	2.19414	1.76362	2.18459	1.96017	2.14026	1.7776	2.04287	1.35771	2.11937
ENSG00000130985	2.92894	2.5872	3.35486	1.89167	2.00605	1.16024	2.05758	2.29923	2.69749	2.58905	2.4881	2.67181	2.65384	3.03342	2.42344	2.4123	2.62435
ENSG00000135316	2.38666	2.84781	3.074	2.06237	2.13906	2.01779	2.49971	1.82788	2.2452	2.67733	1.81316	2.18262	2.16245	2.21433	2.47542	2.32876	2.01083
ENSG00000173801	2.68681	2.07388	2.93825	1.85311	0.713244	1.16736	1.57767	1.88152	2.18418	1.86335	1.88144	2.33969	2.33645	2.5868	1.72792	1.53666	2.4619
ENSG00000173905	1.59457	2.76781	1.74149	2.27417	2.68503	2.6546	2.31749	1.73813	2.12858	2.55043	2.45295	1.80887	2.54813	1.47741	2.74033	2.84268	1.37219
ENSG00000196504	1.78397	2.34249	2.36571	2.24686	2.42505	2.22727	2.23609	1.57472	2.21205	2.21461	1.90882	2.12566	1.81498	2.13363	2.629	1.92657	2.05656
ENSG00000105388	4.45305	4.86968	5.19298	3.9774	3.96977	4.1489	4.60275	4.46275	4.92963	4.52568	4.24932	5.33366	4.24296	4.54451	3.70035	1.75802	4.5924
ENSG00000078674	1.58972	1.74972	1.12586	1.95406	2.39257	3.10125	2.47583	1.64577	2.42442	1.56525	1.8692	1.93822	1.71074	2.21087	2.40797	1.75904	1.69882
ENSG00000145555	2.2643	1.16497	2.44015	2.22979	2.04109	1.6038	1.58521	1.71784	2.12727	2.15892	1.69413	2.16061	2.06442	1.01019	2.42635	2.73902	1.85871
ENSG00000131473	1.77587	1.85847	2.3395	1.23476	1.40514	1.96858	1.5187	2.11299	1.85231	1.8359	1.92472	1.53844	1.46356	2.06787	1.91138	1.83332	1.77562
ENSG00000175216	1.90659	1.81221	3.0294	1.35668	1.71832	1.65808	2.26926	2.30421	2.3671	2.32503	2.1724	1.85534	2.31863	2.33047	2.14873	2.49444	2.3282
ENSG00000160710	2.50473	2.55408	3.77184	1.92645	1.73971	2.00993	2.51739	2.55151	2.48109	2.38447	2.5567	2.61667	3.03471	2.4529	2.73046	2.35615	3.1692
ENSG00000137309	2.70691	2.82731	3.37572	1.85137	0.543265	1.44597	2.71139	3.07795	2.52123	2.68184	2.9689	2.12323	3.56914	2.76333	3.35286	2.90195	2.79993
ENSG00000140416	3.2009	3.08731	3.76572	3.84101	3.41623	3.17411	2.78712	4.22798	2.44438	3.6144	3.10016	3.46023	3.47382	2.80288	3.46798	4.5563	4.21305
ENSG00000197694	3.11579	2.86407	2.94773	2.93162	4.02846	3.45042	3.01733	3.11171	2.84241	3.42867	2.84908	3.1797	3.08046	2.92337	3.05855	3.31553	2.90442
ENSG00000170606	2.30937	2.59739	2.50513	1.38385	1.13985	1.89919	2.15486	2.0367	1.82678	1.68181	1.40179	2.24361	1.73439	2.07754	2.56487	2.73548	1.73937
ENSG00000187514	5.01509	4.65185	4.42953	4.15665	4.6468	3.84597	4.63164	3.79482	3.61722	5.03358	4.25809	3.55913	4.4687	3.73797	4.81442	5.90415	4.60563
ENSG00000134333	4.88699	4.71091	4.70233	1.49568	4.54175	3.38897	4.10158	4.187	3.69731	3.75148	4.04913	4.1121	4.16458	3.76798	3.53061	3.51756	4.60081
ENSG00000205339	2.7906	3.09661	3.01484	1.46863	2.70002	2.58205	2.56699	3.11194	2.84194	2.62735	2.62505	2.60015	2.83804	3.01591	2.38417	1.79862	2.78366
ENSG00000023516	1.09248	1.97495	1.66781	1.19865	1.49242	1.79746	1.1285	1.20191	1.44717	1.56843	1.77063	1.78903	1.38601	2.11879	1.80904	0.848857	0.95871
ENSG00000131051	2.33817	2.80061	2.52669	3.73889	3.04194	3.18621	2.32299	2.07898	1.92202	2.96649	2.54956	2.59241	2.43139	2.98758	3.06694	3.09872	2.5197
ENSG00000065548	1.70759	2.09149	1.41976	1.12239	1.0284	1.27461	1.49007	0.937107	1.48121	1.62842	1.28579	1.7082	1.46307	1.38839	1.65429	1.74342	1.20595
ENSG00000065000	1.59043	1.07015	1.89091	2.24992	0.900242	1.87992	1.44616	1.58437	1.15135	1.70118	1.80137	1.63917	1.92922	1.77178	1.95998	1.88683	1.94321
ENSG00000198380	3.32607	2.73678	3.02842	1.83142	2.48636	1.45623	2.77109	2.68408	2.8423	2.46428	2.95591	2.03891	1.78326	2.42746	2.256	3.01619	2.82513
ENSG00000156675	1.01165	0.954776	0.996083	1.987	1.23109	2.1947	1.35005	0.770693	1.74143	1.9305	1.44588	1.74585	1.43916	1.00098	1.64474	0.770689	1.46309
ENSG00000198176	1.22711	1.36173	2.17328	0.993612	1.78808	0.676454	1.42103	1.26176	1.20628	1.85151	1.63382	1.64484	1.74907	1.76304	1.98938	1.08421	1.32395
ENSG00000140264	2.13724	1.11171	1.60613	1.21009	0.486077	0.0567977	1.59676	1.87388	1.04312	1.90696	1.35131	1.4394	2.00792	1.18255	1.78667	2.30959	1.86275
ENSG00000038219	1.33221	1.92517	1.30464	2.18527	1.75759	1.87851	1.31852	0.890317	1.5606	1.66425	1.35972	1.9789	1.82633	1.82329	2.11067	1.96771	1.77848
ENSG00000100941	0.8435	2.14479	1.42071	2.43331	2.44546	2.80279	2.04807	1.44947	1.41705	2.03469	1.64798	2.02964	1.91694	1.40967	2.83455	2.7138	1.57716
ENSG00000122359	2.73468	1.85426	2.67091	1.58636	1.2499	1.70867	1.18103	2.79411	1.87729	1.34371	1.65458	1.72422	2.15982	2.14708	1.45864	1.57147	2.47164
ENSG00000079819	2.27933	3.01412	2.7595	2.38347	3.70312	3.00334	3.27449	2.52761	2.11663	2.21838	2.27658	2.2221	1.61353	2.61714	2.53445	2.32339	3.06138
ENSG00000125977	1.40747	2.4891	2.3264	1.83733	1.57061	1.21102	1.77305	1.71922	2.28624	2.11124	2.11301	1.47821	2.29781	2.85875	2.02658	2.11287	1.80688
ENSG00000110075	2.34129	1.92533	1.58895	1.85274	1.23915	1.8217	1.50405	1.60622	1.81574	2.01583	1.64211	1.75744	1.83019	1.54485	1.31868	1.57781	1.94469
ENSG00000272398	2.44644	3.16543	2.32003	0.036816	0.750535	1.60877	2.19543	2.10974	1.71745	2.2834	1.46066	2.83628	2.54977	1.72245	1.5631	1.56098	1.70943
ENSG00000075420	2.37736	2.2748	2.2741	2.03095	2.23527	2.28655	1.45668	1.97826	1.56126	1.93966	2.36106	1.77668	2.59512	2.06298	2.45498	1.80882	2.29225
ENSG00000173848	2.71185	2.42606	2.16325	1.94874	1.89087	1.45173	1.3866	2.19308	1.9713	2.72126	1.90792	2.51516	2.40891	2.19526	1.99048	2.04577	2.67031
ENSG00000213585	2.00337	2.49748	2.06377	1.44548	1.45071	1.48009	1.89272	2.5957	1.59943	1.90305	1.54078	2.23467	2.47587	2.09133	1.99278	2.03656	2.58747
ENSG00000113013	3.16773	3.47452	3.85088	2.04452	2.6965	2.32768	3.3091	3.0363	2.98239	2.88788	3.28929	2.67325	3.21256	3.13323	3.66195	3.46843	4.0584
ENSG00000123416	3.91885	3.66694	4.53463	1.97574	4.05287	2.52997	3.89037	3.85598	3.77367	3.42332	3.88069	3.73067	4.10297	3.32059	3.31332	3.72756	3.82116
ENSG00000104408	2.82074	3.092	3.30303	1.53759	2.757	2.38718	2.91296	2.60028	2.78408	2.49638	2.49877	2.60087	3.48735	2.76923	3.20508	2.24102	3.17739
ENSG00000124795	2.8229	2.62886	3.10477	2.13612	3.16552	2.23439	2.55558	2.38333	2.50361	2.72039	2.28349	2.29228	2.90452	2.94225	2.87922	3.03986	2.47057
ENSG00000173230	2.27154	1.99236	2.14679	2.44206	1.95015	2.53227	2.28478	1.95973	1.76944	1.9529	1.92591	2.10111	2.25248	1.62714	2.49428	2.1844	2.50041
ENSG00000102317	1.4779	2.27121	1.39988	1.39318	2.91131	1.13969	1.66309	1.82289	1.49388	2.52815	2.20878	1.47114	2.9097	2.03434	2.0089	1.17829	1.85117
ENSG00000159592	1.80763	1.45883	1.12727	1.52788	1.28951	1.23594	1.41356	1.80045	1.58701	1.2906	0.987607	1.39804	2.11154	1.0283	1.46662	1.96941	1.76768
ENSG00000080503	0.937536	2.05045	1.52808	2.60438	1.76177	1.5988	1.6062	1.70634	1.55164	1.98131	1.17931	1.82136	1.25854	1.68531	1.16668	1.75929	1.07027
ENSG00000087086	6.10388	4.30045	4.85201	2.09975	4.32967	3.14871	3.76072	3.59758	4.15536	4.53845	3.90464	3.66221	4.70751	4.40486	3.98028	3.97383	4.55022
ENSG00000120694	1.12384	2.92855	2.14223	1.30898	2.02072	1.79596	2.05432	2.05212	2.04627	1.90809	1.69205	1.79036	1.22932	2.398	1.96919	0.473885	1.0209
ENSG00000105401	1.76836	1.54874	1.71981	2.64525	2.01998	1.9469	1.36379	1.7003	0.711698	1.73152	1.61658	1.45025	1.42326	1.55211	2.27325	2.25722	1.96735
ENSG00000189060	1.26991	2.04689	1.26723	2.62867	2.26674	1.91463	0.790752	2.41989	1.87295	1.59193	2.77401	1.69384	2.52772	1.91912	-0.276728	2.11441	3.21516
ENSG00000009335	1.67528	1.17186	1.4769	1.46495	2.19225	1.3787	1.27349	1.21863	1.55129	1.21503	1.66917	1.55422	1.60038	1.57237	1.47354	1.35359	0.954924
ENSG00000187109	2.52836	2.5882	3.09717	1.73292	2.87969	2.42889	2.10857	2.58653	2.51096	2.63951	2.79927	2.04878	3.50851	2.69822	2.90697	3.21967	2.71532
ENSG00000167460	3.49362	3.23786	2.72962	3.40033	3.16913	2.86424	2.92862	3.29793	2.1623	3.30536	3.04267	2.54824	3.5459	3.32427	2.9453	3.86546	3.6927
ENSG00000011304	1.54737	1.75894	2.57699	2.02501	1.01314	0.729299	1.3893	1.90638	1.42513	1.67553	1.69894	1.78077	1.95598	1.48861	1.48055	1.25985	1.89191
ENSG00000108424	1.94825	2.6323	3.26806	0.96943	2.09029	1.54234	2.50362	2.3561	2.70305	2.54914	2.81108	2.48961	2.30096	2.62871	2.38472	2.87639	2.80481
ENSG00000056097	1.29683	1.41266	2.04288	0.861247	1.76556	1.76381	1.39467	1.32269	1.73169	1.46386	1.40638	1.85072	1.52671	0.990099	1.69743	1.3138	0.906325
ENSG00000101421	2.73221	2.25835	2.28959	2.07552	2.39946	1.93558	1.92842	1.80684	2.43568	2.94978	2.38722	2.17341	2.70282	2.7902	1.91962	1.72107	2.27287
ENSG00000092841	2.28495	2.0811	1.7106	1.30268	1.34021	1.30084	1.58649	2.10197	1.32273	2.23857	2.23157	1.71902	2.40074	1.63848	2.18095	2.50806	2.4348
ENSG00000165280	2.48809	2.8451	3.15034	1.88521	2.52284	2.34546	2.83475	2.41394	2.70253	2.53835	2.69376	2.64212	2.33309	3.05023	2.49888	2.27577	2.84973
ENSG00000159140	2.98219	2.6612	2.75919	2.51536	2.87042	3.06545	2.76882	2.66386	2.76589	2.91395	2.87221	2.86091	2.66746	2.39999	3.24643	2.76553	3.1786
ENSG00000047410	2.83366	2.97421	2.61706	2.71464	3.07356	2.77627	2.65994	2.72899	2.5576	2.57678	2.52403	2.21969	2.49295	2.27066	3.08478	2.7782	2.6363
ENSG00000102144	2.91082	3.15688	2.60945	1.31573	2.44107	2.25739	2.20866	2.56013	2.35691	2.54911	2.71525	2.58133	2.85082	2.89739	2.59637	2.34422	2.79381
ENSG00000198646	1.11626	1.80289	2.27325	1.01499	1.04057	0.888339	1.15237	1.21467	1.86501	1.78784	1.68244	2.00561	1.83674	2.76654	1.07604	0.723375	1.73104
ENSG00000163931	1.18589	2.36279	1.77896	1.16262	1.6903	1.24858	2.23104	2.64455	2.18922	2.12693	2.37972	1.33609	2.46005	2.8046	1.60132	2.49918	2.73336
ENSG00000108510	2.92542	2.21292	2.16741	1.02031	2.01762	1.97295	1.93115	1.99926	1.873	1.48372	1.91662	1.7656	2.23412	2.42243	1.92982	1.37902	2.33808
ENSG00000101126	2.83515	1.83398	1.90146	1.18772	2.05619	1.49477	1.31885	1.10206	2.13763	1.75411	1.87048	2.15351	1.62371	2.43715	0.914668	1.18787	1.01219
ENSG00000099204	2.18212	0.406786	1.04113	1.82888	1.40106	1.93233	1.75343	1.89383	1.75642	1.42844	1.37115	1.89314	2.08618	1.21903	1.96189	2.47211	1.405
ENSG00000102908	1.79875	2.33313	2.0706	2.19694	2.18373	2.04001	1.6792	1.52624	1.84906	1.62698	1.64504	1.92119	2.06522	1.39779	1.4661	1.09697	1.24888
ENSG00000096063	1.2877	1.86968	2.47464	1.84268	1.86598	2.15453	2.15308	1.85721	1.78515	2.02535	2.19468	1.77273	2.05186	1.77815	2.68552	2.08334	1.07668
ENSG00000134308	1.5456	1.61266	1.65232	0.0377072	1.58348	0.431017	1.70541	1.4381	1.55544	1.69524	1.68779	1.37556	2.16961	1.50859	1.48419	1.24365	1.33301
ENSG00000161011	2.28628	2.28784	3.14371	2.00034	1.40324	2.0419	1.87294	2.27728	2.58781	2.65324	2.23265	2.25258	2.51594	2.54178	2.23042	2.26792	3.18484
ENSG00000196531	4.56725	3.86055	3.73643	2.88217	3.95743	3.00493	3.3594	3.85937	3.0408	3.68862	3.62261	3.17772	4.35351	3.15946	3.7417	4.01445	3.57837
ENSG00000092199	3.56574	2.86003	3.14089	1.99521	2.18665	2.60939	2.9653	3.08121	2.48062	2.76692	3.1276	2.57763	3.34841	2.57573	3.2767	3.19742	3.14178
ENSG00000162981	1.90225	0.95258	1.01748	-0.320271	1.77728	0.594352	0.997792	0.48237	0.325825	0.973719	0.830464	0.746287	1.14561	1.46193	1.1846	0.105673	-0.217497
ENSG00000143933	0.780045	1.8419	1.73142	1.32485	1.381	0.776841	1.76415	1.55938	1.31335	1.32409	1.99305	1.438	1.53104	1.23085	1.25057	1.61	1.89598
ENSG00000118058	1.34522	1.67159	2.03991	1.55786	2.49999	2.24231	1.55152	1.9281	1.21695	1.85904	1.74945	1.7885	1.76279	1.95909	1.77036	1.68232	1.6202
ENSG00000168298	3.00344	3.15014	3.46091	2.26476	2.44741	2.00596	2.45752	2.61372	2.21441	2.64108	2.36973	2.65462	3.14843	2.51267	2.13985	3.18516	3.07691
ENSG00000102699	2.12879	2.57052	2.82487	2.247	2.18807	2.1622	2.15261	2.1193	2.2817	2.43089	2.37479	2.78946	2.32843	2.66584	2.45049	2.36252	2.3206
ENSG00000072501	1.92087	2.75333	2.34274	2.81536	2.74775	2.29408	2.20295	1.64117	2.39878	2.06527	1.85103	2.08613	2.35895	1.98912	2.49515	3.19213	1.36128
ENSG00000135624	1.72681	2.52443	2.70304	0.871118	0.944876	0.588862	1.74297	1.99747	2.23095	1.57714	1.71091	2.00872	1.87954	2.51538	2.05099	2.13976	1.74785
ENSG00000074800	3.63042	3.52498	3.98543	2.04307	3.17088	2.28372	3.36178	2.78538	3.44809	2.91192	3.03681	3.29281	3.10473	3.02738	2.95657	3.17564	3.8562
ENSG00000137076	1.79439	1.51976	2.75419	1.66095	0.820995	0.839702	1.74661	1.77494	1.9595	2.0574	1.75056	1.89328	1.8821	2.35715	1.92827	2.37132	2.01392
ENSG00000096433	3.13682	2.12594	2.9983	3.34509	2.23864	2.69623	2.03319	2.29536	2.50601	2.3026	2.28698	2.41242	2.18904	2.45231	3.14366	2.82475	2.20372
ENSG00000127616	2.38232	2.34154	3.03354	3.37159	3.1784	2.64513	2.37659	2.49698	1.7221	2.75677	2.63673	2.12066	2.72149	2.66469	3.15424	3.34011	2.56612
ENSG00000065526	3.42394	1.53236	1.7951	2.32777	2.55937	1.99842	1.44887	0.912334	1.52699	1.41283	1.45348	1.53971	1.26828	1.32632	1.59802	1.69971	1.77262
ENSG00000005483	2.40595	2.4151	2.55896	2.50076	2.77051	2.3846	2.43281	2.20304	2.22109	2.82779	2.30679	2.22174	2.55807	2.56173	2.23476	2.372	2.72474
ENSG00000143549	3.43506	3.39868	3.84895	2.91665	2.77105	2.75444	3.07089	3.10473	2.98578	3.17621	3.04543	3.27937	3.51276	2.71173	3.35025	3.71628	3.78115
ENSG00000102572	2.57282	2.08942	1.88279	1.64235	1.76861	1.13614	1.32612	2.12129	1.69676	2.22567	2.00862	2.35893	2.56936	2.41762	1.42656	1.75796	2.44546
ENSG00000197956	3.30754	2.09962	1.37766	0.872763	1.28092	1.25469	2.18167	2.77129	1.44169	1.68225	2.43683	2.01533	2.29573	1.41745	1.62842	2.44159	2.94716
ENSG00000147649	1.42864	1.8159	1.28973	1.57862	1.88567	1.74805	1.83322	1.24987	1.85211	1.39933	1.21669	1.55296	2.00797	1.47655	1.86001	2.20466	1.33613
ENSG00000188229	1.59695	2.57275	3.47943	1.7073	2.29826	2.08965	2.87244	2.89548	2.96604	2.3972	2.92114	3.11813	2.85124	3.08878	2.3546	2.69641	3.24348
ENSG00000065978	5.03177	3.42918	3.88064	2.35234	3.24771	2.25484	2.98772	3.44488	2.97063	3.38839	2.38163	2.70258	3.61683	2.8218	3.27001	3.4482	3.54742
ENSG00000122705	1.21209	2.08518	1.32728	1.1405	1.52474	1.18213	1.68872	1.71336	1.45658	1.91585	1.83036	1.19027	1.9758	1.07299	1.8538	1.67543	1.0469
ENSG00000109606	2.43417	2.02575	1.32841	2.51907	1.63139	2.48273	1.81442	1.80417	1.9737	1.90924	1.78088	2.65444	1.90196	1.87373	2.45371	2.21729	1.88241
ENSG00000196498	1.34371	0.740108	2.36301	2.2235	1.98698	2.23379	0.987673	1.33804	1.70524	1.83872	1.78271	1.27626	1.69953	1.95022	1.70812	2.60044	1.37063
ENSG00000165732	1.91042	3.36022	1.80802	2.00802	1.95735	1.85474	2.60596	2.44669	2.3461	2.21828	2.37794	2.41981	2.35341	2.05577	2.61767	2.85975	2.53012
ENSG00000129351	3.24674	1.56882	2.11852	2.61467	2.304	2.1956	1.62605	1.97245	1.42938	2.00236	1.87659	1.88831	1.95262	2.01692	2.33425	2.06436	1.83611
ENSG00000077097	2.16979	2.0353	2.32338	1.53833	2.54201	2.18665	2.43588	1.99154	2.25374	2.35482	2.50815	1.98443	2.31989	2.37463	2.46299	2.44871	2.59395
ENSG00000115760	4.6607	2.14311	2.85035	2.32694	3.35461	3.13433	2.40613	2.45431	2.46842	2.59241	2.85095	3.11836	2.56126	2.81398	2.65964	1.78272	2.21688
ENSG00000108518	2.65021	2.67476	3.13011	0.654823	1.46951	0.723412	2.15079	2.16441	1.70589	2.12696	2.17874	2.14527	2.51516	2.30183	1.88351	1.8388	3.13778
ENSG00000125534	2.38263	1.12974	1.48506	-0.321803	-0.341036	-0.533523	0.418926	0.901737	1.02246	1.91568	1.15575	0.98563	1.80412	1.27978	0.70151	0.700824	1.38536
ENSG00000100380	1.73546	2.35717	2.74504	1.30007	2.2847	1.65532	2.5809	2.69154	2.77468	2.019	2.33163	1.8794	2.89371	2.83982	2.77639	2.48301	2.30563
ENSG00000125844	2.01895	2.03749	2.85009	3.49672	3.01299	2.66409	1.9525	1.50868	2.66968	3.17717	2.31828	2.91161	2.18135	1.92185	3.01228	3.07981	2.63853
ENSG00000130396	2.82858	1.81358	2.94333	3.36684	2.38151	2.57507	1.91635	2.13752	2.16848	2.49329	2.09342	2.40601	2.4194	2.63937	2.68488	2.02127	2.36805
ENSG00000130741	3.89831	3.39433	3.4486	2.45054	4.01157	2.66973	2.8596	3.44346	3.40181	3.48172	2.99376	2.56022	3.83655	3.31987	3.13976	2.40822	2.70568
ENSG00000065150	2.90136	3.17171	3.14589	1.11348	2.80392	2.05547	2.28668	2.43506	2.42161	2.67454	2.54055	2.3354	2.78237	3.18946	2.71341	2.73837	2.83816
ENSG00000078618	1.10685	2.69416	1.80001	2.67784	2.34856	1.50269	1.98887	2.30352	1.75085	2.17679	1.66141	2.24656	1.75322	2.10314	2.607	2.57084	2.71627
ENSG00000099783	2.00957	1.82566	2.8695	0.907273	2.9493	1.98122	2.06866	2.06529	1.90967	2.19309	1.83038	2.07838	1.89897	1.99204	2.23624	2.08671	1.84771
ENSG00000157106	2.4354	2.72654	3.11864	2.7254	3.54671	3.43741	2.44599	2.02804	2.42717	2.40914	2.40871	2.71492	2.88341	2.69689	2.69869	2.71053	2.4333
ENSG00000164754	2.06931	2.385	2.61714	1.85276	2.00784	1.99431	2.3573	1.81298	2.09842	1.83472	1.95891	1.95523	2.38567	1.75717	1.91425	2.38254	2.34855
ENSG00000120438	1.94587	2.14728	2.53791	0.697743	1.3545	1.3151	1.81588	1.96583	2.09914	1.81916	1.46735	1.83981	2.30542	2.25117	1.80879	1.94056	2.28415
ENSG00000115053	3.71737	4.42056	4.69503	4.64188	4.4069	3.53819	4.31284	3.63714	3.75298	4.75402	4.09704	3.89247	4.4247	4.03175	5.12744	5.87808	4.53623
ENSG00000130723	2.68998	0.511476	1.88982	2.46221	1.39515	2.07882	1.61766	1.61892	1.62581	1.6263	1.72825	1.91442	1.80866	2.01754	2.05478	1.90198	1.56702
ENSG00000131143	1.62684	2.09161	2.03117	0.621805	0.469196	0.518251	1.17319	1.92918	1.68632	1.73186	1.40186	1.80308	2.28303	1.73724	1.96061	1.2662	1.64437
ENSG00000111669	4.25287	3.60795	4.68931	2.04371	2.93876	2.85745	3.152	3.6134	3.50179	3.39232	3.90091	3.19914	4.21157	3.09193	3.25396	3.49259	4.36415
ENSG00000079246	2.85852	2.68749	3.03741	1.62105	2.17242	1.68033	2.55446	2.18498	2.61125	2.67931	2.48175	2.67707	2.74447	2.74413	2.73115	2.13796	2.2787
ENSG00000116560	2.84277	2.68517	2.87644	3.12203	2.6169	2.44382	2.49373	2.25731	2.47417	2.55275	2.21893	2.17534	2.39371	2.2645	2.8636	3.12209	2.47208
ENSG00000146731	1.64633	2.5245	2.58972	1.19002	1.04786	1.28524	1.92451	1.97033	2.07565	2.1142	1.88003	1.75936	1.80978	2.43529	2.006	1.4384	1.72555
ENSG00000171747	3.16207	3.069	3.19573	2.04017	2.1038	2.25635	2.54329	3.35982	2.46574	2.61015	2.30639	2.86614	2.86722	2.08135	1.56848	3.05217	3.19599
ENSG00000126777	3.91138	3.41334	3.20307	2.32975	3.78079	3.44075	2.79483	2.40167	2.32828	2.54479	3.01576	2.98921	2.81049	2.59895	3.4244	2.96358	3.23107
ENSG00000115464	3.46603	2.13376	2.73158	1.967	2.62893	2.7846	2.10362	2.04602	1.93672	1.95017	2.02393	2.52246	2.32206	2.26671	2.32597	1.96376	2.30483
ENSG00000141367	2.82757	2.75977	3.68628	1.78538	2.75686	2.33252	2.85446	3.0993	2.96979	2.44494	3.06488	2.8164	2.93005	3.1362	2.55053	2.52839	3.30842
ENSG00000184432	1.7986	2.31217	1.61897	1.39786	1.88283	1.62696	1.63881	2.17172	1.84332	1.63429	1.82594	2.00032	1.47163	1.74205	1.79825	2.2763	2.14121
ENSG00000122218	2.56552	2.03184	2.3191	1.3949	1.38818	1.4296	2.20215	2.62449	2.16762	2.18678	2.19107	1.88153	2.14327	2.27062	2.24371	2.41497	2.44776
ENSG00000173812	1.51075	1.57969	1.62538	-0.119164	0.710468	0.420376	1.3435	1.57673	1.07621	1.39436	1.38703	1.61316	1.59608	1.25481	1.04477	1.31819	1.88522
ENSG00000171634	2.56279	2.23419	2.79117	2.42559	2.32297	2.73054	2.03268	1.58844	1.71128	2.09033	2.08892	2.17418	2.33516	1.93687	2.59049	2.42679	2.25492
ENSG00000197747	2.33218	2.13237	1.39589	-0.095248	1.99065	0.865796	1.84629	1.69734	1.10733	1.22452	1.60227	1.66296	2.07722	0.866841	0.817281	1.34622	1.51586
ENSG00000106052	2.67744	3.19851	2.57092	2.10617	2.69874	2.24768	2.2742	2.34986	2.24527	2.35929	2.19204	2.26132	2.40583	2.58678	2.14885	2.4164	2.99872
ENSG00000134318	2.67876	2.44647	2.54062	1.70441	3.5633	2.81604	2.56107	2.17237	2.37832	2.00313	3.08165	2.60635	2.61558	2.40782	2.29381	2.4125	2.58173
ENSG00000143569	2.03272	2.71893	2.74241	2.77354	1.91922	1.65904	2.13971	2.45973	2.32096	2.53839	2.44348	1.85933	2.35325	2.16641	2.60471	2.22282	2.44669
ENSG00000064651	1.53733	3.49325	2.32519	2.4437	2.67251	3.38525	3.78364	3.5467	3.01603	2.77501	2.70997	3.30508	1.92859	1.97405	3.03376	2.01523	2.13904
ENSG00000213719	2.898	2.53549	2.3095	1.03345	1.78802	1.07727	1.68281	1.94308	2.09296	2.0979	1.71409	2.33046	2.22855	2.6616	0.884692	1.20257	2.56179
ENSG00000182718	3.58229	3.46941	3.10756	1.87051	3.21711	3.01509	3.57589	3.58793	3.3426	2.98626	3.00754	3.36141	3.24172	3.38488	2.99121	3.55355	4.71381
ENSG00000179218	2.46011	4.10314	3.77539	2.51969	2.73393	2.96152	3.62257	2.88841	2.89891	3.37575	2.98315	3.70725	2.65597	2.9802	3.46705	3.8865	3.59864
ENSG00000135486	5.71187	4.80199	5.33331	3.85771	5.14459	4.23973	4.54965	5.27687	4.03962	5.0834	4.93683	4.45461	5.49949	4.42908	5.37688	5.67727	5.06237
ENSG00000115091	1.37046	2.59684	3.0779	1.15783	2.27519	1.50738	1.86467	2.34349	2.14386	2.48824	1.91295	2.42392	2.41834	2.2293	1.5063	1.35995	2.3219
ENSG00000087460	5.32645	3.82685	5.15319	2.2184	4.05083	3.27407	3.72112	3.66611	4.0436	4.29625	3.93275	3.94984	4.3318	3.44977	3.78451	3.6915	4.03927
ENSG00000124429	2.40659	2.5156	2.13872	2.30301	3.10673	2.21317	2.16363	2.47543	2.11319	2.21371	1.97562	2.61722	2.74352	2.05489	2.26622	1.82848	2.0897
ENSG00000189091	2.18308	2.03196	3.1069	1.79734	2.4298	1.94725	1.98433	2.06431	2.37636	2.23113	2.21263	2.02301	1.92626	2.19412	1.84145	2.05987	1.98134
ENSG00000197102	3.13174	3.45112	3.59191	3.09791	4.26639	3.77316	3.1896	3.6416	2.8617	3.33383	3.48692	3.32294	3.21592	3.5444	2.99524	3.51088	3.52253
ENSG00000121892	2.05312	1.55721	2.04866	1.33569	2.22652	2.35049	2.26551	2.08506	2.29349	1.62044	2.20061	2.1344	2.10592	2.33092	2.15238	2.35939	2.26489
ENSG00000047849	1.93874	2.89938	2.51904	1.59489	2.23484	2.0352	1.90926	2.21167	2.39019	1.94439	2.34598	2.09745	1.77847	2.53817	1.95707	2.58399	2.27755
ENSG00000205542	5.06767	3.90287	3.61803	3.08578	3.53115	2.05642	3.65074	3.48882	2.25329	4.53394	4.11436	3.2067	4.29649	3.24302	4.31113	4.24887	4.03331
ENSG00000055609	3.22427	2.04334	2.84831	2.77142	2.95105	2.92539	2.26616	2.22907	1.98647	2.57352	2.43055	2.5478	2.72851	2.53556	2.5913	2.45554	2.42122
ENSG00000164924	3.96304	3.44737	3.75387	1.95477	3.00705	2.22013	3.18663	2.95437	3.16191	2.49316	2.63952	3.11022	3.4864	2.70442	2.51352	2.45956	3.63279
ENSG00000184640	3.44168	2.83638	3.04738	2.31422	2.45385	2.42532	2.67292	2.75752	2.76679	2.69461	2.87186	2.54441	3.38421	3.01548	2.99454	2.9587	3.18175
ENSG00000167996	6.84087	5.70139	5.69427	2.33403	5.92715	3.46622	4.38629	4.82751	4.38502	5.14797	4.75442	4.73273	5.95781	5.57898	4.29106	5.1092	6.17647
ENSG00000173473	1.68298	2.14527	2.51777	2.40853	2.81418	2.60584	2.33922	2.09873	2.48661	2.67927	2.32008	1.79127	2.23411	2.10027	1.82184	2.13069	1.64143
ENSG00000119314	2.44442	2.32281	2.27174	1.15376	2.05126	1.88779	2.40222	2.22077	2.29588	2.19493	2.31201	1.95936	2.90686	2.30521	2.28867	2.00421	2.48947
ENSG00000083857	2.7909	2.71605	2.05989	1.94915	4.35015	3.92273	3.82886	2.60459	2.63633	2.77617	3.2377	3.10033	2.83575	3.35043	2.9033	2.49319	2.1894
ENSG00000132475	1.37688	1.89628	1.74721	1.09123	0.411832	0.519451	1.47284	1.38901	1.54295	1.20729	1.51066	1.45663	1.83599	1.17521	1.11515	2.27937	2.17591
ENSG00000127022	3.94005	4.06553	3.78071	2.6943	3.63148	3.14546	3.62581	3.53224	3.77338	3.76164	2.93625	3.56523	3.36385	3.15626	3.9578	3.94529	3.51825
ENSG00000116539	3.25815	1.97786	2.22722	2.21657	1.73159	2.28325	1.87911	2.11213	1.78806	2.1165	2.18011	2.08241	2.38171	1.81031	1.86657	2.07485	1.75147
ENSG00000055917	0.887647	1.57824	2.42039	1.29954	2.58564	1.38662	1.92208	1.98157	2.17034	2.08173	2.35869	2.14142	2.11728	2.17358	2.10092	1.43928	2.16437
ENSG00000108953	1.83521	2.42527	3.17432	0.824233	1.42609	1.8267	2.54035	2.45184	2.00583	2.25204	2.14135	1.61304	2.41383	2.60746	1.99952	2.22194	2.72354
ENSG00000257923	2.10242	1.66191	2.28971	2.2277	1.81296	1.52762	1.18478	1.83548	1.63665	1.90299	1.57414	1.79625	1.68009	1.96171	1.70285	1.05586	1.15074
ENSG00000048828	3.87416	2.50086	2.83005	2.65398	2.87879	1.85436	2.66998	2.90432	2.55984	2.63238	2.75542	3.08437	2.84003	2.99478	2.63757	2.31666	3.27762
ENSG00000163466	2.86352	2.49552	2.74744	1.63629	2.5463	1.73573	2.16667	1.75947	2.04603	2.32863	2.22165	2.14474	2.54303	2.35674	2.28618	1.65469	2.35024
ENSG00000187555	2.34209	2.131	2.88535	2.29521	3.08234	2.4467	2.19327	2.18835	2.39967	2.65785	2.49886	2.20083	2.69911	2.52525	2.49694	1.95575	2.46504
ENSG00000118482	2.67057	2.59455	2.77013	1.55212	2.57019	1.97286	1.67034	1.86454	1.78836	2.07937	1.75955	1.93095	2.16559	2.32858	2.40447	1.77411	2.08518
ENSG00000156508	6.76027	5.56672	5.95084	3.00308	5.67167	3.97006	5.14901	5.89761	4.83169	5.22441	4.94521	4.87498	5.76274	5.68042	5.2983	5.13064	5.6884
ENSG00000157557	1.61772	2.58949	3.87394	1.67613	1.78483	2.88058	2.54809	2.48152	2.98267	2.69817	2.00864	1.63273	2.49801	2.01753	2.562	1.44018	2.72453
ENSG00000105323	1.99883	1.91834	2.16816	1.59657	1.67134	0.777877	1.69668	2.13401	2.30413	2.37271	1.93308	1.29109	2.07637	2.28723	2.25641	2.14234	1.60853
ENSG00000070756	5.83664	4.46011	5.56972	3.23452	4.66247	3.65888	4.79803	4.78426	4.55766	4.38197	4.53832	4.45113	5.38797	4.44287	4.65825	4.36835	4.55036
ENSG00000158417	3.02135	2.88959	2.50535	2.9464	2.67049	2.60915	2.3681	2.06213	2.12865	2.64409	1.86056	2.03429	2.21378	2.38121	3.05557	3.63024	2.45932
ENSG00000173821	3.10714	3.28415	4.04063	3.50172	4.15929	3.61605	2.83723	2.49624	3.0138	2.72987	2.93007	3.48696	3.29341	3.28429	3.37428	3.44104	3.54217
ENSG00000196262	4.02822	4.31217	4.5291	2.45674	3.22438	2.83114	3.82381	4.31303	3.89768	4.49262	4.53595	3.86458	4.26512	4.07813	3.71532	3.7573	4.32164
ENSG00000124486	3.50868	3.35039	3.65301	2.33989	3.63369	3.3071	2.94777	2.8926	3.48344	2.91558	3.03399	2.87923	3.43361	3.52057	3.05817	2.20035	2.87234
ENSG00000142864	1.13613	2.66598	3.26103	1.78797	1.76401	1.98586	2.36284	2.75155	2.38724	2.54087	2.03741	1.79435	2.67331	2.12386	2.38729	2.38991	2.60697
ENSG00000100852	2.64807	2.68177	2.28127	1.53949	2.70964	1.80286	2.19303	2.06422	1.58641	2.22311	2.43353	2.02801	2.7601	2.41365	2.01704	1.76602	3.05383
ENSG00000170144	2.30382	2.89277	2.52033	2.26807	3.03776	2.21294	2.58502	2.05182	2.11317	2.93293	2.23787	1.95792	2.77262	2.43288	2.96949	3.32143	2.44428
ENSG00000205581	1.79065	2.26752	1.75443	1.59076	2.22241	1.6699	2.06958	2.20815	2.10189	2.01081	1.89816	2.043	2.1323	1.22653	2.80935	2.73815	2.70277
ENSG00000167978	4.09549	3.15979	3.4024	4.14263	3.60326	3.63789	2.74303	2.91429	2.71356	3.00094	2.89963	3.14414	3.33347	2.9436	3.52454	2.92692	3.44053
ENSG00000100201	3.14516	2.50788	2.29842	2.05976	3.0237	2.76941	1.86281	2.08727	2.12629	2.13851	2.39178	2.47518	2.38083	2.26344	2.71138	1.64736	2.53506
ENSG00000110955	2.64677	2.99385	2.96428	1.01982	1.88485	2.22733	2.66863	2.81532	2.76132	2.49959	3.01742	2.63622	2.97017	2.21945	2.4235	2.81859	3.50667
ENSG00000143761	1.38085	1.05053	1.31443	0.900749	0.434867	0.400298	1.05034	1.16045	1.40665	1.24775	1.21602	1.18334	1.27248	1.09601	0.869482	0.627637	1.23061
ENSG00000085224	2.46813	2.29173	2.44415	2.329	3.04752	2.85179	2.35906	1.733	1.98546	2.35158	2.2196	1.71962	2.7464	2.15466	2.84523	2.78343	1.67851
ENSG00000087365	3.16363	2.53692	2.35315	2.03669	1.70876	1.99779	1.8159	2.18773	2.13516	2.53183	2.09689	1.95886	2.00656	2.28388	2.09293	2.72331	2.63352
ENSG00000133112	6.08028	4.65752	4.87879	2.30985	4.79949	2.93525	4.02013	4.41299	3.43948	4.22153	4.54287	4.01838	4.91144	4.76783	4.36736	3.60173	4.79801
ENSG00000124214	1.75075	2.83766	2.21541	1.54568	1.67906	1.34919	1.55374	1.7487	2.41922	2.61653	2.07391	2.15376	2.00432	2.85698	1.89489	2.03118	2.02268
ENSG00000111640	5.63818	4.51299	5.1164	2.41354	4.5784	3.14885	4.14381	4.7836	4.16121	4.09018	4.36836	4.0614	4.87685	3.73024	3.86228	4.16043	4.65167
ENSG00000119888	4.34124	4.62757	3.99147	2.46868	3.97043	3.09946	3.85294	3.71652	3.90969	3.75033	3.85757	4.20421	3.37705	3.36133	3.40228	2.67945	3.36492
ENSG00000141027	3.16164	2.73024	3.36441	2.94096	3.16495	2.97074	2.45262	2.16598	1.96889	2.32803	2.59489	2.33708	2.76803	2.37014	3.08526	3.17961	3.09744
ENSG00000156976	2.2702	1.96549	1.25061	1.53653	2.78587	2.13647	1.56291	2.4403	1.59682	1.88925	1.87742	2.06667	1.42566	1.69692	1.495	1.07808	2.21457
ENSG00000005022	1.78417	2.5608	2.82797	-0.0826381	2.17476	1.11929	1.84408	2.49964	1.80498	2.16927	1.97885	2.98569	3.07336	2.21158	1.89406	2.30398	1.75492
ENSG00000142192	2.91062	3.51346	3.04565	3.47149	2.90622	3.47891	3.59168	3.16751	3.56037	3.75415	2.73608	3.61809	3.01374	2.96887	3.70683	4.32723	3.49505
ENSG00000136813	2.15016	1.37135	2.13696	1.77317	1.58778	2.40995	2.49899	2.08351	2.25842	1.72477	2.09322	2.3574	2.37681	2.30621	1.98773	2.01208	2.15566
ENSG00000136628	1.26553	2.20126	2.02059	1.61966	2.62572	1.75046	2.6401	2.40926	2.49351	2.02007	2.4057	1.83018	1.61683	1.94293	2.20753	2.6408	2.19331
ENSG00000140575	2.6638	2.27191	2.93635	2.01287	2.60046	2.55965	2.67527	2.9318	2.75083	2.82509	2.70769	2.38003	2.61746	1.74967	1.794	2.56332	2.91188
ENSG00000153827	2.65644	2.18606	3.2565	1.88418	2.78556	2.17034	2.17934	1.75489	2.239	2.32346	2.2043	2.31017	2.32593	2.54002	2.40349	1.98669	2.16345
ENSG00000123200	1.25363	2.57379	2.98113	2.56287	3.08093	1.76476	1.52587	1.59452	1.51708	2.77467	1.35472	1.90867	2.2395	2.03854	3.24706	2.92162	1.83723
ENSG00000198900	1.32088	2.73728	2.68962	2.02122	2.47772	2.13563	1.94599	1.7486	1.75932	2.37737	2.15081	2.24782	1.88729	2.32632	1.70957	2.4517	2.01189
ENSG00000149925	4.93538	4.1991	4.2487	2.49332	3.79694	2.95015	3.32861	3.61463	3.33862	3.52522	3.37256	3.79114	3.84442	3.44447	3.46359	3.25543	4.12183
ENSG00000063046	4.45384	3.16636	3.33423	2.36522	3.54175	2.81365	2.74168	3.59832	2.7245	2.9388	3.20695	2.30623	3.56106	2.91523	3.39702	3.32624	3.21698
ENSG00000169710	1.38364	2.35316	3.11024	1.78727	1.14143	2.05242	2.411	1.51347	2.24738	2.3771	2.56665	1.99927	2.43407	2.55068	2.48621	3.17169	1.8546
ENSG00000150991	4.99748	4.28065	3.70951	4.06144	4.36744	3.43568	3.77197	4.15577	3.72353	3.81682	3.68973	4.02603	4.43349	3.84774	3.2889	3.76269	4.43753
ENSG00000172757	2.51428	3.00926	2.60087	1.89366	1.86002	1.29898	2.52319	2.30969	2.28623	3.04517	2.3471	2.48232	2.9107	2.42642	2.11122	3.09333	3.08978
ENSG00000130402	3.22766	3.27875	4.42181	3.7358	2.74746	3.57992	3.06003	3.58713	3.7052	3.66271	3.33061	3.70696	3.54355	3.86511	2.86069	3.26964	3.94933
ENSG00000115306	3.76863	3.30162	3.55386	3.34909	3.92676	3.66785	2.99997	2.85864	2.48579	3.21697	2.81389	2.48143	2.71074	3.00863	3.42774	3.27579	3.37951
ENSG00000060237	4.42815	2.47813	3.52071	2.75618	3.52788	3.03889	2.48298	2.87597	2.80052	2.69414	3.20857	2.7273	3.57312	2.68998	2.803	2.55506	2.7646
ENSG00000204628	4.36296	3.47179	3.89278	1.51159	3.53845	1.87333	3.33448	4.21021	3.06226	3.11955	2.97054	3.08913	3.88196	3.61287	3.47973	3.40833	3.74576
ENSG00000125107	3.80813	3.39684	3.73385	2.08188	3.24731	2.74061	3.06812	2.86246	3.07614	2.90472	3.02416	3.17939	3.17765	3.15218	3.08024	2.38278	3.28291
ENSG00000132466	4.2631	2.58082	2.7811	2.20849	3.55481	3.02875	2.70172	2.85762	2.95388	2.68536	3.11838	3.29321	3.28869	3.20193	3.23511	3.30019	3.50226
ENSG00000139218	2.02186	2.52802	1.97826	1.76088	2.22293	2.4331	1.93922	1.58723	1.6467	1.78125	1.93716	1.7038	2.29249	1.15175	2.03186	2.23229	1.76352
ENSG00000166598	3.5864	3.96915	3.69797	2.61963	3.65958	3.78587	3.74725	3.07291	3.3768	3.25463	3.34164	3.40935	2.91661	3.05647	3.44485	3.93547	3.23093
ENSG00000144028	2.33826	2.43235	3.35346	2.46461	3.12999	2.66747	2.40466	2.40536	2.82444	2.70104	2.58405	2.8764	2.82796	2.93392	2.83432	2.82201	2.65522
ENSG00000182670	3.42936	2.70227	2.81167	2.22045	3.55613	2.9159	2.44265	2.17831	1.94114	2.51663	2.5902	2.614	2.75439	2.61879	3.34916	1.91577	2.30543
ENSG00000034510	3.8746	3.25618	3.20112	2.09682	3.02321	1.87863	3.39838	3.05469	2.28357	3.53031	3.25155	2.7126	3.46465	2.51482	3.24286	3.77259	3.46384
ENSG00000090060	2.08584	2.73932	2.85009	1.49467	3.21468	2.55108	2.39721	2.61237	2.34578	2.39426	2.75902	2.36471	2.90822	2.88049	1.75303	1.76132	2.40138
ENSG00000103342	2.94546	2.65381	2.88284	2.19292	2.2909	1.91949	2.38359	2.25874	2.1844	2.16709	2.35488	2.00118	2.01159	1.99988	2.24262	2.64117	2.18767
ENSG00000114867	4.20545	2.60237	3.43931	2.83141	3.0667	2.61486	2.82203	2.78918	3.00061	3.16552	3.21366	3.20912	3.10999	2.76333	3.09632	3.16879	3.07357
ENSG00000253729	3.04669	2.75749	3.43445	1.97433	2.89193	2.71806	3.20428	2.46663	2.94311	2.33604	2.71409	2.88034	2.72386	2.69771	2.97214	1.79586	2.43036
ENSG00000075624	6.50962	5.81774	6.41159	4.6521	5.42355	4.2226	5.57264	5.77443	5.02516	5.83533	5.66379	5.63954	5.8968	5.86365	4.89278	5.60244	6.25289
ENSG00000171316	1.73155	2.12486	3.17902	3.07273	3.02525	2.80407	2.55018	2.33707	2.39152	2.42642	2.33487	2.67077	2.01918	1.94971	3.07465	2.4334	2.35377
ENSG00000135525	1.22196	2.38164	1.96115	2.56187	2.48442	1.76671	1.55299	2.09354	1.922	1.75194	1.1967	1.76309	2.34311	2.22122	1.77334	2.32682	1.36973
ENSG00000122566	2.60485	3.49254	3.29909	3.12255	2.90228	2.48102	2.99615	2.73749	2.79328	3.27195	3.04773	2.99685	2.97833	2.53671	3.52971	3.59704	3.55901
ENSG00000067225	4.44344	3.29119	3.80394	1.99553	3.12362	3.18944	3.52772	3.13877	3.28767	3.02231	3.3547	3.03794	3.46036	2.60547	3.37638	3.79417	3.9604
ENSG00000127831	1.35582	2.66083	3.09709	2.55662	2.86721	2.34551	2.16853	1.78886	2.85208	2.52881	2.64633	2.51661	2.19648	2.46481	2.40209	2.132	2.00017
ENSG00000110321	5.03787	4.3411	4.41313	2.19145	4.06136	3.10685	3.90778	3.7084	3.90346	3.87628	3.96265	3.98032	4.1652	3.79961	3.50959	3.83576	4.46584
ENSG00000198087	2.81042	3.24315	3.37042	2.95516	3.72236	2.67299	2.70007	2.9415	2.80968	3.0406	2.88645	2.80115	3.0645	2.18542	3.04724	3.23111	3.38273
ENSG00000168036	2.50779	3.61873	3.40971	2.17017	3.19782	2.80981	3.20949	2.70964	3.23783	3.37768	3.71669	3.1859	3.42845	3.48875	2.84557	2.01132	3.07977
ENSG00000009954	1.91698	2.18352	2.08454	2.31133	2.41055	2.08018	1.96617	1.30699	1.89482	2.06929	2.02175	2.07063	2.06242	2.01841	2.56827	3.04006	1.8186
ENSG00000167658	4.61421	3.51606	4.11164	2.7372	4.16024	2.39371	3.40186	4.26505	2.63142	3.54598	3.47622	3.35062	4.06896	3.96552	3.89939	4.24333	3.93957
ENSG00000196914	3.12955	3.0429	3.21979	2.05738	3.18654	2.61226	2.6377	2.77415	2.15144	2.61215	2.68408	2.82274	3.09581	3.01518	2.67222	2.88691	3.21875
ENSG00000115524	2.78444	2.9712	2.71957	2.47535	2.76413	2.79864	2.5498	2.31884	2.36478	2.45783	2.67058	2.90629	2.58362	2.43306	2.70051	2.04757	3.33336
ENSG00000170421	4.71749	4.13241	4.96226	3.28422	3.91259	3.32506	4.21154	3.96246	3.91695	3.92106	3.87563	4.44254	4.43276	3.7246	3.372	4.14096	4.97244
ENSG00000080824	3.92565	4.66736	4.7195	4.55368	3.95468	3.96434	4.59948	4.50829	3.59614	3.93493	4.39615	3.48559	3.82985	3.78791	4.11608	5.23436	5.18917
ENSG00000009307	4.6719	3.4721	4.1345	2.35938	3.62654	2.81921	3.29853	3.2239	3.17907	3.40742	2.84005	3.28637	3.7996	3.30132	3.22041	3.24749	3.47705
ENSG00000105357	3.32434	2.806	3.9486	3.34069	3.48514	3.42252	2.65516	2.67604	3.24836	3.30745	3.16023	3.52501	3.35097	3.20374	3.62601	3.54957	2.69738
ENSG00000111057	4.29829	4.02427	4.39341	2.82976	3.98652	3.18244	4.07538	4.19348	3.88666	3.78071	3.66879	3.94521	4.18892	3.18985	3.00163	3.64004	4.32312
ENSG00000102554	1.48955	2.61097	2.9562	2.23985	1.51606	1.58298	1.96713	2.5881	2.16865	2.50648	2.09746	3.28052	2.63661	2.38941	1.28728	1.41549	2.88698
ENSG00000189403	1.33053	2.57093	2.89482	1.14545	2.03343	1.25477	1.8461	1.7491	1.63884	2.07374	1.94711	2.04979	1.99712	1.97531	2.10362	1.83775	2.01113
ENSG00000096384	4.93968	4.5918	5.40398	3.68502	4.39732	3.54508	4.23037	4.49873	4.29425	4.44464	4.28176	3.74065	4.08892	4.30938	4.58433	4.74907	4.79815
ENSG00000170759	3.26502	3.30185	3.44713	2.17212	3.32202	3.19591	2.94089	2.69938	3.51331	3.93058	3.07675	3.30906	3.35338	3.39807	2.51945	3.51137	2.85271
ENSG00000135387	2.22315	3.13961	3.18592	1.95528	2.58215	2.16068	2.87754	2.99989	2.94555	2.92369	2.7019	2.82041	2.68549	2.86699	2.6359	2.52131	2.66621
ENSG00000196419	1.38606	1.94594	2.22516	1.11908	1.97507	1.58832	2.07093	2.26005	2.40161	2.10777	2.15554	1.61199	2.00267	2.3704	2.29394	1.80814	2.44743
ENSG00000044115	2.74814	2.73556	3.18118	1.91032	1.86633	2.15131	2.32936	2.67722	2.49785	2.51051	2.16102	2.72038	2.7762	2.61187	2.72481	2.68889	2.74231
ENSG00000163399	3.77043	3.42249	3.95909	2.09128	2.70503	2.84942	3.22993	3.99231	4.05015	3.96131	3.13348	3.60087	3.56565	3.11501	2.91603	2.71437	3.18646
ENSG00000107581	4.13585	3.87494	4.06069	3.85595	4.13107	3.71419	3.59155	3.41183	3.4813	3.93196	3.7065	3.48516	3.8868	3.40352	4.46315	5.43208	3.55088
ENSG00000109971	4.71447	4.42272	4.31936	2.97275	3.92562	3.01946	4.11249	3.87581	3.69256	3.4617	3.79355	3.69593	4.0613	3.68491	3.89344	3.76146	4.42925
ENSG00000075415	2.02755	3.10096	3.01658	1.1369	3.05902	2.46464	2.40094	3.02171	2.51614	2.77882	3.16534	2.57076	3.10189	2.67119	2.53782	2.8889	2.86598
ENSG00000153187	3.57535	3.44625	3.32498	3.21618	3.32704	2.99831	3.12244	2.88778	3.09899	3.30245	3.38539	3.15923	3.60292	3.03176	3.87563	3.85211	3.48624
ENSG00000184009	5.83797	4.7388	5.84321	4.08608	5.08463	3.92287	5.06817	5.15237	4.12362	4.63637	4.88421	4.8512	5.56344	5.20431	4.78256	5.43193	5.57482
ENSG00000111642	2.09504	2.46446	3.20465	2.33263	2.84575	2.51968	2.27879	2.19148	2.17279	2.61979	2.63669	2.17554	2.97796	2.56599	2.69056	3.22291	2.82983
ENSG00000165119	3.01894	3.05121	3.16364	1.76087	2.31525	2.12678	2.94148	2.79791	2.85086	2.78743	2.97725	3.0454	2.78498	2.8198	2.5537	2.74413	3.09959
ENSG00000117523	3.70514	3.16613	3.81879	3.48031	3.1796	3.42334	3.12869	3.19057	2.93653	3.18518	3.30438	3.21669	3.39714	2.81287	3.61411	3.63139	3.45296
ENSG00000144381	2.71221	4.00922	3.61575	2.61892	3.97094	3.19875	3.8197	2.98177	3.78338	3.43591	3.64216	2.99675	3.68986	3.76246	3.58677	4.05109	4.14435
ENSG00000185624	1.2516	2.58922	2.97361	2.31716	2.35025	1.64503	2.56976	2.46334	2.40517	1.96917	2.16029	2.58205	2.883	2.07073	2.48309	3.22055	2.52078
ENSG00000115677	4.24393	3.11217	3.982	2.92959	3.28971	2.76215	3.24408	3.14442	3.15729	2.89435	3.10734	3.20037	3.46607	3.47313	3.18907	3.87287	4.13854
ENSG00000147140	2.2453	2.34773	2.96976	2.23691	2.6114	2.40197	2.21836	2.76095	2.15958	2.73372	2.59338	2.04075	3.2107	2.9753	2.41265	2.84283	2.45067
ENSG00000096696	4.17411	3.58504	4.20332	3.20292	4.11131	4.00524	3.22697	3.60406	3.15667	3.62533	3.22779	3.39455	3.4518	3.03994	3.38101	3.72786	2.97803
ENSG00000086758	4.08612	2.90787	4.12926	3.13286	3.47887	2.94937	3.11208	2.75468	2.83929	3.12225	3.19789	2.90898	3.60052	3.50195	3.51484	3.08341	2.87606
ENSG00000174501	0.852456	0.646364	0.574077	3.10745	2.85594	2.83553	0.389808	0.658458	0.23451	0.435772	0.569066	0.76735	0.60837	0.676685	0.879585	1.07945	1.62931
ENSG00000187908	2.54808	3.09169	1.45065	3.07399	0.705669	-0.634774	2.5255	0.6469	1.00538	-0.452528	1.32669	1.67814	0.544205	-0.494769	2.38007	3.12582	2.54914
ENSG00000196912	0.573162	0.505242	-0.422434	2.25044	1.9541	1.99739	-0.112004	0.259391	-0.685842	0.404072	-0.241653	0.700631	0.0142478	0.4288	1.02343	0.24848	-0.33447
ENSG00000172785	1.3421	2.04316	0.793573	1.45067	1.24029	1.19898	2.00579	1.98494	1.63417	1.11972	1.74214	0.867387	1.4264	0.901236	0.824124	1.18546	1.45627
ENSG00000103512	1.6408	0.690363	0.961959	1.01493	0.413259	0.612606	0.943678	0.238854	2.0639	1.23706	1.571	1.26217	0.482384	1.17836	0.37892	-0.319958	0.238804
ENSG00000269713	0.566501	0.716928	-0.0525473	1.84566	1.47949	1.06405	0.376642	0.947906	0.267072	1.32851	1.36675	0.68183	0.417044	0.634105	1.64832	0.293385	0.522545
ENSG00000268043	1.7733	0.55154	0.427394	2.70684	1.64295	2.53213	1.13686	0.794115	-0.172408	1.78656	0.896772	0.728831	0.0593122	1.48702	2.0763	-0.23105	0.565602
ENSG00000115414	1.85643	1.07931	3.8594	-0.416416	0.583399	1.50041	1.70866	0.534756	0.496374	3.30084	0.467039	0.474677	2.03714	1.67852	1.29464	2.05642	2.61622
ENSG00000108821	3.02183	2.8934	3.03012	0.337954	1.78249	3.2491	2.7378	1.78671	2.47487	3.87047	2.40809	1.62767	1.92549	3.89865	1.83148	5.61666	3.52904
ENSG00000164692	1.9951	2.63168	2.10338	0.414758	1.64353	3.28278	2.15209	1.75601	2.42063	4.19233	2.60262	0.955961	1.80258	3.97022	1.90407	4.28652	2.73256
ENSG00000213096	0.963482	0.149634	0.539566	0.278611	1.51379	0.0205407	1.21917	1.0658	0.518252	1.08913	0.86584	1.20584	0.50616	1.21214	-0.054091	-0.284553	0.694349
ENSG00000107796	0.718132	0.414565	0.536002	-1.06999	0.382979	-0.0686706	-0.410631	0.440426	-0.190721	1.70715	0.552689	-0.0447369	1.00967	1.93746	-0.568332	1.97183	1.93998
ENSG00000113140	0.97816	1.04579	0.39214	-0.0484626	-0.0580863	0.159105	0.0126098	0.0147499	-0.0470699	1.4242	0.313259	-0.379153	-0.111931	2.02536	-0.347982	1.94718	0.751293
ENSG00000185864	1.82689	-0.106201	-0.000429607	2.62604	0.797864	1.90286	0.0266904	0.119779	-0.187242	0.73216	0.483648	0.589276	0.330649	0.536794	1.0636	0.37003	0.0713493
ENSG00000263956	0.681841	0.304665	0.574229	0.832429	0.886284	1.45357	0.0732103	0.188897	-0.361533	0.232217	1.01352	0.820844	0.355462	1.0123	1.33046	-0.804655	-0.133101
ENSG00000175899	1.29539	1.51836	0.469617	-0.352793	-0.526291	0.394826	-0.299271	0.73881	-0.277643	1.31699	0.0442544	-0.0671977	0.463116	1.35751	-0.539851	0.726679	1.10723
ENSG00000109321	3.09063	3.33454	2.12336	0.837567	1.74905	0.657367	2.28155	1.33812	2.74547	3.49239	2.92913	2.32432	3.01664	2.83807	1.95589	-0.0909125	1.64679
ENSG00000168542	1.99902	2.50183	2.00013	0.186876	0.910234	1.69966	1.71746	1.30579	1.72028	3.30037	1.95276	0.715722	1.84208	3.4071	0.803984	4.15057	2.13758
ENSG00000112855	1.3763	0.166269	1.15813	0.494962	0.762468	0.970335	0.733738	1.2423	0.668271	0.989275	0.74297	0.732732	0.45585	0.827509	1.14599	1.49834	0.531224
ENSG00000013573	1.47113	0.710229	0.513626	2.74925	1.72744	2.23466	0.670734	1.31208	0.694712	0.744155	1.18754	0.238821	0.553729	0.662369	1.92348	1.45018	0.436648
ENSG00000219481	0.77307	1.17523	0.292101	1.66784	1.97149	1.65236	0.183775	-0.201951	0.946553	0.583767	1.0426	0.704186	1.69703	0.535091	2.13189	-0.0459171	1.07756
ENSG00000135976	0.443339	0.390277	-0.234548	2.12451	2.36796	2.6258	0.59397	0.68381	0.180023	0.137897	0.569851	0.624398	0.662442	0.276585	1.26567	1.0589	0.112772
ENSG00000128928	2.02125	-0.226644	0.722325	0.541647	0.485379	0.258396	0.608772	0.568501	0.483572	0.783154	1.33995	0.976196	0.245128	0.122759	0.475751	0.50245	0.703642
ENSG00000150527	2.06133	1.47007	1.08472	1.287	2.86429	2.82185	2.09161	2.29418	1.24313	1.46898	2.11596	2.15293	2.77244	1.25407	1.22298	1.14144	1.05473
ENSG00000169876	2.04806	0.59078	0.0632733	2.7977	4.02379	-0.407759	2.70897	-0.62151	-0.961018	0.601285	1.06083	1.19465	1.02161	0.297879	1.23015	0.308606	1.19044
ENSG00000111679	1.84366	0.785064	1.25226	1.29838	0.203874	1.12866	0.424671	1.02931	0.841232	0.825204	0.860165	1.26327	1.32863	1.04396	0.832213	0.467868	2.35078
ENSG00000198482	0.134064	1.44811	0.577847	0.358602	1.82179	1.5334	0.331421	0.101112	0.435525	0.279431	0.445262	0.654248	0.812532	0.321673	0.439126	0.0666832	0.587078
ENSG00000132963	1.18292	1.68995	2.0976	-0.218531	1.3742	0.818654	2.06648	1.81268	1.62189	1.93077	1.86526	2.1721	1.80387	1.96048	1.72529	0.917386	2.01111
ENSG00000172661	1.4204	2.09619	1.25232	2.17234	2.34958	1.64074	2.25554	1.62544	1.34972	2.12201	1.76804	2.08707	1.84163	2.37978	2.71561	2.36014	0.990151
ENSG00000204642	-0.0188572	0.630201	-0.0791756	1.94301	0.452747	0.304066	0.292771	0.73662	0.616441	-0.0486666	0.074577	0.483881	0.446516	-0.141379	-0.170152	-0.114931	0.86209
ENSG00000273136	1.38965	0.72886	0.615253	2.35181	1.17877	2.18803	0.883524	0.755028	0.0878617	2.16554	1.50025	0.618205	0.281157	1.38917	1.24983	2.53088	1.06487
ENSG00000163945	-0.03314	0.0690364	0.236243	2.02764	0.672575	1.05223	0.126738	0.404109	-0.331565	1.84302	0.354746	0.880268	0.316666	0.82665	1.97245	1.56041	0.764359
ENSG00000243716	2.02465	0.473639	0.847661	3.29551	1.20228	2.03198	0.291518	0.706076	0.772684	1.56414	1.04458	2.18191	1.82069	0.875392	2.13753	-0.529052	1.69274
ENSG00000147996	-0.0707808	0.831236	-0.399666	1.69532	1.00681	2.02604	0.735827	0.0467782	0.28148	0.992621	0.334094	0.145595	-0.117072	-0.257346	-0.39166	0.0179724	0.0641516
ENSG00000266338	2.05382	-0.176185	0.0903164	0.468055	2.66126	2.08694	0.43056	1.01117	0.340914	0.645614	1.00983	-0.203197	0.0676794	1.60405	1.44918	1.99054	-0.459703
ENSG00000182141	1.45321	-0.301505	-0.0605774	-0.0247915	0.622285	0.881483	0.487518	-0.108932	-0.528605	0.386914	0.448962	0.0521295	-0.195107	0.315193	0.507562	0.0574118	-0.428374
ENSG00000085063	0.859798	1.79975	0.622579	0.0635279	0.25198	0.751798	0.739846	0.688842	0.753687	1.31765	0.643548	0.914013	0.348615	0.515131	-0.654809	0.350565	1.34168
ENSG00000256771	-0.383708	1.10331	-0.085168	-0.253771	1.72529	-0.137348	0.459232	0.223348	0.241217	0.286268	0.532385	-0.114909	0.301277	0.768189	0.0257325	0.254554	0.331636
ENSG00000261609	0.312622	0.175669	-0.288415	0.767018	0.990202	1.01688	0.219302	0.234252	0.262422	0.0132814	0.239927	0.5763	0.325658	-0.409355	0.702821	-0.519462	-0.127879
ENSG00000166575	1.25574	1.56683	0.493416	-0.313354	0.699139	1.1624	0.912089	1.27723	1.18244	1.0193	1.38052	0.828587	0.138321	0.720788	0.115557	0.211746	1.33194
ENSG00000187498	-0.271986	0.65876	0.779607	0.308865	0.0666764	0.948532	-0.133567	-0.185452	0.106491	1.50464	0.455352	-0.831092	-0.276799	1.44538	1.20632	2.67032	0.49317
ENSG00000088682	1.11703	1.1415	1.09822	0.458575	0.217445	0.12948	0.426706	0.919011	1.24932	0.816936	0.997216	0.840301	0.683065	1.08102	0.596995	0.339972	1.33083
ENSG00000277775	1.38327	2.57283	-0.0417154	-0.669986	0.365349	1.29966	2.01642	1.32414	1.74844	1.65082	1.74439	1.12988	1.86187	0.809391	0.511129	0.386232	2.47702
ENSG00000185404	1.06439	-0.60528	-0.12082	2.09233	1.26967	0.408753	0.788144	-0.198132	0.135245	0.075883	-0.0679959	0.870705	0.189723	0.477674	0.777313	0.672988	1.3242
ENSG00000112367	0.389275	0.572971	0.644216	0.437278	0.242275	1.29027	0.54375	0.717083	0.0341693	0.047055	0.142884	0.414437	0.393719	0.666487	0.598864	-0.0840353	0.800845
ENSG00000117228	0.723931	1.02109	0.946105	0.68375	0.735581	0.0259603	0.774503	0.512024	0.584931	0.986803	0.539996	2.18694	0.543261	0.936257	0.0254457	2.41872	1.68239
ENSG00000160336	0.2301	1.01959	0.044256	1.18526	1.59269	1.32042	0.882791	0.327599	1.05492	0.656888	0.612738	0.654814	0.598002	1.28707	0.996114	0.0538724	0.980508
ENSG00000158352	0.536202	0.369212	1.12621	0.962322	1.33775	0.897536	-0.0215044	0.0421498	0.705232	0.688937	1.00479	1.00006	1.4052	1.38208	1.04321	-0.216605	-0.474946
ENSG00000227345	1.75108	1.04049	0.308262	0.536836	2.98954	1.48587	1.65253	0.869499	1.82498	0.982105	1.19819	1.83803	1.30653	0.958083	1.19622	0.778199	0.978719
ENSG00000180257	1.00183	1.30963	-0.347692	-0.320876	0.322017	1.28684	0.269352	0.406469	0.483129	0.250174	0.660209	0.309426	0.480571	0.291193	-0.921546	-0.724684	-0.143563
ENSG00000197372	-0.425928	0.816518	0.640979	-0.0203504	0.542213	0.131973	0.775149	0.438735	-0.0293858	0.413249	0.339036	0.228002	0.107056	0.637766	-0.648645	0.105389	0.874433
ENSG00000117983	3.57116	2.53239	4.32388	4.60584	1.75521	3.27733	4.0929	3.64691	-1.06889	1.6665	2.57784	1.45619	3.14637	0.139287	1.8232	3.32027	5.06044
ENSG00000173041	1.10483	-0.264685	-0.067895	-0.17394	0.674116	0.769992	-0.0153208	-0.208953	0.513017	0.287833	0.341957	-0.167671	0.487438	0.844216	-0.318096	-0.373445	0.338923
ENSG00000117054	1.15985	1.36782	0.654174	0.237549	1.0299	1.17891	0.618406	1.94237	1.20267	0.937794	0.901885	0.150329	0.763	0.564349	1.08836	1.75743	0.91909
ENSG00000213799	1.35085	0.0486979	0.416379	0.129121	1.69966	1.98545	0.892866	0.642393	0.817458	0.323694	0.709139	0.197496	-0.0161113	-0.192172	-0.175317	-0.199622	0.691114
ENSG00000138193	2.70907	2.13263	1.14676	0.386643	2.21771	2.63575	0.383725	1.42557	0.89188	1.25334	1.2935	2.48136	1.37177	0.23077	1.30914	0.603551	0.747039
ENSG00000136682	0.225646	0.895027	0.99907	2.33468	1.04241	1.27099	1.35025	1.41413	0.60601	1.01594	1.10498	0.774108	-0.254471	1.58374	0.819383	2.04442	0.11658
ENSG00000006652	1.37172	1.00101	0.179419	1.50701	1.33131	2.11424	0.0832154	1.14536	0.582283	1.31068	1.37099	0.756413	0.887684	0.97865	0.631351	0.802135	0.869036
ENSG00000274641	1.38197	0.618147	1.43488	0.450015	0.319496	-0.706644	1.72127	1.50345	1.07428	1.4322	1.17214	0.569405	2.01012	1.04233	1.25152	1.65817	1.47587
ENSG00000171124	0.816428	0.1742	-0.314357	0.818258	0.151849	0.334591	0.27838	0.607855	0.0680463	0.53209	-0.0760998	0.426814	-0.106211	0.0047172	0.489953	0.0683591	0.485611
ENSG00000005075	0.45056	0.376226	0.64517	-0.135601	0.105295	-0.713817	0.834247	1.33543	0.673618	1.30307	1.29227	0.449112	1.42032	0.984267	0.299539	-0.217248	0.873586
ENSG00000221838	0.0866395	0.24712	0.114804	0.378343	0.553833	0.345985	0.669448	-0.16021	0.218572	0.922377	0.632791	0.0494708	-0.285815	0.818995	1.08023	0.468261	-0.389365
ENSG00000156110	0.933792	0.228237	0.33047	-0.000635493	0.65685	0.86096	1.68758	1.68525	1.37119	0.690007	1.49706	1.22218	0.603926	0.858863	0.884264	0.112573	0.700048
ENSG00000054282	0.410319	0.643575	0.0451712	1.76981	0.756866	0.551446	0.426994	0.50384	0.0220452	0.365033	0.601244	0.321403	0.733043	0.276694	0.74982	0.0512061	0.193819
ENSG00000122674	0.744941	1.03331	0.354495	0.264705	-0.249289	-0.328341	0.50144	0.385236	0.284183	0.168675	0.488856	0.400426	0.319692	0.598676	0.255415	-0.150969	0.470024
ENSG00000124406	1.60492	0.604237	-0.0204881	0.108476	0.804115	2.02275	0.403804	0.604573	-0.199164	0.0757289	0.490115	1.19753	0.0785626	-0.0038339	0.310046	0.3512	0.857408
ENSG00000099290	1.48761	0.60359	1.02205	2.27409	1.98501	2.68408	2.54978	1.73436	2.4962	2.04718	2.38809	2.36916	1.47763	2.3329	2.17292	2.62741	1.54335
ENSG00000145191	0.859828	0.2932	0.491977	1.38977	0.247658	1.62898	0.93198	0.765542	1.17309	0.752887	1.05859	0.504141	0.595078	0.677423	1.36162	0.607232	0.35122
ENSG00000065618	0.698659	1.09088	0.335776	0.996654	1.86871	2.67605	0.68459	0.76056	1.53453	0.896479	1.5047	2.79335	1.92278	0.140232	0.505936	-0.779806	0.900123
ENSG00000067177	1.17876	-0.542449	0.0733356	0.553432	0.581891	0.337204	0.645498	0.461663	-0.242079	-0.17706	0.476374	0.321323	0.773855	0.282806	-0.418174	-0.279146	-0.115814
ENSG00000176387	1.00826	0.249236	0.363773	0.871846	-0.0275324	0.30538	-0.571134	0.227037	0.565393	0.435412	0.21321	0.792245	0.671739	0.314709	0.369135	-0.351297	0.185928
ENSG00000109046	1.62193	0.439749	0.977439	1.33322	0.800518	1.90593	0.182173	0.547524	0.0238822	0.172932	0.548107	0.436943	0.385432	0.0648868	-0.0521625	0.621138	0.735758
ENSG00000141076	0.987612	1.24339	1.05754	0.512885	0.692375	1.19116	1.68909	1.59173	1.91754	1.83285	1.36266	1.10957	1.03721	1.56551	1.02321	-0.387893	0.365215
ENSG00000225190	0.345045	0.809226	0.495578	-0.0551025	-0.206508	0.245839	-0.425018	0.377851	-0.10514	-0.236091	0.258475	0.155179	0.15075	0.0269545	-0.244576	0.776906	0.244435
ENSG00000116984	0.928102	0.960487	1.10718	1.29277	1.45367	0.940678	1.21661	1.01558	0.914282	1.69429	1.65142	1.54538	0.860363	0.964141	1.5091	0.328479	0.879637
ENSG00000077157	0.952338	0.375527	0.259373	1.05131	1.15837	1.17489	0.485128	-0.0785509	-0.534426	-0.338931	0.0912365	0.0645069	0.779837	-0.358756	0.528848	0.0669597	0.0331878
ENSG00000162688	2.28371	0.853808	0.898863	0.611296	1.06213	1.47248	1.69717	1.72225	1.15822	1.34079	1.08666	0.92018	1.55579	0.486742	0.562009	-0.194595	0.474507
ENSG00000046651	1.08089	1.11967	0.710362	1.39702	1.51011	1.98094	0.519261	0.699636	0.849414	0.906349	0.487998	0.425022	0.954433	0.611461	0.846401	0.523612	0.43919
ENSG00000136167	1.32713	0.874086	0.975538	-0.561406	0.0625237	0.62002	-0.0250835	0.518471	-0.503275	0.594493	-0.0510348	-0.200094	0.440055	0.838419	-0.115538	1.8979	1.97333
ENSG00000198814	0.311194	-0.0637851	0.359951	0.750513	1.1231	0.55271	1.02574	0.80921	0.75522	1.46845	1.3656	0.521538	1.39189	1.83027	-0.0574401	0.580773	2.07611
ENSG00000135899	0.636892	0.686418	0.933096	0.738243	1.13756	0.300797	0.878174	0.117907	0.518247	0.135164	-0.0298309	1.00291	0.192545	0.475869	-0.232753	1.11467	1.14862
ENSG00000068912	1.93092	1.28481	0.842518	-0.135489	0.463679	1.22037	0.927939	1.16238	0.849156	0.632235	0.675905	0.746394	0.636123	1.12453	0.181771	0.742879	0.83462
ENSG00000122507	-0.560263	0.636701	-0.243609	0.478994	0.169795	-0.194952	0.27043	0.500469	-0.119699	0.351848	0.142038	-0.0289721	0.503935	0.578396	0.515214	-0.402641	0.247726
ENSG00000099956	1.67148	1.10705	0.704764	0.180553	0.825961	1.14425	1.42231	1.57541	1.18235	1.38976	1.32888	1.19704	1.2292	1.58322	0.431545	1.21988	1.46091
ENSG00000134250	1.1145	0.657102	1.22015	0.808997	1.23424	0.597291	1.2249	0.913297	1.50198	1.23034	1.61721	0.6686	0.591381	1.05662	0.378296	1.72597	0.910713
ENSG00000083123	0.200768	0.828037	0.709475	0.48455	0.643914	1.15168	0.481371	1.07562	0.675767	0.700305	0.338786	0.388077	0.408031	0.935863	0.745011	-0.410262	0.0656288
ENSG00000147162	0.74912	0.740189	0.5284	2.0796	1.62976	1.92199	0.572288	0.747748	0.529665	0.882382	0.884617	1.16787	1.02341	1.55408	0.381585	0.453254	0.828376
ENSG00000062038	0.724493	0.325815	-0.116569	1.62141	0.225689	1.56557	1.08746	1.04556	1.41046	0.603873	1.22592	0.0567764	-0.323707	0.799638	0.377921	0.408219	0.443374
ENSG00000103051	0.609727	1.76302	0.274635	1.70028	1.19877	1.17807	1.2636	0.922602	0.938392	0.948934	0.65608	1.36885	-0.117896	0.630614	1.00855	0.63071	0.264004
ENSG00000196116	0.622619	-0.162746	0.487712	0.653243	0.647773	0.35605	0.919004	0.875041	1.01422	0.373386	0.706778	0.963908	0.330992	0.710801	0.344569	0.400777	0.88652
ENSG00000121691	0.714826	0.601679	0.790939	0.338558	0.64453	0.410571	1.11742	1.72626	2.15739	1.28984	1.81116	1.32046	0.919886	1.07146	0.616334	0.465218	1.66443
ENSG00000044446	0.507006	-0.112808	0.899103	1.90781	0.513387	0.418697	0.475502	0.856645	0.0819078	0.910821	0.603637	0.347519	0.704729	0.932995	1.13168	0.45505	0.0847798
ENSG00000122862	0.304993	0.893183	0.298757	0.194002	0.0124678	0.366839	-0.426047	-0.0743864	-0.552589	0.169415	-0.665981	-0.668842	0.0880389	0.75385	0.202329	1.62933	1.06492
ENSG00000106258	-0.229578	-0.102164	-0.0853823	2.82095	2.39372	2.83254	0.612744	1.96584	0.000530722	1.15001	0.903033	1.69672	1.14691	0.314245	0.327399	-0.14978	0.436009
ENSG00000120868	1.17354	0.716631	1.43038	0.766081	1.84865	1.58919	0.791055	1.08619	0.48575	1.12763	1.30421	1.66765	0.883312	0.866209	0.950933	-0.0328557	0.773249
ENSG00000095110	1.6588	0.098042	0.334915	0.477184	0.0383471	0.401251	0.0704658	0.984717	-1.31509	-0.64924	-0.105596	0.950927	0.287413	-1.00992	-0.545399	-0.912445	0.873713
ENSG00000116957	0.795548	0.634164	0.194682	-0.0148473	0.379674	0.29479	0.929061	0.0471604	0.925616	0.988016	0.831583	0.905562	0.315114	0.240688	0.541444	-0.0830377	-0.475904
ENSG00000146757	-0.23521	0.0114934	0.292885	-0.724236	1.42347	0.403437	0.499821	-0.0226384	0.703694	0.727827	0.863768	0.493172	-0.0935242	0.656757	-0.147777	0.00487943	-0.238031
ENSG00000171466	0.225347	-0.0216367	0.141099	0.130241	0.580192	0.472296	0.263662	0.402061	-0.215372	0.21425	0.487518	0.171751	0.535026	0.511047	0.440592	-0.0525856	0.969125
ENSG00000164024	1.30518	0.18817	0.619965	-0.0160832	0.0691855	0.440713	0.983567	0.640066	0.512755	0.239251	0.89752	1.10446	0.69788	0.990692	0.948482	-0.241504	0.609451
ENSG00000151849	1.23761	0.943292	0.339959	1.02414	0.608058	0.471645	0.201035	0.0968486	-0.0114538	0.571007	0.228997	-0.109964	0.678555	-0.0967984	1.72101	-0.0622107	0.43079
ENSG00000213793	0.513902	0.195071	-0.00970534	0.0957689	0.400426	1.75148	0.871042	0.455648	1.07701	0.398743	0.348703	0.0702349	-0.0445499	0.396069	-0.303031	0.0273703	-0.0604057
ENSG00000157764	1.35786	1.67044	1.56454	1.25622	1.00088	0.794131	0.901121	1.22524	0.951992	0.678248	0.843291	1.15127	0.904999	0.99809	0.637108	-0.226504	0.754184
ENSG00000143367	0.419118	1.47298	0.779105	1.59102	1.03477	0.457076	0.218906	0.906687	0.246273	1.21392	1.07685	0.33456	0.714536	0.353184	0.658643	0.0737314	0.34824
ENSG00000145495	1.82525	0.898877	0.70907	1.87293	1.24629	1.90113	1.13469	1.07242	1.30301	1.02955	1.10766	2.13211	1.21233	0.596465	1.18806	1.06167	1.46503
ENSG00000115159	2.07353	0.68538	0.943495	0.444753	1.4321	1.66928	1.06621	0.898062	1.3133	0.944613	1.33169	1.17812	0.729267	0.968536	-0.0972387	0.743262	0.798275
ENSG00000072121	0.687026	0.234689	0.788168	0.862683	0.906266	1.58591	1.05104	0.388623	-0.120551	0.4461	0.735783	0.807164	1.00729	0.656968	0.352866	0.00884	0.7263
ENSG00000129566	1.83689	0.91966	0.341303	1.15003	1.34797	1.12466	0.509549	0.613688	0.113774	0.285448	0.824586	0.766725	1.37365	0.73591	1.20656	1.75361	0.85011
ENSG00000092330	1.01723	-0.149832	0.430062	-0.18017	0.35386	-0.718418	0.943859	0.529283	-0.0925757	0.711619	1.44161	0.15688	1.23917	0.465618	0.132885	0.964995	1.71121
ENSG00000125356	0.258631	1.16202	0.527937	0.182927	0.12251	0.188859	1.29154	1.61915	0.661773	1.84194	1.45206	0.889725	2.07878	-0.050359	1.17857	1.57395	0.974981
ENSG00000106636	0.798215	0.898834	0.749927	0.423179	-0.0859409	0.669164	-0.0594334	0.566686	1.15986	0.554421	0.941219	0.80277	0.0946462	1.07358	0.106397	0.264203	0.801709
ENSG00000244734	4.16385	-0.78587	-0.418958	-0.713246	-0.25758	-0.43797	0.12081	2.23327	-1.00029	2.13631	-0.0650926	0.12557	2.99001	-0.358332	-0.982999	0.479609	1.12165
ENSG00000134057	0.452814	1.27947	0.751399	-0.156594	0.559999	0.392115	1.19826	1.21584	0.800569	0.528182	0.761086	0.642045	0.717786	0.407939	0.699059	1.02963	1.02743
ENSG00000049860	1.70174	1.89318	1.27546	0.422437	0.635087	2.06364	2.20026	2.29978	2.06432	2.08504	1.40013	1.153	1.58644	1.40698	1.52487	0.94255	1.94917
ENSG00000142675	1.43703	-0.13021	0.652107	2.08238	0.654958	0.485204	0.164386	0.258584	0.755121	0.46325	0.269688	1.32477	0.349229	0.956248	0.812139	0.0190228	0.16173
ENSG00000099246	1.24601	2.07754	1.02284	-0.484242	1.83581	0.767269	1.03419	1.5542	1.11821	1.71123	1.42181	1.29029	1.60488	0.926412	1.5625	1.04315	1.78279
ENSG00000164597	1.38007	1.61634	1.06643	2.58864	1.37092	2.17117	1.96585	1.57805	1.28209	1.58595	1.56704	1.00119	1.36238	1.63569	1.53809	0.285337	1.11875
ENSG00000109920	1.1738	0.782227	1.65941	1.58942	1.28621	2.55494	1.21958	0.857395	0.65966	1.05007	0.731029	0.826545	1.38241	0.470878	1.45543	0.997841	1.1733
ENSG00000169032	0.127003	0.985962	0.927715	0.176941	0.0566992	0.135209	0.950532	0.992335	0.708365	0.718874	0.962186	0.971919	1.08484	0.0381767	0.412484	1.02495	1.28723
ENSG00000131462	0.596914	0.741333	1.55747	0.512171	0.140252	0.333827	0.983917	1.12369	1.56634	0.780165	0.919619	0.852243	0.644281	1.32705	0.143997	0.967298	0.343237
ENSG00000068697	0.858303	2.60987	1.77711	0.130892	1.11822	-0.0695095	1.18306	1.41917	1.79353	1.22209	1.50548	2.1355	0.993227	1.32124	0.483345	0.802628	0.868704
ENSG00000213341	0.468666	1.14744	0.575673	-0.355262	0.564825	0.684056	0.395375	0.994452	0.840072	0.764374	1.08806	0.71307	0.892496	0.601833	0.422849	0.444172	0.805493
ENSG00000225830	0.492175	0.458652	-0.141188	0.665195	0.711829	0.511838	0.333205	0.336151	0.874759	0.195966	0.745363	1.13596	0.485251	0.841501	1.16401	1.00959	0.617655
ENSG00000140650	-0.184457	0.684234	0.537527	1.75581	1.54518	0.148512	0.644367	0.940408	1.25936	1.38158	1.06079	1.42131	0.314053	0.945786	1.43015	0.0630147	0.550337
ENSG00000171843	1.89884	2.36683	1.77473	0.60824	1.78457	1.1038	1.2348	1.00107	0.66465	0.996903	1.51469	0.529612	1.96942	0.836824	0.737111	0.633097	1.11893
ENSG00000163161	0.500151	0.786769	0.19668	0.777419	1.08538	1.14136	0.359512	-0.0548714	0.262248	0.32579	0.475419	0.399488	0.568216	0.133464	0.383838	0.31787	0.339562
ENSG00000165775	0.0433377	0.744878	0.447426	-0.0770339	0.427899	-0.301015	0.0978487	-0.025575	0.439674	0.644095	0.71585	0.944891	0.173407	1.22607	-0.0308054	0.582055	0.633425
ENSG00000135365	1.29668	0.516753	0.951779	0.946745	0.0332596	0.730063	0.0392829	0.430388	0.176126	0.136273	0.287302	-0.0017709	0.637188	0.139451	0.259956	-0.0770436	0.461457
ENSG00000164611	0.789177	1.19711	1.46192	0.304276	0.388805	0.55475	1.66436	1.70104	1.00579	0.823779	0.452022	0.955766	1.33109	0.121898	0.717666	1.78508	0.577958
ENSG00000140718	0.606431	0.674263	0.518298	1.69668	0.560931	0.981822	0.414707	1.04066	0.624449	0.719399	0.786962	0.287076	0.886141	1.20185	0.525342	0.382664	0.572598
ENSG00000186951	0.251733	0.220812	0.187221	0.449603	0.140163	0.129984	0.208238	0.00338562	0.608585	-0.0273434	0.35228	0.124275	-0.0585534	0.499275	0.0316416	0.191937	0.0129342
ENSG00000165699	0.490612	0.637247	0.290947	1.46086	0.640776	0.881231	0.585692	0.754451	0.206244	0.0572008	0.504	0.706855	0.426549	0.876722	1.22106	-0.170698	0.320167
ENSG00000137478	1.15285	0.680894	-0.0162311	-0.222789	-0.0527483	0.51538	-0.0712083	0.49737	0.46761	0.0379115	0.370307	0.615317	0.399679	0.423189	-0.199987	0.37154	0.664092
ENSG00000108443	1.18321	0.824438	0.675558	0.361015	-0.18545	-0.102951	0.466153	0.649055	0.0148216	-0.0771633	0.196522	-0.0549047	0.0820835	0.0087578	0.363287	-0.479587	0.812374
ENSG00000132485	1.19919	1.43096	1.3418	1.45636	2.07742	2.28645	1.29211	0.940376	1.01812	1.05453	0.561608	1.63715	1.16817	0.708269	1.09841	1.30761	1.8006
ENSG00000166949	0.600106	0.383897	0.997405	0.702003	0.0246658	0.160275	-0.0750119	0.440484	0.525055	0.868028	0.53227	0.842336	0.736391	-0.104417	0.518116	0.0326547	0.695332
ENSG00000168765	0.0454547	0.169529	0.617341	-0.345759	-0.180227	0.297875	0.328887	-0.486912	0.854518	0.366616	0.236161	-0.240351	-0.742304	0.257092	0.990059	0.83418	0.0849553
ENSG00000198466	1.16973	0.570123	0.0265145	0.753748	1.09311	2.62746	0.809256	0.536299	0.496059	0.506026	0.333566	1.11067	0.250385	0.51652	0.900435	0.498398	0.317798
ENSG00000107779	0.321423	0.111146	0.401447	-0.098333	1.26404	0.087149	0.137998	0.458842	0.669129	0.0496557	0.802011	0.802041	0.173425	0.859508	0.6707	-0.851171	0.00269112
ENSG00000125351	0.526174	0.890169	0.684336	1.04112	-0.0698782	1.09705	0.774016	0.0949761	0.145616	0.601403	0.237724	0.582885	0.561408	-0.0483832	0.8786	0.797938	-0.229471
ENSG00000197822	-0.515176	1.05176	-0.110846	0.428526	0.71192	0.0840993	0.355921	0.170758	0.538122	-0.0280337	0.357443	0.195698	-0.103418	-0.0219935	-0.172192	-0.475356	0.478281
ENSG00000134987	0.429964	1.92968	1.48335	0.832322	1.13433	0.947318	1.68473	1.31292	1.0563	0.8558	1.10662	0.45842	0.222993	0.868331	0.911609	0.679661	1.03911
ENSG00000196878	1.70464	-0.103522	1.04843	1.5158	1.8538	1.48378	0.687845	1.22883	1.01451	1.2962	1.93623	1.25173	0.889395	1.19528	1.64606	0.164264	1.34498
ENSG00000012174	0.054004	-0.484735	-0.239483	-0.702668	-0.224957	-0.637122	0.51743	-0.0692398	0.113323	0.981651	0.607023	0.362196	0.0354049	0.300953	-0.436456	0.520268	-0.268101
ENSG00000182903	-0.23856	0.209035	-0.0503946	0.812401	1.7037	2.65913	1.12746	0.57815	0.669979	0.724317	0.692479	0.782101	0.56817	0.360804	1.25727	0.599738	0.485709
ENSG00000119685	1.14317	0.707816	0.430614	1.17689	1.12137	0.619299	0.607745	0.863038	0.506066	0.953902	1.03523	0.992731	1.12522	0.364817	0.702438	0.0946178	0.0943416
ENSG00000136143	2.5431	0.686487	0.754396	-0.0372607	0.389897	-0.137473	0.913211	0.78546	0.361981	0.822083	0.844409	1.26583	0.805582	0.843691	0.895369	0.115427	1.16409
ENSG00000065154	1.40188	0.0151714	1.04881	-0.846874	-0.165016	1.41172	0.347993	0.520239	1.2254	0.813228	1.09359	0.111202	1.31994	1.07628	-0.0953442	0.581529	1.59041
ENSG00000159128	1.15568	1.66754	1.1094	0.180336	0.505484	-0.0721593	0.701639	1.42173	1.10022	1.56512	1.29696	1.06615	1.33554	1.31087	-0.301716	0.167321	2.72731
ENSG00000197713	-0.389484	1.05415	0.162012	0.164898	1.00938	-0.5055	0.953896	0.452423	0.612155	0.879732	0.96748	1.37531	1.01447	0.496854	0.228982	0.360389	0.378762
ENSG00000133110	0.53967	0.211183	-0.629298	-1.32069	-0.663326	0.366996	-0.693652	-0.620803	-0.697307	0.0870749	-0.250741	-0.189893	-0.61118	1.15511	-1.17489	-0.24678	0.153216
ENSG00000278588	1.77925	1.58962	-0.519419	-0.106188	0.484841	0.078479	1.41913	1.29707	1.79978	1.2043	1.52269	1.30314	0.977065	1.11286	-0.406007	0.873856	1.15836
ENSG00000168538	1.65996	-0.223001	0.515133	0.263132	0.836649	1.02785	0.719473	0.792908	0.37574	0.70472	0.442632	1.02159	0.722315	0.814003	0.75104	-0.485114	0.209121
ENSG00000182220	0.821067	1.11756	0.793153	-0.535635	-0.0245297	-0.0857506	1.06616	0.476494	1.26851	1.21046	0.953322	1.42973	0.287026	1.13781	0.678063	-0.309383	-0.15709
ENSG00000169908	0.51372	0.389965	-0.643738	-0.0698994	0.736736	-0.0884659	0.640784	1.00015	0.356415	0.660429	0.405617	-0.0640476	0.303526	1.07428	-0.85467	0.924674	1.07826
ENSG00000110395	0.376828	0.994392	-0.0956968	0.409891	0.592906	1.35862	0.679076	1.0556	0.306265	1.46245	1.10555	0.302219	0.904738	1.38571	0.679998	-0.331829	0.417819
ENSG00000170525	0.257856	1.15392	0.73884	1.19075	0.305315	1.91955	0.252615	0.142226	0.216254	0.26808	0.0781151	0.117245	0.617006	0.362212	1.02492	1.26279	1.72232
ENSG00000196704	0.864172	0.420792	0.535943	0.140533	0.0814984	-0.209717	0.760308	0.929594	0.80722	0.999381	0.602065	0.71673	0.4846	1.26029	0.399051	0.13496	0.282433
ENSG00000177054	0.550637	0.389484	0.33755	-0.205526	0.259579	0.147807	0.812287	0.336852	-0.13491	-0.336192	0.103736	0.815236	0.492032	-0.163067	-0.352594	-0.234105	-0.111082
ENSG00000112282	1.10339	1.24661	0.570585	0.928758	2.33609	1.18135	0.964529	0.965513	1.23382	0.703671	0.616443	0.835088	0.737842	0.843313	0.671229	-0.274591	0.569065
ENSG00000176783	1.53255	0.136309	0.740445	0.52709	0.0574442	0.790132	0.542092	0.528322	0.638325	0.795695	0.538773	0.235734	0.111258	-0.0709512	1.18474	0.429307	0.626523
ENSG00000117298	0.948262	0.923997	0.482565	0.0594258	0.92637	1.52627	0.978676	-0.0056641	0.992926	0.854239	0.730874	0.292451	0.388116	0.93965	0.0334508	0.495562	1.02034
ENSG00000050327	1.79955	0.734331	1.7283	1.82133	1.23372	0.00689581	0.164973	0.990747	0.885356	0.612438	1.32492	1.16722	0.89773	1.36876	1.38435	0.630983	0.916461
ENSG00000149311	0.215074	1.50107	1.42708	1.31046	2.10603	2.13845	1.64182	1.41833	0.632431	0.944183	1.31107	1.37198	0.791009	1.33444	1.71807	0.21306	1.30225
ENSG00000152291	1.27	2.40079	1.55261	2.4282	3.00348	2.88226	1.4636	1.28842	2.41858	1.96312	1.80439	1.97982	1.68379	1.97724	1.19158	1.75614	1.45833
ENSG00000196747	0.513932	1.10316	1.78345	-0.252843	0.43831	-0.468801	1.35273	1.08522	1.29988	1.08545	1.18639	0.578881	1.38419	1.23361	0.235112	1.23882	1.24381
ENSG00000277224	1.5505	2.76581	2.20686	0.259508	1.74827	0.514624	1.841	2.02002	1.63453	1.84951	2.26345	1.70838	2.1128	1.91041	1.31475	1.53885	2.5626
ENSG00000003393	0.941306	-0.613408	0.174433	0.425387	0.457735	1.28582	0.379366	-0.0390774	0.419812	-0.107399	0.466145	0.200856	0.511464	0.634621	0.221075	0.89306	0.21717
ENSG00000198625	2.09256	1.24624	0.012065	1.01527	0.5028	1.78652	0.533528	0.76963	-0.307198	0.563811	0.717796	0.143823	0.36516	0.583353	1.05419	0.227525	0.504647
ENSG00000156931	1.60428	1.48175	0.47409	0.787371	0.718599	0.579329	1.03065	1.06387	0.781629	0.805833	1.04041	0.854125	1.16132	0.882685	0.808327	0.824965	0.928654
ENSG00000159459	1.06292	0.488065	0.644612	0.696229	0.734	1.51117	1.01066	1.1767	1.58962	0.947224	1.22761	0.958078	0.817976	0.413723	0.520925	0.26364	0.700734
ENSG00000010438	2.03789	2.95081	1.84608	0.673914	1.40021	1.36103	2.22278	0.930323	1.75173	1.71127	1.59677	2.42796	1.94481	2.4951	0.434523	1.39963	2.15174
ENSG00000135945	1.37886	0.54321	0.486065	0.469178	1.16962	0.753831	0.0866152	0.433873	0.406094	0.36663	0.305788	0.531865	0.193875	0.480982	0.575451	-0.514957	-0.0561196
ENSG00000172890	1.72427	0.496493	0.177022	1.74225	1.33756	1.46306	0.249814	0.587898	0.744452	0.838274	0.772559	0.609295	0.877659	0.611942	1.36676	0.175479	0.253142
ENSG00000156313	2.06147	0.797164	0.296362	1.61593	1.43483	1.48269	1.17219	0.350772	-0.0289981	0.639554	0.503125	0.163256	0.750437	0.873866	1.27765	0.781633	0.0972168
ENSG00000143669	2.33034	0.0454494	0.914155	0.87865	1.6735	1.31285	0.822242	0.353954	0.560776	0.200896	0.554715	1.09971	1.22764	0.450022	0.470218	0.578736	1.06252
ENSG00000198682	1.61582	0.490416	1.58419	0.940133	0.754611	0.00377065	0.57322	2.16574	1.56126	0.678077	1.70013	1.39162	1.47312	0.00511504	0.722196	1.53722	2.41168
ENSG00000127329	1.21865	-0.0252086	-0.0256722	-0.118256	1.20374	1.64299	0.50274	0.614675	0.948878	0.244046	0.647275	1.07984	0.190101	-0.0824134	-0.014438	0.555024	-0.510935
ENSG00000109458	1.11171	0.103826	0.524046	0.591461	1.60347	0.720203	-0.127054	0.887	-0.194723	0.516745	0.532713	1.32375	0.690348	0.873782	0.526241	0.294911	0.675332
ENSG00000067182	0.391349	0.669175	1.1826	0.560197	0.369666	1.2117	0.418217	0.650544	0.338596	0.848031	0.900505	0.735881	1.09295	0.693577	-0.18244	1.08125	1.54854
ENSG00000106144	1.25571	-0.548724	0.236968	1.20761	0.633996	1.65476	0.721294	0.97502	0.910631	1.3429	1.15359	1.02872	1.02907	1.1674	0.746698	1.00639	0.47926
ENSG00000168216	0.190321	1.35742	0.239969	-0.122853	0.757653	1.02798	0.75236	1.12159	0.976039	1.28094	0.379028	1.12832	0.79466	1.05542	-0.28887	-0.346966	1.15543
ENSG00000134444	0.993147	0.959746	0.875419	0.35241	0.503515	1.64587	0.506269	0.315353	0.360785	0.602119	0.435971	0.81419	0.798222	0.290152	0.360521	0.911007	0.601801
ENSG00000042088	-0.12029	-0.20694	0.413977	0.385844	0.496785	0.38876	0.320514	0.856793	-0.149857	0.42253	1.0342	0.00615583	0.44711	0.438314	-0.0819038	-0.12483	0.341082
ENSG00000073417	2.24398	1.25858	1.10672	0.809024	1.34621	1.33467	0.89894	0.727291	1.15808	1.09421	0.830821	1.09643	1.27133	0.721438	0.741658	1.14727	0.931305
ENSG00000110330	1.01007	0.88665	0.268755	-0.0996217	0.64675	0.822705	0.233276	0.882609	-0.257984	0.504149	0.624211	0.674807	0.776335	0.532933	0.020198	0.521703	1.51956
ENSG00000138185	1.09692	-0.474187	-0.508258	-0.766871	-0.517947	-0.146688	-0.741982	-0.6973	-0.650712	-0.0514389	-0.631914	-0.811216	-0.196409	0.176678	-0.879389	-0.27274	-0.55422
ENSG00000125952	1.58014	0.0314328	1.2691	0.935276	0.70674	0.115552	1.08154	0.943661	0.574435	0.454371	1.24125	1.51091	1.80405	1.03943	0.942036	0.164416	1.67816
ENSG00000274290	-0.182928	0.442906	-0.11523	0.441505	0.171524	-0.116564	1.01513	1.4989	1.83889	1.71786	1.91768	0.757429	1.2113	1.01318	-0.386036	2.05063	2.89119
ENSG00000185344	0.053794	-0.0741247	0.088017	0.174792	-0.022191	0.701425	0.410106	0.645349	0.586686	0.662748	0.518981	0.411615	0.535748	0.923868	0.927476	-0.185681	-0.055023
ENSG00000136104	0.741433	0.936971	0.411331	0.0234334	0.892839	0.42303	1.16138	1.31825	0.920539	1.53167	1.26816	1.40123	1.47071	1.67789	1.22961	-0.0884424	0.195931
ENSG00000171720	0.761726	-0.259482	0.455803	-0.234066	-0.0473027	0.671021	1.02081	0.988497	0.8253	0.768664	0.454543	0.887783	0.981526	0.516176	0.792155	0.357126	0.158686
ENSG00000053747	1.86166	2.3623	0.899054	0.274306	2.22752	2.79531	1.80722	1.75238	1.85934	1.48369	1.8417	1.47865	1.81978	0.291677	1.80285	-0.12281	1.16424
ENSG00000170266	1.38441	0.751486	0.528866	-0.0730674	0.872453	-0.275772	1.17274	0.704851	1.44469	0.926395	1.29852	0.705975	0.592658	0.752392	0.141305	-0.661719	0.771458
ENSG00000276368	0.0963816	0.886159	0.934024	-0.725675	-0.223187	-0.586991	1.27291	1.40451	1.23686	1.03495	1.237	1.14478	0.928975	1.04837	0.388628	0.843759	0.861228
ENSG00000121931	0.397116	0.139241	0.0218836	-0.891596	0.79191	-0.755206	0.000143994	-0.548782	0.515504	0.19878	0.110326	0.183503	0.0499643	0.283784	-0.133808	-0.265222	0.45994
ENSG00000145349	1.06265	0.372241	0.222711	0.931987	1.57755	1.16896	1.19728	0.820272	0.0100987	0.320755	0.769126	0.520931	0.963586	0.120664	0.614905	0.637929	1.34121
ENSG00000011566	0.689241	0.545805	1.36147	0.881031	1.91526	1.88183	1.08405	0.823298	1.17999	1.00532	1.4426	0.599738	0.929716	1.09583	0.914082	0.0348133	1.37728
ENSG00000138303	0.174821	1.23998	-0.248089	-0.617712	0.109859	-0.418476	0.891437	1.03599	0.560441	-0.0652649	0.219186	0.795945	0.449767	0.573258	0.401012	0.286076	-0.102629
ENSG00000134291	1.52235	0.722479	1.35358	0.378966	0.122474	0.682952	1.25348	1.45427	1.87214	1.16857	1.48653	1.58615	0.905236	1.23543	-0.014086	0.724628	1.0973
ENSG00000120008	1.03696	1.55245	0.75921	1.17867	1.88859	1.95792	1.29436	0.692977	1.24719	0.911106	1.59507	1.52587	1.20288	1.09912	1.81798	0.299501	0.777221
ENSG00000118246	1.43585	-0.279949	0.18343	-0.0648081	1.33987	0.587638	0.950052	0.165653	1.03158	0.485062	0.731407	0.651805	0.222032	0.870151	0.514909	-0.162688	-0.143967
ENSG00000076242	1.16961	0.50496	-0.45226	0.181715	-0.00737076	0.903353	0.798012	0.419792	0.537699	0.530645	1.13603	0.792506	-0.351986	1.25706	1.04455	-0.862721	-0.249504
ENSG00000256269	0.170045	0.234466	-0.171377	-0.0372382	-0.38156	-0.0316169	0.51964	0.832733	-0.268206	0.402817	0.716729	0.0568435	0.375567	0.394479	-0.349814	0.407393	0.522309
ENSG00000146282	2.71797	1.06924	1.79835	1.03176	2.37801	0.927195	1.87162	1.38186	1.67889	1.71569	1.29715	1.41864	1.68193	1.83978	1.40254	1.64422	1.12955
ENSG00000075651	1.50272	0.142138	0.0897845	1.42644	0.421181	0.659653	0.869691	1.73569	-0.399912	0.494329	0.514989	0.946407	0.2065	0.771807	0.471653	1.09896	0.880696
ENSG00000143252	1.23834	0.319768	1.68539	0.110064	0.654295	0.351748	1.19646	1.74276	1.22478	1.25359	1.7816	1.18141	1.20995	1.36928	1.33036	0.537303	0.68331
ENSG00000114904	1.13503	0.993369	1.2653	1.04395	0.594437	0.667311	1.00771	0.876825	1.10201	0.683481	1.27624	0.548602	0.626447	1.01367	1.0392	1.94746	1.56406
ENSG00000152556	0.5917	0.854482	0.906784	1.03523	0.655451	1.81478	1.25833	1.58297	1.35471	0.777525	1.57007	1.1894	1.0715	0.689947	1.04517	1.29004	1.36291
ENSG00000273703	-0.483809	0.419312	-0.788469	-0.725121	-0.0508498	-0.466161	0.733817	1.07645	0.61066	0.151608	1.29393	0.268343	0.116462	0.0724176	-0.0955681	0.386564	1.82958
ENSG00000155363	1.57524	0.400745	0.897123	0.550505	0.312483	0.572285	0.000700559	0.528249	0.422155	0.34189	0.319867	0.662906	0.319212	0.812877	0.433693	0.272117	0.815389
ENSG00000164258	1.19488	1.58694	-0.46879	-0.466463	-0.0737865	-0.54933	0.861091	1.06998	0.308416	0.744603	0.438259	1.10363	1.02212	-0.0990282	0.312894	0.131604	0.332074
ENSG00000150347	1.12097	0.330355	0.341416	0.356518	1.12878	1.2662	1.02484	0.635106	0.973757	0.846828	0.742266	1.10869	0.553438	0.639173	0.972257	0.46808	0.118363
ENSG00000139641	0.0955715	0.852953	0.319828	1.62799	0.352531	2.08547	0.992068	1.08791	1.46977	1.16346	1.29826	0.324818	-0.394133	0.43373	0.780649	0.838941	0.071434
ENSG00000132680	0.562674	0.343431	-0.520157	1.49784	0.116721	1.28623	0.165334	0.407862	0.108164	0.507077	0.237723	0.557793	-0.103554	0.594004	1.05426	0.436121	0.162333
ENSG00000198467	0.262307	1.17699	0.162417	1.86927	1.11449	0.688519	0.501303	1.62123	0.54501	2.26209	0.497237	0.183093	0.948111	2.00524	1.44147	2.59857	2.07758
ENSG00000101773	1.36243	2.06269	0.695986	0.496409	2.24866	1.62926	2.125	1.5575	1.05029	1.35494	1.36444	0.524026	0.911239	1.2087	1.36177	2.40105	1.54043
ENSG00000165929	0.589067	1.24613	1.31359	0.418961	1.28445	1.93182	1.56246	1.42577	0.259175	0.436568	1.06235	1.44236	1.28152	0.299848	0.133362	0.74086	1.68311
ENSG00000175198	2.14551	1.93197	0.671937	0.517384	0.771033	2.16557	1.47374	2.67746	1.64271	1.43547	1.10285	1.87046	0.993623	1.54994	1.91555	1.90397	0.251151
ENSG00000033627	0.555947	0.673397	0.210069	1.2089	0.564799	0.534619	0.107845	0.0834951	0.390717	0.0722988	0.134681	0.955879	0.335362	0.184367	1.06631	0.914817	0.520815
ENSG00000171530	1.02502	1.19959	1.00237	0.959046	0.39125	0.572233	1.41749	1.41798	0.72258	1.34726	0.96118	-0.438652	1.4401	0.513705	1.50021	1.52505	1.36988
ENSG00000132170	1.11077	0.781582	0.453172	0.367177	1.42139	2.32188	1.01516	1.27663	0.567976	1.31397	1.93035	0.665559	0.978832	0.267022	0.537064	0.274943	1.46647
ENSG00000078142	0.2454	0.00901182	-0.21467	0.347891	1.02187	1.3483	0.623367	0.0827575	-0.00593834	0.549118	0.433164	-0.111173	0.134885	0.639466	0.0746755	-0.343384	0.632326
ENSG00000080031	-0.295866	0.524543	0.156653	1.10744	0.999245	1.86664	-0.00360979	0.371014	0.350949	0.19079	0.441426	0.597226	0.660551	0.102404	0.441874	-0.108161	1.07599
ENSG00000148600	0.192568	1.97809	0.428233	1.56991	1.38574	1.27462	-0.598399	0.0912054	1.04528	1.09479	1.13531	1.12174	-0.609936	-0.00917565	1.30987	-0.827496	-0.769059
ENSG00000177239	0.168269	0.180508	0.119897	2.00552	0.941133	1.10044	0.958518	0.557794	0.730756	0.46883	0.768305	0.0687879	0.0181116	0.498107	1.06082	0.459252	0.269091
ENSG00000099622	0.521032	0.502611	0.834859	1.84359	1.23218	-0.440257	0.60112	1.69801	-0.543843	1.1471	1.19978	0.303512	1.42495	0.674549	1.80755	1.41719	0.958549
ENSG00000116285	1.40889	1.59441	0.64169	1.04214	0.171329	2.65224	0.590771	0.19035	-0.706332	0.712173	0.480564	0.459607	-0.253231	-0.0421031	-0.50185	0.131621	1.67381
ENSG00000196139	0.662587	0.886084	0.906477	-0.0687344	0.504688	-0.697364	1.1651	0.548966	1.08188	1.01163	0.423022	1.59128	1.34878	2.2023	-0.538355	0.494796	0.383554
ENSG00000103091	0.451381	1.03401	0.382898	1.68738	1.95944	1.24351	0.469644	0.322027	0.240644	0.621864	0.453431	1.18812	-0.14485	0.97176	0.942818	0.124508	-0.0876835
ENSG00000126746	0.833332	0.544297	0.531235	0.653625	0.0422392	0.980014	0.721767	0.418838	0.834597	0.882484	0.851808	1.1016	0.811157	0.446451	0.372228	0.51105	0.263631
ENSG00000119899	-0.326008	0.598961	-0.13984	-0.352816	-0.358361	0.282528	0.629083	0.0628553	-0.269275	-0.0995984	-0.23301	0.0465359	-0.292618	-0.120243	-0.496247	-0.312952	0.392499
ENSG00000122376	0.839009	1.20121	0.818436	0.230223	1.21768	1.14186	0.529746	1.57114	1.7479	1.18592	1.82046	1.83576	1.43452	1.37183	1.31822	1.07217	1.54201
ENSG00000162231	0.247014	0.278428	0.101234	0.338098	0.830007	0.598073	0.290684	0.423995	0.690788	0.683078	0.339029	0.418185	0.208486	0.389763	0.605422	0.328347	0.983363
ENSG00000011295	0.358697	1.0896	1.36308	0.0588679	0.918047	0.386258	1.40266	1.42516	0.9743	0.967504	1.44163	0.858812	1.56663	1.74526	1.30842	0.855094	1.68337
ENSG00000171723	-0.123888	2.29355	-0.203798	1.24201	1.83617	1.59609	1.79452	1.41471	0.804611	0.581448	1.57572	1.00908	0.389057	0.607412	0.973271	0.347795	0.38962
ENSG00000105221	0.974594	0.883373	0.944508	1.16179	1.10499	1.51961	0.912632	0.650541	1.72759	0.982755	0.97863	1.87999	1.55285	1.53872	1.36904	1.59138	1.39821
ENSG00000135046	0.722541	0.615069	0.104398	0.52091	0.824914	1.5219	2.18062	0.90968	0.0477043	0.239097	0.55809	-0.740579	0.218919	0.205107	0.561373	1.50241	1.76365
ENSG00000140521	0.858438	0.201968	0.98403	1.90119	1.00134	1.03772	0.55464	1.13675	0.597039	1.20038	0.995081	1.09364	1.02073	0.0358067	0.957702	1.64164	1.72962
ENSG00000144554	0.267404	0.868563	-0.0599723	1.37075	0.928142	1.13943	1.53102	1.58924	1.04192	1.52156	1.22907	0.179097	0.212383	0.384225	1.7466	1.61706	0.499209
ENSG00000116288	2.41981	1.71698	2.01516	1.05185	1.50576	0.705331	2.44817	2.14867	2.51805	2.17373	1.9689	2.51604	1.62218	2.10517	2.37269	1.80282	2.29791
ENSG00000004864	2.43165	1.03304	1.82898	0.946273	1.01332	1.15898	1.3708	0.729012	1.34506	2.02448	1.59266	1.87766	1.8079	1.43884	1.50782	0.154386	0.882461
ENSG00000116133	0.335012	0.518825	1.17194	0.338216	0.033371	-0.186651	1.17564	1.30481	1.61925	1.34549	1.08653	0.868641	0.588146	0.573494	0.177921	0.639975	0.385097
ENSG00000171992	0.201644	0.0111136	0.286103	-0.116644	1.37173	0.237895	-0.154822	-0.57995	0.106602	0.185136	0.26739	0.306963	0.525734	0.420426	0.648929	-0.331866	0.673213
ENSG00000171456	1.8336	1.33791	1.69886	2.07723	1.43362	2.41328	0.807552	0.850224	1.46802	1.90644	1.64254	1.60675	0.917149	2.51187	1.59608	1.45002	0.812718
ENSG00000054690	-0.00756913	0.986857	0.269577	1.33723	1.60362	1.37812	0.204048	0.268961	-0.377271	0.101272	0.891143	0.864106	-0.0690097	0.170572	1.66124	1.26404	-0.108976
ENSG00000151327	0.100195	0.608828	-0.0551453	-0.27668	0.707081	0.60208	0.744887	0.646275	0.621393	0.738779	1.02039	0.011534	0.233998	0.358485	-0.130719	0.114057	1.00965
ENSG00000115020	1.07819	0.175367	0.597205	1.352	1.88545	1.29103	0.821649	0.649664	1.1061	1.08069	1.02412	1.2021	0.570458	1.1608	0.863895	0.606863	1.04908
ENSG00000112893	1.11072	1.13352	0.624601	0.758627	1.77615	1.00974	0.811867	1.08423	0.797695	0.403183	0.765321	0.771495	0.578431	0.957886	0.484443	-0.440582	1.16067
ENSG00000119718	0.88563	1.74585	0.368175	0.637626	0.818702	0.559046	0.27565	0.981344	0.17516	0.424304	0.716889	0.574697	0.485744	0.78809	-0.502328	-0.470465	0.828505
ENSG00000050393	0.379634	1.0599	0.59175	-0.314649	0.207369	-0.013058	0.313155	0.297974	0.46137	1.08129	0.377278	0.174193	0.591289	1.04553	0.816648	0.335837	0.063071
ENSG00000120254	0.359555	0.546951	1.08049	1.24118	0.44834	1.07269	0.642822	1.01304	0.74813	1.14555	0.880619	0.676031	0.984499	1.51474	1.58039	0.0494101	0.411853
ENSG00000179832	0.354941	0.676931	1.00471	2.38721	1.73816	1.94583	0.69614	0.697685	1.13017	1.11584	0.853148	1.16222	0.623927	1.38225	1.5504	0.788434	1.04596
ENSG00000070061	1.38018	0.57296	1.22299	2.02498	0.835745	1.37269	1.59916	1.14884	1.15935	0.696745	1.25268	0.47165	0.891212	1.68516	1.4818	1.41817	0.869198
ENSG00000235162	2.04045	0.440875	0.161172	-0.357299	0.72938	1.14845	0.772481	1.43124	0.3853	1.09279	1.45346	0.888037	2.02775	-0.124357	1.36102	0.217789	0.951929
ENSG00000100567	0.21726	1.25525	0.797904	-0.291169	0.353635	0.0416528	1.68074	1.34026	0.508213	0.560743	1.37037	1.33054	0.867146	0.92883	1.2416	0.664337	1.32879
ENSG00000166340	1.12266	0.720588	0.0329732	0.286635	0.634202	0.246646	0.207015	0.100021	0.636672	0.376067	0.317691	0.441827	0.603784	0.836204	-0.347927	0.353278	0.767541
ENSG00000075142	2.41379	2.77825	2.01473	0.827156	1.38659	0.52795	2.03779	2.2415	1.60226	1.66443	2.20269	2.81518	1.57052	2.05729	1.44524	-0.0499204	1.65733
ENSG00000109854	1.18274	1.28346	0.891213	0.043356	1.13208	0.0736596	0.881615	1.26871	1.15795	1.20454	1.25821	0.692641	0.498218	1.12123	0.529597	1.88002	0.569648
ENSG00000162889	1.27673	0.969594	0.873049	1.75323	0.779455	0.394949	0.636565	1.50787	1.56776	0.967492	1.60205	0.729474	1.14112	1.25804	1.06692	1.7443	1.01301
ENSG00000008710	0.509018	1.12579	-0.0287889	2.81648	0.745204	1.68581	-0.0231523	0.217586	0.142016	0.292464	0.390885	-0.250533	0.352294	0.571255	1.70642	1.06583	0.122575
ENSG00000184260	2.36496	2.1045	2.97548	0.186343	1.20034	1.03285	1.68013	2.53518	1.9182	1.90397	1.60345	1.72278	2.24237	1.15872	1.70839	2.3126	2.00106
ENSG00000160145	0.918091	0.799686	0.347546	1.21521	0.369032	1.97894	0.515657	-0.161336	0.481478	0.877589	0.905232	1.18567	1.11512	0.819252	1.04272	0.573717	0.162785
ENSG00000141644	0.688892	0.97423	0.739079	1.22093	0.774934	0.744738	0.573152	0.275731	-0.164683	0.435876	0.492905	0.75602	0.474043	0.650521	0.394821	1.02022	0.831811
ENSG00000119514	0.950856	-0.223445	0.189481	2.095	0.256753	1.23276	0.450102	1.02384	0.420613	0.454874	1.01055	0.272585	0.480128	-0.196723	1.08589	1.08377	0.295382
ENSG00000129353	0.705741	0.830114	0.907603	0.724146	0.345119	0.766928	0.776679	0.963539	0.286629	0.837058	1.0516	1.00096	0.68696	0.692602	0.706749	0.845214	1.32588
ENSG00000095015	2.38681	1.88793	1.12578	0.447697	1.0412	0.864224	1.20087	0.910994	0.94964	1.05591	0.803422	0.0710385	0.671665	0.606963	1.44384	-0.0964808	0.474144
ENSG00000166068	0.29303	0.427647	1.20527	0.4833	1.14525	1.09587	1.07408	1.35601	0.511581	1.03458	1.72033	0.838852	1.15325	0.512951	1.05957	1.89339	1.41366
ENSG00000140968	0.993155	0.921256	0.83137	0.472062	-0.124932	0.697434	0.626193	-0.304538	0.685307	0.791917	0.71874	0.112543	0.243556	-0.0151917	-0.573916	0.307557	0.177051
ENSG00000102119	1.23047	0.38601	0.729203	0.280005	0.00509027	-0.321831	-0.0731882	0.65519	0.486607	0.984429	0.461942	1.44034	1.10207	0.693964	0.100679	-0.40999	0.454119
ENSG00000119471	1.00103	-0.100557	0.430102	0.0507564	1.24011	0.819168	1.19655	0.829678	1.27001	0.556635	1.02735	0.328623	0.483767	0.877354	0.929316	1.0003	0.386503
ENSG00000110013	0.557483	0.995025	0.73135	0.430878	1.49912	1.13104	1.73432	0.44452	0.287293	0.282614	0.957541	1.3112	0.606336	0.620613	0.650992	0.0602299	0.422798
ENSG00000114098	0.636519	0.0805762	0.391999	0.306848	0.827798	0.564093	0.510702	0.361832	0.487392	0.512707	0.554191	0.855467	0.552057	-0.141227	0.59949	0.0702119	0.18867
ENSG00000008517	1.14155	1.6271	1.15918	-0.642689	1.12284	0.449546	0.112322	0.368514	0.85365	0.374849	0.527841	1.38044	1.06417	2.11952	0.655738	0.699946	0.829338
ENSG00000095585	0.0283667	0.252608	-0.154744	0.453622	-0.24745	-0.526046	-0.575861	0.365054	0.467834	0.0695006	-0.194138	0.796823	0.00885218	0.0220706	-0.00263445	-0.163437	-0.0533749
ENSG00000143624	0.983195	0.216128	0.775864	1.8219	1.084	1.63858	0.138416	1.13934	0.952785	1.12091	1.08931	0.929791	0.925309	0.282756	1.49762	0.504163	0.769666
ENSG00000150054	0.271346	0.951282	0.1303	0.102114	0.49103	-0.207572	0.465991	0.776918	0.0588288	0.495674	0.915746	-0.0706564	0.0132105	0.167925	0.890658	0.283189	0.274453
ENSG00000170581	1.52097	0.454318	0.286165	1.40221	0.909381	1.28932	-0.0893758	0.250107	0.762817	0.300298	0.405539	0.385521	0.0361253	0.305203	0.455816	0.866685	1.0056
ENSG00000163820	-0.253517	0.0582458	0.180803	2.48899	0.490256	1.21895	0.207586	1.0485	0.386061	0.795273	1.1007	0.16643	0.531936	0.504842	0.662016	1.45357	1.00909
ENSG00000125772	0.777773	0.0228085	0.291204	1.31813	1.48073	2.28144	0.58467	-0.023426	1.3844	1.03967	0.923525	1.08811	0.182	0.985495	0.330272	0.424124	0.848477
ENSG00000168172	1.26926	0.0977731	0.635484	0.387504	0.913349	1.73314	0.926349	0.235993	0.655837	0.407102	0.501437	0.426125	0.54968	0.6399	0.964271	0.167782	0.380917
ENSG00000090487	1.98545	0.289605	1.84831	-0.350075	0.168468	0.60545	1.71931	1.80156	1.10884	1.02412	1.39673	1.02035	1.35425	1.44681	1.29798	0.10456	1.39182
ENSG00000157450	0.453471	-0.318801	0.903029	0.780589	0.50032	0.891999	0.77516	0.651689	0.661092	0.435335	0.900213	0.495825	0.247976	0.0863048	0.0256165	0.271975	0.918296
ENSG00000120925	0.239372	-0.0800239	0.0886677	-0.960908	1.05349	-0.0298941	1.50028	0.236367	0.814653	0.353135	0.797693	0.644136	0.324984	0.204219	0.951828	0.0687266	0.0475112
ENSG00000121749	1.13082	0.375763	0.729534	1.99806	1.4895	1.32339	0.886234	1.15203	0.634588	0.995933	1.01162	1.03267	0.691867	0.469851	0.196805	0.411131	0.889662
ENSG00000039650	1.06954	0.672537	-0.203895	1.62441	0.869633	1.64381	0.583353	1.01238	0.891318	1.06314	0.67219	0.504751	1.46446	0.904914	1.37483	0.948481	0.775004
ENSG00000123349	2.56212	1.99042	1.29317	0.815571	0.732282	0.614194	1.05096	2.17455	1.16765	1.7938	1.89868	1.0649	2.34967	1.44323	1.87941	0.952995	2.13499
ENSG00000082996	0.977811	0.89776	0.29318	-0.496132	0.836003	0.277462	1.03453	0.94084	0.86367	1.01069	0.517032	1.09498	0.636511	0.998162	0.963422	0.652509	0.600748
ENSG00000165959	1.6022	0.212649	0.0373637	1.03478	1.38916	0.746382	0.419607	1.07338	0.112314	0.908195	0.912113	0.497017	0.936511	0.502194	-0.163848	0.4109	0.415995
ENSG00000137216	0.267593	0.204008	0.575514	1.002	0.4094	0.712275	0.235996	0.514818	0.369377	0.529626	0.250787	0.530033	0.617156	0.696567	0.176932	0.0211481	0.0364104
ENSG00000111802	3.01511	2.10732	1.89297	0.855841	1.30101	0.89425	0.885172	1.35559	0.705868	1.70937	1.55695	1.95874	1.92101	0.837164	1.25137	0.778785	1.04976
ENSG00000109536	0.0733639	1.17885	0.63408	-0.0437541	0.13118	0.0848188	0.776605	1.02984	0.0657701	0.985727	0.429129	0.387998	0.376584	0.141602	0.307554	0.614931	0.245333
ENSG00000088367	0.945291	1.21813	1.48361	1.38679	1.70132	1.55555	1.11142	0.56192	1.94583	1.95116	1.93881	1.52398	1.2144	2.5593	1.70243	1.09034	0.525453
ENSG00000113369	0.902376	0.7469	0.623855	0.107966	-0.0337909	1.83361	0.721157	0.735295	-0.0169572	0.452244	0.391693	-0.0687404	0.874577	0.228209	0.212265	-0.16222	0.431281
ENSG00000105755	1.01489	0.540415	0.931568	0.0651664	0.871945	0.418809	1.21322	1.46183	1.24473	0.734753	0.966321	1.18021	1.50455	0.751838	0.728358	1.42903	0.992645
ENSG00000141627	1.1644	-0.0919656	1.12316	0.244384	0.755194	1.28421	1.04811	1.02066	0.381676	0.485731	0.676406	0.695704	0.864161	0.776418	-0.0605987	0.0262252	0.840762
ENSG00000125148	1.38274	1.94689	0.397747	0.085218	0.428783	-0.903471	1.71065	0.837406	0.526725	0.946054	-0.158144	0.388075	0.879047	1.13065	-0.360402	0.79375	1.91701
ENSG00000134569	-0.0202951	0.662769	1.41515	0.661308	1.10448	2.80501	1.53761	-0.520648	2.28337	1.21196	1.34491	1.01813	0.441718	-0.312356	1.90098	0.424334	0.293555
ENSG00000133872	1.70479	0.914277	0.881727	0.795485	1.08871	1.54974	1.97271	1.40513	1.87963	1.12111	1.4268	1.20283	1.78149	1.26808	1.04044	1.50204	1.85521
ENSG00000166333	0.816262	1.78876	0.964476	0.739831	0.739383	0.602346	1.02608	1.40856	1.90568	1.32519	1.33594	0.871375	1.61595	2.03092	1.14001	0.404541	1.09977
ENSG00000090581	0.134521	1.44045	-0.0426051	0.919133	-0.0398846	-0.432389	0.327689	0.41385	0.418049	0.415974	0.15769	0.0680756	0.00446233	0.27355	0.574249	0.908107	-0.515351
ENSG00000117595	1.59423	-0.0467768	0.759284	1.2644	0.278713	0.66355	0.536439	1.49332	1.02926	0.519143	1.05262	0.840574	0.495587	0.271499	0.301821	-0.517237	1.18309
ENSG00000147251	0.914475	1.77298	0.00254032	1.1684	0.467807	0.79084	1.27522	0.525232	1.13598	1.68843	1.24174	0.705821	0.334834	0.962363	1.93396	0.743605	0.212638
ENSG00000163611	1.21228	0.372706	0.270069	1.01253	0.0679659	1.28155	0.310225	0.624958	-0.558207	-0.0413346	0.502095	0.532545	0.230282	-0.446131	0.882136	-0.234302	-0.268838
ENSG00000187742	1.45175	1.02474	1.53284	2.10898	1.58988	2.19351	1.48776	1.44983	1.18706	1.28938	1.70888	1.38015	1.19783	1.76387	1.20752	0.778316	0.964583
ENSG00000213619	1.15901	1.9615	1.69944	-0.631144	0.338953	0.0660636	1.44863	1.61147	1.37648	1.8859	1.43863	1.81751	0.941894	1.72314	0.875854	1.63167	0.990729
ENSG00000100749	0.809515	0.287494	0.877471	0.163227	0.388189	-0.0962326	1.03766	1.5781	0.630171	0.671326	1.17543	0.592323	0.311712	1.19029	0.939264	0.817705	0.224756
ENSG00000107938	-0.330636	-0.35425	-0.57121	0.990503	0.466446	0.482238	0.78002	0.149409	0.518165	0.240246	0.214728	0.488278	0.222896	0.107401	0.458009	-0.047642	-0.438761
ENSG00000083896	1.91838	0.372628	0.909893	0.935135	1.13177	1.2756	1.02507	0.658839	1.19309	0.634805	0.819066	0.834481	1.18475	0.910936	0.869314	0.879472	0.934689
ENSG00000023734	1.19193	1.25179	1.48409	0.58314	0.599439	0.620039	1.7748	1.77649	2.45002	1.99705	1.97678	1.78104	2.51825	1.35278	1.57556	0.971345	2.05959
ENSG00000124333	0.157546	0.143684	-0.124108	-0.0491412	0.343579	-0.785001	0.322953	0.904621	0.228652	0.646989	0.598668	1.17093	0.367912	1.28488	0.157996	-0.429639	0.693632
ENSG00000081665	0.460369	-0.0388464	-0.243332	-0.0282503	0.659365	1.14336	0.502483	-0.498231	-0.0764566	0.130356	0.185343	0.6544	0.527507	0.476206	-0.319652	-0.566095	-0.0344503
ENSG00000104765	0.689373	0.15378	0.632478	0.376745	1.72445	0.944353	0.808239	0.614408	0.644442	0.323043	0.202988	0.268382	0.47421	0.744584	0.409096	1.7143	1.13143
ENSG00000134294	0.46885	0.682081	0.506052	0.315198	1.09379	1.88954	1.24515	0.906688	0.764584	0.778671	0.929256	0.871824	0.840587	0.562348	0.437625	1.00062	1.1521
ENSG00000000419	0.207595	1.18389	1.12274	0.676078	0.526046	0.554398	0.940412	0.751067	1.8747	1.8118	1.14345	0.788305	1.20425	2.09167	0.705867	0.594431	1.14313
ENSG00000185130	-0.229079	1.77657	1.11254	1.0003	0.236946	-0.363209	1.8026	1.99324	1.47634	1.58631	2.15216	1.60662	1.67532	1.39033	1.51795	2.53959	1.73034
ENSG00000102710	0.698415	1.26254	1.31329	0.0500392	1.02604	0.227764	0.685631	0.446282	0.518107	0.726406	0.4259	1.41364	0.0690666	1.41547	0.221707	0.471051	0.282912
ENSG00000186470	0.219676	0.862443	-0.0433125	0.79662	2.0806	0.767646	0.738953	0.640409	0.1835	0.644795	0.239964	1.10922	0.452197	1.31292	0.461181	0.120871	0.942883
ENSG00000163635	0.66252	0.591387	0.710343	1.49495	0.602916	0.990454	0.814417	0.936362	0.408525	0.86877	1.17647	0.542746	0.476413	0.753304	0.494817	0.479332	1.03575
ENSG00000094914	0.818635	-0.2305	0.45289	0.517806	-0.095852	0.551214	0.74701	1.03296	0.911731	0.808691	0.962736	0.33021	1.14166	0.132962	0.942177	0.22895	-0.127615
ENSG00000164904	1.14249	1.98913	1.61702	0.436516	0.596007	1.46934	1.8156	1.84944	1.81823	1.34282	1.49627	0.505251	1.89141	1.2387	1.18854	1.1661	0.836093
ENSG00000185158	0.0756137	-0.519153	-0.555923	0.13989	0.226251	0.203129	-0.239083	-0.503722	-0.860522	-0.227463	0.0828375	0.13982	-0.193256	-0.287097	-0.206602	-0.596036	-0.393044
ENSG00000163660	1.05145	1.59282	0.811964	1.6431	1.35767	1.20562	0.694756	0.249468	0.354319	0.972504	0.927951	0.751661	1.01429	0.574246	0.793192	0.309092	0.604328
ENSG00000145715	0.957727	1.22587	0.67755	0.642023	2.09486	2.47291	1.91221	1.50799	0.84905	1.53024	1.58498	1.26243	1.24377	1.13573	0.641488	0.623786	1.73197
ENSG00000168397	0.969684	0.109756	0.296899	0.899386	0.0670153	1.28678	0.114829	-0.593806	-0.143651	0.37419	0.0666051	0.13312	-0.132315	0.447479	0.594669	0.0337318	-0.188699
ENSG00000132437	1.49631	0.207646	1.69342	0.360226	1.00473	0.825306	0.713429	-1.16781	1.10568	1.03169	1.27284	0.195761	-0.254357	0.992414	0.601755	0.25444	-0.460724
ENSG00000152492	-0.125261	0.688633	0.815548	1.20447	0.356026	0.777364	0.761651	0.880587	0.566449	1.21932	1.0058	0.544912	1.03932	0.57649	0.420016	0.462027	0.654813
ENSG00000198420	0.370087	0.435397	0.9853	-0.591948	0.0707905	-0.628579	0.323259	0.0459386	0.342093	0.264847	0.82853	-0.432263	0.701951	0.330593	0.125861	0.0847761	-0.121358
ENSG00000115233	0.245742	0.298759	1.21999	-0.388391	1.01952	0.58133	1.27777	0.816502	1.54159	0.709177	1.03381	1.56971	0.353251	1.17515	0.677911	-0.241187	1.21055
ENSG00000131844	1.0777	1.52377	0.928287	0.879479	0.676498	1.49261	2.06866	1.94442	1.57964	1.09832	1.93737	0.738261	1.94912	1.37438	1.87317	1.05811	1.80797
ENSG00000170949	0.205833	0.471353	-0.142217	0.276139	0.160438	1.43061	0.182517	-0.0482608	0.362214	0.0472381	0.23728	-0.0618276	-0.0784592	0.151615	-0.36118	0.215081	-0.192281
ENSG00000113658	0.616316	1.11702	0.845369	0.651168	0.990007	0.604608	0.535051	0.883047	0.284232	0.750992	0.538013	0.890151	1.19968	0.488494	0.811183	0.0886852	1.26249
ENSG00000107036	0.264874	0.0987785	-0.102435	0.684756	1.40516	1.08812	0.059619	0.254333	-0.0834949	0.138084	0.112185	0.591994	0.103361	-0.0563244	1.16327	0.377028	-0.164319
ENSG00000157388	-0.0389019	-0.0829991	-0.393464	2.43385	0.989721	0.375849	-0.0357716	0.202052	0.692934	1.09661	0.452844	1.00264	-0.135212	0.600274	0.160115	-0.183085	0.036108
ENSG00000078269	0.44603	0.757268	0.964604	1.23552	0.744931	1.23827	0.722024	0.931462	1.18242	0.847894	0.59407	0.229986	1.09207	1.17965	1.37306	0.348723	0.00747124
ENSG00000166037	1.27968	2.59924	0.838061	0.0929989	1.8988	0.435345	1.02668	1.41414	1.32089	1.06815	1.1145	1.13223	1.14475	0.878509	0.909704	0.462785	1.0332
ENSG00000141480	0.343737	0.715017	1.17527	0.283804	0.601915	-0.118248	0.730821	-0.118282	0.108176	0.850281	0.479233	0.158116	0.6467	1.18646	-0.00901411	0.257744	1.5352
ENSG00000213047	0.775155	0.308303	0.183954	-0.0628358	0.928673	0.636692	0.481804	0.9638	-0.440886	0.358844	0.358587	0.34461	0.578759	-0.116341	0.143235	0.266861	-0.23059
ENSG00000112079	1.52576	0.3441	1.06745	1.51096	1.41693	1.06354	0.624018	0.579778	1.26116	1.39911	1.01882	1.20306	1.41132	1.31646	1.29394	1.14173	0.725995
ENSG00000197579	0.531994	1.1218	0.0818115	0.870573	0.663386	1.17793	0.817174	0.554974	0.235907	0.633123	0.650764	0.374676	0.519298	0.659144	0.289637	0.238573	0.736087
ENSG00000139197	0.533212	-0.0593857	1.17079	1.50103	1.3346	0.989589	0.400629	0.838669	0.965092	1.00403	1.38586	0.440437	1.1051	0.619714	1.07845	0.954014	0.505567
ENSG00000131323	0.417812	-0.0469662	0.194504	0.664719	0.821159	0.765771	0.351695	0.467296	-0.371421	0.404377	1.08926	0.21393	0.436193	0.481788	0.333174	0.987991	0.192863
ENSG00000087245	0.655835	0.919507	-0.045468	-1.30054	-0.750393	-0.768612	-0.381333	-0.377279	-0.592153	0.616038	-0.232484	-0.394978	0.150378	1.00243	-0.968347	0.721475	0.408073
ENSG00000101384	0.441235	0.714744	0.334753	-0.241202	1.61026	3.07988	1.9305	0.610908	1.78674	0.928961	1.4985	1.02261	0.325297	0.510907	0.454135	1.1929	1.12155
ENSG00000144659	-0.0182646	-0.412544	0.137984	0.121163	0.686284	0.705813	0.745099	0.633471	0.293546	0.514183	0.845048	0.344457	0.526225	0.288788	-0.0538596	1.09263	0.260971
ENSG00000149177	1.68676	0.330568	0.666237	0.757295	0.60509	0.836816	0.146817	1.1389	0.48352	0.755558	0.360454	0.532105	0.681985	1.40065	0.272466	0.768995	0.046429
ENSG00000108064	-0.220397	1.06775	-0.00234435	0.173022	1.12836	-0.14206	1.37968	0.413935	1.28994	0.78963	1.21934	0.59146	0.592939	0.887043	1.15989	0.173854	-0.164959
ENSG00000204592	1.41557	2.23738	1.83199	1.04695	1.30027	0.955121	1.07872	1.75904	1.52196	1.41373	0.872169	2.35006	1.37035	1.56906	0.776903	1.82454	2.18825
ENSG00000114742	0.790049	0.7171	0.698003	0.149411	0.858912	0.82469	0.617371	1.02047	1.37499	1.09197	0.836934	0.494361	0.354214	0.646452	0.723649	-0.0557283	0.412931
ENSG00000092621	0.198756	-0.0890256	-0.215078	0.64076	0.687503	-0.393138	0.543201	1.88469	1.66567	1.69488	2.01741	-1.16942	1.84992	0.865242	1.18075	1.52742	0.0183096
ENSG00000139044	0.332297	0.917708	0.693514	1.61412	0.615077	1.46672	-0.0333395	0.640535	0.624222	0.902161	0.529197	1.95238	0.554372	0.111872	0.511801	-0.0167152	0.615034
ENSG00000165458	1.96545	0.999507	1.32364	0.95095	1.46353	0.858976	0.866461	0.880762	0.903425	0.731586	1.28584	0.960839	0.689389	1.35189	0.929125	0.614832	1.07152
ENSG00000182923	0.98871	1.21117	0.632726	0.989474	1.24222	0.335263	0.913802	0.690642	0.741914	0.396451	0.474103	0.760289	0.580009	0.638234	0.626081	0.844165	0.730057
ENSG00000080815	0.56903	0.841573	0.584935	0.719451	1.03781	0.947942	1.25113	0.82948	0.701795	0.754093	0.953439	1.01484	0.978754	0.918939	0.131046	0.965164	0.368644
ENSG00000164266	0.766246	0.73133	1.70544	-0.435987	1.36045	1.19086	1.73524	1.23732	1.57256	1.25045	1.42079	1.47831	1.65448	-0.445048	1.24334	-0.24475	0.477566
ENSG00000154122	1.5588	0.098187	1.39764	0.352406	1.05526	0.405267	0.744073	0.594925	1.51561	1.47469	0.993335	1.57241	0.217133	1.11776	0.891736	1.51409	0.382856
ENSG00000203814	1.52752	0.955745	2.1122	1.61714	1.27295	0.393665	2.13921	2.852	2.23634	2.60429	2.79958	2.11032	2.70102	1.82412	1.81395	2.30727	3.52143
ENSG00000204842	1.25755	0.624865	1.35236	1.3132	1.24955	1.5674	0.806434	0.898456	1.28226	1.39319	1.29613	1.16192	1.99832	0.916811	2.0216	1.30888	1.24421
ENSG00000089472	1.29336	0.820767	1.66881	1.53942	2.25716	1.98393	0.803934	0.91169	0.39106	0.858899	1.50815	1.78268	1.23289	0.964637	1.2172	0.429602	0.00810382
ENSG00000122643	1.81606	1.86413	1.35176	1.21795	1.94556	1.48962	1.5515	1.61505	0.915848	1.43975	1.57493	1.35002	2.2211	1.16386	0.676642	0.886306	1.89179
ENSG00000139726	0.661499	0.85477	0.996405	0.211266	0.679915	1.6152	1.16893	1.23857	1.21558	1.39747	1.26974	0.578862	1.64369	1.07672	1.20025	0.593762	0.85965
ENSG00000130119	0.632747	0.612962	0.597376	1.01238	0.660016	1.07587	1.00533	0.771032	0.686691	0.999164	1.05635	1.03509	1.19245	1.12785	1.15303	0.0817977	-0.123981
ENSG00000198826	-0.118362	-0.0848732	0.336777	-0.274065	0.361079	0.403028	1.07625	0.778097	0.969874	0.612208	0.715294	0.79659	0.610143	0.109008	0.343537	0.265876	0.171338
ENSG00000116586	-0.408327	0.702598	-0.119256	0.107904	-0.626225	-0.247675	0.456471	1.23774	1.02577	0.969853	1.47387	0.373584	1.07618	-0.0637808	-0.000331091	-0.23314	0.521561
ENSG00000104960	0.958446	0.768001	0.282927	0.747914	0.35508	-0.090196	0.105695	0.843446	0.883156	0.493072	0.46538	0.723001	0.855803	0.805603	-0.00842293	0.656795	0.46682
ENSG00000140443	0.0898514	0.318097	0.738541	1.93095	0.557348	1.67901	0.321237	0.739806	0.696812	1.43424	0.473367	0.703206	0.0588326	0.736851	0.0327449	0.507509	0.33927
ENSG00000101871	1.41624	0.991771	0.474724	0.66046	0.449774	0.812941	0.63202	0.238312	1.51115	0.526339	0.277683	0.810624	-0.118606	0.634952	0.19205	-0.31508	-0.0526282
ENSG00000119509	-0.281262	-0.340755	-0.202487	1.01235	0.645684	1.52584	1.05765	0.394665	0.361577	0.342261	0.59309	0.381934	-0.254177	0.879829	1.13308	-0.202182	-0.164527
ENSG00000110074	-0.110829	-0.028818	0.0249444	0.739764	-0.0455128	0.851046	0.395242	0.427893	0.153132	-0.109738	0.146287	0.880093	0.196236	-0.168725	0.0537274	0.661148	-0.164533
ENSG00000078403	0.643418	-0.0632471	0.620782	0.454754	1.11174	0.749562	0.234625	0.470551	0.66725	0.782056	0.541954	1.04517	0.910817	0.159926	0.602048	-0.0285749	0.10378
ENSG00000137075	1.31338	1.14222	0.260343	-0.23197	0.0678037	0.626854	0.830632	0.553303	0.828661	0.720796	0.55995	0.641721	0.586081	0.573211	0.198179	-0.637402	0.358196
ENSG00000134759	1.69143	1.47174	1.13208	0.568272	1.05526	1.50224	1.31871	1.84179	0.406164	0.457066	0.7706	0.705197	0.116423	1.05673	1.0443	1.34638	0.291019
ENSG00000159921	2.20162	1.39799	0.353563	1.23562	1.1701	-0.117602	0.651715	2.83244	0.686499	0.132784	0.846407	1.30396	1.42806	0.40266	-0.308311	2.63297	2.04108
ENSG00000032219	0.586844	0.912673	0.96569	1.94121	1.55424	2.25492	0.648436	0.688976	0.212559	0.602352	0.909317	1.00431	0.315081	0.421341	0.948217	0.92864	1.06325
ENSG00000164171	0.24163	1.91392	0.560005	1.20444	2.77621	2.1374	2.0187	1.15378	1.71271	1.34139	1.7342	2.16522	1.03597	0.801786	0.957709	0.1785	1.00537
ENSG00000131269	0.209058	0.481495	-0.145371	0.0436672	1.31448	-0.2807	0.87813	0.883198	0.883698	0.222439	0.504071	0.372458	0.815796	0.919957	0.219154	0.0760368	0.301895
ENSG00000051523	1.22638	1.84351	0.729626	0.449532	0.169516	0.543797	1.11156	-0.448788	1.19111	0.805469	0.862132	1.53354	1.03912	0.113513	1.02763	1.1546	1.06686
ENSG00000152642	0.459913	0.560384	0.454002	0.393669	-0.242793	-0.495878	0.106737	0.623702	-0.0810978	0.0762818	0.542372	0.167246	0.111542	0.0322355	-0.651343	-0.500633	0.0148208
ENSG00000021574	0.0396014	0.930675	-0.00482309	0.222907	0.0986572	1.16818	0.487795	0.638511	0.487531	1.03668	1.14105	0.229972	0.0484411	1.19837	0.897173	0.469939	-0.125181
ENSG00000197408	0.597545	0.688588	0.00701418	-0.157832	0.354743	-0.0624616	-0.786872	-0.892897	2.1026	2.34636	1.30258	0.300314	1.42124	-0.689199	0.668267	-0.679459	-0.534946
ENSG00000156650	2.30845	1.39489	1.07253	1.83811	1.1105	2.28922	1.61962	2.05412	1.36976	1.43851	1.59708	1.67767	1.79191	0.91469	2.54535	1.82504	1.94039
ENSG00000116991	0.984323	0.33803	0.174295	0.491516	1.27838	-0.0185682	-0.0127611	0.883571	-0.673189	0.386749	0.356177	0.521154	-0.0246085	0.650446	1.02544	0.710923	1.92936
ENSG00000090054	0.138684	1.05377	0.279823	0.85905	0.43828	1.0671	1.54547	0.899367	1.24753	0.961131	0.898307	1.02788	0.47207	0.359342	0.715812	0.355323	0.210334
ENSG00000169919	1.031	0.488962	1.18219	1.34996	0.0544459	0.927051	0.685771	0.759338	0.671622	0.865953	0.677996	0.176257	0.143084	0.674556	1.28112	0.207299	0.728562
ENSG00000134240	1.15857	-0.449877	-0.138959	0.429914	1.0333	1.11126	-0.296533	0.0306926	1.11409	0.837144	2.75838	-0.841386	0.398923	-1.23517	-0.28443	0.240721	0.491293
ENSG00000138029	0.579044	1.8046	1.58772	0.927928	0.616057	1.60013	1.40124	1.90876	1.12396	1.225	1.95995	1.02572	1.10332	1.53854	0.896408	1.13795	1.42025
ENSG00000163539	1.15378	0.0235745	0.66988	1.27268	1.59307	1.35283	0.819918	0.970735	0.890714	0.921642	1.23784	0.703863	0.797408	0.782939	1.20147	0.282425	0.0535623
ENSG00000143198	0.829941	0.486072	0.453206	-0.8798	0.194849	-0.532055	0.239852	0.958432	1.21502	1.00908	1.00243	1.0144	0.0338073	-0.0755805	0.723695	0.75495	0.204738
ENSG00000161533	0.528128	1.7655	0.873494	0.672509	1.25998	1.51893	1.21827	1.24921	1.45608	1.55427	1.76346	1.42832	1.42899	1.60765	0.891224	0.688576	0.915691
ENSG00000023445	0.381491	0.176965	0.20294	-0.480417	0.432774	0.742555	0.466929	0.45029	-0.400159	0.430974	0.26481	0.800862	0.955802	-0.0742672	0.644685	1.00592	1.70859
ENSG00000274997	-0.169978	0.111012	0.953082	-0.301713	0.483755	-0.659984	1.29944	0.771458	1.1844	1.29964	1.07124	0.620456	1.47738	0.547467	0.807275	0.662243	0.817313
ENSG00000102103	0.572407	0.792008	1.406	1.18542	0.336865	-0.0924476	0.210348	0.763088	0.561578	0.956162	0.463675	1.34782	1.19887	1.29766	0.646203	0.835624	-0.0638483
ENSG00000196313	1.11117	1.23003	1.41735	1.61444	0.897133	0.757621	1.46232	0.967579	1.64507	1.62635	1.9404	1.35548	1.57482	2.11152	1.1588	1.73051	0.847685
ENSG00000143545	1.26879	1.17439	1.36158	0.534337	0.912247	-0.195451	0.760155	1.79245	0.717161	1.12184	0.79721	0.452937	0.532882	0.43841	1.24618	1.5514	1.33523
ENSG00000076555	0.928041	0.331957	-0.0847538	1.3843	0.842198	0.99524	-0.438094	-0.295064	0.540395	0.390327	0.225338	-0.426328	0.297309	0.116993	0.710856	1.1885	-0.42032
ENSG00000107537	-0.367894	1.61317	-0.256275	-0.604143	0.322264	-0.138301	0.491444	1.07328	0.809465	0.859465	0.936143	0.407504	0.652758	0.703525	-0.0306226	-0.702303	0.475141
ENSG00000189079	1.29809	1.39903	1.21463	1.01845	1.35213	1.6878	1.05215	0.543145	0.904795	0.716835	1.20973	0.843095	1.31267	0.760011	1.01303	-0.038543	1.12158
ENSG00000119711	1.63324	-0.00586231	-0.141151	-0.707647	-0.0510657	-0.215554	0.110435	1.08574	-0.491608	-0.390545	0.611063	0.62223	-0.0869392	0.51451	-0.499452	0.127846	-0.25723
ENSG00000171914	0.425199	0.377343	0.950094	1.23289	1.79271	1.69503	0.838885	0.977757	0.572715	1.38984	0.66725	1.38711	1.06265	0.490858	1.39573	1.8243	0.512467
ENSG00000089127	1.29707	1.086	1.70053	0.307741	0.451228	1.25088	0.542984	0.706703	1.12337	0.532353	1.17754	1.15275	1.1939	1.1493	-0.0634457	0.811727	1.42799
ENSG00000108846	1.32163	1.06018	0.533307	2.07608	1.76693	2.08098	0.882745	0.716867	0.226968	0.774039	1.01079	1.38229	0.773329	0.843613	1.48675	-0.00654925	0.551869
ENSG00000167615	0.539319	0.216481	0.568235	1.56114	1.31536	1.83642	-0.11373	0.0573278	0.0526422	0.32388	-0.455494	0.822168	0.253211	0.111914	0.740687	0.441085	0.320724
ENSG00000119185	0.834618	-0.0145068	0.0372996	-0.558766	-0.492499	0.152333	0.605871	0.0855626	0.513871	0.24368	0.227481	0.201063	0.398637	0.60288	0.148795	-0.306278	0.0940671
ENSG00000123607	0.119573	0.597088	0.411094	0.10118	0.747732	1.39789	0.925797	0.239007	0.0970457	0.225632	0.451306	0.770165	0.250918	0.0937006	0.633453	-0.129869	0.528827
ENSG00000120675	-0.167879	1.32003	0.735383	0.472195	1.93529	1.47559	0.850691	0.529959	1.36911	1.61198	1.49336	1.57223	1.1136	0.934089	1.62044	0.335072	0.38081
ENSG00000137269	0.649753	1.55612	0.66466	0.211155	0.425217	0.172279	0.345542	0.46741	0.206439	0.875758	0.814915	0.975036	1.03335	0.581937	0.267775	-0.111059	1.04184
ENSG00000074054	1.61611	0.208347	0.548064	1.27673	1.45151	0.572616	0.977884	0.915145	0.475402	0.82222	0.80995	0.149581	0.355236	1.20749	0.488839	0.340203	1.31246
ENSG00000136861	1.86308	0.510809	1.22771	2.77104	1.69345	2.25389	2.09626	1.34847	1.55629	1.07683	1.23564	0.66705	1.28089	1.22162	2.06384	1.74869	0.65642
ENSG00000087206	0.706346	0.535565	-0.0685997	0.58593	0.743604	0.997387	0.285935	0.371027	0.570738	0.537529	-0.0206779	0.0442702	0.570753	0.221421	0.56647	1.54183	0.691465
ENSG00000274523	0.288292	0.00189815	0.882403	0.399152	0.289408	0.728459	0.891723	0.173129	0.775486	0.949888	0.987504	0.679594	-0.287006	1.18513	0.146579	0.965859	0.368036
ENSG00000127980	0.421349	0.356434	0.99463	0.648471	0.645179	1.41391	1.13536	1.10322	0.831641	0.764475	1.1277	0.800666	0.692122	0.760023	0.775948	-0.502632	0.644601
ENSG00000070961	1.2302	0.910415	0.59769	0.160572	1.43286	0.91428	0.975806	0.361014	0.950588	0.679517	0.89634	1.02691	1.05687	0.247529	0.540077	0.689435	0.592173
ENSG00000173273	0.113484	0.493503	0.78468	0.458031	1.41085	1.58459	0.732212	0.420401	1.34948	0.166063	1.0713	0.578667	0.857768	0.729931	0.768575	0.968727	0.722856
ENSG00000109452	0.384585	0.440041	-0.519056	1.08079	1.89091	1.08295	0.184054	-0.0535379	-0.00946229	0.147844	0.25137	0.551599	0.466528	-0.800892	0.656742	-0.260621	-0.000637264
ENSG00000085871	0.0887346	1.22619	0.0682664	-0.817723	0.060369	0.180327	1.02291	0.996728	0.386074	0.716615	0.401167	1.50242	0.487477	0.0388686	0.641393	-0.0591881	0.395715
ENSG00000123191	0.473906	0.358775	0.110909	0.377682	1.12666	0.609488	0.180641	-0.361852	-0.11647	-0.123367	0.33274	0.0547356	0.526659	0.292215	0.404336	-0.890229	-0.448305
ENSG00000128989	-0.068805	-0.452215	0.64802	-0.124305	0.642669	0.388604	0.681636	0.68423	0.0912285	0.643345	0.592546	0.227165	0.635903	-0.459194	0.0693944	-0.104911	1.04454
ENSG00000167632	1.40227	1.42424	1.2526	1.99223	2.49574	1.90037	1.3527	0.652122	1.06796	0.895625	0.894554	1.63516	1.02272	1.27905	1.7884	0.878615	0.851646
ENSG00000159363	0.961421	-0.098311	0.286359	0.130947	-0.205052	-0.107624	0.450879	-0.397874	1.05123	-0.146371	-0.0454192	0.829476	0.18764	0.561003	-0.213136	0.0782983	0.492584
ENSG00000136158	0.540585	0.793991	0.298551	0.683843	0.883017	0.34854	1.3645	1.10173	0.422795	0.611689	1.60021	0.261918	1.08889	0.599031	0.0487413	-0.263902	0.5642
ENSG00000134371	2.53992	2.14142	1.00392	2.25963	1.78436	1.93503	1.89659	2.04744	1.71118	1.72394	1.99259	1.74937	1.65913	1.11299	1.8468	1.87327	2.28718
ENSG00000142867	1.49937	1.31137	0.308565	0.352889	0.321547	0.081913	0.744097	1.47111	0.801013	0.328191	0.526122	1.51695	1.29025	0.345762	0.352244	0.933596	1.25358
ENSG00000211460	0.503898	0.0600769	0.593078	0.449177	0.290409	0.229409	0.742997	0.990649	0.696252	0.917816	0.675059	0.807706	-0.00889351	0.305296	0.370459	0.985363	0.265524
ENSG00000172086	0.583221	1.22195	0.308715	1.21976	0.743641	0.196281	0.948082	0.844348	0.464276	0.898217	1.09433	0.101152	0.754693	-0.135442	1.3805	1.22142	0.757406
ENSG00000112592	0.0774505	-0.0719569	-0.16674	0.808433	-0.166777	-0.1024	0.0355878	-0.049916	-0.0986669	-0.451765	-0.301955	-0.0200622	-0.378809	-0.328459	0.441128	-0.877265	-0.339404
ENSG00000163565	1.25586	0.812605	1.04486	1.38398	1.64031	-0.066098	1.13531	0.713051	-0.384541	0.269005	0.254402	0.741711	0.618494	0.147592	-0.379126	0.995841	0.987335
ENSG00000104325	0.478586	0.679136	0.82381	0.309953	0.192999	0.0880377	1.1702	0.711057	1.04589	0.75613	0.619027	0.857429	0.722414	0.678172	0.362661	0.193614	0.98237
ENSG00000135597	2.88163	0.947429	1.02847	0.921057	0.575703	1.14048	1.20893	0.931039	1.30457	1.23388	0.751278	0.740434	1.42584	1.33563	1.06803	0.407684	0.988051
ENSG00000162298	-0.343765	0.273669	-0.173379	0.54582	0.233025	-0.00884551	0.0708017	0.133473	0.591914	0.348894	0.063865	0.626685	0.0259816	0.591707	0.00918583	0.335946	0.30174
ENSG00000070366	0.366316	0.0166864	-0.125528	0.93146	0.391474	0.88424	-0.118814	-0.125746	-0.417322	0.212545	0.199853	-0.101748	-0.0375156	0.566658	1.13689	0.629604	-0.178756
ENSG00000205413	0.694019	0.119313	1.53682	0.333296	1.25883	0.406615	0.857131	0.746609	0.517579	0.334194	-0.0208099	2.06472	1.42248	0.240006	-0.159388	0.898717	2.73733
ENSG00000108588	0.77489	1.51892	1.3105	0.11396	0.0903697	0.408487	0.927296	0.887096	1.16402	0.343785	0.647163	1.28689	0.195737	0.425413	0.759208	0.00118463	0.25452
ENSG00000148187	0.297784	0.0443246	-0.168021	1.0569	1.61723	0.379769	1.43158	0.894613	0.719236	0.333332	0.428885	0.992047	0.986667	0.321441	0.94138	0.24584	0.567315
ENSG00000188706	0.926302	0.787103	0.643464	0.362051	0.259421	0.485549	1.04305	0.938581	1.23901	1.13415	0.979739	1.97534	0.615238	1.45748	0.404191	-0.140218	0.180891
ENSG00000137364	1.36005	1.43224	1.17557	0.484964	0.716855	1.08931	1.13936	1.25324	1.09899	1.33545	1.58753	1.47105	0.524347	1.65938	1.51112	1.08457	1.2663
ENSG00000204130	0.989603	-0.57407	-0.321958	0.463129	-0.114866	0.430629	0.241618	-0.141259	-0.138552	-0.525909	-0.190018	0.199494	-0.130971	-0.142823	-0.0552934	-0.765149	0.18155
ENSG00000198040	0.276886	0.0223336	0.0675994	0.538874	0.405782	1.56619	0.580481	0.0915402	0.50223	0.263644	0.346603	0.292402	0.461868	0.263632	0.245253	-0.112838	-0.304483
ENSG00000100983	1.30507	1.73712	1.52511	1.20588	1.32888	0.756659	1.26543	1.16295	1.24324	1.43912	1.62338	1.22135	0.959984	2.21269	0.572246	1.51843	0.831888
ENSG00000103005	1.5336	1.0353	0.383532	0.503908	1.02126	-0.261638	0.78851	0.885844	0.60622	1.00327	0.510982	0.623702	1.06481	1.16455	0.749867	1.09871	0.984984
ENSG00000029153	0.945479	0.782499	0.197614	0.440924	0.153306	0.888309	0.590697	0.844076	0.578245	0.427916	0.525227	0.60266	0.288436	0.232796	-0.587546	0.486855	0.466011
ENSG00000103496	0.709081	0.459422	0.379919	1.05737	0.0840453	0.638965	0.263773	0.399146	0.51683	0.604204	0.423838	0.71795	-0.274489	0.897131	0.0235295	1.2122	-0.0548338
ENSG00000137200	0.277326	-0.399945	0.635831	2.01443	0.127227	0.595772	0.0231669	0.22099	0.366909	0.54499	0.537358	0.457823	0.24608	0.49827	0.84615	1.49953	0.257377
ENSG00000107242	0.280408	0.1955	1.26212	0.953379	1.01279	-0.12407	0.99642	0.478356	1.64686	1.281	0.992806	1.52143	1.13332	0.824315	0.0817804	1.23653	0.552635
ENSG00000132424	0.598909	1.17458	1.01712	2.48215	2.11298	2.2379	0.760831	0.669828	0.552739	0.780121	0.375268	1.02677	0.910862	0.373138	2.11703	1.06563	1.21023
ENSG00000183773	0.852565	0.589455	0.769856	1.3515	1.04446	0.644022	0.106175	-0.156721	-0.142671	0.01573	0.32157	0.257405	0.197617	0.533441	1.07361	-0.558675	-0.51167
ENSG00000163904	1.03621	0.865517	0.612663	0.192114	-0.199741	0.127643	0.861207	0.665517	0.554735	0.939399	0.978673	1.02661	0.93759	0.667638	0.59009	0.633115	1.28036
ENSG00000075945	0.846962	0.277763	0.297048	-0.0309606	0.635541	0.0907332	0.371763	0.698411	-0.0820467	-0.0670651	0.367934	0.147948	0.19574	0.288134	-0.114655	0.334728	0.169731
ENSG00000205336	1.62073	2.0395	1.1836	1.16383	0.488391	1.60381	1.63008	1.59652	2.67953	1.92483	1.72341	1.70998	1.62357	1.48606	1.36363	0.465065	0.967844
ENSG00000107951	1.56263	0.040044	-0.00192594	0.439845	1.19641	0.467311	1.41586	0.735995	0.910463	0.765248	0.828606	1.01632	0.662817	0.732644	1.15413	0.32352	-0.141969
ENSG00000002586	0.63147	0.894255	1.01125	1.83867	1.47386	0.839313	2.02047	1.84104	1.72091	2.44821	2.16012	0.882627	0.947863	1.47667	2.01984	2.78806	1.42673
ENSG00000001631	0.847141	0.329509	1.04639	0.744332	1.26796	0.827047	1.12657	0.527387	0.870923	1.02849	1.10694	1.31471	1.18674	1.21017	1.0846	-0.0703629	0.50212
ENSG00000104859	0.706821	-0.126617	0.0665721	2.82611	1.19681	1.76188	0.163855	0.716206	0.172508	0.653702	0.406461	0.364027	0.425372	-0.0527687	1.19418	1.47651	0.846747
ENSG00000153107	2.47971	1.12441	1.85999	0.516665	1.65462	1.91636	1.7355	1.38948	1.66411	1.48523	1.47852	1.10101	1.21063	1.90474	1.13606	-0.0637477	0.208997
ENSG00000151348	0.535692	0.528306	0.517071	0.0686213	1.13109	1.40987	0.774064	0.620104	1.18954	0.100393	0.724578	1.26402	0.780826	0.521894	0.21398	-0.396802	0.205108
ENSG00000064270	1.46034	1.03045	0.548707	2.5336	1.33971	1.19952	1.01733	0.939718	0.906017	1.28077	0.446161	1.32462	0.315387	0.370166	0.446769	1.8738	0.101361
ENSG00000146376	1.12528	0.607493	0.762889	1.15809	1.22176	1.59308	1.32895	1.25023	0.551409	0.949459	0.914707	0.90942	0.476752	1.2119	1.04476	1.0269	1.63826
ENSG00000107341	0.605283	0.265565	0.817812	0.2936	1.14801	-0.241888	0.810748	1.16115	0.906232	0.823152	1.2251	0.436896	1.57474	1.36499	0.833326	1.07544	1.19895
ENSG00000107679	0.454917	0.543868	0.936484	0.022958	0.425071	0.969904	0.715752	-0.0799757	1.02333	0.415428	0.819645	0.92107	0.50821	1.01013	0.336595	0.308869	0.365333
ENSG00000139263	0.802642	0.267117	0.346518	0.331409	0.262877	1.55653	0.569874	0.293022	0.113946	0.330833	0.795545	0.671779	0.268809	-0.345761	0.57283	0.167649	-0.258008
ENSG00000146648	0.0274826	0.896825	0.450586	0.767644	1.13456	0.289932	0.498464	0.805454	0.412	0.965674	0.887705	1.01968	0.0744138	0.496366	0.423907	0.114368	-0.197445
ENSG00000198707	1.41049	0.566294	0.425561	0.795159	1.1501	2.04373	0.776828	0.553628	0.760983	0.270911	0.584476	0.584604	1.02112	0.224369	0.84702	0.323375	0.493819
ENSG00000103197	2.24709	1.55635	1.4014	2.33332	1.52413	1.21921	0.759486	1.47004	1.58832	1.36201	1.3225	1.60107	1.33517	2.05742	2.07613	0.910304	0.630611
ENSG00000173757	0.857218	0.194419	1.27463	0.341488	0.505482	0.753779	0.719081	0.584839	0.570527	0.455691	0.665368	0.353556	0.338917	1.22113	0.752438	-0.0856059	0.0239125
ENSG00000104365	0.330578	-0.199496	0.890212	1.44106	0.819324	0.870388	0.3629	0.122822	0.448788	0.489064	0.330324	0.75618	0.470344	0.976237	1.07147	0.242799	0.742951
ENSG00000170832	1.534	0.742712	1.11494	-0.212581	1.31694	0.394663	1.14764	1.43709	1.06218	0.715897	1.0372	0.729554	1.22846	1.11841	0.539234	0.911013	1.22561
ENSG00000131876	0.141801	0.727488	0.459607	0.74876	0.209306	-0.227574	0.956651	0.993356	1.14735	0.904249	0.772464	1.03351	1.71537	0.255517	0.953719	1.67081	0.231062
ENSG00000126698	0.361599	2.41402	1.18806	1.30027	0.459017	0.553794	1.5849	0.925036	1.83572	1.403	1.2032	1.60212	1.49888	1.25347	1.47282	1.67553	1.27757
ENSG00000135473	0.392883	-0.215122	0.385193	1.24607	0.432819	1.5034	0.179965	-0.15939	-0.309449	-0.552363	-0.0319739	0.725431	-0.471034	-0.263098	0.380743	-0.0188906	-0.230656
ENSG00000116127	2.42437	0.796784	1.56302	1.11583	1.96165	0.769459	1.72842	1.29056	1.34296	1.42882	1.02787	1.30911	1.55059	1.71482	1.67959	0.912796	1.49194
ENSG00000101577	0.111549	0.84878	0.694169	0.749761	0.237914	1.00163	1.01066	1.1054	0.260844	0.17576	0.591118	0.7948	0.618961	0.736877	1.49423	1.32065	0.514588
ENSG00000152332	0.757925	0.803556	0.173977	0.692469	0.782941	0.861264	0.982048	1.11596	1.26838	0.93543	1.43883	1.30754	1.46474	0.914742	0.938699	0.933141	0.830706
ENSG00000134001	0.493417	0.845166	0.331864	0.0119086	0.934938	0.291398	1.22192	1.19676	0.79685	0.962867	1.23632	0.68211	0.41271	0.997112	1.32084	1.36675	0.464826
ENSG00000163913	-0.502719	0.26517	-0.153971	1.50984	0.756801	1.15746	0.293526	0.762298	0.756156	0.389268	0.666071	-0.479575	-0.107278	-0.0478485	0.954211	0.511154	-0.469626
ENSG00000122512	-0.50044	0.558102	0.468852	0.801769	0.12637	0.791555	0.0790336	0.627513	0.679709	0.572051	0.987662	0.185317	0.00704914	1.51367	0.680023	-0.940004	0.468679
ENSG00000197498	-0.0974216	1.21572	0.641036	0.835836	0.324275	0.355988	0.641706	0.653862	0.47678	0.00865983	0.120205	0.367343	0.507185	0.971993	1.09094	-0.0382691	0.280719
ENSG00000115648	1.19803	-0.471585	-0.0326554	3.26978	1.63833	2.02289	1.07061	1.15043	0.727284	-0.633706	0.250544	0.204902	1.00633	-0.552879	0.586455	2.33486	1.76583
ENSG00000163482	-0.30598	0.385661	-0.268273	0.614783	0.180903	0.612526	-0.0977135	-0.642512	-0.261284	-0.15724	-0.276038	-0.107972	-0.1964	0.302059	0.173153	-0.178344	-0.590348
ENSG00000198959	2.39825	1.10276	1.15095	-0.66524	0.703401	-0.426799	-0.298159	-0.47877	0.999856	1.22217	1.15798	0.200032	1.57078	1.95018	-0.658681	0.290453	0.237633
ENSG00000104218	0.889422	0.41592	0.221417	1.42437	1.3521	2.09852	0.750756	0.317136	0.660099	0.740306	0.252427	1.14238	0.402882	0.564537	0.8258	0.508976	0.736139
ENSG00000147905	0.538533	0.853971	-0.0518516	1.04278	1.20594	0.780323	1.33875	1.03027	0.753691	0.810495	0.621923	0.7103	0.478817	1.00812	0.498053	0.880587	0.780201
ENSG00000152404	1.14913	0.121879	0.083547	0.340608	0.725643	1.1389	0.34497	0.149917	-0.209439	-0.121449	0.279715	0.442539	0.35705	-0.253914	0.785318	0.0556705	0.103234
ENSG00000091136	1.775	0.987352	1.45526	1.67229	1.11112	3.05942	1.72097	2.22399	1.42456	2.02509	1.15138	0.684917	1.7087	1.58095	1.46943	1.69722	0.610545
ENSG00000115947	0.315152	-0.221578	0.690109	-0.555896	0.778149	0.397988	0.822051	-0.385239	0.718331	0.296293	0.232961	0.394409	0.173705	0.702548	0.15661	0.147344	0.273187
ENSG00000182149	1.16673	1.11377	1.70959	2.00013	1.66591	1.95143	1.06428	1.50435	1.45022	2.09862	1.4217	1.79156	1.80902	1.66682	1.56679	1.85639	0.905611
ENSG00000198157	-0.365464	0.139349	0.667058	1.68464	-0.32693	0.147489	0.335469	0.656632	-0.756697	0.194382	0.166149	-0.43138	-0.167838	-0.757123	0.889779	1.5926	0.851795
ENSG00000033800	1.21698	0.418949	1.01165	0.358118	1.28236	0.596074	0.752924	1.11439	0.86583	1.03626	0.943898	0.838806	0.528037	0.529977	1.07821	0.573565	1.09261
ENSG00000007080	0.207103	0.399131	0.348586	0.512586	0.803573	0.0589017	0.662419	0.732518	0.0853846	0.868998	0.610962	0.160024	0.548873	0.832358	0.299373	1.23555	1.12158
ENSG00000145996	0.995559	0.972796	0.421475	0.435699	0.590774	0.662266	0.362866	0.231396	0.467085	0.538465	-0.014054	-0.131042	-0.326737	0.416373	0.776765	-0.610691	-0.0636673
ENSG00000124299	0.951969	0.258272	0.771421	-0.0518995	0.441365	-0.0175665	0.315749	0.137532	0.605671	0.643612	0.603933	0.245167	1.06494	1.17279	0.0276079	-0.179473	-0.216796
ENSG00000047188	0.240039	0.0413247	0.243455	0.688057	0.662741	1.36926	0.453486	0.517765	0.349312	-0.143006	0.0681309	0.559873	0.615478	0.673196	0.609403	0.0255825	0.000779793
ENSG00000170633	-0.379285	-0.0580167	-0.0640682	0.587987	0.565627	0.150145	0.902956	0.335996	0.468417	0.55564	0.857416	0.764342	0.36473	0.179432	1.42507	0.507268	0.336139
ENSG00000082512	0.11366	0.357791	0.324809	1.35901	0.747842	0.977267	0.498268	0.84399	0.777194	0.728376	0.696869	-0.0476456	-0.0457233	0.0640532	0.590706	-0.174027	-0.11955
ENSG00000119912	1.93597	1.30806	1.06241	0.192101	0.512316	0.979855	0.971726	1.19777	1.76404	1.06719	1.30841	1.01188	1.36215	1.33236	0.544572	0.535912	1.41031
ENSG00000169249	-0.328066	0.176472	-0.445063	1.72922	0.64208	1.40307	-0.0346154	0.00335178	0.381692	0.542345	-0.0293161	0.0448886	0.0188898	-0.16857	0.289927	0.202671	-0.00282215
ENSG00000117360	0.234898	1.25469	0.94171	1.86405	2.03403	1.93943	1.43619	1.30144	1.43959	1.47985	1.56045	1.45774	1.09097	1.22554	1.40903	0.275959	0.672934
ENSG00000102595	0.181111	0.284779	-0.108998	0.484292	0.402049	1.90891	0.404863	0.00921319	-0.342748	0.476141	0.333832	1.06487	0.0380969	0.627133	0.937621	0.176925	-0.275733
ENSG00000064012	0.719229	0.620267	-0.509133	0.869741	1.77867	1.61305	0.59371	0.268514	0.2526	0.324962	0.519879	0.58567	0.610485	0.469654	0.478308	0.684053	0.0598539
ENSG00000102606	0.4597	0.383985	0.673261	1.64768	0.960092	1.03106	0.0406135	0.324231	0.343476	0.855931	0.784088	0.665729	0.787705	0.863429	0.667087	0.656621	0.183516
ENSG00000110651	0.530203	0.473554	2.18196	-0.161123	0.244791	1.53115	0.971155	0.959846	2.41711	1.64254	1.52995	1.4668	0.528236	1.67971	1.38786	0.548589	0.922309
ENSG00000100330	0.685449	0.355912	0.0403147	0.640332	0.465274	1.10323	0.260967	0.532185	0.903843	0.0942657	0.708997	0.653268	0.492968	0.857227	0.475978	0.656821	0.708057
ENSG00000163104	0.258763	1.65267	0.247191	0.271277	1.23441	1.04206	1.6458	0.569898	0.949868	1.37861	1.35766	1.97172	1.34686	1.05798	1.63622	0.903424	0.988596
ENSG00000138756	1.12806	0.549469	0.876369	1.44551	1.59067	-0.047003	0.999103	1.25537	0.198965	0.626365	1.10827	0.815267	0.654462	0.903693	0.249631	1.21695	0.766289
ENSG00000204217	1.02593	0.81011	0.914299	-0.113215	0.81425	0.617712	0.806479	0.467728	1.23323	1.13769	0.991072	1.15188	1.23648	0.923967	0.694855	1.14031	0.650024
ENSG00000127328	0.534263	0.0511553	0.53091	0.393793	0.143791	0.903927	0.369957	0.300761	0.481049	0.464746	0.718631	0.185628	0.480908	-0.0863596	0.634241	-0.00995724	0.400574
ENSG00000117118	1.02533	0.569796	1.3385	0.116314	0.351213	0.908138	1.55989	0.966943	1.87515	1.17764	0.94877	1.55455	0.914058	0.89417	0.889567	1.08917	1.96313
ENSG00000118873	0.439545	1.45976	0.158027	0.885467	1.34054	0.757136	1.40807	1.30762	1.35098	1.10898	1.28034	0.888464	0.521318	0.890854	0.935551	0.546393	0.223596
ENSG00000156970	-0.271781	1.12357	0.996366	0.749426	0.366054	0.86333	1.2902	1.20488	1.19397	1.06519	1.24662	0.935829	0.37501	0.70711	1.66506	1.71433	0.882374
ENSG00000137960	0.504491	0.216108	0.383697	0.408604	0.601104	-0.389062	1.04393	-0.0372132	1.03081	0.949437	0.704564	0.721873	-0.272083	-0.0856366	0.246249	-0.27322	0.201568
ENSG00000162599	0.846789	0.596849	1.21738	1.10763	0.298157	1.27393	0.619741	1.08619	1.81701	1.27653	0.499311	0.7894	1.02797	0.913434	0.416198	-0.0394639	0.406331
ENSG00000148110	0.273708	-0.23384	0.361437	0.225073	0.115513	0.329954	1.00008	0.250035	0.378785	0.345439	0.747004	0.208523	-0.0771154	0.403344	0.0162254	-0.223485	0.144964
ENSG00000107669	0.767176	0.498303	0.279729	-0.0543041	0.413039	0.313799	0.655661	0.0346683	0.532834	0.218007	0.877003	0.65353	0.482839	0.205365	1.03104	0.13643	0.104462
ENSG00000099797	0.202393	0.854493	0.523288	0.776508	0.252745	0.343029	1.32708	1.44703	1.08095	1.4893	1.01249	1.77474	1.43365	1.64489	0.835665	0.875616	1.32232
ENSG00000103888	-0.117504	0.383679	-0.390331	-0.521785	1.53071	3.76805	1.3578	0.153777	1.74892	1.00737	1.22431	0.344509	1.02832	0.725418	1.65863	-0.384389	-0.173662
ENSG00000110911	1.08016	0.379934	0.336424	0.0420022	1.64036	2.34643	1.35962	0.299646	0.719555	0.867286	1.81298	0.556347	0.547248	0.377923	0.834373	0.230957	0.62625
ENSG00000119048	0.343806	1.19023	0.315679	0.611235	1.47946	-0.124192	0.769858	0.930499	0.592396	0.619029	0.371276	0.976091	1.19966	0.778472	0.466861	0.0580741	0.658692
ENSG00000175455	0.542429	0.617501	0.151306	1.4269	0.808872	1.32476	0.483923	0.782841	0.421773	0.55982	0.623144	1.04346	0.785507	0.12658	1.41944	-0.0855589	0.648629
ENSG00000112339	1.53887	1.64171	1.12249	0.0036575	0.774701	0.717506	0.616726	0.685461	1.39933	0.994571	0.57428	0.689453	1.44819	1.69489	1.70008	0.886552	0.813632
ENSG00000111832	0.90396	0.477661	0.575421	-0.318827	0.880373	-0.333541	0.503652	0.900327	0.681785	0.621699	0.31164	0.73668	0.785323	1.19782	0.622046	0.547207	0.939104
ENSG00000141429	1.10157	1.49348	0.835267	0.389122	0.796278	0.942767	1.92407	1.18339	1.24366	1.49264	1.12445	1.18402	0.774599	0.883146	0.447546	0.937724	1.23873
ENSG00000163558	-0.0642079	1.32126	0.850606	0.349174	0.469526	1.41235	0.800589	1.04251	1.1257	0.548941	1.28733	1.21595	1.12732	0.862112	0.270435	0.224833	1.56479
ENSG00000166387	0.737812	1.70912	0.796386	1.5495	1.79731	1.57855	0.668179	0.828914	0.880601	0.92103	0.930909	0.892785	0.479032	0.800999	1.10112	1.04181	0.556588
ENSG00000196352	1.31079	1.16514	0.516975	1.78672	1.50847	2.49009	1.61417	2.49232	0.583646	0.541619	0.876793	1.44213	0.661844	1.06549	0.584855	1.95493	1.86084
ENSG00000140367	0.518004	0.901465	0.809167	0.414567	0.00342742	1.25005	1.06609	1.2649	1.5474	1.04219	1.14476	0.530737	0.580667	1.01401	1.48245	2.0962	1.2224
ENSG00000168374	1.58247	1.72629	0.0349351	0.190649	-0.0867789	0.447275	1.34561	1.31271	1.21877	0.671213	1.11012	1.16756	1.16842	1.21074	0.0751944	0.933975	1.0345
ENSG00000180198	1.22745	0.67732	1.23088	-0.0657355	0.301644	-0.199565	0.632628	0.294812	0.761225	0.467663	0.286704	0.88398	-0.35829	0.954094	0.877955	1.63322	1.16244
ENSG00000117625	-0.308862	-0.192322	0.0163862	1.62128	0.170663	0.646527	0.0766874	0.737351	0.576268	0.689246	0.501518	0.563778	0.210088	0.163779	0.412079	0.279461	-0.116457
ENSG00000156504	-0.313336	0.289026	0.0990647	1.18039	0.329143	-0.0986421	0.152023	0.396923	0.397233	0.912181	0.62288	0.455211	0.698172	0.562707	0.0850684	0.532914	-0.123397
ENSG00000139132	2.05163	0.57275	0.650607	1.35768	0.683199	1.36023	0.938709	1.15556	0.982889	0.698491	0.998858	1.19684	1.34192	-0.166273	0.768368	1.24001	1.22676
ENSG00000167552	0.234309	-0.111779	0.772426	-0.698239	-0.0814437	0.168758	0.46307	0.465319	-0.33199	0.768639	0.521445	0.155764	0.744807	0.739822	-0.480927	-0.0933975	0.946216
ENSG00000140199	0.0866417	-0.466397	0.487158	0.414172	-0.0231574	-0.0626369	0.493693	0.278746	-0.223721	-0.121608	0.0693406	-0.22891	-0.0592623	0.455287	-0.280981	-0.14418	0.156374
ENSG00000169756	0.0606498	0.987071	0.10546	-0.127478	1.26869	-0.267748	0.931337	0.956381	0.569364	0.734366	0.657312	0.603032	0.402982	1.50157	0.584671	0.660473	0.51026
ENSG00000067057	2.06376	1.83636	0.59936	1.01067	0.528928	1.69529	1.33288	1.79682	0.881479	1.2323	1.23911	1.83835	0.585967	1.00868	1.05166	1.98393	0.831808
ENSG00000171453	-0.465797	-0.280574	-0.265345	0.712767	0.950946	-0.309909	0.271216	0.0816765	0.011428	0.209713	0.133801	0.0941088	-0.637274	0.287576	0.235611	0.296744	-0.117242
ENSG00000106069	0.611174	1.02448	-0.435538	0.187491	1.15964	-0.95024	-0.428894	0.504982	-0.202361	0.482545	0.867682	0.23384	-0.367827	0.573576	-0.0377409	-0.884089	-0.553686
ENSG00000136715	0.569159	0.315484	0.468431	1.08298	-0.211183	0.433315	0.258559	-0.0102708	0.532129	0.190404	0.421529	0.644529	0.565854	0.656796	-0.155083	0.173343	0.613526
ENSG00000137574	0.811368	0.749596	0.353787	0.906873	1.18306	2.17522	1.4031	0.53308	0.803189	0.148296	0.527081	0.911111	0.469244	0.343781	1.24615	0.987988	0.208748
ENSG00000155229	1.50798	-0.117729	0.068376	0.464524	-0.100395	0.208632	0.0403752	0.905588	1.00422	0.239218	0.617087	0.39438	0.781439	0.209259	0.84348	0.777599	0.161412
ENSG00000144580	0.144503	0.592607	0.563635	-0.420932	0.45115	-0.167118	0.282874	0.19814	0.655093	0.308046	0.637542	0.0849173	0.210516	0.551575	0.419558	-0.163243	1.15106
ENSG00000145734	1.18237	0.845342	0.123809	0.648844	1.07619	1.73109	0.750028	0.42842	0.974758	0.419579	0.875002	0.528605	1.57554	0.472924	1.00927	0.817086	0.747022
ENSG00000115839	1.99612	1.05423	1.70015	0.840106	2.05658	1.91337	1.48159	1.25429	1.45463	1.49386	1.25292	1.48596	1.36571	1.27032	0.520267	1.54873	1.1094
ENSG00000085982	0.810709	0.899355	0.281346	0.710755	1.09886	1.1338	0.49745	-0.0486632	0.802656	0.624631	0.724226	0.440133	0.638449	0.629414	1.10117	0.276474	0.551924
ENSG00000156587	0.485269	1.16786	0.363357	-0.342937	-0.185707	-0.355306	0.511049	0.230786	0.473416	-0.200861	-0.214357	0.698942	0.0564466	0.00671366	-0.305864	1.08999	1.2152
ENSG00000141385	1.54036	0.465698	1.11735	1.07544	0.341885	1.34061	1.85662	1.71134	0.85382	0.988511	1.43638	1.33052	1.27779	0.937721	2.16821	2.34275	1.43347
ENSG00000008869	0.365046	0.991281	0.485271	0.950362	1.59777	1.84691	0.69085	0.644361	0.42707	0.289788	0.825721	0.444186	0.387927	0.725198	0.647501	-0.381711	0.698293
ENSG00000137801	1.22953	2.01795	2.0145	-0.252134	1.01462	1.13855	-0.0907404	0.796699	0.356412	1.89244	1.63697	0.597008	0.826415	1.03961	0.904018	0.763898	1.32491
ENSG00000164327	1.63381	-0.189317	1.09885	0.554279	0.810398	0.749842	0.934765	0.738508	0.875762	0.39907	0.673547	0.849762	0.503156	0.471338	0.772187	0.441535	0.22156
ENSG00000141298	0.921537	-0.128163	0.42645	1.02741	0.596861	1.01076	0.626642	0.496928	0.124278	0.369633	0.564815	0.479884	0.764948	0.488451	0.201358	0.19982	0.322119
ENSG00000112640	0.819915	0.379523	1.00236	0.77827	0.614675	-0.101426	0.536284	0.999936	1.13139	0.769956	0.559431	0.529864	0.390137	1.08898	0.806545	1.2078	0.837574
ENSG00000100099	0.439332	-0.00761819	-0.100129	0.256911	0.861165	1.02769	0.751404	0.146544	0.716391	-0.187161	0.221728	0.135823	0.0598763	0.675623	0.289009	0.131083	-0.447809
ENSG00000143093	-0.0996671	0.249937	-0.0445532	0.192463	0.445061	0.488005	-0.0262727	0.199004	0.495481	0.219215	-0.0479468	-0.359225	0.0130156	0.0663606	0.239456	0.346067	-0.179327
ENSG00000117472	1.22949	1.34051	0.836719	0.670841	0.949419	1.05941	1.399	2.03684	0.132494	0.592318	0.925803	2.57103	1.85833	-0.240753	0.601619	0.305406	1.85222
ENSG00000129636	-0.444065	1.15249	0.261053	0.171642	0.839983	0.837377	0.44246	0.800203	0.789544	0.267372	0.562186	1.05149	0.758496	0.206529	0.412708	-0.302548	0.162811
ENSG00000147416	1.33178	0.488542	0.357832	-0.258279	1.12573	0.380049	1.35782	0.989373	0.808239	0.590227	0.893019	0.489389	0.738403	1.23318	0.979486	1.55184	1.02126
ENSG00000116117	-0.164178	0.72923	0.527698	1.27896	0.844559	1.38816	0.285411	0.137768	0.563202	0.936327	0.650356	0.698124	0.0158637	0.24727	0.870762	-0.271635	-0.00634739
ENSG00000134398	0.507647	0.266833	-0.265142	2.3434	0.44752	1.53869	0.272775	0.493249	-0.0652241	0.0282292	-0.426465	0.480872	0.212322	-1.29431	0.962275	0.868918	0.177488
ENSG00000130638	1.51331	0.973915	0.984437	-0.278144	0.905917	0.270436	1.72685	1.54445	1.4312	1.06126	1.29588	0.454929	1.50056	1.22706	1.84497	1.01433	1.40579
ENSG00000138709	1.21773	0.947904	1.07292	1.33263	1.46599	0.92985	1.38692	0.733499	0.458268	0.853003	0.799571	1.18981	0.944948	0.877817	1.79883	2.26841	1.84531
ENSG00000101365	0.940189	1.7194	1.18672	1.44605	0.810432	0.28375	1.13964	0.976797	1.96447	1.26665	0.992933	1.52966	0.535755	1.51975	1.79938	1.06263	1.04356
ENSG00000140299	0.788035	0.280693	0.579017	0.363979	0.362563	0.960918	0.152731	0.0469367	-0.236183	0.317222	-0.00590578	0.410496	0.592824	0.0121602	0.64234	0.3614	0.374479
ENSG00000083444	0.530861	0.539037	0.44084	-0.175538	0.0215508	0.520613	0.9286	0.319506	1.50896	0.867163	0.31111	0.0987316	-0.510934	1.05265	0.191108	1.03965	0.718623
ENSG00000106397	0.63937	0.422217	1.34233	1.81291	0.346788	0.694637	0.794443	0.191837	1.43386	1.2931	0.832515	1.26386	-0.231043	1.02674	0.840384	0.761987	0.342163
ENSG00000198837	1.13649	0.194636	0.235492	0.485669	-0.210439	0.591809	-0.20888	-0.112707	0.197706	0.0551783	0.304494	-0.0637411	-0.347226	0.296833	0.591421	-0.0758089	-0.252459
ENSG00000116191	0.233141	-0.124471	0.542244	0.508825	1.52419	1.09386	0.683213	0.798826	0.356852	0.414527	0.550493	0.729252	0.287934	0.347201	0.358617	-0.247675	0.337935
ENSG00000092010	1.37052	1.31517	1.53434	1.79762	0.510166	0.737543	1.62658	1.68769	0.984575	1.16298	1.56362	1.73306	1.24555	1.70531	2.20258	2.253	2.29801
ENSG00000156273	1.33941	0.711295	0.975791	0.770947	0.742137	0.676859	0.319751	0.572462	0.500027	0.659998	0.118862	0.503575	-0.122722	0.877025	0.775792	0.487548	0.718444
ENSG00000133739	1.32311	0.806001	0.639342	0.510356	1.45659	0.115182	1.01456	0.690386	1.47599	0.607723	1.01565	1.42888	1.15157	0.969663	1.10123	0.575673	0.675945
ENSG00000109917	1.02413	1.0652	0.522691	-0.265549	0.738452	1.42508	0.552141	0.871949	0.465839	0.483461	0.890397	0.267638	0.241884	1.46181	0.211082	0.301671	0.734937
ENSG00000009844	0.540133	0.76517	0.539582	-0.5905	0.795722	-0.114245	0.764398	0.348786	0.636526	0.487875	0.180934	0.67524	0.295849	0.286099	0.207995	-0.249641	0.664097
ENSG00000136152	0.608056	1.30546	0.586532	1.16998	0.707762	1.05603	0.741821	1.02651	0.819553	0.863249	0.836667	1.04751	0.253143	0.915627	0.489831	0.179502	0.557771
ENSG00000161057	0.889241	1.22795	1.45589	1.19174	0.308316	0.300674	1.38033	1.17121	1.49869	1.35397	0.970507	1.11925	0.649338	1.8262	0.84301	1.0305	1.63807
ENSG00000070367	0.829915	1.06553	0.45145	-0.102834	0.12787	0.421143	1.11412	0.793189	0.381603	0.710738	1.02952	0.279507	1.06936	0.640435	0.945682	0.722958	0.988153
ENSG00000140694	0.727615	1.69845	0.381947	1.07764	0.365862	0.403793	0.941753	0.72389	0.992639	0.779178	0.452224	0.999778	0.319886	0.753148	0.3658	0.234039	0.199644
ENSG00000083307	0.12451	0.101938	1.17004	2.35374	0.720212	1.74094	0.886274	1.16441	1.60525	1.02364	1.36843	0.632682	1.06866	0.865891	1.08923	0.604666	1.04239
ENSG00000151247	1.8322	-0.146922	0.218151	-0.163335	0.832795	0.832031	1.33088	0.315685	0.511947	0.502555	0.903928	1.35416	1.29464	0.944407	0.959879	-0.359356	0.952222
ENSG00000148090	0.317945	-0.207509	0.0764112	0.855046	-0.00131929	1.35686	0.77733	0.267305	0.737496	-0.107953	-0.097839	-0.260178	-0.129356	0.20694	0.656734	0.611792	0.164062
ENSG00000141580	2.09803	0.824084	1.51946	0.837531	2.25133	0.88206	1.33676	1.00994	1.4653	0.725652	1.34626	1.69001	1.73761	1.27219	1.14232	1.31118	1.56047
ENSG00000135446	0.926583	1.79059	1.97234	0.255251	1.59377	0.809346	2.17232	1.72699	1.92135	2.17128	2.46752	0.721386	2.13469	1.9918	1.346	2.3342	1.47987
ENSG00000135040	1.64837	0.516428	0.173943	0.150369	1.1577	1.24091	1.09046	0.552515	0.645238	0.371474	0.580492	0.850108	0.474991	0.969458	0.520491	0.109026	0.358727
ENSG00000120899	1.33199	-0.61774	0.618114	1.58115	0.405804	1.51943	0.439644	0.422717	0.979382	0.388734	0.664493	0.874903	0.557857	0.846465	0.34511	1.31449	1.04777
ENSG00000143437	2.36539	0.36929	0.286644	0.456038	0.0082875	0.385459	0.660635	1.26894	0.631009	0.649397	0.661962	0.648924	0.760097	1.14326	0.786334	0.507126	0.309019
ENSG00000012822	1.35007	-0.268555	0.521411	2.10942	0.744566	2.03147	-0.321547	-0.0250196	-0.108617	-0.00415822	-0.215688	-0.294498	0.0394238	0.0702729	0.467188	-0.00368155	0.28625
ENSG00000102780	-0.247453	0.259225	0.12067	1.73528	0.834004	1.5873	0.388325	0.452373	0.410613	1.00941	0.41303	0.753324	0.0580259	0.688227	0.421776	-0.284319	0.339804
ENSG00000162645	0.643464	1.4694	0.897699	1.51841	1.05752	0.595287	0.245546	1.54415	0.235627	0.585353	0.624787	1.60032	1.20547	1.6558	0.148897	1.5217	1.70761
ENSG00000186063	1.00336	0.59273	0.857041	0.383757	0.630068	0.587685	1.19136	1.75725	1.12501	0.860609	0.830999	0.099773	1.0242	0.982213	0.591024	0.696044	1.18939
ENSG00000143398	0.280179	-0.451363	0.340336	0.408913	0.183138	0.614397	0.144667	0.885328	0.412086	0.91549	0.813343	0.671978	0.349688	0.346274	0.272712	0.104515	0.553215
ENSG00000157827	1.25639	0.524349	0.39178	1.42373	1.06736	1.90815	1.09982	0.307596	1.13264	0.982525	1.18702	0.170182	1.14769	1.31894	0.680892	0.517923	1.07001
ENSG00000198742	0.961549	0.191525	0.509874	1.63776	0.206388	1.20578	0.00909367	0.339376	0.0376408	0.774837	0.75824	0.433706	0.643217	0.713161	0.59875	0.846794	0.546533
ENSG00000070526	1.03822	0.222186	0.35047	1.91783	0.594069	0.446392	0.589875	1.87513	-0.302851	-0.44573	-1.18283	0.0496871	0.546715	-0.572063	-0.562175	1.24132	0.292433
ENSG00000089177	1.91478	1.31227	1.91573	2.33447	1.67869	1.89306	0.672997	0.670488	1.04538	1.29745	1.40906	1.56119	1.29151	0.541769	1.22818	1.71375	0.984628
ENSG00000083097	0.686092	0.618804	0.965581	0.819425	1.1289	1.08444	0.239881	0.37513	0.755006	0.574824	0.242936	1.35739	0.696161	1.0232	0.768884	-0.119707	0.105677
ENSG00000083544	1.76551	0.843872	0.262272	0.0239551	1.02949	0.456256	0.342482	0.567965	0.47368	0.738448	0.283044	0.167677	0.752352	0.850265	1.22329	-0.119831	0.242011
ENSG00000162869	0.633785	0.374081	0.600051	1.19888	1.20836	0.865378	-0.0228281	0.156892	-0.0555493	0.11961	0.427741	0.487909	-0.0807077	0.2202	0.718955	0.199355	0.1226
ENSG00000147133	1.37948	1.28268	1.10319	2.27894	1.87416	1.93965	1.15322	1.10823	1.34947	1.58819	1.59562	1.35462	1.89597	1.46236	1.45675	1.52245	0.773835
ENSG00000067141	1.33943	0.871916	2.0166	1.01547	2.18837	0.352433	1.90102	1.98139	1.75101	0.66874	1.9383	1.8137	1.16132	0.575518	1.19296	-0.024951	0.331939
ENSG00000133103	0.987516	0.952791	0.591398	0.546318	2.11262	0.848181	1.23148	1.0746	0.516446	1.38955	1.28101	1.423	0.815396	1.43517	0.558002	0.329264	0.496635
ENSG00000047230	0.491536	1.17863	0.389888	0.396316	0.671848	0.852023	0.303555	0.411147	0.189611	0.798856	0.639951	-0.122754	0.857642	0.826609	0.488913	-0.473838	-0.61671
ENSG00000179912	0.0283113	0.485128	1.06922	0.661277	0.261293	0.907262	0.390024	0.520435	0.762734	0.803636	0.985878	1.04326	0.498327	0.47344	0.391803	0.716484	0.158439
ENSG00000174238	0.632277	1.06536	1.2744	0.820917	0.00625546	-0.0139883	1.07584	0.796472	0.791212	1.11892	0.823907	0.584187	0.808907	1.67864	1.23755	1.36328	0.881686
ENSG00000082212	1.81209	0.737399	1.1584	-0.646323	0.0519605	0.166764	1.39125	0.572182	1.28533	1.13664	0.796354	0.790372	0.783063	1.04289	0.273603	0.574802	1.01268
ENSG00000108669	-0.202286	-0.408708	-0.227288	1.01204	1.01914	0.597489	-0.453054	-0.242637	-0.549692	-0.400943	-0.0593787	0.35921	0.214209	-0.225409	0.403714	0.597804	0.331742
ENSG00000010244	1.54487	0.710812	1.21967	1.18143	1.00896	0.823768	1.33286	1.43738	1.16763	1.17322	1.17857	1.85631	1.41944	1.37045	0.875258	0.233984	1.35313
ENSG00000164252	1.15615	0.372909	1.00955	1.41339	1.14698	0.812272	1.6876	1.38572	0.881407	1.05629	1.09096	1.1042	1.03911	0.87725	1.53522	1.41712	1.44359
ENSG00000095564	0.964453	0.675836	0.444747	0.782598	1.78758	1.59974	0.237207	0.915888	0.932564	0.846594	1.12405	1.32251	0.85068	0.547538	1.52633	1.16931	1.13533
ENSG00000131558	1.93385	0.717233	1.05219	2.23786	0.991153	0.981247	1.35022	1.32533	1.30789	1.17981	1.21187	1.01885	0.836006	1.42981	1.38514	0.559957	0.565128
ENSG00000112992	-0.00687501	0.297395	0.407715	0.288008	0.608968	0.0905744	0.681948	0.887231	0.934058	0.755664	0.986442	0.830102	0.109987	0.549305	0.0429699	0.856894	0.0190106
ENSG00000112200	0.702923	0.119178	0.809211	1.36348	0.881048	0.546105	0.666839	0.803277	0.878994	0.769973	0.676116	1.07614	0.698993	0.852788	1.04151	0.225927	0.441959
ENSG00000124767	-0.0925573	1.38093	0.984512	-0.347662	0.695521	0.294666	1.63845	1.34279	1.16105	0.971014	0.922296	0.689956	0.906349	1.421	1.09082	0.390769	1.59502
ENSG00000233822	0.565533	2.07433	1.75262	0.0656696	0.382984	-0.841256	1.37208	1.69345	1.3405	1.41069	1.632	1.15244	1.28389	1.47412	1.2708	1.82157	1.35383
ENSG00000188917	0.517761	0.188647	0.339624	0.725082	0.350405	0.137996	0.68136	0.0676642	0.468329	0.728591	0.442703	0.573131	0.402918	1.29237	0.59145	0.0175641	-0.604158
ENSG00000178104	1.29906	0.10061	0.42467	0.470077	1.11973	0.329037	0.422919	0.849223	0.659225	-0.102037	0.311161	0.409502	0.521531	-0.128246	0.130041	1.09061	0.2471
ENSG00000133119	-0.29536	0.0306417	0.0326522	-0.220485	0.244139	-0.372372	0.227585	0.042715	0.34937	0.286501	0.221923	0.473986	-0.252465	0.187953	0.147707	-0.641119	-0.268197
ENSG00000138035	1.06542	0.882302	0.755782	0.540753	0.425083	0.989623	0.786503	0.695517	1.14051	0.605342	0.964622	1.06679	0.190874	0.831603	0.592003	0.987814	0.138385
ENSG00000085511	0.846526	0.294622	1.40105	0.765226	0.250888	1.18215	0.420938	0.461937	0.516541	0.744891	0.445141	0.205902	0.613901	0.763868	1.17396	1.05384	0.155718
ENSG00000101639	0.770803	0.47113	0.371885	1.43339	1.04557	1.73766	0.946521	0.887008	0.507987	0.523137	0.757362	0.53645	0.768634	0.910785	1.96499	0.583306	0.565974
ENSG00000017260	1.80722	1.5626	1.26172	1.08677	1.09479	2.30957	2.4784	2.216	1.81424	1.85336	2.12838	1.88326	1.25943	1.5287	1.27459	1.48855	1.17599
ENSG00000107890	0.781719	0.0322055	0.472337	1.55038	1.18257	0.925722	0.749304	0.234446	0.579562	0.604396	0.376779	0.641996	0.908119	0.845499	0.855241	-0.673671	-0.0319813
ENSG00000116688	1.93073	1.07742	1.52979	1.22042	0.684032	1.33861	1.42584	0.730463	1.70013	1.13467	1.10356	1.98998	0.957512	1.61667	1.22874	1.48766	1.30064
ENSG00000115761	0.708991	0.115349	0.529855	0.607016	1.4671	0.649217	1.08117	0.592773	1.00877	0.789005	1.08422	0.634355	-0.046123	0.543299	0.542712	0.540813	1.05911
ENSG00000177963	0.621449	0.805484	1.04307	-0.493819	0.532571	0.20968	0.48193	0.700571	1.15295	0.74344	0.74861	0.848776	0.262304	1.01361	0.663155	0.322727	0.657509
ENSG00000078114	0.160156	0.0167915	0.149948	1.44315	0.507504	1.2374	0.849981	1.40795	0.82155	0.932376	1.29354	1.31613	1.09354	1.43212	0.352643	0.0112184	0.900997
ENSG00000112715	0.572739	2.04486	1.6725	3.25254	1.72471	2.90151	1.16498	0.570801	0.864649	1.73276	1.54009	0.420254	0.952748	0.983874	2.00716	1.95941	1.24588
ENSG00000147050	1.19761	0.517288	0.705871	1.47599	1.7377	1.82356	0.84786	-0.977619	1.30385	1.03443	0.0697479	1.13921	1.17944	1.34656	0.460509	0.661689	0.639359
ENSG00000134531	0.879419	0.350959	-0.389467	-1.10377	0.375839	0.808813	0.0142684	-0.76521	-0.205337	-0.104915	0.141	0.26707	0.353423	-0.0617894	-0.791588	0.0454901	0.178431
ENSG00000100150	-0.0510902	0.130026	0.315314	0.665877	0.123799	0.505095	0.144629	0.126055	0.308083	-0.259856	0.184759	-0.115032	0.441534	0.116828	1.44036	-0.0340998	-0.150154
ENSG00000135164	0.640487	-0.154645	0.515566	1.77144	1.02362	1.13086	0.0676623	0.155219	0.112509	0.504711	0.542612	0.305956	0.3685	0.495055	0.613083	0.305118	0.960332
ENSG00000086062	0.0442601	0.853282	0.847945	0.303804	0.0443132	-0.107526	1.23426	1.11247	1.04959	0.631032	0.828278	1.30074	0.670171	0.120203	-0.228475	0.488296	0.741658
ENSG00000157985	0.816426	-0.00319532	1.06736	2.02047	1.07765	0.910789	1.02648	0.437446	1.02882	1.33106	1.08121	0.766414	0.802133	1.17368	1.33939	1.72589	1.04701
ENSG00000182481	1.27896	1.6488	1.9455	0.413194	0.844112	0.724059	2.13874	1.96296	1.88016	1.81797	1.7409	0.769744	1.36795	1.63069	1.88248	1.28941	1.07266
ENSG00000135999	0.823453	0.416913	0.220473	-0.0594396	1.36797	0.361313	0.56153	-0.0286958	0.29918	0.383713	0.350617	0.841242	0.332888	0.602641	0.363533	-0.474647	0.212219
ENSG00000177646	-0.0462331	1.51668	1.01	1.19982	0.236591	1.72234	1.32714	1.10003	1.07447	1.38983	1.19413	0.180438	0.159731	0.870986	1.64622	1.55724	0.744967
ENSG00000088179	0.104501	0.519478	0.199737	-0.0549614	0.855112	1.18195	0.10163	0.508246	0.121059	0.046636	0.575347	0.472362	0.266277	0.3317	0.248668	-0.205648	-0.349784
ENSG00000110841	1.41571	0.632542	0.28189	1.76895	1.59539	2.14829	1.0735	1.09569	0.446926	0.756093	1.04954	0.593639	0.709516	0.845263	0.835105	1.30472	0.947338
ENSG00000156463	1.30226	0.213717	0.859048	0.890599	1.54368	1.85537	0.500132	0.754367	1.15054	0.814513	0.28963	1.54487	0.622421	-0.122973	1.42264	-0.0492033	0.132756
ENSG00000169499	0.538058	1.44769	0.253464	0.152302	0.362014	1.12911	0.781461	-0.265958	0.733038	0.544262	1.09383	0.384817	0.829342	0.890223	0.831035	-0.346275	0.469064
ENSG00000096872	0.317689	0.542364	0.141212	0.0559588	0.819244	0.581844	0.821398	0.673613	0.658878	0.472289	0.330369	1.20474	-0.125781	0.0316166	0.621215	-0.817791	0.734285
ENSG00000162885	0.103122	0.806346	-0.177657	0.422673	0.0470876	0.29363	0.496249	-0.267888	0.60275	-0.118492	0.455433	-0.151023	0.196275	-0.605309	0.906104	0.356024	-0.249076
ENSG00000189221	1.74139	1.93859	2.19084	1.42032	1.69037	-0.37882	2.36817	2.47337	1.26931	1.59213	1.47456	1.34514	1.93547	0.818724	0.708048	2.22442	1.52379
ENSG00000114021	-0.239244	0.306817	0.0951491	0.123207	-0.32277	-0.181984	0.346982	0.293925	0.452094	0.650301	0.727081	0.469998	-0.160465	0.599755	-0.123107	-0.43783	-0.264578
ENSG00000184384	1.21622	1.10841	0.513012	0.827711	0.933836	1.34976	0.663837	0.464986	0.453514	0.634962	0.472573	0.752792	1.02772	1.22884	-0.033601	-0.481188	0.883385
ENSG00000105618	0.391649	0.669334	1.68803	0.78021	0.832632	0.526161	1.09999	0.940108	1.48572	0.991948	0.848119	0.568193	0.673018	1.37824	0.540962	0.508686	0.939003
ENSG00000006607	1.34951	0.959678	0.494138	0.905472	1.22376	1.49387	0.746919	0.600611	0.649498	0.592332	0.70681	0.919398	0.61914	0.933734	1.04896	0.623014	0.789485
ENSG00000103544	2.99419	0.504888	1.10236	0.740952	0.411747	-0.695475	-0.208494	1.51804	-0.948569	0.329535	1.15511	0.980337	1.08442	1.01249	-0.566207	-1.09853	0.457164
ENSG00000105854	0.110913	0.87713	0.64368	1.53513	1.57667	1.87221	1.22856	0.701533	1.16711	0.840549	1.12707	1.88906	1.2379	0.303305	2.20004	-0.0696872	1.45452
ENSG00000116906	0.713015	1.31665	0.264628	0.0510342	1.77635	1.14382	1.63583	0.903776	1.22601	1.07467	1.44659	0.74425	0.815944	0.77268	1.62181	0.247035	0.450428
ENSG00000138593	1.57043	0.740912	0.520226	0.0732535	0.42071	1.06066	0.596623	0.54452	0.752325	0.376031	0.735912	0.499553	1.16403	0.325749	0.373262	0.620183	0.815535
ENSG00000061987	1.08732	0.60876	0.862125	1.51817	1.36145	2.42881	0.607372	0.936596	0.597186	0.518748	1.00679	1.48034	1.41155	0.461804	0.782724	0.154401	1.081
ENSG00000165949	0.0341627	1.9484	2.06853	-0.0768248	0.572434	-0.0609181	0.543313	0.849509	1.34667	0.546261	0.890061	1.40417	0.606079	0.510733	0.148172	0.754308	2.08108
ENSG00000180628	0.701079	0.294746	0.573313	-0.247982	1.13494	1.00873	0.200532	1.08945	1.28962	0.717714	0.842173	1.57295	0.934271	1.20646	1.04638	0.889017	0.831787
ENSG00000176444	0.453187	0.0216811	-0.130917	1.18358	0.223948	0.67868	-0.230214	0.487691	-0.525621	-0.548799	0.255711	0.631929	-0.696798	-0.46154	-0.0494595	-0.949884	0.282754
ENSG00000110172	0.103103	1.28123	0.235009	-0.12219	0.0756833	0.148867	1.2795	0.68675	1.17385	0.111969	0.357267	0.0177954	0.136268	0.229853	0.748793	0.0530534	1.54838
ENSG00000073578	2.8424	1.76283	2.76583	1.18098	1.17707	1.976	1.96109	1.99867	2.14017	1.93748	2.17741	2.01883	1.74346	1.48661	1.51777	1.8224	1.86865
ENSG00000114857	1.60001	1.23338	0.423946	2.39572	1.50888	2.34614	0.903212	0.705206	0.599551	1.29264	0.8616	0.582782	0.849494	0.631559	1.05188	1.36006	1.15677
ENSG00000053770	0.43508	0.741527	0.171082	-0.309837	0.396749	-0.0243218	0.757693	0.632033	0.476535	0.145481	0.785932	1.31844	1.23155	0.626341	1.10091	-0.411373	0.708582
ENSG00000058085	1.03825	0.745134	1.48411	1.52553	1.05213	2.33756	1.30599	1.78981	1.33519	1.69854	1.81158	1.65317	0.621827	0.619863	0.475428	0.803154	1.39834
ENSG00000153989	0.596262	0.894394	0.839859	0.462494	0.850397	0.431172	1.39517	0.844147	1.15668	1.5442	0.567493	0.73405	0.604367	1.33337	1.72368	1.74136	1.1653
ENSG00000083799	-0.127739	0.0410175	0.967587	0.271223	1.34012	0.240062	0.136313	0.419674	0.262132	0.790227	0.174234	0.0526163	0.816107	0.705506	1.14302	0.699168	0.227525
ENSG00000109814	1.55031	1.01898	0.904205	0.200883	0.298504	0.189201	1.8722	1.98276	1.32642	0.558557	1.05385	1.3802	1.04986	1.35915	0.864	0.620606	2.06859
ENSG00000010017	0.852439	1.5131	1.13151	1.25083	0.167465	1.02604	1.04838	0.978124	1.05645	1.30588	0.697672	1.12609	1.35701	1.56701	1.29046	2.22155	0.963781
ENSG00000163932	2.42851	0.459553	0.813631	1.73919	0.228586	0.903942	0.0480887	0.947443	0.451456	0.84579	0.833717	0.234861	1.25234	0.788753	-0.308101	0.549066	1.26236
ENSG00000169994	2.77354	1.30065	0.996726	2.34054	2.65267	2.28877	0.897466	1.18447	1.57353	1.58918	1.6077	1.73831	1.5645	1.24528	0.753372	1.38376	1.45061
ENSG00000124356	1.07457	0.684963	0.393347	0.740614	0.466331	0.242343	0.33636	0.527592	0.519583	0.632263	0.495929	0.874754	0.490416	0.637902	0.457002	0.327833	0.101674
ENSG00000023697	0.51322	0.0561121	0.306752	-0.396877	0.186588	-0.504005	0.166713	0.0743273	0.356387	-0.305954	0.448875	0.550818	0.604654	-0.059218	0.0467969	-0.208721	0.457911
ENSG00000158864	0.730826	1.18947	2.39909	1.48396	1.51637	1.23023	1.14524	2.0415	1.98441	1.85797	2.28264	1.50811	1.44709	1.81595	1.83253	0.478465	1.20372
ENSG00000127463	-0.0723405	-0.0474153	0.568422	0.50805	0.311737	-0.0359986	0.505117	-0.532673	0.698442	0.143776	0.0894477	0.765392	-0.116924	0.196336	0.193766	0.766989	-0.0473243
ENSG00000115825	0.714524	0.669112	0.674337	-0.362816	0.635706	1.06983	0.868925	0.454133	0.301562	0.545504	1.01993	0.241172	0.328382	0.986668	0.921505	0.815282	0.370708
ENSG00000196187	1.28293	0.928213	0.920982	2.56096	1.49	2.08397	0.600557	0.686289	1.52636	1.31859	0.852681	1.73001	1.02928	1.18082	1.25161	0.963216	1.12161
ENSG00000132510	1.69766	-0.35445	1.20682	1.72317	0.738552	1.28028	0.522029	0.834782	0.043335	0.915845	0.994608	0.316574	0.42405	0.786726	1.40734	1.50036	1.13023
ENSG00000113269	0.944913	0.733075	0.0974195	-0.532955	0.149255	0.412703	0.779438	0.790664	0.636356	0.837316	0.247101	0.477157	0.511551	1.24378	0.24313	0.463646	0.775457
ENSG00000149577	0.130218	0.174478	-0.37521	2.12251	0.034837	0.565044	0.0732492	0.171049	-0.617944	0.0406055	-0.273692	0.117391	0.226517	0.214933	0.0451934	0.328997	-0.165303
ENSG00000115267	1.45715	0.777397	0.510444	-0.118906	0.531281	-0.38332	0.35286	-0.0756951	0.68736	-0.168477	-0.126326	0.844809	-0.191099	0.0696685	-0.391218	0.746318	1.26867
ENSG00000123106	0.891495	0.891557	0.714638	0.453575	0.283103	1.05706	0.786838	0.790722	0.156249	0.815616	0.646887	0.530795	0.962219	0.0227223	0.293818	0.786151	0.604815
ENSG00000168434	-0.0756964	0.269624	0.380211	1.23884	0.475414	0.500684	0.54871	0.156688	0.128211	0.387846	0.0992566	0.00570909	0.254755	0.854204	0.482436	0.354313	-0.057205
ENSG00000115183	1.12249	0.193522	0.620094	2.06684	1.82265	1.93827	0.602246	0.735446	0.725534	1.23075	0.955589	0.681828	0.26168	0.667863	1.19668	0.984913	0.838862
ENSG00000132698	1.75009	0.0743001	0.956054	0.774216	-0.00711234	0.126569	1.1419	1.57512	1.14489	1.33388	1.37572	1.18041	0.76771	1.17479	0.83969	0.595834	0.939118
ENSG00000134709	0.796767	0.633608	0.94888	0.78901	0.759511	1.11946	0.965404	1.21698	1.43044	1.08767	0.8963	0.371175	0.598817	0.237888	0.689218	0.460817	0.579102
ENSG00000123104	1.2901	1.27242	1.79965	2.19225	0.637899	1.91726	1.76032	1.44635	0.695692	1.13078	1.12406	0.200645	2.11908	1.41646	1.69614	0.0290089	0.690564
ENSG00000139437	-0.444255	0.103912	0.823815	1.24425	-0.18359	0.720289	0.298786	0.105864	-0.155955	0.432135	0.152231	0.0237162	0.188528	-0.129202	0.853063	1.49107	-0.150139
ENSG00000103035	1.61017	1.37279	1.45091	1.1695	1.02079	0.544905	1.04729	0.998481	1.49451	1.30095	1.25805	1.43624	1.05328	1.26183	0.402691	0.58052	0.773541
ENSG00000182446	0.947906	-0.077736	1.37815	0.977678	0.339935	1.42409	-0.129922	0.0983712	0.907021	0.3241	0.612287	1.17084	0.712789	0.9544	0.983939	-0.282227	0.712837
ENSG00000145241	0.460377	0.560517	0.0341472	0.416389	0.137144	0.85235	0.513746	0.285284	0.354322	0.249174	0.130899	0.815232	-0.0957277	-0.0797071	0.545421	-0.639157	0.667446
ENSG00000089327	2.1275	0.636091	0.393501	1.42178	1.00755	0.681636	1.12161	1.25136	1.55204	1.54355	1.24273	-0.53563	0.701439	1.31711	-0.106181	0.592344	0.111461
ENSG00000165105	0.516117	0.619417	0.913935	1.81465	0.327665	0.831798	1.035	0.804349	1.62223	0.83057	0.262702	1.10354	0.479932	0.923579	0.874715	1.65384	1.84914
ENSG00000103540	0.278604	0.342501	0.267427	0.146825	0.698822	0.767254	0.200536	0.363004	0.144334	0.148259	0.219251	0.404779	0.481121	0.217882	0.395684	-0.155531	0.177722
ENSG00000152894	0.595204	1.47881	1.07529	0.443641	1.00355	2.16317	0.739546	1.11299	1.73532	0.904394	0.96383	1.34876	1.24316	1.61884	0.871848	-0.133974	0.821451
ENSG00000122642	1.70477	1.14694	0.313316	0.522354	0.693777	0.81663	0.957398	0.452727	1.10766	1.31741	0.986299	0.126821	0.727774	0.91774	0.658911	0.0529323	-0.339152
ENSG00000112759	0.00369497	1.30797	0.432694	-0.155303	0.078253	0.458194	0.751398	0.854042	0.963011	1.37606	0.696516	-0.160739	0.222983	0.64673	0.287219	-0.159891	0.441453
ENSG00000174106	-0.483154	-0.127249	0.128366	0.752246	1.16445	0.68052	-0.049562	0.151698	1.01467	0.632868	0.857393	0.293266	0.811387	-0.0341658	0.536041	-0.447611	-0.11734
ENSG00000186001	0.196157	0.362481	0.274819	1.53469	0.372259	0.325515	0.500842	0.707597	0.619723	0.636279	0.701377	0.646523	0.851029	0.0385735	0.48384	0.943343	0.613244
ENSG00000122711	1.44627	0.221173	0.153707	0.676241	-0.29894	-0.243428	1.69687	3.10943	-1.14382	-0.596087	-1.23065	-0.816265	0.217054	-1.39532	-0.823096	0.738825	0.801464
ENSG00000104388	0.900146	1.10711	0.851962	0.507733	0.251528	-0.00574112	0.892169	1.56124	1.37799	0.524553	0.981632	1.22481	1.21498	0.114636	0.460217	-0.232213	1.23508
ENSG00000143575	0.646765	0.466215	1.51705	0.878109	0.81733	0.683885	0.663181	1.65966	1.04469	1.356	1.15049	1.00594	1.03363	0.715328	0.919544	0.567159	1.41153
ENSG00000115421	0.748963	0.430777	0.263946	0.531957	1.32324	0.623728	0.0953169	-0.00198513	0.540947	0.19099	0.176549	0.0488359	-0.266441	0.528111	0.193084	-0.36759	0.000854611
ENSG00000166783	1.42804	0.677091	0.235985	0.541566	1.84349	0.266833	0.358293	0.346963	0.717101	0.166752	0.18694	0.581611	-0.0243021	0.382944	0.0512576	0.278068	0.519758
ENSG00000134744	1.79177	0.382102	1.07776	1.47096	2.00411	1.39828	1.33211	1.45683	0.758373	1.04642	0.803193	0.456712	1.21105	1.13278	1.3803	1.90081	0.888528
ENSG00000143222	1.64179	1.29411	1.5385	0.399332	0.694537	-0.12267	0.757972	1.84715	0.929793	1.61677	1.57348	1.42826	1.34722	1.14246	1.37941	1.83199	1.3021
ENSG00000075223	0.663326	0.628687	0.787847	0.305472	0.679623	0.447848	1.41265	-0.0228046	0.766907	0.85197	1.12156	0.700414	1.18723	0.343989	0.800548	-0.433505	-0.0300088
ENSG00000145725	1.82525	0.923064	0.795001	0.637771	1.5042	1.0703	1.04403	1.12702	0.601161	1.05023	0.818274	0.689587	0.931328	0.840202	0.767658	0.172717	0.532428
ENSG00000060069	0.327881	0.254405	0.379784	1.29476	-0.192905	0.829563	-0.161507	-0.360425	-0.211964	0.110606	-0.183971	0.271857	-0.599714	-0.780428	0.489584	0.601341	0.403782
ENSG00000173402	-0.374162	0.446476	0.683716	0.873738	0.231377	0.0680136	1.09452	0.875908	1.49167	0.871496	1.40755	0.616273	0.330022	0.838293	0.170153	0.735284	0.827594
ENSG00000108671	1.06889	1.19629	1.53612	0.855197	0.759793	0.454615	0.984143	1.3443	1.30436	1.19454	1.16949	1.4534	1.03513	1.35079	1.08604	0.64626	0.94789
ENSG00000272391	0.548282	-0.115211	1.38713	1.16897	0.713656	0.240554	0.776508	0.330874	1.08946	0.649005	1.04491	0.638441	0.147315	1.34185	1.46713	0.0695002	0.50327
ENSG00000034677	1.04307	0.846311	0.591823	0.822798	0.543842	1.12669	0.788505	0.429301	0.35741	0.519357	0.458927	0.366721	0.700367	0.107504	0.754627	0.152102	0.814542
ENSG00000234545	-0.169763	0.18714	0.0359842	1.20357	0.684368	1.06009	0.545709	0.406405	0.567081	0.457633	0.955485	0.0445594	0.247896	0.434182	0.83359	1.07507	0.0286435
ENSG00000089195	-0.237484	-0.35045	0.845973	0.306818	0.405806	0.205023	0.16463	0.130626	1.01496	0.177783	0.647897	0.208349	-0.429455	0.0829039	-0.00970178	-0.345099	0.0719366
ENSG00000143493	1.31779	0.344443	0.110897	-0.122936	0.967085	-0.0275486	0.654848	0.705523	0.880578	0.0615902	0.621639	0.792553	0.388683	0.271481	-0.00176285	-0.52496	0.378597
ENSG00000135679	2.68436	0.660427	1.12886	1.29928	2.39403	2.29942	1.92115	1.27675	0.90256	1.01286	1.76508	0.966852	1.66117	0.71481	1.39498	1.31225	1.62963
ENSG00000241973	1.89888	0.970746	1.18072	2.21683	1.17472	2.06706	1.34596	1.69011	1.54421	1.56548	1.44248	1.88619	1.43498	1.90724	0.894614	1.55649	2.05301
ENSG00000178425	-0.159252	1.3935	0.485106	0.228598	0.486897	0.570503	0.635523	1.2793	1.00183	0.307044	0.383021	0.884857	0.0831728	1.01391	0.497461	0.481156	0.453249
ENSG00000143164	2.51471	1.58409	1.54011	1.59627	1.12744	1.46086	1.32446	1.84295	1.61414	1.67844	1.69476	1.75105	1.10938	0.952779	1.60494	1.27281	1.41436
ENSG00000133114	1.30753	0.0809546	-0.431663	0.0891224	0.278527	0.213758	0.51244	0.0918554	0.42058	0.509188	0.288059	0.234047	-0.0605436	0.478015	0.699666	-0.891563	-0.0226886
ENSG00000123146	1.2157	1.13146	0.536062	2.45207	0.826471	1.11089	0.592213	1.26983	0.329418	0.854966	0.827602	1.46915	0.525831	0.710432	0.824065	0.5007	1.03457
ENSG00000103534	1.4196	1.70646	1.31405	2.09268	1.59219	1.50505	1.97758	1.5582	1.94479	1.24592	1.50631	1.92675	0.959	1.64748	1.01679	1.3775	1.95664
ENSG00000111481	0.971743	0.358677	1.00347	-0.0946982	0.0152218	0.551806	1.06647	1.02281	0.852241	0.335755	1.01853	1.00539	1.03964	0.739056	0.834353	0.701007	0.588303
ENSG00000197712	1.16417	1.1828	0.189643	0.774448	1.99088	0.853697	0.422164	1.21619	0.711083	0.316254	0.289417	0.474694	0.209658	0.148436	0.495701	1.58871	0.796486
ENSG00000032742	1.03643	1.39808	0.315894	0.855389	1.35755	-0.330883	0.275856	0.0380966	0.657566	0.580261	0.398589	0.710463	-0.198258	0.533121	0.979995	-0.0457588	-0.123479
ENSG00000124275	0.0125436	0.0231096	-0.154292	0.330009	1.10443	0.918539	1.32305	0.359299	1.23438	0.441286	0.693675	0.719471	0.440957	0.160932	0.522681	-0.513654	0.51903
ENSG00000166165	2.66352	1.05482	1.28565	0.0401982	0.870704	2.32176	0.192294	1.06187	-0.743941	0.921948	2.74821	0.712455	2.05433	-0.319514	0.907932	0.831421	1.91078
ENSG00000035403	2.29946	1.75616	1.13927	2.14055	1.90241	2.80074	1.96744	2.74393	1.94955	2.01417	2.13506	1.67372	1.99586	1.67174	1.67054	1.9823	2.5205
ENSG00000134313	0.652141	1.91557	0.903966	1.16732	1.63278	0.842311	1.251	0.466226	0.891951	0.887458	1.14572	1.42908	0.852146	1.08096	0.580252	0.903025	0.88395
ENSG00000070018	0.808983	0.663537	1.29537	1.70426	1.94933	2.47607	1.20542	0.875428	1.17253	1.09111	1.01051	0.932293	1.6475	0.560899	1.4066	1.21758	0.600303
ENSG00000278311	0.632585	0.557631	0.883215	0.373661	1.0635	0.492316	0.524817	0.590883	1.06648	0.548947	0.423977	0.418575	0.352024	0.435155	0.350062	-0.0895081	0.186953
ENSG00000113558	0.903328	0.976163	0.44237	-0.226854	0.487773	0.11513	1.14154	1.26622	0.964927	0.864509	0.866965	1.08717	1.31278	0.667371	0.769262	0.772949	0.819474
ENSG00000101558	1.90908	1.70042	1.54044	0.362061	0.732024	0.987975	1.59495	1.85794	1.07702	0.784539	1.23851	0.865158	1.17411	1.29283	0.73742	1.54131	2.00287
ENSG00000100934	0.47193	1.78506	1.15764	0.57869	2.35185	1.62596	1.51768	1.23137	1.01946	1.67828	2.40243	1.21201	1.29999	1.93573	1.73035	0.35597	1.41675
ENSG00000106665	1.31774	0.469474	0.437684	0.640276	0.959449	0.406627	-0.0952473	0.241026	0.427639	0.785793	0.743794	0.167514	0.429248	0.609528	1.04795	1.7588	1.22227
ENSG00000181381	0.974439	0.820199	0.348689	0.631782	1.15931	0.844284	0.565608	0.696746	-0.151618	-0.197206	-0.557793	1.13693	0.552756	0.058346	-0.448699	0.468982	1.23899
ENSG00000118007	1.2177	1.42477	0.645368	1.08123	0.692797	1.79125	1.32669	0.821232	1.29806	1.42797	1.61145	1.06887	0.822557	1.18783	1.91165	0.90923	1.22576
ENSG00000197930	0.0874295	0.900798	0.649674	0.155705	1.60571	1.67378	1.46652	0.685987	0.744921	0.589175	1.37048	1.17438	0.692741	0.774914	0.780661	0.932141	0.412669
ENSG00000122965	0.990449	0.846889	0.62587	1.42622	0.58166	1.7116	0.516982	0.399538	0.0519543	0.622155	0.434742	0.615485	0.768787	0.875157	0.964517	0.968777	0.0510902
ENSG00000108010	0.662724	1.37865	0.804735	-0.261695	0.515644	0.706029	1.20731	0.854302	1.37493	1.27808	0.997715	1.22066	1.16173	1.3149	1.49341	0.410149	1.22914
ENSG00000090857	-0.644689	-0.115923	0.0118351	0.653784	0.584191	0.226984	-0.0169748	0.108747	-0.202198	0.264658	-0.219556	-0.123265	0.391418	0.0779237	0.622407	0.208945	0.133449
ENSG00000116584	0.459472	0.812727	0.245894	2.05557	1.81501	1.64858	0.537467	0.834593	-0.0128921	0.449441	0.560195	0.518607	0.212148	0.0958117	0.588469	1.2465	0.836623
ENSG00000137871	0.495633	-0.314695	-0.0354498	0.374922	0.871214	1.84417	1.06043	0.903293	0.636826	0.193007	0.717551	1.04885	0.149236	0.446955	0.876612	0.423635	0.300434
ENSG00000040341	1.41498	0.223664	1.16602	0.0691218	0.777491	0.948521	0.734659	0.0873242	0.750649	0.271398	0.155522	0.513696	-0.0989854	0.877266	0.456204	0.138326	0.144463
ENSG00000234745	1.45281	2.21322	1.71516	2.30408	-0.341934	1.72006	0.693344	0.904444	2.49416	1.02705	1.02235	1.64424	2.24681	0.0275483	1.22949	0.221898	2.34643
ENSG00000135870	1.22154	1.09648	0.973046	1.0877	0.343234	0.421252	0.792813	0.843102	0.992114	0.702139	1.01815	0.759619	1.17831	1.16437	0.991487	0.42388	0.81089
ENSG00000127922	0.42197	1.17211	0.582735	1.11272	0.0944531	0.289976	1.00778	0.879969	0.877669	1.82842	1.60176	0.762854	0.978424	0.73805	1.27189	1.18865	0.512363
ENSG00000183576	1.97944	0.841507	0.842204	0.984226	1.52968	0.096882	1.04616	1.51748	0.760805	1.18606	1.46998	0.560479	1.1272	1.29782	0.585184	1.61856	1.39606
ENSG00000198538	0.405712	0.667924	0.911845	0.303957	2.37833	1.39969	1.45023	0.857971	1.78755	0.591676	0.952804	0.735438	1.17563	1.02963	0.248222	-0.338933	0.499889
ENSG00000118503	0.417744	1.01124	1.53658	0.786242	0.436385	0.827252	0.189913	0.660523	-0.0796874	0.725584	0.258855	0.25178	0.367311	0.956108	0.637838	0.493859	1.19363
ENSG00000136819	1.18545	0.91222	0.858065	1.38251	0.34891	-0.062223	1.27971	0.84047	0.681112	1.16499	0.75005	0.744797	0.851877	1.04083	0.79486	1.58189	0.714499
ENSG00000133106	-0.383559	1.90381	1.23183	0.769583	2.23159	0.484365	0.787914	-0.109455	1.04817	1.01702	0.909595	1.97395	0.128983	0.785944	0.599412	1.02791	1.0485
ENSG00000117593	-0.225348	1.2856	0.80339	-0.028542	0.0913448	-0.112303	0.787472	1.28396	1.63843	0.313225	1.33848	0.965136	0.200633	0.992926	0.933411	-0.327859	-0.0587547
ENSG00000065911	0.784114	0.299203	0.752066	-0.258222	0.962517	0.375986	1.24021	1.321	1.03587	0.374186	1.01247	0.931525	0.697404	0.917513	-0.0543254	1.29361	1.29627
ENSG00000186815	-0.326381	-0.240422	0.0137775	2.26162	0.523027	1.25993	0.000649703	0.181556	0.258782	0.195951	0.360831	0.628253	0.270806	0.0624163	0.390401	-0.280274	-0.158267
ENSG00000168918	0.312495	0.845722	-0.501717	1.05065	0.443111	1.89674	0.544375	0.383148	1.44149	1.24942	1.21311	1.19888	0.656894	0.950691	0.031553	-0.184542	-0.102497
ENSG00000006459	2.4169	2.02308	1.67386	1.3952	2.69063	1.76835	1.0485	1.34591	0.504206	1.56318	1.91307	2.03662	1.49786	0.886504	1.03044	0.479367	0.84019
ENSG00000154229	0.629113	0.109944	-0.0436325	1.37911	0.914769	1.67528	0.744	0.518658	-0.14188	0.0126285	0.402466	0.4429	0.579677	0.0409791	0.973472	0.494323	-0.0951244
ENSG00000131375	0.546589	0.538572	0.609516	0.465985	0.435406	0.0886282	0.38177	0.714354	0.972246	0.559018	0.693919	0.744727	0.230313	0.461321	0.531726	-0.591093	0.612382
ENSG00000184203	0.70597	0.26741	-0.00172272	0.0806554	0.300291	0.742168	0.868928	0.996922	1.33841	1.07543	1.05797	0.607343	1.21319	0.585508	0.200903	-0.190379	0.696989
ENSG00000004766	-0.585299	1.73777	0.544398	0.749901	0.401816	0.377442	0.317741	0.35466	0.339025	0.402163	0.754939	0.500919	0.118468	0.507931	0.324896	-0.315556	-0.034727
ENSG00000113161	0.0885458	1.45407	0.122729	-0.441551	1.41487	1.28528	1.59156	1.10858	0.822685	0.658398	0.764067	0.536367	0.200602	0.394196	0.943586	0.163827	0.0583965
ENSG00000109586	1.42734	0.9638	0.751041	0.580753	0.170841	0.243087	1.34696	1.21295	0.509302	0.609258	0.385674	1.23196	0.640386	-0.0182006	0.0706375	0.509185	0.69187
ENSG00000108946	1.42073	1.66965	2.00483	1.43668	0.271989	1.47224	1.39003	1.793	1.7924	1.50316	1.72525	1.02788	1.71115	1.87366	1.52083	1.32661	2.45719
ENSG00000065882	1.37257	1.41242	0.199959	-0.0388433	1.62367	0.623286	1.06873	0.805201	1.30393	0.191952	0.425834	0.969322	1.45845	1.08995	0.292652	1.20771	1.668
ENSG00000119541	0.367826	0.34759	0.228302	-0.13852	0.918009	0.312214	1.25821	0.420455	0.805231	0.760109	0.81242	0.903754	1.20677	0.599093	0.188369	0.817789	1.24189
ENSG00000128591	0.22909	-0.30072	0.0248261	0.930919	-0.0600258	0.139104	-0.208674	-0.109008	-0.79713	-0.401188	-0.4097	-0.699438	-0.388132	-0.453146	1.15969	1.62588	0.695348
ENSG00000117597	-0.439432	0.375732	0.649319	0.845493	0.492863	0.1636	0.895704	0.953565	0.907017	0.996565	1.06808	0.00419174	0.649711	0.830222	0.623298	0.139559	0.295934
ENSG00000170275	1.76801	0.619344	0.529036	-0.294822	0.47075	0.650194	0.812834	1.44018	1.40326	0.809059	1.28977	0.463366	0.98361	1.65582	0.955175	-0.423689	0.160679
ENSG00000074695	0.119672	1.327	1.14898	0.415141	1.151	0.910644	2.04739	1.51918	0.703713	0.936794	0.809289	0.912748	0.769676	0.832924	0.506805	2.04832	0.900526
ENSG00000163072	0.344423	0.221059	0.0270603	0.978423	1.74487	1.91819	0.59124	0.313498	0.159891	0.137292	0.0952732	0.899848	0.504431	-0.0744956	-1.04018	0.0915048	1.04572
ENSG00000085449	-0.0953932	1.04552	0.259083	0.891737	1.13	0.922484	0.831098	0.532862	0.78105	1.08387	0.980891	1.37304	0.765455	1.16451	0.78233	0.326657	0.894028
ENSG00000082068	0.5733	0.485935	0.971137	1.75493	0.641796	0.760622	0.172372	0.74156	0.400414	0.59976	0.233304	1.09438	0.86123	0.135103	0.671608	-0.622538	0.647177
ENSG00000197006	1.21093	0.559858	0.77654	0.161661	1.19752	-0.453693	0.898806	1.27798	0.551163	1.04018	0.94501	0.19887	1.13238	1.38498	0.507613	0.784972	0.699847
ENSG00000169967	0.483775	0.69381	0.701294	0.72873	0.541715	0.0412799	0.509943	0.176929	0.845445	0.555569	0.540843	1.37411	0.731526	0.638662	0.198712	-0.69608	1.01916
ENSG00000132912	0.882704	1.26953	0.610763	-0.346437	-0.126477	0.776175	0.7262	0.713728	0.745989	0.319101	0.235877	0.987835	0.389248	0.645229	0.559744	0.238326	0.518464
ENSG00000151458	0.910624	0.158083	-0.202477	-1.11082	0.368475	0.388138	0.548007	-0.34513	-0.392601	0.257555	-0.182897	0.402532	0.327391	0.203381	0.355	0.494206	-0.219349
ENSG00000104093	0.80247	0.0450918	0.629889	0.881988	0.879217	0.902405	0.620782	0.276009	0.686949	0.760666	0.440162	0.930869	0.717576	0.190394	-0.092342	1.08622	0.868244
ENSG00000129071	0.186138	1.52804	-0.136346	0.289938	0.889468	0.501513	1.10143	0.601597	0.57096	0.287799	0.263631	0.686844	0.458058	-0.00478876	0.748203	0.119433	0.214742
ENSG00000135341	-0.389441	0.47197	0.620404	0.439659	1.09103	0.414564	0.781795	0.68189	0.687388	0.683582	0.564741	0.95358	1.24537	1.20872	0.287852	0.669178	0.498963
ENSG00000068724	0.616936	0.766719	0.163801	0.873667	0.215588	0.828367	-0.133214	0.180753	-0.0616416	-0.0357838	0.253846	0.0394989	0.253937	-0.0858195	-0.0201404	0.981842	0.112871
ENSG00000120915	-0.119611	-0.0831243	0.37939	0.114105	0.85134	0.810494	0.826217	-0.200671	1.2851	-0.861996	0.861509	0.503144	0.587855	-0.145672	1.20373	-0.284882	0.158484
ENSG00000101347	0.724121	0.749359	1.69923	0.545338	0.211476	0.581025	1.27148	0.837675	1.81354	0.945088	0.456746	0.426052	-0.111298	1.77913	0.638849	0.78046	1.72328
ENSG00000196323	1.69508	0.627015	1.02434	0.421026	0.189899	0.0591526	0.557616	0.451002	0.721162	0.671164	0.340575	0.52653	1.01439	0.660318	1.67395	1.23281	1.21196
ENSG00000148481	0.152077	0.225666	0.0769927	-0.415424	0.399706	0.397123	0.758489	0.069722	-0.242162	0.286244	0.236588	0.764781	0.174094	0.428946	-0.0803178	0.542567	0.675734
ENSG00000087586	0.862815	0.068482	1.05817	0.325686	-0.397822	1.08091	1.38735	0.972885	1.61542	1.65525	1.28129	0.948176	0.686179	1.10996	0.045932	1.58197	-0.184995
ENSG00000001084	0.420347	2.07858	0.849689	0.0764612	0.302021	0.809217	1.21001	1.09638	1.49206	0.898583	0.900652	1.13181	0.754649	1.8041	0.511748	0.413683	1.33652
ENSG00000118454	0.597223	0.758633	0.568852	-0.198697	0.11882	0.823363	0.681368	0.443233	0.881551	0.276096	0.0981615	0.0530922	0.424569	0.0690836	0.498384	0.31385	0.0756687
ENSG00000150593	2.7796	1.41426	1.91725	1.69461	1.73594	1.68981	1.62194	1.98358	1.51889	1.89451	1.6825	2.32405	2.10673	0.831195	1.67046	1.53955	1.73373
ENSG00000110090	1.30039	1.21243	0.641696	0.524283	1.21339	1.35022	1.25562	0.889732	1.40272	1.19651	1.07247	1.22372	1.55324	0.44214	0.774716	1.16684	0.541535
ENSG00000164329	1.46987	0.859776	0.330176	-0.164902	1.14616	0.636867	1.02386	0.951162	0.331798	0.573914	0.451846	0.272406	0.744307	0.267734	0.646419	-0.367708	0.638085
ENSG00000153914	1.02609	1.47228	1.35951	2.92869	2.50423	2.1899	1.12388	1.2763	0.947296	1.00847	1.06692	0.683165	1.90335	0.499446	2.56754	2.37174	1.02261
ENSG00000100243	1.19231	1.0716	0.528954	0.339658	-0.00728275	0.224011	0.750107	0.836784	0.876582	0.659921	0.66842	0.524057	0.779699	1.06681	0.10312	0.895428	0.406618
ENSG00000003756	-0.0633092	0.539901	0.32361	2.34413	1.54266	1.48917	0.601795	0.52183	0.784455	0.736911	0.781798	0.719829	0.608287	0.827145	0.146032	0.869056	0.276731
ENSG00000188536	3.38858	-0.901501	-0.175959	-0.975607	-1.12458	-0.895938	-1.09987	1.62731	-1.19027	1.02351	-0.644516	-0.553773	2.22962	-0.766438	-0.943224	-0.595948	0.303099
ENSG00000153071	0.758845	1.08644	0.970495	0.0640919	0.76025	0.956055	-0.37128	0.0470537	0.669818	0.782941	0.47071	0.844051	0.717238	0.910732	0.680887	-0.00363194	0.393226
ENSG00000114573	0.869505	1.07983	1.14637	-0.876192	0.0108593	-0.342887	0.793501	1.08645	0.729013	0.346254	1.20018	0.640908	1.10262	0.572335	0.209003	0.077168	0.472137
ENSG00000167005	0.0779401	1.2097	0.846628	0.349345	0.578274	-0.592295	1.20797	1.38234	1.25971	0.965052	0.811437	0.439533	1.20266	0.88318	0.192425	0.657586	0.602287
ENSG00000008441	0.0905263	0.999266	0.441688	1.82147	0.348795	0.572309	0.514684	0.878659	0.755608	1.06886	0.697366	0.352341	0.605154	1.32012	0.853505	0.848364	0.633058
ENSG00000153317	0.808824	0.900352	1.02076	0.799855	0.687415	1.20024	0.454208	0.610166	0.768342	1.03556	0.892338	0.273073	0.588927	1.47534	0.587487	0.500559	1.27168
ENSG00000039319	1.12577	0.0773688	1.08491	-0.0762252	0.90951	0.91128	0.157688	0.56952	0.591339	0.183052	0.205467	0.556863	1.01867	0.633513	0.503511	-0.541014	0.499797
ENSG00000074416	0.324473	0.310194	0.12875	0.723171	1.24786	0.733752	0.365196	1.05432	0.357598	0.322115	0.655537	0.493783	1.01954	0.408664	-0.265919	0.556719	0.545299
ENSG00000120685	2.32964	1.99907	2.61487	0.450102	0.57225	0.577549	1.52862	1.43267	2.4036	1.99941	1.88726	2.23353	1.82062	2.32983	1.04943	0.866023	1.32188
ENSG00000149932	1.23848	0.788741	0.375327	-0.233751	-0.062059	0.157944	0.362352	0.938215	0.19593	0.730759	0.469829	1.19188	0.772997	0.250262	-0.0023407	0.519138	0.679653
ENSG00000008952	1.10331	1.3074	1.15022	1.43997	0.725953	0.713363	1.55611	1.48418	1.55244	1.43567	1.27332	0.506439	0.928769	1.05686	1.44555	1.39299	1.17276
ENSG00000127884	0.992022	1.08983	0.554172	0.348921	0.341713	0.35626	1.41247	0.766513	1.31103	1.04374	1.376	0.986353	1.23488	0.850092	1.4441	1.81539	0.884416
ENSG00000182117	0.49716	0.753114	0.958352	-0.30423	-0.148749	-0.150812	1.60635	1.34338	0.864406	1.32163	1.32062	0.739751	1.65481	0.436346	-0.0229702	1.16267	1.29868
ENSG00000136051	1.02464	1.29172	1.27387	0.845017	1.27911	2.01223	1.48769	1.60789	1.63888	1.55973	1.98483	0.949893	1.62698	1.01659	1.03643	0.598997	1.66542
ENSG00000112659	0.159772	0.24203	0.803581	0.953568	-0.145677	0.529841	-0.326771	-0.122518	-0.107279	0.323463	0.0292599	-0.30972	-0.134863	0.323734	0.608493	-0.168083	-0.277264
ENSG00000197249	1.49326	0.639322	0.467934	1.35562	2.91185	-0.146153	1.56885	3.33198	0.88992	0.254919	1.10793	0.589632	1.29785	1.47318	0.00701005	1.05395	2.35048
ENSG00000107372	0.337562	0.681095	0.888213	1.00112	1.20876	1.17537	1.34205	0.958058	0.968553	0.77635	1.05429	0.862442	1.30768	1.47168	0.502964	0.432029	1.59165
ENSG00000185920	0.417863	0.313786	0.0439304	0.971903	0.763284	0.547713	1.27649	0.215258	0.830904	0.303679	0.261904	0.245101	1.04374	1.8539	1.03913	-0.258391	-0.76819
ENSG00000196363	0.204462	-0.393444	0.346861	0.927585	0.664587	1.15714	0.687305	0.501963	0.65451	0.64462	0.771169	0.453442	0.388912	1.105	0.399328	-0.186314	0.185781
ENSG00000176105	0.568388	0.384172	1.20175	0.195476	0.323223	0.705363	1.6513	1.38416	1.07744	0.887177	0.926828	0.615139	0.865739	0.857949	1.26244	1.02199	1.73912
ENSG00000248905	1.20055	0.244499	1.58731	1.86523	0.513443	0.751607	0.576325	0.722768	0.468112	0.784964	0.707081	0.830352	0.945436	-0.427903	0.520724	1.35065	0.935431
ENSG00000115339	-0.0175547	1.04289	1.16165	0.58783	1.41517	0.870953	1.98012	1.57201	1.62321	1.18187	1.19209	0.974993	0.516743	1.03032	0.855999	0.807097	1.31287
ENSG00000174953	0.914858	1.05819	0.942059	0.904934	1.07035	1.19241	1.01725	0.784204	0.743174	1.23379	1.36618	0.435627	0.583147	1.23531	1.33879	0.30122	0.941417
ENSG00000124193	1.37758	1.90114	1.2437	1.21111	1.4853	1.32668	1.16037	0.85101	1.29266	1.329	1.08429	1.60672	0.884258	1.42935	1.78362	1.15897	0.682767
ENSG00000163374	0.766453	1.14549	1.1961	1.40288	1.50082	1.24049	1.49062	1.72014	1.25059	1.49437	1.60718	0.956746	1.99592	1.27561	1.09299	0.788378	1.44893
ENSG00000168924	-0.607796	-0.050769	0.268255	0.875338	0.680889	0.533962	0.236617	0.0428814	0.583577	0.737782	0.699488	0.779855	0.133664	0.551105	1.07812	1.39586	0.298145
ENSG00000158793	0.624205	-0.272156	-0.0460366	0.318295	-0.0170622	-0.23409	-0.248722	0.164459	-0.111002	-0.505886	-0.239317	-0.330574	-0.469742	-0.517728	-0.224672	-0.682632	-0.615689
ENSG00000125386	0.0722197	-0.167736	-0.262486	0.730633	0.808049	0.684862	0.198211	-0.0260104	0.486606	0.412298	0.246067	0.799069	0.768166	0.416292	0.393009	-0.0873161	0.548372
ENSG00000115970	1.25803	-0.0643013	1.03128	0.598345	0.98436	0.948275	0.622835	0.453182	0.796665	0.258955	0.630321	0.630284	0.412622	0.631549	0.715951	0.262223	0.607202
ENSG00000082805	0.807094	0.871787	0.612695	1.87061	1.6297	1.17922	0.544699	0.70266	0.488082	0.830347	0.518285	0.894026	0.903528	0.382295	1.00295	0.821676	-0.380621
ENSG00000132670	1.88906	0.571218	1.56525	0.931363	1.42936	1.57453	1.18209	0.8682	1.65389	1.22795	1.39048	1.85494	0.447934	1.67758	1.14965	0.748207	1.05359
ENSG00000166483	-0.0661766	0.594881	0.0640115	0.205665	0.713967	0.0159002	0.254408	0.386823	0.265203	1.12297	0.969359	-0.274527	-0.355626	0.224828	0.656898	-0.0478012	0.0526735
ENSG00000177426	-0.318031	0.978925	0.579281	0.483776	0.882339	1.39366	1.73568	1.92536	0.890972	0.706731	1.47605	0.497355	1.05008	1.45542	0.947848	0.505332	1.1322
ENSG00000109861	0.230229	1.21454	0.720183	-0.975483	0.334822	-0.0453256	1.16396	0.588827	0.726887	0.34089	0.765634	0.624105	0.541229	0.205359	0.417805	0.31432	1.0546
ENSG00000113569	1.47709	1.47542	1.636	0.309925	1.48086	0.938828	1.35924	1.5289	1.81181	0.687962	1.4073	1.66152	0.892488	0.763566	1.47083	1.14033	0.780882
ENSG00000100220	1.39466	0.767649	0.839236	0.559821	0.962969	0.497392	1.25146	1.16067	1.14603	0.500162	0.890848	1.41849	0.517135	1.37188	0.47419	1.25259	1.61222
ENSG00000138073	0.632462	0.378335	0.521584	0.363972	0.34217	-0.0594162	0.311996	0.36465	0.410896	0.260867	0.6894	0.168442	1.30303	0.70573	0.0970636	0.114677	0.398771
ENSG00000160218	1.07462	0.823966	0.795381	1.19261	1.12005	0.941878	0.745334	0.857541	1.16714	0.980268	0.85449	1.28505	1.39197	0.848128	1.34991	0.902846	1.39201
ENSG00000176731	0.328972	1.00393	0.999134	-0.431499	0.189943	-0.10045	0.979891	0.96028	0.804334	0.533002	0.280979	0.343773	1.44645	-0.10868	0.41436	-0.363392	0.288311
ENSG00000130939	1.02988	0.896275	0.959024	1.41795	1.40627	1.16292	1.26239	0.63738	1.10254	1.09399	0.963809	1.42751	0.4528	0.910286	1.47019	1.30922	0.497714
ENSG00000120860	-0.0217751	0.86772	-0.639968	-0.0739693	0.0169923	0.693936	0.276821	0.0292844	0.97092	0.0636389	0.34458	0.396229	0.861227	0.307069	0.46322	-0.14152	-0.328476
ENSG00000075234	-0.423321	0.402915	0.547802	0.378289	0.960872	0.31857	0.614944	-0.133445	0.774612	0.105815	0.803609	0.280764	1.02841	0.576524	0.832859	0.64941	-0.455014
ENSG00000151148	0.727894	-0.0942775	0.624768	0.758119	1.27854	0.389057	0.0621502	0.357808	0.743227	0.626763	0.890974	0.519835	0.483742	0.419958	-0.0112455	-0.182747	0.113031
ENSG00000149308	1.48421	1.82847	0.60485	0.719158	0.429471	1.4278	1.69548	1.25071	0.498171	0.828167	1.05019	1.74058	1.34572	1.07997	1.11595	0.273386	0.929125
ENSG00000213983	0.0430194	0.373572	0.219421	0.88857	0.518084	0.493954	0.192793	0.193598	-0.389931	-0.0733316	0.790227	0.0991623	0.174234	0.221345	0.653738	0.122235	0.26087
ENSG00000174485	0.875915	1.4381	0.965704	0.225234	0.0871696	1.37206	0.973114	0.730055	0.991834	0.613186	0.674082	0.863681	0.458343	0.914231	0.698755	-0.350592	1.21152
ENSG00000165029	0.29529	-0.348957	-0.0328424	0.195299	0.929876	2.00374	0.990953	0.0490654	0.962231	0.605112	0.128705	-0.127081	0.766543	0.335102	0.144145	0.27407	0.424167
ENSG00000141279	2.29658	1.60467	2.08651	0.929047	0.80983	2.39874	1.79462	1.94705	1.71001	1.75604	1.68787	1.86134	1.28122	1.67255	1.34245	1.16132	1.12126
ENSG00000003147	1.54882	1.23813	0.963306	1.73354	1.06829	1.31554	1.09764	1.34581	0.604527	1.51576	1.10377	0.898491	0.815293	1.64752	1.30575	1.45944	1.22279
ENSG00000131626	1.45616	1.42377	1.16363	1.25008	1.53162	1.35821	1.32426	1.27252	1.11213	1.52479	1.46087	1.5188	1.2444	1.57537	1.37956	1.64848	1.5183
ENSG00000014123	1.29803	1.5151	0.181211	0.714955	0.7361	0.815958	0.469651	0.498859	0.175361	-0.0361078	-0.100837	0.296042	-0.0243626	0.33357	0.0585848	-0.741694	-0.131314
ENSG00000164244	1.86408	0.605225	0.99656	0.608249	0.620456	0.660559	1.2356	1.62841	0.481982	1.1348	0.817077	0.964341	1.23978	1.00683	0.83393	1.34206	1.91582
ENSG00000128731	2.15643	1.23526	2.65569	2.058	2.6539	2.71898	1.34748	1.55499	2.12766	2.05599	2.08176	1.24512	2.06074	1.86102	2.1841	0.610449	1.39838
ENSG00000166377	-0.0721902	-0.138586	-0.446185	0.636184	0.85351	0.556976	-0.155411	-0.473873	-0.465074	-0.258149	-0.227291	-0.119273	0.0904743	-0.510827	-0.26562	-0.779897	-0.0174473
ENSG00000131069	1.95868	1.67717	0.821805	1.4222	1.1124	0.934235	0.527838	1.24325	1.23792	1.61378	1.51691	1.47277	0.984979	1.80663	0.899394	1.63646	1.68163
ENSG00000131023	0.726267	1.01889	0.987183	0.513286	1.39108	0.556003	0.670084	0.534299	0.694089	0.37993	0.472946	0.687701	0.200225	0.852661	0.625372	0.298487	0.718362
ENSG00000101337	0.873742	1.19962	0.716324	1.09641	0.863225	1.84292	0.13828	0.386071	1.47174	1.33204	1.16797	1.77045	0.155197	1.88753	0.791639	0.403838	0.147225
ENSG00000117676	1.39359	0.854465	1.70335	0.690641	0.628062	0.914209	0.946092	0.705064	1.28906	0.889936	0.720436	1.75072	0.695624	0.892792	0.84841	1.43027	1.44119
ENSG00000177463	-0.178291	0.294848	-0.179169	0.76031	0.293412	0.402087	-0.0396049	-0.196528	-0.00365655	0.511128	0.406905	0.469668	0.202968	0.137236	0.734634	0.404723	-0.139803
ENSG00000197586	0.0324639	0.293031	0.850201	1.50076	0.730585	0.657949	-0.0925095	-0.0669996	1.21276	1.22346	0.767493	1.11631	-0.252467	-0.0801133	1.06586	-0.282037	-0.108427
ENSG00000129116	0.48014	1.0277	0.250025	1.11944	0.265734	0.621441	1.49896	1.61207	0.374823	1.74288	0.916109	1.63759	0.878045	1.35443	0.612945	1.96645	2.16482
ENSG00000165516	0.0738118	0.335966	0.190066	0.394333	1.52354	0.756264	0.208272	0.713376	-0.0993654	0.276553	0.800296	0.435344	0.361345	0.546119	0.499657	-0.0755804	0.249555
ENSG00000123358	0.756089	1.00528	2.33477	2.26905	-0.743861	0.863438	0.109851	0.39782	-0.631936	0.589004	0.143886	-0.693994	0.880404	-0.723302	0.369551	0.453522	0.932086
ENSG00000170448	-0.471786	1.37139	-0.405527	0.599759	0.573771	0.397483	0.498298	0.482709	0.495669	-0.346863	0.449364	0.826046	0.253775	-0.0421032	0.0721192	0.326452	-0.0428374
ENSG00000125877	-0.377832	0.175574	0.763274	0.0583273	0.607102	1.28141	0.0603918	0.0385415	0.890085	0.840574	0.550006	0.67018	-0.241393	0.698364	0.815243	0.928675	0.180339
ENSG00000113360	1.47202	1.47374	1.56148	1.49771	0.849252	1.20519	1.27093	1.45715	1.43648	1.2755	1.46948	1.59358	1.50954	1.07958	1.7329	1.33965	1.29489
ENSG00000108039	1.20519	0.713533	0.445345	0.744263	1.13259	1.04327	0.988984	1.15324	1.24119	0.810004	0.962255	0.67345	0.385572	1.03828	0.675405	0.551137	1.50445
ENSG00000131771	1.68032	2.02084	1.50169	2.19629	1.86654	0.670071	1.30662	2.51975	1.88848	2.81694	2.60709	2.12806	1.56534	0.412005	1.80625	3.8363	2.28948
ENSG00000135241	0.102288	0.503414	-0.0441103	0.420769	0.0514488	0.811482	0.142674	-0.045836	0.128729	0.208904	0.204645	0.162795	0.014264	0.621875	0.323391	0.0384965	-0.0342153
ENSG00000113645	1.5149	0.192116	1.07529	-0.16174	1.41093	0.0819078	0.543171	0.860446	0.44491	0.867606	0.190393	1.08623	0.876376	0.426212	0.335643	0.84392	0.648236
ENSG00000168906	1.04086	0.920644	1.61025	1.5748	1.15925	1.57729	1.21533	0.714225	1.16334	0.987455	1.12964	1.29154	0.746056	1.01331	0.988353	0.620493	1.10378
ENSG00000047578	0.951701	0.23715	0.118905	1.92188	0.833283	0.908836	0.27312	0.251007	0.103684	0.270204	0.0845976	0.188871	-0.247301	0.2076	1.27438	0.0113899	-0.373968
ENSG00000136451	0.908503	1.00892	1.06892	0.710271	1.24767	-0.0156453	0.968504	1.45131	1.34407	1.06749	1.14624	1.2104	1.21691	0.75512	1.37888	0.411046	1.14554
ENSG00000148356	-0.317507	0.00855388	-0.227284	1.42952	-0.201444	1.66542	0.69533	0.41933	0.915512	0.182529	0.425888	0.133321	-0.274896	0.270315	0.930595	0.488115	-0.145096
ENSG00000101310	2.10914	2.12396	2.19086	0.943311	1.12973	0.969553	1.47762	1.91963	2.62257	1.94561	2.10933	2.04139	0.840183	1.60767	1.98005	1.81465	1.87479
ENSG00000182621	0.0923361	0.127466	1.37886	1.7431	1.92435	1.55627	1.1451	0.218607	1.7038	0.242274	1.11213	0.124474	-0.615327	0.805945	0.800972	0.196091	0.267563
ENSG00000168003	0.608174	0.896862	0.435862	0.256972	0.190272	0.539927	0.273804	0.0195697	0.937195	1.23788	0.6984	-0.150773	0.464731	0.583061	0.780241	0.610341	0.343429
ENSG00000176853	2.21433	1.37625	2.43329	1.1795	1.83326	1.85166	1.38084	1.32808	1.47973	1.10919	1.28847	0.977466	1.75844	1.53323	0.626962	1.35548	1.4422
ENSG00000125753	1.3151	1.38084	1.84222	1.22236	1.61074	1.37558	1.3713	1.57302	1.62712	1.48197	1.04756	1.28503	1.82625	1.02683	1.21802	1.4904	1.62487
ENSG00000198793	1.44567	1.50359	1.59328	1.12409	1.31763	1.67277	1.3831	0.668245	1.44097	1.25891	0.746916	1.35861	0.392954	1.13197	1.45477	1.42554	1.57395
ENSG00000113318	-0.0557685	0.953533	1.10681	0.499513	0.945741	1.09817	1.03147	1.67406	0.812224	0.95017	1.10811	1.25944	0.996373	0.419464	0.811999	0.743869	0.453904
ENSG00000132740	-0.236895	-0.50418	-0.679854	0.455655	0.483188	0.69081	-0.464902	-0.213296	-0.361201	0.0058459	-0.179907	0.109424	-0.293528	-0.0957651	0.132972	0.500391	-0.737351
ENSG00000089356	0.966019	1.40011	0.880887	-0.213239	0.615683	1.02398	0.18575	1.44328	0.339334	0.90154	1.30015	1.30929	1.48377	-0.42586	-0.756021	0.729211	1.58989
ENSG00000099282	0.338097	0.3451	-0.186963	0.332822	1.0202	0.245756	0.353099	0.910966	0.761397	0.0879887	0.4441	0.682513	0.455054	-0.133312	0.535035	0.37733	0.0917533
ENSG00000103510	0.631525	-0.569097	0.187332	0.450926	-0.00874058	-0.0592356	0.0263472	0.0348918	-0.275192	-0.10155	-0.0494765	-0.325015	-0.115203	0.0475916	0.0396941	-0.250046	-0.18116
ENSG00000053918	0.179132	2.10774	1.1219	-0.593032	1.60794	1.30309	1.16128	0.88702	1.89163	1.80212	1.09058	1.19268	0.0310182	0.74825	0.663597	-0.00140044	-0.19016
ENSG00000111912	1.26715	1.73646	1.29598	1.71333	0.339724	0.141895	1.09199	0.6892	0.96735	0.687566	0.60555	0.513856	0.250277	1.20896	0.433852	0.627475	2.57801
ENSG00000116016	0.769673	1.94056	1.19604	1.42576	1.53371	1.99568	1.32008	1.38862	1.08529	1.50026	1.68912	1.97415	1.39413	1.79604	0.799554	1.81464	2.12907
ENSG00000084090	0.929084	0.906642	1.08415	-0.228152	1.20118	0.384168	1.26888	1.08096	1.41353	1.34639	1.40928	0.606399	1.2892	1.02454	1.76759	0.959867	0.841219
ENSG00000105289	0.722463	0.412252	1.12242	1.68721	1.78847	1.0991	0.572589	0.739153	0.0136074	0.643374	0.636619	1.08711	0.974745	0.487321	0.94059	0.761557	1.65946
ENSG00000124383	0.572359	0.723147	0.573131	1.39135	0.867103	1.18687	1.11304	0.708938	0.846718	0.770209	0.0411102	0.913726	0.389404	0.737389	1.22053	0.620461	0.094606
ENSG00000163349	1.48545	0.883687	1.05454	1.10737	0.790399	0.9325	1.0602	1.5056	1.41125	0.979062	1.14125	0.793558	0.873502	1.36928	0.586994	0.505863	1.41842
ENSG00000160209	2.23301	1.30982	0.181849	0.583843	0.701776	1.00724	0.979332	0.980341	1.19781	1.11147	1.24737	0.503996	0.157951	1.1326	0.675533	0.795104	1.03046
ENSG00000150938	1.47767	0.576784	0.607447	0.853798	1.31722	0.417441	0.226947	0.565722	0.786706	0.622404	0.961972	1.68777	0.60517	1.04833	0.293597	0.215105	0.24841
ENSG00000070047	1.089	-0.0309802	0.637489	0.92112	-0.162682	0.28755	-0.109249	0.154643	0.250743	0.813945	0.252485	0.311201	0.680067	0.57619	0.850414	1.1119	0.0355943
ENSG00000031003	0.122785	0.633003	-0.0922294	0.212251	0.164563	1.51829	0.424986	-0.015761	0.0653396	0.104399	-0.157195	1.01839	0.831372	0.463812	0.726789	0.260341	0.861778
ENSG00000166685	-0.00299505	1.1679	0.71573	0.806838	0.39636	0.210706	0.406087	1.1461	0.560364	0.529872	0.521835	1.05705	0.141849	0.939408	0.784593	0.439634	0.430164
ENSG00000112146	-0.260073	0.203543	0.779033	0.886592	0.357134	0.505368	-0.0117426	0.711077	-0.185188	0.294717	0.111341	0.848866	0.373507	0.645043	0.482464	0.483411	0.3184
ENSG00000064313	0.14138	2.08534	0.879075	1.02692	1.05974	1.70327	1.92087	1.09315	1.45507	0.632512	1.19842	1.29787	1.72578	0.927032	1.84836	0.228328	0.788815
ENSG00000104763	-0.201862	1.08202	0.82078	-0.338379	1.1346	1.40441	1.99835	1.16703	2.22522	0.66479	1.31586	0.874526	1.23416	1.44347	1.05247	0.231356	0.986989
ENSG00000123609	-0.100429	0.564024	0.0468439	0.115138	0.0428014	-0.100935	0.762661	0.135554	0.471626	0.609883	0.281019	1.10829	0.0104974	0.335153	-0.111379	1.66508	0.620402
ENSG00000011422	0.0745359	0.287078	0.429352	0.837493	0.322507	0.590438	-0.131384	-0.0994088	-0.128898	0.12558	-0.117032	0.57696	-0.14653	0.101377	0.0462344	0.865375	0.795484
ENSG00000147065	1.95749	1.51342	1.86286	0.741381	0.314727	1.08034	0.887067	1.32395	0.575824	1.91423	0.309845	0.207153	1.21601	1.55629	0.847692	2.34381	2.08245
ENSG00000116580	2.1373	1.5351	1.35412	2.88807	1.59366	2.71128	1.58107	1.67943	1.40826	1.83511	1.81379	2.43153	1.96474	1.72052	2.66156	2.16208	1.64386
ENSG00000078061	1.61994	1.27108	1.40267	0.84352	0.0377355	-0.40981	0.19114	0.671174	0.185697	0.708127	0.641774	0.705395	1.33214	1.02637	0.177062	0.233397	0.913585
ENSG00000139645	0.443092	-0.03138	-0.0308787	0.272989	0.687466	1.08265	0.6856	0.333737	0.289795	0.344578	0.770227	0.0102871	0.410213	0.172156	0.268952	0.525064	0.133761
ENSG00000038274	0.310563	1.01817	0.218269	0.359538	1.00597	0.170328	0.639228	1.07042	0.898157	0.962191	0.342785	0.347133	0.734262	0.688271	0.346848	0.342176	0.563307
ENSG00000105185	1.20219	1.13978	0.650887	0.518372	1.56482	0.686992	1.12234	0.661602	1.36591	1.82986	1.07081	0.913499	1.05422	0.834443	0.816395	1.3721	0.926454
ENSG00000138279	1.69365	0.697608	0.257243	0.100527	0.723411	0.245547	1.11837	1.58246	0.747955	0.694032	1.12957	1.11021	1.15106	1.26124	0.277842	0.592798	1.20362
ENSG00000116171	2.71823	1.377	1.29514	1.52285	0.952204	1.63849	2.05022	2.66229	1.93025	1.76274	1.7103	1.45499	1.95028	1.25878	1.08334	1.44116	1.43699
ENSG00000147010	2.72864	0.799771	1.19638	0.607068	1.12359	1.15846	0.561759	1.10486	0.898354	1.13067	0.740511	1.08523	1.92639	1.63318	0.960425	0.928961	1.60379
ENSG00000117528	0.753686	1.06946	1.61698	1.26548	0.64566	1.31616	1.73759	2.18826	1.83702	2.15092	1.65696	1.7689	1.97708	1.52912	1.29382	1.384	0.953364
ENSG00000117143	2.16662	0.649936	0.219116	0.989704	0.740677	0.631051	0.656419	1.56872	0.468846	0.516193	0.703523	0.949102	0.821455	0.419231	0.206946	1.31627	1.23831
ENSG00000204138	1.83263	1.15845	1.14707	1.17412	0.586704	0.861292	0.64666	0.349916	0.803664	0.897329	0.629183	0.616571	0.832653	0.510371	1.03124	1.77809	1.01227
ENSG00000069869	0.33408	0.317342	-0.357435	0.00431905	1.38708	0.296617	0.484235	-0.411871	1.23041	0.620356	0.912634	0.129841	0.652663	0.806141	0.302437	-0.197418	0.0838964
ENSG00000139734	0.143563	-0.42257	0.34772	0.210405	1.06933	0.925354	1.07635	0.2022	0.331061	0.835852	0.527867	-0.181808	0.797161	0.15897	0.784456	0.436547	-0.328205
ENSG00000160613	-0.103168	0.553336	-0.309051	0.908145	0.046396	1.29754	0.0139021	-0.0126233	-0.228707	-0.306932	0.0456283	0.943645	0.49889	0.335599	0.275837	0.641908	0.419337
ENSG00000004142	1.32887	0.87506	0.99109	-0.222112	0.278899	0.0202672	1.28653	0.932124	1.36496	1.09095	1.3864	1.18018	1.33096	1.31185	0.750327	1.14649	0.951052
ENSG00000108854	0.631613	-0.648184	0.535707	0.483636	0.693892	1.00677	0.724549	1.00071	0.530406	-0.0200203	0.892846	0.88199	0.774809	0.987652	1.14546	1.14261	1.5511
ENSG00000205250	-0.124912	0.253922	0.436241	1.13172	0.922358	0.228642	1.3	1.09845	1.20903	1.10333	1.13648	1.2942	1.1976	1.5071	1.34346	0.322136	0.916058
ENSG00000141198	1.1372	0.747784	1.1897	0.798854	0.913273	0.482221	1.40967	1.92569	1.05664	0.603685	1.10364	1.08708	1.32881	1.52343	0.999815	0.909647	1.33822
ENSG00000154310	1.39688	1.35334	0.454005	-0.39923	1.31345	1.02278	1.03381	1.1555	0.562985	0.29838	1.13981	0.929899	0.744069	-0.914926	1.68032	0.389994	0.994142
ENSG00000137648	2.1737	1.06687	0.533525	1.65236	1.12812	1.0649	1.07391	0.83837	-0.172822	0.951217	0.931973	1.82848	0.967513	1.13992	0.619013	0.915653	1.67605
ENSG00000080200	0.642692	0.922189	-0.123788	0.605112	0.647213	0.920526	0.557851	0.523468	0.373845	0.721371	0.345606	0.467893	0.0247392	-0.11056	0.248642	0.198627	0.41906
ENSG00000167283	0.781458	1.86893	0.899319	-0.69473	0.626064	0.439226	1.77186	2.0859	1.27189	2.06259	1.71744	1.65956	2.11774	1.19423	2.05933	2.06334	1.52913
ENSG00000169062	0.824457	0.924237	0.331166	2.00928	1.43455	1.14004	0.864044	0.309899	0.401451	1.24332	0.635625	0.362776	0.639405	0.630614	1.84518	1.8354	0.346432
ENSG00000130227	1.79142	0.60431	0.605172	0.552475	0.848651	1.41492	1.83705	1.19798	1.85864	0.628887	1.16532	1.58569	1.12071	1.41103	1.39437	0.932507	1.1455
ENSG00000143190	0.531391	-0.190125	0.650073	0.429622	0.761656	0.753562	0.242161	0.284441	0.616819	0.576501	0.333566	0.318389	0.498292	0.402982	0.321328	-0.29008	0.134256
ENSG00000102763	0.149442	0.452422	0.747641	1.46798	0.669443	1.21571	1.2143	1.26902	1.0682	1.59378	1.20392	1.54639	0.577831	1.23117	1.20225	0.490644	0.192378
ENSG00000151779	1.08247	1.23455	1.26898	1.2258	1.82679	1.72997	1.88868	1.41855	1.02218	0.887452	0.961842	1.68197	1.21748	1.85213	1.36256	1.18124	0.681568
ENSG00000169116	0.746356	0.241991	1.03096	0.27791	-0.319314	0.316075	0.329049	0.850115	1.32332	0.540462	1.04878	1.01642	1.2182	0.22831	0.298141	0.994112	0.996614
ENSG00000198643	0.771929	0.751633	1.42237	0.472377	0.197667	-0.217963	1.253	1.70909	0.313467	0.280139	0.791632	1.62668	0.518307	0.0482084	-0.0431123	0.0551464	0.260018
ENSG00000112818	-0.278538	-0.178957	0.704986	0.091313	0.721797	-0.636484	-0.542468	-0.448259	-0.640953	0.881232	0.721493	1.28369	0.531092	0.836792	-0.844581	-0.908299	-0.314682
ENSG00000145494	1.00776	1.53204	1.62737	-0.210571	0.35828	-0.132149	0.922894	1.08487	1.24529	1.5417	1.11391	1.59534	1.12244	-0.0509147	2.12289	0.375826	1.08233
ENSG00000196924	2.92171	1.24938	1.80501	0.974815	1.20254	2.14837	1.1041	1.70581	1.6933	2.13867	2.26987	0.986637	2.39614	2.3052	0.694867	2.5258	2.64037
ENSG00000186575	0.286192	0.29502	0.20828	1.5715	0.61102	0.940518	0.916273	1.30534	1.40634	1.32031	1.12681	0.866697	1.30506	1.34847	1.89876	2.87087	1.36893
ENSG00000138778	2.05899	1.3239	0.776762	0.79987	1.72884	1.87288	1.64114	0.267531	0.453637	0.685553	0.91008	0.661549	0.646475	0.391152	1.48685	0.972382	0.350158
[truncated: 9,589 more rows]

## Sheet: Fig. 1a - Part 2
#Figure 1a part 2 - Mean standard deviation of expression of genes per tumour (scaled by column), jointly clustered according to mean expression and standard deviation of expression
[truncated: 11,402 more rows]

[truncated: 8 more sheets: Fig. 1d, Fig. 1e, Fig. 1f, Fig. 1g, Fig. 1h, Fig. 1i, Fig. 1j, Fig. 1k]
