# Supplementary material for: Phenotypic plasticity and genetic control in colorectal cancer evolution
Source: Nature. 2022 Oct 26;611(7937):744–53. doi: 10.1038/s41586-022-05311-x (PMC9684078; doi:10.1038/s41586-022-05311-x)
Supplement: Supplementary file 9 — Source Data Fig. 2. [file 41586_2022_5311_MOESM9_ESM.xlsx]

## Sheet: Fig. 2a
#Figure 2a - Number of genes with significant eQTLs for each data type
CNA	Mut	Purity	Tissue
1163	508	564	589

## Sheet: Fig. 2b
#Figure 2b - Regression coefficients (effect size) for each data type for every gene-mutation combination whose overall model was significant (FDR<0.01)
CNA	Mut	Purity	Tissue
0.31241	-0.627127	0.199745	-0.814347
-0.0658467	0.813642	0.841752	0.284451
-0.0952039	0.217033	1.00953	0.110156
-0.0952039	0.217033	1.00953	0.110156
-0.0952039	0.217033	1.00953	0.110156
0.152098	-0.166367	0.0729316	-1.24208
0.351023	0.843859	-0.395808	-0.759991
0.351023	0.843859	-0.395808	-0.759991
0.351023	0.843859	-0.395808	-0.759991
0.351023	0.843859	-0.395808	-0.759991
0.351023	0.843859	-0.395808	-0.759991
0.351023	0.843859	-0.395808	-0.759991
0.223464	-0.187871	0.360983	1.23709
0.223464	-0.187871	0.360983	1.23709
0.225465	0.366885	0.369699	1.20868
0.321817	0.633882	0.653408	-1.39672
0.321817	0.633882	0.653408	-1.39672
-0.0824329	0.082929	-0.0127013	-1.25995
-0.0824329	0.082929	-0.0127013	-1.25995
0.19398	0.0857318	-0.563654	-1.52258
0.452061	0.638441	-0.835309	-0.228162
0.452061	0.638441	-0.835309	-0.228162
0.452061	0.638441	-0.835309	-0.228162
0.506215	0.124498	0.312383	-1.20809
0.506242	-0.25732	0.266438	-1.15785
0.203373	0.996032	1.23527	-0.534043
0.203373	0.996032	1.23527	-0.534043
0.203373	0.996032	1.23527	-0.534043
0.203373	0.996032	1.23527	-0.534043
0.298489	0.701092	1.65282	-0.323666
0.298489	0.701092	1.65282	-0.323666
0.159272	0.448799	0.374086	0.739877
0.159272	0.448799	0.374086	0.739877
0.592246	-0.599938	0.0242333	-0.0168911
-0.0315289	0.829038	1.00314	-1.94855
0.0453032	0.753344	1.0441	-0.0313305
0.0453032	0.753344	1.0441	-0.0313305
0.0453032	0.753344	1.0441	-0.0313305
0.0453032	0.753344	1.0441	-0.0313305
0.300388	-0.159593	0.321061	1.23458
0.301552	0.60934	0.386589	1.14248
0.300388	-0.159593	0.321061	1.23458
0.0302592	0.554906	-1.08359	-0.0584322
0.0302592	0.554906	-1.08359	-0.0584322
0.0534828	-0.43101	-0.691106	-0.783391
0.0534828	-0.43101	-0.691106	-0.783391
0.0547448	0.0829024	-0.669995	-0.807416
0.0534828	-0.43101	-0.691106	-0.783391
0.0534828	-0.43101	-0.691106	-0.783391
0.609866	-0.44953	-0.329178	0.45716
0.609866	-0.44953	-0.329178	0.45716
0.609866	-0.44953	-0.329178	0.45716
0.443185	0.846506	0.6423	-0.0863126
0.14512	-0.194552	0.333467	-1.36142
0.443185	0.846506	0.6423	-0.0863126
0.14512	-0.194552	0.333467	-1.36142
0.392076	-0.710339	0.602058	-0.00215914
0.321751	0.530015	0.497411	-1.62921
0.389026	0.775743	0.0431807	0.646773
0.426127	0.65527	0.174816	1.05102
0.426127	0.65527	0.174816	1.05102
0.431638	0.161395	-0.0488474	-1.11342
0.409624	-0.280368	-0.0831514	-1.06385
0.431638	0.161395	-0.0488474	-1.11342
0.431638	0.161395	-0.0488474	-1.11342
0.431638	0.161395	-0.0488474	-1.11342
0.431638	0.161395	-0.0488474	-1.11342
0.431638	0.161395	-0.0488474	-1.11342
0.431638	0.161395	-0.0488474	-1.11342
0.431638	0.161395	-0.0488474	-1.11342
0.0288625	-0.292655	0.957327	-1.82444
0.0445579	0.0868948	0.953974	-1.83795
0.0445579	0.0868948	0.953974	-1.83795
0.130194	1.04245	1.29629	-0.531686
0.262988	0.268381	0.223299	0.710581
0.474037	0.368286	0.238725	0.584392
0.474037	0.368286	0.238725	0.584392
0.474037	0.368286	0.238725	0.584392
0.228891	0.175947	1.23396	-0.0453518
0.530151	0.32903	1.27447	-0.154316
0.105405	-0.306262	0.0448124	1.49799
0.233843	1.34414	0.743409	-1.68341
0.301417	0.0923028	0.235768	0.612252
0.0322021	0.945905	1.18453	-0.371414
-0.430554	-0.824132	0.814528	-0.297558
0.0154424	0.690665	1.24453	0.564982
0.954013	-0.0787748	0.248489	-0.84186
-0.0414212	0.904885	1.4502	-1.18132
-0.193407	0.476675	0.339745	-1.52077
-0.193407	0.476675	0.339745	-1.52077
0.546006	0.738527	-0.202527	0.432854
0.546006	0.738527	-0.202527	0.432854
0.546006	0.738527	-0.202527	0.432854
0.343453	0.105987	1.05326	-0.226432
0.411775	0.500388	1.55419	-1.90129
-0.339153	1.4096	1.19341	-0.944443
-0.288589	0.394856	0.813432	-1.6401
0.353431	0.328677	1.04009	-1.88245
0.199678	0.152352	0.274849	0.674056
0.247631	-0.0162383	0.822021	0.358519
0.250085	0.762293	0.517653	0.112137
0.289984	0.429734	0.611297	0.137338
0.22853	0.719497	1.1228	-0.5909
0.124706	1.01922	1.21351	-0.291717
0.22853	0.719497	1.1228	-0.5909
0.124706	1.01922	1.21351	-0.291717
0.221171	0.292009	1.0814	-0.546602
0.114103	0.402875	1.15513	-0.228866
0.22853	0.719497	1.1228	-0.5909
0.124706	1.01922	1.21351	-0.291717
0.22853	0.719497	1.1228	-0.5909
0.124706	1.01922	1.21351	-0.291717
0.124706	1.01922	1.21351	-0.291717
0.124706	1.01922	1.21351	-0.291717
0.383861	0.611679	0.235892	-1.7934
0.365103	0.321457	0.423702	0.2745
0.181327	-0.664091	0.162724	-1.87504
0.02006	-0.962515	0.464038	0.685376
0.0684985	-0.886804	-0.432374	1.60388
0.0684985	-0.886804	-0.432374	1.60388
0.0684985	-0.886804	-0.432374	1.60388
0.0663759	0.473071	0.727999	0.445785
0.241371	0.539714	0.870238	-0.10718
0.0663759	0.473071	0.727999	0.445785
0.241371	0.539714	0.870238	-0.10718
-0.0782455	0.1216	0.886996	0.273261
0.0663759	0.473071	0.727999	0.445785
0.258211	0.000789372	1.08496	0.223779
0.115966	0.0189967	0.302832	1.02626
-0.00660495	0.689652	0.109859	1.3472
0.303187	0.604575	1.17286	-1.43181
0.25177	-0.748347	1.06853	-1.26633
0.303187	0.604575	1.17286	-1.43181
0.303187	0.604575	1.17286	-1.43181
0.303187	0.604575	1.17286	-1.43181
0.0559479	0.728539	1.46821	-1.38217
0.0559479	0.728539	1.46821	-1.38217
0.317885	0.27449	-0.264724	0.621385
0.0203438	-0.759206	1.24875	-0.662528
0.114082	0.589101	0.165555	-1.87085
0.114082	0.589101	0.165555	-1.87085
0.0870165	0.399343	-1.17917	0.196096
0.0870165	0.399343	-1.17917	0.196096
0.219756	0.589118	1.51635	-0.873915
0.219756	0.589118	1.51635	-0.873915
0.219756	0.589118	1.51635	-0.873915
-0.0808306	-0.349081	-0.0476013	1.36919
-0.0808306	-0.349081	-0.0476013	1.36919
0.262694	0.204977	0.593053	0.294286
0.253715	0.12885	0.384623	0.843724
0.212885	0.737285	1.1381	-0.419778
0.17522	0.0495969	1.3841	-0.0206641
0.263123	0.811577	1.18357	-1.36964
0.263123	0.811577	1.18357	-1.36964
0.263123	0.811577	1.18357	-1.36964
0.331994	0.790524	1.06665	-0.960518
0.34477	-0.00652602	-0.0598408	0.262211
-0.464733	-0.937377	0.319522	0.143872
0.326872	0.232898	0.71733	-0.771422
0.326872	0.232898	0.71733	-0.771422
0.326872	0.232898	0.71733	-0.771422
0.326872	0.232898	0.71733	-0.771422
0.328454	1.08334	0.512353	-0.944801
0.174362	0.368113	1.35215	-0.205879
0.174362	0.368113	1.35215	-0.205879
0.174362	0.368113	1.35215	-0.205879
0.250325	0.084639	1.22217	-2.69529
0.250325	0.084639	1.22217	-2.69529
0.250325	0.084639	1.22217	-2.69529
0.396343	-0.631699	0.065392	-0.664072
0.0927023	0.678582	0.263696	0.888864
0.201768	0.434773	1.03781	-0.416415
0.0515064	-1.33557	0.330227	0.79374
0.141352	-0.344935	0.252258	1.4343
0.418794	0.8538	0.78828	-0.477115
0.438911	0.216687	-0.23391	0.323286
0.438911	0.216687	-0.23391	0.323286
0.0834733	0.825271	1.17586	-0.476791
0.352516	0.4886	0.420936	-0.100033
0.352516	0.4886	0.420936	-0.100033
0.0854025	0.462116	1.20369	-0.434233
0.333886	1.07823	0.719767	-0.498414
0.233861	-1.24049	0.471899	-0.12387
0.333886	1.07823	0.719767	-0.498414
0.233861	-1.24049	0.471899	-0.12387
0.333886	1.07823	0.719767	-0.498414
0.233861	-1.24049	0.471899	-0.12387
0.088428	0.997203	1.59945	-0.386639
0.088428	0.997203	1.59945	-0.386639
0.32155	1.10776	0.798686	-0.492634
0.280888	0.372166	0.633597	-0.448097
0.280888	0.372166	0.633597	-0.448097
0.206869	0.197275	0.643935	0.300946
0.206869	0.197275	0.643935	0.300946
0.383096	0.73409	1.08358	0.0277237
0.317764	0.830219	0.75794	-0.187886
0.383096	0.73409	1.08358	0.0277237
0.317764	0.830219	0.75794	-0.187886
0.317764	0.830219	0.75794	-0.187886
0.317764	0.830219	0.75794	-0.187886
0.317764	0.830219	0.75794	-0.187886
0.168774	0.400418	0.987968	-0.296766
0.383096	0.73409	1.08358	0.0277237
0.317764	0.830219	0.75794	-0.187886
0.383096	0.73409	1.08358	0.0277237
0.317764	0.830219	0.75794	-0.187886
0.317764	0.830219	0.75794	-0.187886
0.317764	0.830219	0.75794	-0.187886
0.168774	0.400418	0.987968	-0.296766
-0.0382915	0.384585	0.35867	1.0607
0.168774	0.400418	0.987968	-0.296766
0.282015	0.881624	1.20272	-0.208036
0.306426	0.48565	1.22483	-0.340703
0.200173	0.607073	0.629629	-2.10096
0.200173	0.607073	0.629629	-2.10096
0.396544	0.884552	0.327789	-0.712263
0.310555	1.14485	0.534613	0.164225
0.310555	1.14485	0.534613	0.164225
0.310059	0.890606	0.55262	0.133806
0.310555	1.14485	0.534613	0.164225
0.310555	1.14485	0.534613	0.164225
0.309824	0.589331	0.561199	0.1584
-0.0953919	-0.00331832	0.999695	0.120614
0.351161	0.313361	-0.438983	-0.724114
0.351161	0.313361	-0.438983	-0.724114
0.351161	0.313361	-0.438983	-0.724114
0.350904	0.360137	-0.447302	-0.71425
0.178898	0.610575	0.0386674	-1.04129
0.178898	0.610575	0.0386674	-1.04129
0.526897	0.527061	1.02968	-0.546791
0.320598	-0.26134	0.628509	-1.36249
-0.0794599	1.14234	-0.033799	-1.27272
-0.0794599	1.14234	-0.033799	-1.27272
-0.0794599	1.14234	-0.033799	-1.27272
0.117479	1.84686	0.466152	-0.454236
0.117479	1.84686	0.466152	-0.454236
0.117479	1.84686	0.466152	-0.454236
0.451974	-0.117335	-0.86017	-0.199252
0.451463	-0.372395	-0.858764	-0.192113
0.451974	-0.117335	-0.86017	-0.199252
0.451463	-0.372395	-0.858764	-0.192113
0.451463	-0.372395	-0.858764	-0.192113
0.451974	-0.117335	-0.86017	-0.199252
0.451463	-0.372395	-0.858764	-0.192113
0.451974	-0.117335	-0.86017	-0.199252
0.507173	0.510325	0.298919	-1.20953
0.506684	0.302221	0.295696	-1.19766
0.29597	-1.41902	1.64247	-0.269413
-0.386442	-0.485819	-0.582705	-0.178426
-0.386442	-0.485819	-0.582705	-0.178426
-0.386442	-0.485819	-0.582705	-0.178426
-0.386442	-0.485819	-0.582705	-0.178426
0.114634	0.903822	-0.310658	1.58125
-0.0846041	-0.0233318	-0.102184	-1.50537
-0.0302453	0.780945	0.936871	-1.89723
0.301398	0.559523	0.319812	1.21879
0.0305745	0.129081	-1.11088	-0.033674
0.0531598	-0.418122	-0.665246	-0.797869
0.0543502	-0.0892565	-0.668125	-0.805493
0.0543502	-0.0892565	-0.668125	-0.805493
0.0531598	-0.418122	-0.665246	-0.797869
0.0543502	-0.0892565	-0.668125	-0.805493
0.651696	0.774419	-0.332222	0.416417
0.651696	0.774419	-0.332222	0.416417
0.651696	0.774419	-0.332222	0.416417
0.644139	0.624728	-0.308618	0.405326
0.306904	-0.00770459	1.12105	-0.55388
0.362529	0.587598	0.512301	-1.32183
0.362529	0.587598	0.512301	-1.32183
0.124974	-0.516409	0.353831	-1.3567
0.412475	-0.261521	0.613365	-0.0320133
0.124974	-0.516409	0.353831	-1.3567
0.412475	-0.261521	0.613365	-0.0320133
0.124974	-0.516409	0.353831	-1.3567
0.306779	-0.0735362	0.477148	-1.59791
0.426108	-0.0429737	-0.054528	-1.10328
0.421284	-0.278315	-0.0442024	-1.10643
0.507412	0.096143	0.647144	-1.48393
0.50331	0.544071	0.523809	-1.12867
0.249645	-0.299717	0.223851	0.723864
0.469565	0.628219	0.797247	-1.12696
0.507039	-0.331984	1.26781	-0.125361
0.172896	-0.638799	0.695412	-1.58373
-0.412572	0.0415406	0.14433	-0.937275
-0.18157	-0.749977	0.450849	0.748351
0.215447	-0.00200917	1.26282	-0.634845
-0.00242345	1.26801	1.3876	-1.17308
-0.0186986	-0.312095	1.0179	0.0498581
0.0257492	-0.690164	1.03087	-0.101542
-0.58362	-1.27083	0.0781179	0.264099
-0.222787	-0.566809	0.318579	-1.47373
0.50606	-1.57667	-0.189935	0.466795
0.474112	-1.63633	-0.231085	0.53111
0.50606	-1.57667	-0.189935	0.466795
0.474112	-1.63633	-0.231085	0.53111
-0.670082	0.0885136	0.628349	-0.00390231
-0.353623	0.367695	1.12098	-0.875371
-0.353623	0.367695	1.12098	-0.875371
-0.363792	0.160246	1.11881	-0.8628
-0.189577	-1.08155	1.61031	-1.31226
-0.395306	-0.305399	0.597684	0.421796
-0.395306	-0.305399	0.597684	0.421796
0.352775	0.348926	1.01237	-1.86127
0.33975	-0.210631	1.02574	-1.85709
-0.0996648	1.0903	-1.22867	1.04154
-0.0996648	1.0903	-1.22867	1.04154
0.0222026	-0.483368	1.11582	0.149147
0.569291	-0.0774007	0.838187	-2.32094
0.206951	-0.28315	1.09227	-0.530132
0.0724271	-1.05477	1.17805	-0.173798
0.206951	-0.28315	1.09227	-0.530132
0.0724271	-1.05477	1.17805	-0.173798
0.221717	-0.803716	0.830438	-1.13078
0.0724271	-1.05477	1.17805	-0.173798
0.221717	-0.803716	0.830438	-1.13078
0.0724271	-1.05477	1.17805	-0.173798
0.106917	-0.0330031	1.16661	-0.225097
0.0724271	-1.05477	1.17805	-0.173798
0.347365	-0.00489189	0.40617	0.317348
0.0781817	0.150313	0.513904	0.550832
-0.14422	0.37405	-1.11935	0.381953
0.268147	0.275993	1.07972	0.211169
0.268147	0.275993	1.07972	0.211169
0.144078	-0.816683	1.07277	-0.671802
-0.0800843	-1.02364	0.0567206	1.51131
-0.0485281	-0.293029	0.0485877	1.4647
-0.0800843	-1.02364	0.0567206	1.51131
-0.0800843	-1.02364	0.0567206	1.51131
0.298133	0.207326	1.13482	-1.3941
0.300578	0.400605	0.441545	0.0314858
0.300578	0.400605	0.441545	0.0314858
0.292618	0.00820764	1.14644	-1.39396
0.290633	-0.0899158	1.15005	-1.39346
-0.122183	0.130858	-0.214233	1.39065
0.0339317	-0.476439	1.45486	-1.33549
0.19016	-1.25825	1.05997	-0.0921087
0.0249295	-0.203641	-0.53537	-1.25676
0.0249295	-0.203641	-0.53537	-1.25676
0.217231	-0.880607	0.584046	-0.896782
0.0596714	-0.418814	1.36904	-0.820353
0.212666	-0.412354	1.41987	-1.21764
0.212666	-0.412354	1.41987	-1.21764
0.212666	-0.412354	1.41987	-1.21764
0.0728351	-0.189642	-1.19284	0.230085
0.0728351	-0.189642	-1.19284	0.230085
0.0728351	-0.189642	-1.19284	0.230085
-0.115226	-1.10188	-0.0110871	1.39786
0.332594	0.401945	1.02453	-0.929037
0.332594	0.401945	1.02453	-0.929037
0.332594	0.401945	1.02453	-0.929037
0.332594	0.401945	1.02453	-0.929037
0.322442	0.286025	1.02124	-0.909996
0.400511	1.40931	-0.0863495	0.192015
0.400511	1.40931	-0.0863495	0.192015
0.0306746	0.905579	0.409144	-1.49087
-0.424893	0.546105	0.35042	0.0556758
0.229757	0.0322142	-1.45335	1.3875
0.212022	-0.43536	-1.43926	1.4051
0.244566	-1.06	0.671942	-1.11708
0.231916	-0.907286	0.652433	-1.08013
0.244566	-1.06	0.671942	-1.11708
0.31881	-0.118324	0.711833	-0.75333
0.31881	-0.118324	0.711833	-0.75333
0.31881	-0.118324	0.711833	-0.75333
0.396461	-0.135819	0.096173	-0.692447
0.396461	-0.135819	0.096173	-0.692447
0.0615301	-0.281856	0.247821	0.954368
0.0636373	-0.497257	0.254458	0.94554
0.0636373	-0.497257	0.254458	0.94554
0.0636373	-0.497257	0.254458	0.94554
0.0636373	-0.497257	0.254458	0.94554
0.0514859	-0.604359	0.400167	0.738572
0.0436139	-0.518874	1.23412	-0.421234
0.35935	0.610646	0.38812	-0.08914
0.35935	0.610646	0.38812	-0.08914
0.0869542	0.392107	1.16134	-0.404524
0.275234	0.523512	-0.208591	0.848483
0.277938	0.0137444	0.616672	-0.428491
0.275739	-0.118731	0.619346	-0.425788
0.275913	-0.146522	0.617081	-0.424401
0.274869	-0.461874	-0.220449	0.734198
0.00970762	1.19987	0.513907	-1.35929
0.386881	0.56042	1.041	0.0526643
0.386881	0.56042	1.041	0.0526643
0.386881	0.56042	1.041	0.0526643
0.294708	-0.913697	0.73824	-0.122246
0.386881	0.56042	1.041	0.0526643
0.294708	-0.913697	0.73824	-0.122246
0.294708	-0.913697	0.73824	-0.122246
0.149691	-0.944611	0.986418	-0.253053
0.294708	-0.913697	0.73824	-0.122246
-0.0454268	-0.240638	0.3457	1.08665
0.149691	-0.944611	0.986418	-0.253053
-0.0454268	-0.240638	0.3457	1.08665
0.149691	-0.944611	0.986418	-0.253053
0.284698	1.1391	1.12096	-0.150602
0.436542	0.539908	-0.454036	0.266246
0.29309	-0.504505	1.20934	-0.300416
0.195917	0.0326974	0.601092	-2.06926
0.231554	-0.189164	0.678062	-0.15835
0.398339	0.0625104	0.735292	-0.46675
0.434533	0.195723	0.588912	-0.0354878
0.199093	-0.701167	1.12954	-0.544811
0.0949435	-0.508372	1.19494	-0.225815
0.0964067	-0.336921	1.19272	-0.22667
0.0737554	-0.162014	-1.1822	0.220353
0.0737554	-0.162014	-1.1822	0.220353
0.14494	-0.0786601	0.271037	1.41358
0.0743417	0.551214	0.344897	0.729001
0.358596	1.20435	-0.413791	0.585344
0.485404	-1.90146	0.227566	1.02898
0.384233	-1.00621	1.07473	-1.90177
0.293056	-0.576523	1.17494	-1.40466
-0.041324	-1.68654	0.120384	1.43216
0.345002	1.51569	0.776006	-1.56207
0.305314	1.75358	0.858063	-0.24771
-0.366047	0.00636036	1.12489	-0.864859
0.260528	0.0650933	1.0857	0.219325
0.502547	0.00805599	0.649587	-1.48119
0.179538	-0.977911	0.728723	-1.61627
-0.42261	-0.309039	0.670138	0.397757
0.313738	-0.796381	0.0264585	0.322728
0.493788	-0.352508	-0.964964	-0.0894173
0.411559	-0.915609	-0.25119	0.587895
0.356592	-0.281138	0.734443	-1.30033
0.111922	1.37728	0.312344	-0.343659
0.202429	-0.176894	1.00459	-0.191873
0.196106	0.0811708	0.410069	0.496895
0.292099	0.0945067	0.482	0.00509189
0.197967	0.11498	1.13647	-0.405472
0.331919	-0.696646	0.520687	-0.558976
0.182638	-0.472719	-1.04241	1.85738
0.159198	-0.0445929	0.356106	0.760965
0.357834	0.789128	0.422645	-1.6076
0.420902	-0.119964	-0.0475305	-1.10342
0.111213	-0.728331	0.322606	1.42812
0.0957979	0.691833	1.51403	-0.335842
-0.281661	-0.938472	1.19065	-0.912401
-0.436114	0.276031	-0.732728	-0.00764694
-0.284499	-0.807585	0.622745	0.394644
0.209503	-0.295444	0.637788	0.319957
0.0735295	-1.21407	0.526227	-1.28131
-0.0944823	0.380164	1.00558	0.106044
0.155631	1.43337	0.102874	-1.30481
0.155631	1.43337	0.102874	-1.30481
0.155631	1.43337	0.102874	-1.30481
0.352436	0.890246	-0.42034	-0.753523
0.352436	0.890246	-0.42034	-0.753523
0.352258	0.379306	-0.386359	-0.781039
0.259178	2.77832	-0.365487	0.961947
0.259178	2.77832	-0.365487	0.961947
0.225008	0.586426	0.378688	1.20568
0.225008	0.586426	0.378688	1.20568
0.319194	-0.886532	0.610712	-1.33246
0.319194	-0.886532	0.610712	-1.33246
-0.0845273	-0.855092	-0.0298206	-1.22331
-0.0287753	-1.67073	0.478508	-0.96978
0.451152	-0.811724	-0.877107	-0.166579
0.505746	-0.395649	0.300529	-1.18704
0.505746	-0.395649	0.300529	-1.18704
0.505746	-0.395649	0.300529	-1.18704
0.20225	-1.02618	1.17381	-0.447124
0.297873	-0.580765	1.61176	-0.26788
0.160319	0.801067	0.366104	0.730883
0.160319	0.801067	0.366104	0.730883
0.160319	0.801067	0.366104	0.730883
0.305685	1.85277	0.0388112	0.236486
0.11408	0.845524	-0.320019	1.60101
-0.0843625	0.150974	-0.106672	-1.50452
-0.0313999	0.0110554	0.965481	-1.90918
0.166137	2.04212	-0.925962	0.485878
0.0439405	-1.11554	1.04026	-0.00392383
0.0440831	-1.07781	0.992905	0.0459086
0.299614	-0.611802	0.318799	1.25024
0.28603	1.46978	-0.313821	0.653758
0.257579	-1.1011	0.70508	-0.0744209
0.0297545	-0.473336	-1.11629	-0.0137576
0.0547448	0.0829024	-0.669995	-0.807416
0.0547448	0.0829024	-0.669995	-0.807416
0.634895	0.23804	-0.298466	0.406745
0.263798	1.64538	0.557145	0.309552
0.392076	-0.710339	0.602058	-0.00215914
0.196713	1.02776	0.348906	-1.42659
0.392076	-0.710339	0.602058	-0.00215914
0.290899	-0.568577	0.501753	0.411871
0.321937	0.481067	0.460148	-1.60014
0.305665	-0.0994626	0.474687	-1.59483
0.34868	-1.3718	0.13778	1.15973
0.378559	-1.37258	0.191117	1.08712
0.34868	-1.3718	0.13778	1.15973
0.366575	-1.33564	-0.0651132	-1.03375
0.366575	-1.33564	-0.0651132	-1.03375
0.49329	-0.207971	0.647942	-1.47004
0.49329	-0.207971	0.647942	-1.47004
0.505264	0.0983279	0.646314	-1.48107
0.246439	2.30157	-0.279684	-0.469305
-0.00879157	-1.13494	-0.367613	1.24956
0.445353	-0.700444	0.531736	-1.0753
0.463333	-0.58874	0.555416	-1.11238
0.0856229	0.93187	0.957037	-1.88258
0.0856229	0.93187	0.957037	-1.88258
0.0856229	0.93187	0.957037	-1.88258
0.0856229	0.93187	0.957037	-1.88258
0.0856229	0.93187	0.957037	-1.88258
0.00619666	-0.904189	1.15751	-0.295203
0.290371	0.714874	0.21835	0.686301
0.557307	1.96002	0.240717	0.497254
0.083694	-0.772384	1.73239	-0.176861
-0.0438851	-0.727052	1.59107	-1.46118
-0.0438851	-0.727052	1.59107	-1.46118
-0.118829	-1.33225	1.57893	-1.37468
0.294875	3.29393	0.081518	-0.218152
0.267167	-0.185738	1.29889	0.145288
0.112452	-1.16758	0.428224	0.600433
0.239091	2.3436	-0.311409	0.308313
0.239091	2.3436	-0.311409	0.308313
0.239091	2.3436	-0.311409	0.308313
0.163092	-0.853322	0.672988	-1.55634
0.163092	-0.853322	0.672988	-1.55634
0.163092	-0.853322	0.672988	-1.55634
0.163092	-0.853322	0.672988	-1.55634
0.11777	-1.57092	1.03168	-0.147886
0.305314	1.75358	0.858063	-0.24771
-0.197138	-1.08859	0.423401	0.785537
0.500552	-0.184243	0.281092	0.212718
-0.0181843	-1.07906	0.84562	0.10239
0.125897	-1.4534	2.05783	-1.38481
0.413398	-0.251726	0.500901	0.782453
0.413398	-0.251726	0.500901	0.782453
-0.1952	0.215821	0.320939	-1.50519
-0.597076	2.07357	0.677751	-0.119102
-0.597076	2.07357	0.677751	-0.119102
-0.017414	-0.868515	1.61586	-0.538887
0.00125975	-0.750675	1.6534	-0.586736
-0.340482	0.722131	1.1403	-0.903806
-0.407252	-0.628518	0.580991	0.447002
-0.407252	-0.628518	0.580991	0.447002
0.352276	0.144857	1.02718	-1.87167
0.167305	-0.971428	0.259075	0.737215
0.559736	-0.420868	0.84204	-2.30892
0.167305	-0.971428	0.259075	0.737215
0.559736	-0.420868	0.84204	-2.30892
0.167305	-0.971428	0.259075	0.737215
0.559736	-0.420868	0.84204	-2.30892
0.559736	-0.420868	0.84204	-2.30892
0.201516	-0.444359	1.08053	-0.511743
0.135167	0.829678	1.18109	-0.285256
0.201516	-0.444359	1.08053	-0.511743
0.135167	0.829678	1.18109	-0.285256
0.201516	-0.444359	1.08053	-0.511743
0.135167	0.829678	1.18109	-0.285256
0.201516	-0.444359	1.08053	-0.511743
0.135167	0.829678	1.18109	-0.285256
0.187256	-0.828227	0.189699	-1.90565
0.0567093	-0.757046	-0.402483	1.6003
0.0567093	-0.757046	-0.402483	1.6003
0.00541597	0.204684	-1.39065	1.67314
0.00541597	0.204684	-1.39065	1.67314
0.0335513	-0.663723	0.699885	0.521732
0.2212	-0.285644	0.843539	-0.053238
0.245394	-1.30027	0.426666	-1.04693
0.103211	-1.96335	1.03399	-0.573416
0.245394	-1.30027	0.426666	-1.04693
0.103211	-1.96335	1.03399	-0.573416
0.103211	-1.96335	1.03399	-0.573416
-0.0443247	-0.0319621	0.0370299	1.46657
-0.0312196	0.657884	0.0182488	1.45909
0.266485	-0.705022	1.13856	-1.34469
0.266485	-0.705022	1.13856	-1.34469
-0.0641239	1.65149	-0.190385	1.27629
0.0271767	-0.427699	1.43169	-1.30644
-0.0641239	1.65149	-0.190385	1.27629
0.0271767	-0.427699	1.43169	-1.30644
0.371187	2.15397	0.473217	-0.347082
0.239386	0.149294	1.0312	-0.151268
0.139473	-1.45546	0.376622	0.0753914
0.021395	-0.301637	-0.542754	-1.24522
0.021395	-0.301637	-0.542754	-1.24522
0.064125	-0.428794	-1.2014	0.251088
0.064125	-0.428794	-1.2014	0.251088
0.207258	-0.0519792	1.49017	-0.833053
0.259515	0.221547	0.381551	0.836508
0.156955	-0.462261	1.37654	0.0149308
0.23154	-0.400479	1.14269	-1.28713
0.17646	-1.16723	0.942709	-0.697213
0.359051	-1.09377	0.0704792	-1.31196
-0.203012	1.09271	-0.622419	0.232228
0.26121	-1.41582	1.01553	-0.806039
0.303575	-1.05369	-0.0719425	0.338515
0.0417127	0.742418	0.45248	-1.54222
0.243683	0.380278	-1.45122	1.36333
0.243683	0.380278	-1.45122	1.36333
0.302318	-0.592857	0.707559	-0.721808
0.302318	-0.592857	0.707559	-0.721808
0.161434	1.96599	0.579078	-0.652298
0.0388414	2.00529	0.803697	-0.396921
0.0337509	3.51505	0.678704	-0.289887
0.0388414	2.00529	0.803697	-0.396921
0.0388414	2.00529	0.803697	-0.396921
0.228059	-0.682578	1.21813	-2.65258
0.228059	-0.682578	1.21813	-2.65258
0.228059	-0.682578	1.21813	-2.65258
0.228059	-0.682578	1.21813	-2.65258
0.262725	0.785701	0.367349	0.529234
0.262725	0.785701	0.367349	0.529234
0.159151	0.314161	0.264588	1.39539
0.159151	0.314161	0.264588	1.39539
0.294127	-1.43327	0.642244	0.47954
0.374119	-0.794138	0.757792	-0.379811
0.374119	-0.794138	0.757792	-0.379811
0.416867	-0.486776	-0.241123	0.365113
0.309084	-0.892929	0.661621	-0.399613
-0.00227151	-1.34195	0.562528	0.478765
0.251265	-0.828155	-0.208899	0.900349
0.273532	-0.480089	0.631011	-0.430073
0.273939	-0.225313	0.614343	-0.417972
0.20663	0.0806959	0.636265	0.307449
0.368721	-0.475425	1.04541	0.088833
0.368721	-0.475425	1.04541	0.088833
0.292995	-1.02767	0.708685	-0.0954698
0.292995	-1.02767	0.708685	-0.0954698
0.292995	-1.02767	0.708685	-0.0954698
0.262865	1.39967	0.19036	-0.0010405
0.262865	1.39967	0.19036	-0.0010405
0.262865	1.39967	0.19036	-0.0010405
0.262865	1.39967	0.19036	-0.0010405
0.188075	-0.477204	0.593364	-2.04489
0.188075	-0.477204	0.593364	-2.04489
0.129326	-1.21639	-0.0434061	0.882911
0.129326	-1.21639	-0.0434061	0.882911
0.269506	-0.767601	0.134639	-0.0914919
0.129326	-1.21639	-0.0434061	0.882911
0.164101	1.01295	0.235217	-1.20156
0.603482	-0.669384	-0.0733861	0.0671877
-0.0509911	4.63866	-0.0768479	0.289859
0.251282	3.71851	1.08258	-0.919429
0.00774946	3.51123	-0.464776	-1.00576
0.0330189	2.1408	-0.280458	-1.15822
0.613236	-0.856386	-0.466965	0.577765
0.313429	-0.802954	0.42637	-1.55356
0.408418	-1.0419	-0.180403	-0.986231
0.332323	1.71881	0.652466	0.0611493
0.259952	2.44138	0.0402841	-0.168612
-0.292551	-1.11888	-0.0421011	0.993867
0.460299	-0.68254	-0.309687	1.10557
0.401457	-1.21059	0.767407	0.658019
-0.00156733	-0.131066	-1.41712	1.70875
0.30211	-0.815001	1.04485	-1.31427
0.236332	-1.14561	0.0799392	0.507948
0.302503	-0.9406	0.607849	-0.137802
0.222371	-1.09906	1.35355	-0.729709
0.096166	2.3151	0.0962481	-0.830342
0.00868641	3.12017	0.0743248	-0.335695
0.252872	-0.468803	1.13098	-2.61449
0.0829076	-1.04263	0.185187	0.884789
0.122379	1.89848	0.777271	-1.20014
0.283524	-0.552154	0.514702	-0.339556
0.523357	1.69976	1.22529	-1.13117
0.205759	-0.224598	1.19806	-0.574897
-0.183556	-0.109757	1.67828	-0.405391
-0.000793979	-0.421839	1.54038	-0.50109
0.238134	-0.747917	0.310017	0.00046303
-0.144609	-0.447465	-0.604436	-0.766037
0.0324597	0.399249	0.517884	0.405906
-0.650881	0.949709	-1.08139	0.51441
0.0488978	0.722657	0.245981	0.421192
0.189017	0.412458	0.932757	-0.57692
0.394976	0.476542	0.394164	-0.758647
0.312929	-0.998911	0.187017	-0.798216
0.0772525	-1.31916	0.390834	-1.19218
0.308358	0.561649	0.614499	0.110988
0.0859851	-0.935554	1.05945	-0.670381
0.361253	-0.630749	0.63824	-1.00327
0.396948	-0.434838	0.692455	-0.415214
-0.0957033	-0.117626	0.986634	0.13515
0.350342	0.00575061	-0.433595	-0.720233
0.350342	0.00575061	-0.433595	-0.720233
0.350342	0.00575061	-0.433595	-0.720233
0.351597	1.24029	-0.403747	-0.759123
0.350342	0.00575061	-0.433595	-0.720233
-0.08249	0.0041774	-0.0160152	-1.25649
-0.10795	-0.893403	1.11935	-0.542673
0.452101	-0.47721	-0.917335	-0.138322
0.452101	-0.47721	-0.917335	-0.138322
0.506194	-0.378556	0.264744	-1.15516
0.506334	-0.0656262	0.299038	-1.1954
0.203405	-1.04446	1.07405	-0.356675
0.298452	-1.32092	1.47442	-0.126158
-0.385244	-0.19381	-0.612746	-0.165633
-0.385501	0.439013	-0.541454	-0.23994
-0.0314385	-0.245953	0.938048	-1.87825
0.0453044	-1.01945	0.896728	0.131287
0.0453044	-1.01945	0.896728	0.131287
0.300428	0.612515	0.396233	1.15094
0.284343	1.17868	-0.206111	0.563568
0.0303954	0.0355277	-1.10912	-0.0325685
0.0470286	-1.15729	-0.800461	-0.659607
0.613836	-0.0766803	-0.318314	0.444368
0.613836	-0.0766803	-0.318314	0.444368
0.366373	-0.885134	0.520006	0.0887084
0.34699	0.452617	0.550382	0.316008
0.137625	-0.177462	0.324077	-1.34634
0.366373	-0.885134	0.520006	0.0887084
0.34699	0.452617	0.550382	0.316008
0.137625	-0.177462	0.324077	-1.34634
0.294356	-0.708034	0.460917	-1.57239
0.271541	-0.586246	0.417685	-1.51498
0.271541	-0.586246	0.417685	-1.51498
0.271541	-0.586246	0.417685	-1.51498
0.442965	1.07187	0.116485	0.533744
0.429954	0.273326	0.17451	1.04732
0.429954	0.273326	0.17451	1.04732
0.409624	-0.280368	-0.0831514	-1.06385
0.409624	-0.280368	-0.0831514	-1.06385
0.409624	-0.280368	-0.0831514	-1.06385
0.409624	-0.280368	-0.0831514	-1.06385
0.409624	-0.280368	-0.0831514	-1.06385
0.0454974	-0.715703	1.6457	-1.16908
0.260596	-0.731364	0.904565	-0.500571
0.195111	-1.05384	0.744176	-0.290321
0.195111	-1.05384	0.744176	-0.290321
-0.11882	-1.10423	1.02401	-0.39164
0.37796	-0.736167	-0.0279282	0.627897
0.46138	-0.246219	0.512512	-1.07668
-0.11882	-1.10423	1.02401	-0.39164
-0.11882	-1.10423	1.02401	-0.39164
0.00450451	-0.578059	0.893458	-1.74924
0.296791	0.20786	0.624291	0.22694
0.296791	0.20786	0.624291	0.22694
-0.318543	-1.23414	0.155768	0.849433
0.450962	-0.564608	-0.188292	1.01022
0.476144	0.085274	-0.177825	0.976105
0.215053	0.0292469	1.21171	-0.0137531
0.400113	-1.12963	0.805318	-1.06188
0.340718	-0.385854	0.105315	-1.14311
-0.0707652	-0.899724	1.50678	-1.36774
0.298338	1.0953	0.882519	-1.59632
0.255175	1.81803	-0.147948	0.165612
0.255175	1.81803	-0.147948	0.165612
0.160737	-0.611317	0.618868	-1.51215
0.189824	-0.0640777	1.0446	-0.231918
-0.0391405	-0.717975	1.06622	-0.206769
-0.280175	1.98102	-0.0423528	-0.0614942
-0.0680932	-0.979041	1.10967	0.754928
-0.0422642	2.22887	0.61806	0.204261
-0.0422642	2.22887	0.61806	0.204261
0.285264	-1.53777	0.347531	-0.242654
-0.129371	-0.971791	1.30665	-0.980127
0.285264	-1.53777	0.347531	-0.242654
-0.248986	-0.773129	0.217389	-1.37205
0.492392	-1.41833	-0.265028	0.536026
0.447342	-1.40919	-0.418895	0.696259
0.447342	-1.40919	-0.418895	0.696259
0.447342	-1.40919	-0.418895	0.696259
-0.687817	-0.285493	0.596646	0.0386265
-0.699665	-1.04728	0.615462	0.0375135
-0.254842	-1.57592	0.127913	-0.0559446
0.338063	0.0946672	1.04111	-0.211646
-0.0406518	-0.981287	1.11709	-0.950515
-0.366047	0.00636036	1.12489	-0.864859
-0.366047	0.00636036	1.12489	-0.864859
-0.367621	-0.0551861	1.11747	-0.857683
-0.0831387	-1.11797	0.91237	-0.435386
-0.0831387	-1.11797	0.91237	-0.435386
-0.409396	-1.1263	0.45933	0.539123
0.332293	-0.259074	0.992507	-1.82452
0.269136	-0.542242	0.584304	0.194141
0.23377	0.344088	1.1286	-0.604427
0.0808925	-0.524936	1.10489	-0.132867
0.0755644	-1.89884	1.11575	-0.131861
0.0808925	-0.524936	1.10489	-0.132867
0.129452	1.38047	0.754362	-0.30794
0.289311	-1.07483	0.293958	0.499892
0.224038	0.118818	0.211533	-1.98329
0.119683	0.868383	0.607399	0.41009
0.289311	-1.07483	0.293958	0.499892
0.119683	0.868383	0.607399	0.41009
0.119191	2.23834	-1.1595	1.30671
-0.0984581	-0.992092	0.859413	0.327954
0.0461509	-0.644913	0.692953	0.506257
0.169014	-1.68162	0.908268	0.509502
0.17061	0.606675	-0.235148	-0.944309
0.0931236	-0.415295	0.258687	1.09808
-0.00660495	0.689652	0.109859	1.3472
0.25177	-0.748347	1.06853	-1.26633
0.242516	-0.933302	0.359576	0.190706
0.242516	-0.933302	0.359576	0.190706
0.242516	-0.933302	0.359576	0.190706
-0.0217605	0.797107	0.0431786	1.42401
-0.152793	-0.519782	-0.263426	1.47921
0.0639277	0.389091	1.47715	-1.40226
0.256753	-1.0372	-0.384839	0.815115
0.289954	-1.32524	-0.428258	0.793747
0.218691	-0.330612	1.0011	-0.0938368
0.381066	0.356479	0.497061	-1.05744
0.00870175	-0.438251	-0.585031	-1.19162
0.215841	-0.438125	1.40888	-1.2144
0.237761	0.569061	1.47698	-1.30319
0.0922609	-0.207221	0.118351	-1.79836
0.0816625	0.0337284	-1.19299	0.215616
0.0816625	0.0337284	-1.19299	0.215616
0.0816625	0.0337284	-1.19299	0.215616
0.0988222	0.690604	-1.19178	0.186316
0.136359	-1.34371	1.35059	-0.608165
0.136359	-1.34371	1.35059	-0.608165
0.136359	-1.34371	1.35059	-0.608165
0.272477	1.21487	0.518012	0.709778
0.227519	-0.868515	0.373071	0.895934
0.195312	-0.222256	1.08051	-0.346738
0.169243	-0.283488	1.34947	0.0157811
0.23045	-0.288018	1.11718	-1.26574
-0.113967	1.83402	-0.380187	-0.00656401
0.25828	-0.481385	-0.194353	-0.907671
-0.458506	-0.204926	0.338978	0.118822
0.289978	-0.662366	0.648655	-0.654393
0.23209	-1.01485	-0.75219	0.410792
0.23209	-1.01485	-0.75219	0.410792
0.293426	-1.53902	0.297723	-0.713513
0.251766	-1.39189	0.339456	-0.67205
0.251766	-1.39189	0.339456	-0.67205
0.218624	-0.698946	1.15595	-2.58666
0.218624	-0.698946	1.15595	-2.58666
0.244758	-0.359494	1.17909	-2.65134
0.218624	-0.698946	1.15595	-2.58666
0.218624	-0.698946	1.15595	-2.58666
0.41112	0.131953	0.101785	-0.719072
0.41112	0.131953	0.101785	-0.719072
0.41112	0.131953	0.101785	-0.719072
0.0297974	-1.04287	0.148073	1.08715
0.0529267	-0.0499509	1.03327	0.212035
0.148329	-0.82499	1.0387	-0.0544677
0.0196964	-1.04955	0.289397	0.878837
0.0890403	0.624653	1.01051	-0.197699
0.345863	-0.0387969	0.636281	0.399461
0.337775	-0.416439	0.355553	-0.0172535
0.0909353	0.36922	1.22239	-0.460747
0.082401	0.102944	1.18578	-0.413788
0.0844456	0.221792	1.18507	-0.41764
0.0934216	1.23495	0.956995	-0.232782
0.067799	-0.479373	1.50512	-0.268584
0.0723931	-0.88497	1.53547	-0.302167
0.0729755	-0.917757	1.45027	-0.236922
0.26373	-0.0830311	-0.207593	0.872481
0.26373	-0.0830311	-0.207593	0.872481
0.259424	-1.42376	0.6061	-0.379961
0.309093	0.183819	0.914883	-0.855614
0.286802	-0.952951	0.620523	-0.0132403
0.362434	-0.576497	0.990256	0.145536
0.286802	-0.952951	0.620523	-0.0132403
0.286802	-0.952951	0.620523	-0.0132403
0.286802	-0.952951	0.620523	-0.0132403
0.286802	-0.952951	0.620523	-0.0132403
0.286802	-0.952951	0.620523	-0.0132403
0.362434	-0.576497	0.990256	0.145536
0.286802	-0.952951	0.620523	-0.0132403
0.362434	-0.576497	0.990256	0.145536
0.286802	-0.952951	0.620523	-0.0132403
0.159532	-0.247601	0.943526	-0.241707
-0.0377099	0.15122	0.357814	1.06006
0.116212	-1.25569	0.299471	0.331575
0.116212	-1.25569	0.299471	0.331575
0.25474	-0.830072	1.07424	-0.0476188
0.25474	-0.830072	1.07424	-0.0476188
0.311261	0.341209	1.24082	-0.363197
0.18221	-0.56431	0.537861	-1.98892
0.21876	1.07671	0.760811	-0.112124
0.34967	-0.408978	-0.419388	-0.725505
-0.0310156	0.145652	0.956599	-1.90591
0.141484	-0.402935	1.0396	-0.064826
0.463106	0.0906704	0.235008	0.59601
-0.404917	-0.353432	0.120675	-0.917067
0.981587	-0.991428	0.286211	-0.871776
0.531126	-0.844845	0.312651	0.180403
1.00567	-0.956277	0.305596	-0.885907
0.564866	-1.0684	0.343386	0.15789
0.450356	-0.254799	0.468717	0.796194
0.169016	0.143959	1.32937	-0.182436
0.168837	0.16545	0.991966	-0.303284
0.375334	0.363549	1.10056	0.010642
0.307539	0.730524	0.820414	-0.256029
0.219499	-0.0343622	1.09288	-0.547953
0.0933156	0.154614	1.14753	-0.207038
0.0565461	0.253327	-1.22678	0.251537
0.0898481	-0.0296145	-1.19076	0.213524
0.330815	-0.041647	1.04051	-0.920606
0.13084	0.3961	1.18216	-2.63292
0.256402	0.277822	0.591198	-0.410799
0.0428764	0.621195	0.442549	-1.9729
-0.0304135	1.79876	-0.473556	0.248327
0.266654	-0.10815	1.09244	0.214299
0.220145	-1.15838	-0.217916	-0.9349
0.0828195	-0.561908	1.47562	-1.38158
0.256566	-0.403156	1.4399	-1.26926
0.443197	-0.626985	0.120827	-0.733656
0.212811	-0.750716	1.02229	-0.317429
0.488533	-1.21041	-0.378578	0.251228
0.159034	0.693754	0.0500759	-1.04222
0.349356	-0.165773	0.405742	0.31784
0.197758	1.81627	0.202787	-1.97095
0.0865106	-1.27023	0.514265	0.563251
0.315407	-2.04351	0.452826	0.040844
0.226667	0.206871	-1.45092	1.38625
0.194928	2.04887	0.045091	-0.293322
0.381839	-0.467228	1.05003	0.0699725
0.317314	-0.621916	0.719734	-0.139354
-0.191638	-0.182215	0.243087	0.900144
-0.191638	-0.182215	0.243087	0.900144
0.323365	-0.205848	0.488021	-0.588065
0.323365	-0.205848	0.488021	-0.588065
0.323365	-0.205848	0.488021	-0.588065
-0.0200825	-0.344686	-0.242535	1.30456
0.335076	0.323735	0.464766	-0.635257
-0.0908465	0.677742	-0.00195331	1.18267
0.329681	0.264862	0.473129	-0.631861
-0.109151	0.0205762	-0.00697146	1.22023
0.329681	0.264862	0.473129	-0.631861
-0.109151	0.0205762	-0.00697146	1.22023
0.260043	0.325475	0.655959	0.803065
0.260043	0.325475	0.655959	0.803065
0.120911	0.640117	1.48313	-0.596109
0.0444154	0.514238	1.04403	0.220358
0.401968	0.673209	0.932332	-0.278533
0.299226	1.44888	0.322277	-0.737625
0.299226	1.44888	0.322277	-0.737625
0.282253	0.872361	0.654135	-0.34464
0.0682381	0.294325	-1.44394	0.553886
0.0682381	0.294325	-1.44394	0.553886
0.248792	0.671056	0.585517	0.00976243
0.238876	1.52661	0.589496	-1.55764
-0.193392	0.606316	0.921872	0.205578
-0.193392	0.606316	0.921872	0.205578
-0.00174722	-0.0444576	-0.100964	-1.07148
-0.00174722	-0.0444576	-0.100964	-1.07148
-0.00174722	-0.0444576	-0.100964	-1.07148
-0.00174722	-0.0444576	-0.100964	-1.07148
0.00501813	0.0546547	1.02924	0.389586
0.296704	0.652518	0.0602384	0.307122
0.208801	0.295938	1.06577	0.0257232
0.296704	0.652518	0.0602384	0.307122
0.208801	0.295938	1.06577	0.0257232
0.296704	0.652518	0.0602384	0.307122
0.208801	0.295938	1.06577	0.0257232
0.296704	0.652518	0.0602384	0.307122
0.300558	0.758457	0.319438	-1.60196
0.300558	0.758457	0.319438	-1.60196
0.300558	0.758457	0.319438	-1.60196
0.300558	0.758457	0.319438	-1.60196
0.300558	0.758457	0.319438	-1.60196
0.300558	0.758457	0.319438	-1.60196
-0.0582999	-0.587732	0.228517	-1.24857
-0.0522482	1.17358	0.601189	0.656879
-0.0522482	1.17358	0.601189	0.656879
-0.0522482	1.17358	0.601189	0.656879
-0.0522482	1.17358	0.601189	0.656879
-0.154571	-0.0270442	-1.4918	1.82943
-0.154571	-0.0270442	-1.4918	1.82943
0.490859	0.601506	-0.617344	0.182408
0.490859	0.601506	-0.617344	0.182408
0.490859	0.601506	-0.617344	0.182408
0.490859	0.601506	-0.617344	0.182408
0.282735	-0.136376	-0.982897	0.140797
0.282735	-0.136376	-0.982897	0.140797
0.282735	-0.136376	-0.982897	0.140797
0.333092	0.446655	0.850505	-0.440798
0.0441398	-0.402415	-0.269456	1.83507
0.398142	-0.308848	-0.244881	0.374512
0.398142	-0.308848	-0.244881	0.374512
0.0551407	0.647517	0.680554	0.49564
0.344132	0.975741	1.18964	-0.317539
0.344132	0.975741	1.18964	-0.317539
0.0259262	0.480888	0.520345	-1.83298
0.271673	0.00206539	-1.37998	1.07448
0.271673	0.00206539	-1.37998	1.07448
0.271673	0.00206539	-1.37998	1.07448
0.271673	0.00206539	-1.37998	1.07448
0.271673	0.00206539	-1.37998	1.07448
0.0727402	0.188983	0.843772	0.272742
0.0727402	0.188983	0.843772	0.272742
0.0727402	0.188983	0.843772	0.272742
-0.369851	-0.547207	-0.572427	1.44564
-0.369851	-0.547207	-0.572427	1.44564
-0.369851	-0.547207	-0.572427	1.44564
-0.369851	-0.547207	-0.572427	1.44564
0.397811	0.143453	-0.418301	-0.368311
0.397811	0.143453	-0.418301	-0.368311
0.397811	0.143453	-0.418301	-0.368311
0.339396	-0.127819	-0.419669	-0.840432
0.0682158	0.417955	0.520569	0.960281
0.0682158	0.417955	0.520569	0.960281
0.0537682	-0.190082	0.490838	1.00216
0.0489861	0.57452	0.424239	-1.49912
0.0489861	0.57452	0.424239	-1.49912
0.337628	1.28323	0.925257	-0.271503
0.2697	0.84742	1.32976	-0.477287
0.25598	0.305446	1.03369	-0.372311
0.25598	0.305446	1.03369	-0.372311
0.25598	0.305446	1.03369	-0.372311
0.25598	0.305446	1.03369	-0.372311
0.25598	0.305446	1.03369	-0.372311
0.20463	0.215459	-0.0497271	1.32172
0.20463	0.215459	-0.0497271	1.32172
-0.206778	0.93695	-0.981474	0.0642512
0.351865	1.13729	0.48127	-0.291958
0.317642	0.00297264	0.34942	0.230806
0.23811	0.643917	1.21617	-1.18942
0.340032	1.07959	0.523323	-0.462423
0.340032	1.07959	0.523323	-0.462423
-0.1775	0.329315	1.1642	-0.391614
0.280281	1.15134	1.28288	-0.790652
0.280281	1.15134	1.28288	-0.790652
0.172444	-0.714826	0.373019	0.776821
0.172444	-0.714826	0.373019	0.776821
0.172444	-0.714826	0.373019	0.776821
0.172444	-0.714826	0.373019	0.776821
0.172444	-0.714826	0.373019	0.776821
0.0801615	-0.0219833	0.361672	0.891853
0.37313	1.02413	0.239534	0.45371
0.179663	0.564361	1.33244	-0.805457
0.179663	0.564361	1.33244	-0.805457
-0.0445904	-0.571933	-1.10825	1.65583
-0.0445904	-0.571933	-1.10825	1.65583
0.0933798	2.09609	0.192773	0.53197
0.133865	0.330645	-0.544856	1.23177
0.133865	0.330645	-0.544856	1.23177
0.133865	0.330645	-0.544856	1.23177
0.133865	0.330645	-0.544856	1.23177
0.133865	0.330645	-0.544856	1.23177
0.076255	0.372844	0.000206979	-1.36714
-0.0380851	-0.15573	-0.841759	-0.360538
-0.0380851	-0.15573	-0.841759	-0.360538
0.101824	0.832009	1.18784	-0.121413
0.207731	0.867958	1.2109	-0.128078
0.256371	1.37019	1.31209	-1.54759
0.215889	1.67302	0.756038	-0.986771
-0.184981	-1.04116	1.49193	-0.45077
0.146182	-0.0131268	-0.931963	-0.176581
0.146182	-0.0131268	-0.931963	-0.176581
0.146182	-0.0131268	-0.931963	-0.176581
0.146182	-0.0131268	-0.931963	-0.176581
0.146182	-0.0131268	-0.931963	-0.176581
0.146182	-0.0131268	-0.931963	-0.176581
0.146182	-0.0131268	-0.931963	-0.176581
0.146182	-0.0131268	-0.931963	-0.176581
0.20838	1.92566	0.168931	-1.22047
0.268341	0.544929	0.689121	0.0842002
0.268341	0.544929	0.689121	0.0842002
0.268341	0.544929	0.689121	0.0842002
0.268341	0.544929	0.689121	0.0842002
0.268341	0.544929	0.689121	0.0842002
0.245225	0.0557635	0.386995	0.50622
-0.144189	0.503322	-0.403045	-1.29795
0.00601754	-0.267431	0.746615	0.386633
0.285883	0.173752	0.432093	0.185979
-0.12569	-0.823431	-1.27112	1.4944
-0.12569	-0.823431	-1.27112	1.4944
-0.12569	-0.823431	-1.27112	1.4944
-0.12569	-0.823431	-1.27112	1.4944
0.11713	0.763869	0.247507	1.00613
0.113188	0.0602409	0.673549	0.488308
0.113188	0.0602409	0.673549	0.488308
0.113188	0.0602409	0.673549	0.488308
0.0590609	-0.559461	0.729025	0.62568
0.31876	-0.52556	0.517115	-0.601879
-0.0205767	-0.184675	-0.223983	1.29115
0.135393	-0.989385	0.583653	0.159096
-0.0135578	-0.807258	0.988957	0.207446
0.401649	-0.317968	0.791207	-0.428421
-0.0906927	-1.00773	0.932692	0.0187639
0.224056	0.0896765	0.733248	-0.138155
0.250428	-0.194738	0.639511	0.83386
0.285426	1.08171	0.621074	0.782348
0.158243	-0.93677	0.932535	-0.416504
0.105771	-0.45863	1.47185	-0.559061
0.379108	-0.49367	0.911013	-0.219292
0.37454	-0.445953	0.854615	-0.167306
0.0251123	-0.397837	0.790035	0.278045
0.0668545	0.18708	-1.464	0.571928
0.247929	-0.888827	0.393094	-0.12412
0.247929	-0.888827	0.393094	-0.12412
0.247929	-0.888827	0.393094	-0.12412
0.247929	-0.888827	0.393094	-0.12412
0.247929	-0.888827	0.393094	-0.12412
0.167127	-0.58505	0.920898	0.199068
0.182864	-0.0354906	0.912062	0.176394
-0.199614	0.144811	0.889533	0.242136
-0.191449	0.367384	0.888566	0.227587
-0.264851	-1.5432	0.72946	0.487609
-0.191449	0.367384	0.888566	0.227587
0.262943	-0.314888	0.804561	-0.465269
0.0135382	0.529065	-0.10818	-1.09456
0.248685	-0.672883	0.804477	-0.438497
0.0135382	0.529065	-0.10818	-1.09456
0.248685	-0.672883	0.804477	-0.438497
-0.00149248	-0.00509891	-0.0994483	-1.07313
0.0135382	0.529065	-0.10818	-1.09456
-0.00841163	-0.457883	1.03476	0.410596
0.30931	0.775065	0.017802	0.316086
0.176259	-1.02929	1.0705	0.083295
0.30931	0.775065	0.017802	0.316086
0.176259	-1.02929	1.0705	0.083295
0.30931	0.775065	0.017802	0.316086
0.30931	0.775065	0.017802	0.316086
0.305525	0.551328	0.277403	-1.57789
0.305525	0.551328	0.277403	-1.57789
-0.069156	1.28879	-1.08927	0.693501
-0.0679754	0.12018	0.543394	0.724723
0.147032	-1.03918	1.02041	-0.35989
-0.0679754	0.12018	0.543394	0.724723
-0.0713932	2.4493	-1.50824	1.72054
-0.0713932	2.4493	-1.50824	1.72054
-0.0713932	2.4493	-1.50824	1.72054
-0.220747	-0.663457	1.14838	0.0445012
0.112247	0.382297	0.452283	0.72726
0.0157667	-0.806672	0.653579	0.572603
-0.205111	-0.0563536	0.956153	-1.75015
-0.266184	-0.84825	0.64109	-0.765938
0.117425	-0.965054	1.23686	-1.147
0.223961	1.38584	-1.45144	1.14383
0.272531	0.053732	-1.38182	1.07462
0.178826	-0.441996	1.15679	-0.222807
0.0579768	-0.690824	0.854912	0.285945
-0.286666	2.12285	-0.54977	1.30802
-0.286666	2.12285	-0.54977	1.30802
0.386628	-0.24682	-0.42511	-0.347024
0.386628	-0.24682	-0.42511	-0.347024
0.340352	-0.0426707	-0.412865	-0.846857
0.0651616	0.458518	0.466598	-1.56172
0.235646	-0.362049	0.971853	-0.287625
0.246361	-0.38578	1.01928	-0.342616
0.197802	-0.648603	-0.0405319	1.32923
0.186821	-0.93875	-0.0570848	1.36321
-0.208807	0.478313	-1.03266	0.104137
0.0577153	2.30409	0.473268	-0.585498
0.0410298	3.05845	0.389238	-0.491438
0.204143	-0.811849	-0.207003	0.45307
0.337752	-0.18982	0.424211	-0.220802
0.17234	-0.429514	0.411974	0.748953
0.1567	-0.445498	1.39179	0.417534
0.174899	1.02385	-0.412541	0.949732
0.37087	1.08111	0.152544	0.520874
0.376005	0.761444	0.182995	0.488773
-0.0330938	0.282416	-1.08053	1.61292
-0.0281169	0.808931	-1.11701	1.6294
0.278867	-1.07014	0.603693	-0.71096
0.278867	-1.07014	0.603693	-0.71096
0.278867	-1.07014	0.603693	-0.71096
0.278867	-1.07014	0.603693	-0.71096
0.278867	-1.07014	0.603693	-0.71096
0.13455	0.510865	-0.578054	1.25442
0.132332	0.111891	-0.562384	1.2475
0.132332	0.111891	-0.562384	1.2475
0.0722302	0.00258849	-0.0188821	-1.34533
0.365389	0.0884902	0.746304	-0.0183874
-0.0373912	-0.119758	-0.829975	-0.37044
-0.027712	0.466594	-0.836346	-0.385085
-0.027712	0.466594	-0.836346	-0.385085
-0.027712	0.466594	-0.836346	-0.385085
0.2657	-0.648206	0.913881	-0.490536
0.305094	-0.660146	0.364452	-0.686512
0.305094	-0.660146	0.364452	-0.686512
0.305094	-0.660146	0.364452	-0.686512
0.244776	0.181479	1.24099	-1.47311
0.189216	2.64149	0.597238	-0.818461
-0.185451	-0.62775	1.54858	-0.491048
-0.185451	-0.62775	1.54858	-0.491048
0.145406	-0.0497334	-0.930968	-0.175764
0.145406	-0.0497334	-0.930968	-0.175764
0.254071	-0.460344	0.664779	0.13029
0.254071	-0.460344	0.664779	0.13029
0.0787773	0.133747	0.911064	0.234696
0.0787773	0.133747	0.911064	0.234696
0.239962	-0.635957	0.404893	0.504453
0.229839	-0.901874	0.390463	0.53632
-0.0758517	1.68934	-0.331796	-0.280383
-0.173689	-1.50089	-0.417568	-1.22463
0.197915	2.22888	-0.709867	1.48393
0.201327	1.48258	-0.875124	0.0359336
0.201327	1.48258	-0.875124	0.0359336
0.201327	1.48258	-0.875124	0.0359336
-0.223909	1.28398	0.834562	-0.602146
-0.223909	1.28398	0.834562	-0.602146
0.278662	-0.762256	0.449355	0.188685
-0.110253	0.501252	-1.23598	1.43577
-0.190273	-0.0473763	0.253894	0.889199
0.0651397	0.0323017	-1.4598	0.571902
-0.0117171	-0.376459	-0.0665004	-1.07935
-0.0801768	-0.269416	0.565848	0.726575
0.222382	-0.678696	1.21948	-1.16087
0.144378	-0.117591	-0.922311	-0.180017
0.0602918	-0.00220248	0.497448	0.988264
-0.178178	0.718198	-1.52731	1.86306
0.408871	-1.21573	0.873988	-1.11653
0.0579833	0.621629	0.320215	0.924152
0.324904	1.14344	0.306772	-1.62991
-0.19614	-1.15617	1.51616	-0.446202
-0.195132	-0.680023	1.45951	-0.406995
0.116603	1.82524	0.188784	-1.21601
0.369914	-1.4154	0.149253	0.556589
0.161749	-0.205639	0.967222	0.17347
0.258668	0.180868	0.506036	0.0524693
0.297412	0.754667	0.314406	-1.45546
0.0753946	0.391431	0.818778	0.287387
0.207224	0.0924692	-0.0824149	1.33925
-0.243133	-0.500543	-0.914911	0.0919727
-0.149491	0.551617	0.386589	-1.36156
0.231357	0.186769	-1.3399	1.05441
0.232	0.381855	1.04991	-0.381774
0.206872	0.649993	0.722737	-0.846706
0.141843	0.0566327	-0.930871	-0.177656
-0.115893	1.3905	-0.0165819	-0.656542
-0.187769	-0.286538	0.897017	0.240418
-0.0453856	-0.300696	0.552203	0.718491
0.179763	-0.81024	1.33263	-0.846812
0.213271	1.8235	0.579154	0.0207939
0.237872	0.595321	0.740408	-0.169135
0.408595	-0.0699778	0.783547	-0.435216
0.15407	-1.09936	0.901807	-0.384888
0.15407	-1.09936	0.901807	-0.384888
0.109878	-0.0841085	1.45358	-0.552685
0.109878	-0.0841085	1.45358	-0.552685
0.109878	-0.0841085	1.45358	-0.552685
0.109878	-0.0841085	1.45358	-0.552685
0.109878	-0.0841085	1.45358	-0.552685
0.106302	1.52455	-1.43661	0.476935
0.106302	1.52455	-1.43661	0.476935
0.106302	1.52455	-1.43661	0.476935
0.106302	1.52455	-1.43661	0.476935
0.24989	-0.822678	0.366643	-0.107426
0.24989	-0.822678	0.366643	-0.107426
0.24989	-0.822678	0.366643	-0.107426
0.24989	-0.822678	0.366643	-0.107426
0.151975	-1.73026	0.301372	-0.696265
-0.00324136	-1.38576	0.125844	0.734379
0.0462793	1.71849	-0.0759893	-1.18068
0.265687	-0.0605057	0.791979	-0.46072
-0.00324136	-1.38576	0.125844	0.734379
0.0462793	1.71849	-0.0759893	-1.18068
0.282505	-0.193418	0.0286708	0.358141
0.214661	0.358647	1.05743	0.021121
0.324904	1.14344	0.306772	-1.62991
0.324904	1.14344	0.306772	-1.62991
0.324904	1.14344	0.306772	-1.62991
0.324904	1.14344	0.306772	-1.62991
0.324904	1.14344	0.306772	-1.62991
0.00185618	1.55656	0.289426	-1.38721
0.492215	0.354184	-0.638866	0.196553
0.254206	-0.900313	-0.997394	0.193225
0.0190079	2.03346	0.584381	-0.686688
-0.0255437	2.78257	0.662205	0.00831889
-0.328431	3.46312	0.283534	0.47084
-0.209199	-0.659143	1.15899	0.0197275
-0.0487995	1.42215	-0.0743722	-0.795777
0.266345	-0.149885	-1.38365	1.08489
0.266345	-0.149885	-1.38365	1.08489
0.266345	-0.149885	-1.38365	1.08489
0.318891	-1.63955	0.838134	-1.02975
0.167956	-1.08076	1.16768	-0.215331
0.318891	-1.63955	0.838134	-1.02975
0.318891	-1.63955	0.838134	-1.02975
0.10491	1.01166	0.862518	0.212128
0.380244	-0.420291	-0.437696	-0.328433
0.357187	-0.851192	0.86115	-0.272578
0.339944	1.68676	0.812121	-0.57347
0.339944	1.68676	0.812121	-0.57347
0.339944	1.68676	0.812121	-0.57347
0.339944	1.68676	0.812121	-0.57347
0.209072	-0.572155	0.747854	-2.03998
0.209072	-0.572155	0.747854	-2.03998
0.261471	0.0424859	1.28645	-0.430247
0.234765	-1.00466	0.99012	-0.298584
0.234765	-1.00466	0.99012	-0.298584
0.234765	-1.00466	0.99012	-0.298584
0.337111	-0.216303	0.417593	-0.214696
0.337111	-0.216303	0.417593	-0.214696
0.337111	-0.216303	0.417593	-0.214696
0.337111	-0.216303	0.417593	-0.214696
0.340384	1.33845	0.383385	0.157519
0.338631	2.85461	0.283747	0.232407
0.172874	1.04272	0.133001	0.64069
0.298716	-0.5582	0.381904	-0.279016
0.203699	1.84499	-0.178123	0.167169
0.203699	1.84499	-0.178123	0.167169
-0.0823929	1.64059	-0.343333	-0.27548
0.024023	1.57784	0.20884	0.575887
0.266113	-0.0728058	1.22167	-0.718521
0.25011	-0.539097	1.15455	-0.638495
0.266113	-0.0728058	1.22167	-0.718521
0.0486617	0.839945	-0.328477	1.26581
0.182555	1.36091	-0.37166	0.905127
0.182555	1.36091	-0.37166	0.905127
0.182555	1.36091	-0.37166	0.905127
0.115163	1.76803	0.409275	0.788319
0.369893	0.411613	0.197615	0.490324
0.369893	0.411613	0.197615	0.490324
-0.0394419	1.54722	0.725271	0.056513
-0.0394419	1.54722	0.725271	0.056513
0.320012	2.44657	0.542248	-0.748363
0.136983	0.344607	-0.552899	1.23139
0.136983	0.344607	-0.552899	1.23139
0.136983	0.344607	-0.552899	1.23139
0.0674108	-0.244296	-0.0251581	-1.3312
0.36479	0.0679804	0.749759	-0.0196953
-0.0366957	-0.0358878	-0.832977	-0.369653
0.19895	0.0358498	1.16742	-0.0791668
0.0482255	0.624548	0.0133819	2.14068
0.136995	-0.484821	-0.943127	-0.15019
0.20838	1.92566	0.168931	-1.22047
0.196346	1.61338	1.20341	-0.925966
0.24002	-1.17079	0.633129	0.181261
0.24002	-1.17079	0.633129	0.181261
-0.170059	1.41415	0.602235	0.63428
0.4024	0.161191	0.0237804	-0.178811
0.0658162	-0.615261	0.900391	0.268238
0.177904	-1.23167	0.318936	0.427559
0.20088	2.29326	-0.638927	1.4263
0.079992	2.22958	-1.01167	0.912905
0.0890242	2.0779	-0.445288	0.458925
-0.0616405	3.41646	-1.15852	1.27548
0.232889	-0.807068	0.584023	-0.00835053
0.169446	1.59621	1.01312	-0.533857
0.117654	-0.51895	1.35889	-0.476061
0.135875	3.75601	0.36051	-0.509723
0.269558	1.79971	0.599986	-0.349306
0.0114143	3.6059	0.789207	-0.141627
-0.00868306	1.26677	1.26067	0.19286
0.281226	0.646033	0.150524	0.244127
-0.11238	3.40174	-0.172469	1.05181
-0.0672672	-1.0208	0.419342	0.83564
0.353941	-1.39136	0.629905	-0.897673
-0.357232	-0.630991	-0.620872	1.47507
-0.354069	-0.584508	-0.649275	1.50165
-0.180289	-0.269301	1.11447	-0.344123
-0.249712	1.0205	1.03763	-0.738201
0.0423829	1.96374	-0.127306	0.241705
0.0100016	-1.32792	0.426704	0.672605
-0.0206134	0.891046	0.0293294	0.750982
0.352057	0.838535	-0.451225	0.667502
0.281222	-0.291096	0.520485	-0.579712
-0.0812493	0.18231	-0.0444966	1.1982
0.340827	-0.34171	-0.18884	0.416052
0.382396	0.797397	-1.38714	0.920611
0.336473	-0.179422	-0.434552	-0.825168
0.34013	-0.044082	0.423904	-0.226243
-0.195596	-0.159822	0.234711	0.913985
0.134436	-0.653729	-0.824082	1.21469
0.331062	0.243737	0.498707	-0.610857
0.304883	-0.530387	0.441453	-0.517162
0.13278	-0.75618	0.48569	0.240151
0.13278	-0.75618	0.48569	0.240151
0.165353	-1.16841	0.540034	-0.337572
-0.099234	-1.92644	0.58411	-0.297513
0.306653	-0.491521	0.412558	-0.542295
-0.132608	-0.582924	-0.0664216	1.30971
0.160221	-1.54199	0.580272	0.0984857
0.384903	-0.643831	0.719452	-0.341682
0.306653	-0.491521	0.412558	-0.542295
0.246838	-0.324536	0.644976	0.836379
0.132633	1.87328	-0.00368579	0.335984
0.0923928	0.724351	0.897709	-0.022972
0.0019874	-0.834104	0.693678	0.395565
0.289023	0.900127	0.621717	-0.332358
0.04611	-0.442451	-1.50446	0.641939
0.04611	-0.442451	-1.50446	0.641939
0.162505	0.111213	1.36849	-0.284866
0.22079	-0.460677	0.506316	0.123206
0.198791	-0.471413	0.471151	-1.39142
-0.0165538	-0.376269	-0.13934	-1.0142
-0.0124798	-0.855201	-0.197619	-0.97695
-0.0165538	-0.376269	-0.13934	-1.0142
-0.0246411	-0.706915	0.951	0.505626
0.299637	0.236026	0.310865	-1.59408
0.296044	0.461862	0.337941	-1.60897
0.299637	0.236026	0.310865	-1.59408
0.299637	0.236026	0.310865	-1.59408
-0.168968	-1.34687	0.117241	-0.531668
-0.168968	-1.34687	0.117241	-0.531668
-0.145001	-1.77134	0.252297	-0.670509
-0.168968	-1.34687	0.117241	-0.531668
-0.109421	-0.757044	0.454736	0.855477
-0.109421	-0.757044	0.454736	0.855477
0.304607	0.753283	-0.964049	0.094808
0.314968	0.556826	-0.907638	0.0374563
-0.0280684	1.85907	-0.724378	0.62419
-0.0925154	1.99094	-0.895964	0.846624
-0.211442	-0.24486	1.11345	0.0571079
-0.211442	-0.24486	1.11345	0.0571079
0.0215762	-0.704756	1.27456	-0.423417
-0.042701	-1.39446	0.627915	-0.850269
-0.228501	-0.466472	0.897972	-1.6729
-0.228501	-0.466472	0.897972	-1.6729
-0.264247	-1.37172	0.570506	-0.714805
0.317351	-0.532844	0.734224	-0.949696
0.175204	-0.200534	1.11776	-0.188365
0.317351	-0.532844	0.734224	-0.949696
0.317351	-0.532844	0.734224	-0.949696
0.317351	-0.532844	0.734224	-0.949696
0.382188	-0.230797	-0.455945	-0.317751
0.335021	-0.121503	-0.428853	-0.827277
0.0859037	1.43097	0.546194	0.916791
0.12796	-1.89949	-0.144422	0.862891
-0.227273	-0.344086	-1.07563	0.171833
0.352582	0.41571	0.475891	-0.289666
0.205615	-0.77683	1.0838	-1.0299
0.111883	-1.38959	0.289622	0.590077
-0.0254194	-1.60775	0.685067	-0.532604
0.205164	0.767235	0.508085	0.614768
0.205164	0.767235	0.508085	0.614768
0.205164	0.767235	0.508085	0.614768
0.205164	0.767235	0.508085	0.614768
-0.0121146	-0.63099	-0.376732	1.33255
0.189058	0.486676	1.36543	-0.848
0.189058	0.486676	1.36543	-0.848
0.189058	0.486676	1.36543	-0.848
0.142835	-1.1239	-0.287062	-0.666425
0.272962	-0.806738	0.495295	-0.620825
0.0957799	-1.07818	-0.698813	1.41886
0.115251	-1.14493	-0.702779	1.383
0.0639829	-0.256435	-0.0514623	-1.30536
0.0639829	-0.256435	-0.0514623	-1.30536
-0.267101	-0.317001	0.946523	-0.0375732
0.00604004	1.32685	-0.665142	-0.576028
0.279037	0.388619	0.94907	-1.26323
0.279037	0.388619	0.94907	-1.26323
0.233973	-0.232396	1.21245	-1.43098
0.24089	-0.0391729	1.23716	-1.46261
-0.195132	-0.680023	1.45951	-0.406995
0.16152	0.486775	-0.870571	-0.251752
0.159549	1.05227	-0.802822	-0.297125
0.16152	0.486775	-0.870571	-0.251752
-0.203793	-0.209193	0.541645	0.745452
0.414525	0.487619	0.0806854	-0.244325
-0.165734	-0.591076	-0.50172	-1.1807
0.191095	0.327013	1.31177	-0.500837
0.203523	-1.47519	0.191607	-0.243782
-0.223727	0.824452	0.945138	-0.685628
-0.223727	0.824452	0.945138	-0.685628
0.305162	-0.772579	0.250205	-0.325541
0.333656	0.873155	0.311464	-0.243177
0.271322	-1.04822	0.408728	0.234111
-0.105611	0.475752	-1.17425	1.38059
-0.105611	0.475752	-1.17425	1.38059
0.113164	-0.68616	1.40842	-0.514397
0.282763	0.228338	0.312777	-1.58598
0.282763	0.228338	0.312777	-1.58598
-0.0881887	0.72611	0.639737	0.630825
-0.146432	-0.32988	-1.49137	1.8361
0.251083	0.193455	1.30509	-0.44856
-0.279024	-1.17334	0.688188	-0.368539
-0.0491298	0.625295	0.633936	-1.03189
-0.217685	0.00619294	-1.03273	0.119677
0.117076	0.12225	-0.597211	1.26138
0.167185	-2.08206	0.559868	0.150807
0.289302	-0.528842	-0.975552	0.135798
0.221671	-0.251536	0.764895	-2.0707
0.126947	1.30688	-0.939031	-0.177238
0.395933	-0.087473	0.830837	-0.448337
0.046481	-0.847498	0.162475	1.00077
0.046481	-0.847498	0.162475	1.00077
0.280621	0.550674	0.186874	0.660955
0.280621	0.550674	0.186874	0.660955
0.280621	0.550674	0.186874	0.660955
0.55704	0.395337	0.718457	-0.906472
0.55704	0.395337	0.718457	-0.906472
0.228161	0.881591	1.03882	-1.12262
0.461711	0.856504	0.135759	-0.587673
0.461711	0.856504	0.135759	-0.587673
0.461711	0.856504	0.135759	-0.587673
0.455198	0.0966001	0.100073	-0.54705
0.461711	0.856504	0.135759	-0.587673
0.461711	0.856504	0.135759	-0.587673
0.461711	0.856504	0.135759	-0.587673
0.297831	0.979435	1.50468	-1.2861
0.297831	0.979435	1.50468	-1.2861
0.297831	0.979435	1.50468	-1.2861
0.264275	1.0137	0.893676	-0.245057
0.280092	0.597612	1.37945	-1.33099
0.280092	0.597612	1.37945	-1.33099
0.280092	0.597612	1.37945	-1.33099
0.280092	0.597612	1.37945	-1.33099
0.0341141	-0.353997	0.553644	0.558509
0.0341141	-0.353997	0.553644	0.558509
0.0341141	-0.353997	0.553644	0.558509
-0.226519	0.134086	0.147874	-1.21439
-0.226519	0.134086	0.147874	-1.21439
0.256407	0.510533	0.857967	-0.226197
0.256407	0.510533	0.857967	-0.226197
0.248061	0.0111244	1.06128	-0.175373
0.297197	0.452017	0.159791	0.438011
0.297197	0.452017	0.159791	0.438011
0.297197	0.452017	0.159791	0.438011
0.303353	1.31957	1.25735	-0.775826
0.303353	1.31957	1.25735	-0.775826
0.257794	1.03643	0.312422	-1.14349
0.257794	1.03643	0.312422	-1.14349
0.257794	1.03643	0.312422	-1.14349
0.257794	1.03643	0.312422	-1.14349
0.0923367	0.971583	1.31479	-0.391292
0.0923367	0.971583	1.31479	-0.391292
0.0923367	0.971583	1.31479	-0.391292
0.0923367	0.971583	1.31479	-0.391292
0.204371	-0.690658	1.00893	-2.69766
0.0923367	0.971583	1.31479	-0.391292
0.204371	-0.690658	1.00893	-2.69766
0.0923367	0.971583	1.31479	-0.391292
0.204371	-0.690658	1.00893	-2.69766
-0.110281	0.287278	0.209896	-1.32797
0.362407	-0.209741	0.50993	-0.577091
0.387312	0.627487	0.564749	-0.666927
0.387312	0.627487	0.564749	-0.666927
0.289896	0.962466	0.864103	-0.858084
0.289896	0.962466	0.864103	-0.858084
0.28323	0.103458	0.825203	-0.815038
0.213561	0.45917	0.633829	-1.63116
0.213561	0.45917	0.633829	-1.63116
0.213561	0.45917	0.633829	-1.63116
0.213561	0.45917	0.633829	-1.63116
0.213561	0.45917	0.633829	-1.63116
0.213561	0.45917	0.633829	-1.63116
0.0467185	0.0117664	1.03359	-1.65259
0.237431	1.00599	1.18778	-0.894982
0.299516	0.687544	0.520036	0.12185
0.306774	0.532031	0.680014	0.0843922
0.306774	0.532031	0.680014	0.0843922
0.306774	0.532031	0.680014	0.0843922
0.306774	0.532031	0.680014	0.0843922
0.313379	0.575704	0.646455	0.0978358
0.306774	0.532031	0.680014	0.0843922
0.299516	0.687544	0.520036	0.12185
0.306774	0.532031	0.680014	0.0843922
0.299516	0.687544	0.520036	0.12185
0.306774	0.532031	0.680014	0.0843922
0.299516	0.687544	0.520036	0.12185
0.257334	0.0301464	0.71555	-0.00831031
0.44158	0.702961	0.630398	-1.00162
0.257334	0.0301464	0.71555	-0.00831031
0.44158	0.702961	0.630398	-1.00162
0.188554	0.82387	1.00796	-0.196694
0.345326	1.07953	0.785566	-1.56519
0.0552841	-0.557354	1.66364	-0.635424
0.35216	0.322922	0.644361	-0.855742
0.373438	0.770393	0.737953	-0.454324
0.351227	0.901713	0.182127	-0.531785
0.480332	0.725623	1.12259	-1.37728
0.480332	0.725623	1.12259	-1.37728
0.313568	0.823284	0.613397	-0.965471
0.313568	0.823284	0.613397	-0.965471
0.256568	-0.137697	0.94667	0.169428
0.313568	0.823284	0.613397	-0.965471
0.273806	0.697134	0.471657	0.403793
0.256568	-0.137697	0.94667	0.169428
0.256568	-0.137697	0.94667	0.169428
0.256568	-0.137697	0.94667	0.169428
0.303188	-0.086464	0.876882	-0.278098
0.392376	1.1203	0.686677	0.0048223
0.311213	0.536084	0.903131	-0.313621
0.392376	1.1203	0.686677	0.0048223
0.184162	0.70389	1.2281	-0.65543
0.339575	0.0438645	-0.0928921	0.952513
0.305156	1.10965	0.784876	-1.01519
0.341538	0.595197	0.493755	-0.396221
0.345348	-0.0796697	-0.118387	0.410099
0.305156	1.10965	0.784876	-1.01519
0.30754	0.0245611	-0.0723247	1.25054
0.305156	1.10965	0.784876	-1.01519
0.0883503	-0.283997	0.163719	1.03426
0.342092	0.80764	0.724277	-0.415755
0.391497	1.1462	0.839443	-0.435274
0.292397	0.5842	0.656801	-0.0812976
0.330547	0.74575	0.509158	0.0944001
0.311713	0.833114	0.720452	-0.167169
0.3204	-0.088761	0.466387	0.146732
0.330547	0.74575	0.509158	0.0944001
0.330547	0.74575	0.509158	0.0944001
0.330547	0.74575	0.509158	0.0944001
0.274425	0.452555	0.612547	-1.47672
0.274425	0.452555	0.612547	-1.47672
0.274425	0.452555	0.612547	-1.47672
0.431931	0.466825	0.321747	-1.11435
0.431931	0.466825	0.321747	-1.11435
0.431931	0.466825	0.321747	-1.11435
0.431931	0.466825	0.321747	-1.11435
0.178355	0.387181	0.712686	0.169989
0.158039	-0.530152	0.94977	-0.103285
0.227808	0.864904	1.6102	-3.07125
0.217348	0.436372	0.0653749	0.810309
0.217348	0.436372	0.0653749	0.810309
0.304995	1.16679	1.21603	-0.406447
0.304995	1.16679	1.21603	-0.406447
0.304995	1.16679	1.21603	-0.406447
0.33365	0.176497	-1.18331	0.983334
0.322992	0.252529	0.252292	0.542022
0.33365	0.176497	-1.18331	0.983334
0.33365	0.176497	-1.18331	0.983334
0.33365	0.176497	-1.18331	0.983334
0.33365	0.176497	-1.18331	0.983334
0.33365	0.176497	-1.18331	0.983334
0.322992	0.252529	0.252292	0.542022
0.33365	0.176497	-1.18331	0.983334
0.322992	0.252529	0.252292	0.542022
0.322992	0.252529	0.252292	0.542022
0.133929	0.228472	0.890824	-0.0359811
0.0866907	-0.124325	-0.687339	-1.61684
0.103958	0.74451	1.10064	-0.186452
0.0926787	1.02221	1.42681	-0.714338
0.206811	0.169009	-0.429629	-1.27066
0.200612	0.570227	0.968575	0.179566
0.0284742	0.948526	-1.16676	0.159415
0.0951512	1.06886	1.09511	0.105201
0.0951512	1.06886	1.09511	0.105201
0.283399	0.149541	-0.055766	-0.899184
0.196063	-1.26799	0.603026	-1.51135
0.236817	0.52416	0.641045	-1.61295
0.236817	0.52416	0.641045	-1.61295
0.0982878	0.305735	1.25985	-0.378305
0.268038	0.612078	0.369802	0.169695
-0.0922611	0.42456	1.14571	0.246939
0.209814	0.988088	0.841782	0.11508
0.358134	0.0748193	0.0104283	0.603327
0.209814	0.988088	0.841782	0.11508
0.358134	0.0748193	0.0104283	0.603327
0.358134	0.0748193	0.0104283	0.603327
0.358134	0.0748193	0.0104283	0.603327
0.358134	0.0748193	0.0104283	0.603327
0.358134	0.0748193	0.0104283	0.603327
0.358134	0.0748193	0.0104283	0.603327
0.209814	0.988088	0.841782	0.11508
0.209814	0.988088	0.841782	0.11508
0.240604	1.05179	0.788734	-0.181955
0.240604	1.05179	0.788734	-0.181955
0.240604	1.05179	0.788734	-0.181955
0.297211	1.32516	0.806569	-1.17245
-0.0118492	0.046765	-0.222604	1.32525
0.264887	1.0364	0.83634	-1.17878
0.264887	1.0364	0.83634	-1.17878
0.264887	1.0364	0.83634	-1.17878
0.264887	1.0364	0.83634	-1.17878
0.264887	1.0364	0.83634	-1.17878
0.261376	1.03514	-0.894056	0.211187
0.294323	2.07276	0.411865	-1.17356
0.261376	1.03514	-0.894056	0.211187
0.27822	0.0538373	0.781238	0.0100605
0.389437	-0.0742965	0.396688	-0.984011
0.409468	-0.203079	-0.451626	0.653051
0.409468	-0.203079	-0.451626	0.653051
0.0848083	0.842546	0.977288	-0.0818913
-0.300547	-0.26612	0.0210082	1.0255
0.177705	-0.445063	0.121028	1.02317
0.163851	0.4958	1.26136	-0.62501
0.0623711	0.22936	0.813174	0.210049
0.225321	0.462825	0.601777	0.166612
0.159508	0.932356	1.35153	-1.41176
0.159508	0.932356	1.35153	-1.41176
0.351642	0.482741	-0.397289	0.528675
0.351642	0.482741	-0.397289	0.528675
0.351642	0.482741	-0.397289	0.528675
0.351642	0.482741	-0.397289	0.528675
0.351642	0.482741	-0.397289	0.528675
0.351642	0.482741	-0.397289	0.528675
0.0594347	1.26304	1.32659	-1.26492
0.0594347	1.26304	1.32659	-1.26492
0.0594347	1.26304	1.32659	-1.26492
0.0594347	1.26304	1.32659	-1.26492
0.156458	0.530242	1.31516	-1.07568
0.154061	0.773761	0.565145	0.289999
0.160924	0.201918	1.72578	-0.549119
0.160924	0.201918	1.72578	-0.549119
0.160924	0.201918	1.72578	-0.549119
0.338123	0.936197	0.0256962	-0.0274952
0.186127	-0.237672	0.868108	0.182879
0.186127	-0.237672	0.868108	0.182879
0.284786	0.78031	0.850501	-1.10168
0.273023	1.16806	0.422194	-1.4664
-0.0538956	1.25407	1.27455	-0.383261
0.252549	1.35954	0.12577	-0.769111
0.0239265	-1.37867	0.227622	0.991651
0.302486	0.546214	0.162929	0.0593149
0.25813	-0.0615321	1.3779	-0.66524
0.5539	0.0374159	0.70076	-0.886501
0.450293	-0.252325	0.109059	-0.544609
0.430651	-1.03629	0.120977	-0.515943
0.281255	-0.31251	1.46938	-1.2263
0.281255	-0.31251	1.46938	-1.2263
0.26776	0.627313	0.837094	-0.207382
0.0170486	-0.949087	0.588796	0.563948
0.0170486	-0.949087	0.588796	0.563948
0.319308	-0.539667	0.443814	-0.160436
-0.202218	1.12495	0.118591	-1.23663
-0.22538	0.215022	0.133687	-1.20539
0.0182782	-0.613218	0.279969	-1.62582
0.241379	-0.793759	0.867322	-0.205699
0.332682	-0.548082	-0.270488	-0.663671
0.334546	0.591166	0.247767	-0.118649
0.259161	1.03662	0.227322	-1.07933
0.0889709	0.30455	1.26682	-0.347461
0.0889709	0.30455	1.26682	-0.347461
0.0918609	0.825822	1.24075	-0.332384
0.21509	0.293364	1.02689	-2.73191
0.0918609	0.825822	1.24075	-0.332384
0.272138	-0.336966	0.830086	-0.798007
0.284625	0.408461	0.806882	-0.803292
0.213752	0.230727	0.609423	-1.61263
0.213752	0.230727	0.609423	-1.61263
0.192648	-0.79933	0.602586	-1.56709
0.213752	0.230727	0.609423	-1.61263
0.313379	0.575704	0.646455	0.0978358
0.276194	-1.23058	0.639537	0.173686
0.313379	0.575704	0.646455	0.0978358
0.302684	0.484974	0.481105	0.145967
0.38054	0.121659	0.548101	0.112497
0.38054	0.121659	0.548101	0.112497
0.38054	0.121659	0.548101	0.112497
0.254282	-0.132727	0.71648	-0.00324314
0.38054	0.121659	0.548101	0.112497
0.257859	0.0783843	0.711285	-0.00600675
0.431677	-0.271607	0.60921	-0.966454
0.254282	-0.132727	0.71648	-0.00324314
0.416902	-0.851163	0.613665	-0.941892
0.416902	-0.851163	0.613665	-0.941892
0.34892	0.694886	0.725579	-1.52559
0.178305	-0.507594	0.291357	0.901801
0.178305	-0.507594	0.291357	0.901801
0.162803	-1.00641	0.289676	0.932491
0.181215	-0.11921	0.270813	0.912181
0.279252	1.17746	0.39672	0.451452
0.275439	0.415532	0.433489	0.430231
0.234876	-1.11317	0.97187	0.191054
0.257495	0.807177	0.725146	-0.0678852
0.291572	-0.119419	0.737496	-0.952777
0.257495	0.807177	0.725146	-0.0678852
0.387966	-0.459044	0.516489	-0.240971
0.106678	0.512615	0.231544	0.947035
0.0928816	0.0814527	0.174973	1.01696
0.266761	-0.395029	1.29	-0.283217
0.363622	-0.177532	0.348086	0.0358575
0.285904	0.962971	-0.599648	0.605146
0.285904	0.962971	-0.599648	0.605146
0.279078	0.443141	0.584799	-1.46407
0.279078	0.443141	0.584799	-1.46407
0.27629	0.606144	0.569797	-1.44718
0.279078	0.443141	0.584799	-1.46407
0.279078	0.443141	0.584799	-1.46407
0.279078	0.443141	0.584799	-1.46407
0.181815	0.690946	0.66972	0.196754
0.217958	0.221489	0.04196	0.827689
0.217958	0.221489	0.04196	0.827689
0.217958	0.221489	0.04196	0.827689
0.217958	0.221489	0.04196	0.827689
0.284347	-0.318577	1.18688	-0.347252
0.312229	-0.729934	-1.17316	1.01292
0.300123	-0.750119	0.259767	0.576252
0.312229	-0.729934	-1.17316	1.01292
0.300123	-0.750119	0.259767	0.576252
0.312229	-0.729934	-1.17316	1.01292
0.330323	-0.0868927	-1.18708	0.992144
0.341781	-1.02687	1.02174	0.0346211
0.0854814	0.16379	0.141524	1.53979
0.123205	-0.299739	0.88854	-0.0152094
0.0778424	-0.636467	1.08556	-0.128907
0.0708104	-0.352404	1.3933	-0.649676
0.215012	0.382231	-0.445985	-1.27209
0.0223427	0.230207	-1.21256	0.205738
0.0694077	-0.437078	1.05664	0.180572
0.104043	0.226376	0.731169	0.235679
0.112188	0.416626	0.731947	0.220655
0.286479	0.364689	-0.0762184	-0.888799
0.21154	-0.682251	0.631008	-1.56042
0.278874	-0.405994	0.516456	0.290568
0.21154	-0.682251	0.631008	-1.56042
0.229115	-0.0633722	0.620554	-1.58344
0.21154	-0.682251	0.631008	-1.56042
-0.266467	-0.142347	-0.0733316	-1.08215
-0.266467	-0.142347	-0.0733316	-1.08215
0.0960901	0.129479	1.24155	-0.360239
0.111322	0.629309	1.23462	-0.38184
0.297768	-0.608954	-0.24587	0.903751
0.111322	0.629309	1.23462	-0.38184
0.407232	-0.242473	0.282991	0.220154
0.174602	-0.0228859	0.942931	-0.217017
0.0701508	-0.689538	1.80027	-0.490477
0.35362	-0.130915	0.00962807	0.61194
0.200004	0.11323	0.796459	0.167547
-0.013208	-0.0277221	-0.224125	1.32884
0.266599	0.700307	-0.952035	0.24662
0.237647	-1.04854	0.33644	-1.01613
0.247491	-0.696927	1.1933	-0.154004
0.397624	0.262305	0.395663	-0.997583
0.173072	-1.67956	0.608922	0.252766
0.130364	-0.978407	1.25539	-0.56168
0.0447342	-0.530941	0.811713	0.24211
0.138653	-0.302288	1.31479	-1.34692
0.339385	-0.182237	-0.418405	0.565925
0.345622	-0.0510839	-0.418352	0.556693
0.339385	-0.182237	-0.418405	0.565925
0.339385	-0.182237	-0.418405	0.565925
0.339385	-0.182237	-0.418405	0.565925
0.339385	-0.182237	-0.418405	0.565925
0.334631	-0.714026	-0.396019	0.557245
0.334631	-0.714026	-0.396019	0.557245
0.217851	-0.425532	0.290799	0.608856
0.14424	-0.188311	1.29544	-1.03899
0.31809	-0.116877	0.4431	-0.0854473
0.146399	-0.46138	1.72573	-0.522606
0.205811	0.601243	0.867315	0.148964
0.107625	0.466206	0.867122	0.291674
0.10815	0.253941	0.880197	0.280686
0.250523	-0.441891	0.392065	-1.40088
0.380467	-0.0326975	0.639592	0.0638314
0.30722	0.0648993	0.873666	-0.283253
0.278585	0.410324	0.557069	-1.44168
0.27472	0.30412	0.573572	-1.44712
0.338653	0.667878	0.179449	0.571945
0.240501	-0.951864	0.405234	0.191019
0.300501	-0.587634	1.20247	-0.362105
0.347919	-1.0103	-1.13068	0.961145
0.0523566	-1.11086	0.619394	0.512345
0.308466	-1.1129	0.191101	0.433823
0.30206	-1.02674	0.463163	-0.96552
0.284664	1.3252	-0.136363	1.28824
0.305511	-0.671323	0.767337	-0.974321
0.326071	0.380479	-1.20753	1.00237
0.340832	-1.45552	0.306472	0.519103
0.107432	-1.00182	1.29398	-0.388077
0.429415	-1.26689	-0.381104	0.605356
0.221609	-0.186218	0.590079	0.188226
0.371023	-1.89291	-0.323078	0.499468
0.157447	-1.08373	0.582773	0.305127
-0.223338	0.143036	0.156779	-1.22729
0.0167873	-0.757798	0.220407	-1.57635
0.152798	-0.770694	0.376806	-0.780383
0.285866	0.540632	0.466493	-1.56461
0.355352	0.397826	-0.368946	0.897109
0.237913	0.907031	0.519421	0.207869
0.309949	-0.331934	-0.337392	0.555748
-0.101498	-1.1012	0.414064	-0.449627
0.309949	-0.331934	-0.337392	0.555748
0.309949	-0.331934	-0.337392	0.555748
0.23441	-0.59949	-0.118617	0.998976
0.295314	-0.116814	1.13527	-0.311488
0.190863	0.124814	-0.0471019	0.912691
0.0390644	-1.45214	1.36336	-0.330704
0.15351	-1.77242	0.742545	-1.60079
0.297299	-0.437037	-0.249861	0.911254
0.049525	-1.15555	1.26632	-0.287504
-0.207882	-2.21298	1.05645	-0.45833
0.104481	2.19195	0.220571	0.847362
0.26529	-0.424917	0.159064	0.711269
0.455198	0.0966001	0.100073	-0.54705
0.455198	0.0966001	0.100073	-0.54705
0.252372	-1.02513	1.34385	-1.24938
0.0569894	0.911542	0.577715	0.495331
0.0569894	0.911542	0.577715	0.495331
0.0569894	0.911542	0.577715	0.495331
0.291336	-1.28072	0.425649	-0.213697
0.291336	-1.28072	0.425649	-0.213697
-0.172307	2.48685	0.166863	-1.3301
-0.172307	2.48685	0.166863	-1.3301
-0.198143	2.53625	0.0654782	-1.20257
0.243694	-0.319543	0.832966	-0.183061
0.245175	-0.122107	1.05959	-0.168711
0.270625	-0.820154	1.19278	-0.664617
0.0469252	-1.55566	0.33194	0.494088
0.0469252	-1.55566	0.33194	0.494088
0.409713	0.139947	1.01551	-1.78578
0.218242	-1.25536	0.255678	-1.02577
-0.106521	0.30492	0.20059	-1.32774
0.20363	-0.178185	0.594249	-1.58158
0.207481	-0.143954	0.617476	-1.60691
0.284186	1.32317	0.732248	-0.0721377
0.35216	0.322922	0.644361	-0.855742
0.181215	-0.11921	0.270813	0.912181
0.187843	0.398549	0.261177	0.90707
0.181215	-0.11921	0.270813	0.912181
0.181215	-0.11921	0.270813	0.912181
0.187843	0.398549	0.261177	0.90707
0.181215	-0.11921	0.270813	0.912181
0.272343	-1.10617	0.222471	-0.286898
0.327049	0.17445	-0.0243598	0.54324
0.321122	1.31935	0.753439	-1.02114
0.406134	2.92318	-0.0749816	0.261273
0.321122	1.31935	0.753439	-1.02114
0.329385	-0.301847	0.463128	-0.349483
0.406134	2.92318	-0.0749816	0.261273
0.321122	1.31935	0.753439	-1.02114
0.127469	1.76767	0.20047	0.931661
0.221771	-0.925621	0.726351	-0.00109013
0.27317	-0.651879	0.621891	-0.0178362
0.311713	0.833114	0.720452	-0.167169
0.3204	-0.088761	0.466387	0.146732
0.269059	-0.0406944	0.591835	-1.45052
0.269059	-0.0406944	0.591835	-1.45052
0.269059	-0.0406944	0.591835	-1.45052
0.209347	1.66789	0.718444	0.107795
0.327285	2.02183	0.252939	-0.181576
0.240491	1.94682	0.527895	-0.420346
0.240491	1.94682	0.527895	-0.420346
0.240491	1.94682	0.527895	-0.420346
0.106197	0.558358	1.03619	-0.124031
0.321724	-0.380819	-1.19331	1.01214
0.31073	-0.358346	0.239288	0.573781
0.31073	-0.358346	0.239288	0.573781
0.31073	-0.358346	0.239288	0.573781
0.0928573	0.482684	1.38776	-0.683842
0.0928573	0.482684	1.38776	-0.683842
0.0650929	-0.67553	-0.175119	-0.905981
0.0650929	-0.67553	-0.175119	-0.905981
0.0650929	-0.67553	-0.175119	-0.905981
0.145911	-1.14786	0.652376	0.2636
0.472318	-1.00537	0.668126	-1.10257
0.280601	-0.0317393	-0.0626802	-0.888877
0.213909	-1.17342	0.652326	-1.58112
0.196063	-1.26799	0.603026	-1.51135
-0.199722	2.35076	-0.0480051	-1.21994
0.410251	-0.131968	0.276621	0.219753
-0.0976971	-0.00444324	1.12766	0.270658
0.134732	2.36851	-0.076465	0.0400423
0.164248	-0.415833	0.93829	-0.195003
0.0910852	0.0855222	1.78828	-0.518255
0.175763	-0.791573	0.789163	0.216116
0.32711	-1.12311	-0.00622505	0.671151
0.191046	-1.51898	0.720912	-0.319882
-0.0245551	-0.452118	-0.230036	1.35351
0.20775	-1.61853	-0.122731	-0.0747969
0.20775	-1.61853	-0.122731	-0.0747969
0.172429	-1.18989	-0.242698	0.0806419
0.20775	-1.61853	-0.122731	-0.0747969
-0.152632	-1.635	0.150204	0.637404
-0.152632	-1.635	0.150204	0.637404
0.247627	-1.0952	0.763326	0.0775004
0.363738	-0.979124	0.386158	-0.930832
0.143908	0.347353	-0.53766	1.64274
-0.0274462	-1.12112	1.19817	-0.418073
-0.260848	1.18845	0.0334128	0.946323
-0.260848	1.18845	0.0334128	0.946323
-0.0499698	1.92685	-0.112031	0.0181554
0.140055	-0.627423	1.23028	-0.559359
0.18211	-1.35563	0.561863	0.273108
0.347259	0.0945828	-0.41846	0.552297
0.350498	0.425465	-0.431022	0.556176
0.347259	0.0945828	-0.41846	0.552297
0.347259	0.0945828	-0.41846	0.552297
0.306746	-0.380961	0.4009	-0.0320715
0.161724	0.129287	1.71849	-0.54493
0.244338	-1.04867	0.491898	-0.691979
0.115014	-1.50164	0.260414	-0.75198
0.39218	0.322257	1.18347	-1.02506
0.271232	0.513169	0.377003	-1.42848
0.0468837	-0.917728	0.0877847	1.05858
0.178512	2.30901	0.814896	-0.596415
0.0569506	-0.798386	0.781682	0.0919025
0.263361	-0.581479	1.25013	-1.19707
0.399496	2.03367	0.783733	-0.861591
0.20565	-0.353919	0.570105	-1.56674
0.376962	-0.442053	0.58268	0.114513
0.187296	1.07209	1.32794	-0.738629
0.269181	-0.0750199	0.583209	-1.44408
0.316556	-0.681879	-1.31079	1.11378
0.184147	-0.402771	0.873574	0.282098
-0.107107	4.3856	0.558285	-0.562137
0.166483	1.02268	-0.182948	0.767214
0.37242	-1.01092	-0.0923379	0.26967
0.193643	1.61083	-0.641204	0.0430897
0.175522	-1.76548	0.561053	0.521821
0.462115	0.534787	0.252151	-0.679829
0.298123	0.601404	1.63487	-1.38887
0.245849	-0.494571	0.708804	-0.0642537
0.2781	-0.127433	0.795555	-0.782136
0.272601	0.193024	0.634323	-1.49011
0.25534	0.977502	1.01992	-0.665265
0.223984	1.39765	0.19117	-1.173
0.155573	0.329982	1.40524	-1.44617
0.27226	-0.157408	0.780221	-1.0242
0.293985	1.08641	0.111146	0.695464
0.222733	1.21691	-0.537868	0.189112
0.222733	1.21691	-0.537868	0.189112
0.30343	-0.155506	-1.15006	1.01016
0.383325	0.350706	0.150313	0.516531
0.100563	0.268377	1.05453	-0.144135
0.33742	0.971567	0.267726	-1.09416
0.0656621	1.08185	0.322123	0.83995
0.070485	0.467645	0.246663	0.890135
0.070485	0.467645	0.246663	0.890135
0.282131	0.228134	0.186652	0.658321
0.168391	-0.895445	0.582888	0.112602
0.26489	0.379942	1.37712	-0.677713
0.323149	1.56546	0.47837	-0.7872
0.314719	0.543175	0.525047	-0.807525
0.45027	-0.0946809	0.0894487	-0.529168
0.29403	0.196994	1.48292	-1.26166
0.29403	0.196994	1.48292	-1.26166
0.265341	-0.288586	1.3244	-1.25921
0.260986	-0.823992	1.34924	-1.27028
0.0137557	-0.785813	0.48846	0.649091
0.123833	-0.878025	0.736107	-1.21842
0.300068	0.236836	0.164676	0.428867
0.300068	0.236836	0.164676	0.428867
0.27705	-0.373101	1.16271	-0.652948
0.310638	-0.313754	0.228085	-0.0589488
0.310638	-0.313754	0.228085	-0.0589488
[truncated: 8,045 more rows]

## Sheet: Fig. 2c
#Figure 2c - Regression coefficients (effect size) and significance values for 'Mut' for every gene-mutation combination whose overall model was significant (FDR<0.01, ordered by MutadjP)
ID	Locus	Type	Ensembl	Gene	Entrez	Intervals	CDS	AA	ModelP	ModelRsq	Mutes	MutP	ModeladjP	MutadjP	NewName
chr10:95644512_A/C<>ENSG00000138185	chr10:95644512_A/C	Enh	ENSG00000138185	ENTPD1	953	95644167-95648139			6.13491e-24	0.494198	6.06794	2.50249e-23	6.12448e-20	7.49471e-19	ENTPD1
chr3:122683232_G/C<>ENSG00000173193	chr3:122683232_G/C	Enh	ENSG00000173193	PARP14	54625	122678324-122684270			3.65811e-18	0.402556	4.3856	1.40558e-20	3.77781e-15	2.10479e-16	PARP14
chr9:10613182_G/A<>ENSG00000153707	chr9:10613182_G/A	Enh	ENSG00000153707	PTPRD	5789	10612400-10613201			1.83289e-25	0.515891	1.35256	3.79743e-17	2.74467e-21	3.79097e-13	PTPRD
chr2:241373958_A/AT<>ENSG00000115677	chr2:241373958_A/AT	Enh	ENSG00000115677	HDLBP	3069	241372085-241376027			4.68215e-15	0.346281	3.41646	3.85327e-14	2.12463e-12	2.88504e-10	HDLBP
chr9:127761563_C/G<>ENSG00000095370	chr9:127761563_C/G	Enh	ENSG00000095370	SH2D3C	10044	127761195-127772471			1.5935e-12	0.296283	4.91219	8.35619e-14	3.38335e-10	4.17099e-10	SH2D3C
chr9:127761573_C/T<>ENSG00000095370	chr9:127761573_C/T	Enh	ENSG00000095370	SH2D3C	10044	127761195-127772471			1.5935e-12	0.296283	4.91219	8.35619e-14	3.38335e-10	4.17099e-10
chr8:58858895_C/G<>ENSG00000198846	chr8:58858895_C/G	Enh	ENSG00000198846	TOX	9760	58855395-58860028			1.21824e-18	0.410746	1.63411	1.51315e-13	1.35129e-15	6.47391e-10	TOX
chr17:65553215_C/T<>ENSG00000168646	chr17:65553215_C/T	Enh	ENSG00000168646	AXIN2	8313	65553049-65563109			5.23848e-17	0.382238	-2.58996	6.38886e-13	4.12861e-14	2.39175e-09	AXIN2
chr1:27365363_G/C<>ENSG00000142733	chr1:27365363_G/C	Enh	ENSG00000142733	MAP3K6	9064	27363891-27368079			4.09539e-10	0.244823	4.63866	6.34816e-12	2.68975e-08	2.11246e-08	MAP3K6
chr12:52947872_C/A<>ENSG00000063046	chr12:52947872_C/A	Enh	ENSG00000063046	EIF4B	1975	52941754-52953466			4.0457e-09	0.222369	3.2324	2.64569e-11	1.82575e-07	7.76368e-08	EIF4B
chr16:65072191_G/A<>ENSG00000140937	chr16:65072191_G/A	Enh	ENSG00000140937	CDH11	1009	65067710-65072701			1.94511e-09	0.229631	1.50005	2.85153e-11	9.59706e-08	7.76368e-08	CDH11
chr12:124939663_C/G<>ENSG00000150991	chr12:124939663_C/G	Enh	ENSG00000150991	UBC	7316	124937031-124942002			6.86139e-11	0.261831	3.23035	5.53498e-11	5.83783e-09	1.38139e-07	UBC
chr7:106282226_G/GA<>ENSG00000105835	chr7:106282226_G/GA	Enh	ENSG00000105835	NAMPT	10135	106281801-106286676			1.97755e-09	0.229467	3.14384	7.56576e-11	9.74107e-08	1.74298e-07	NAMPT
chr3:52216482_G/A<>ENSG00000168237	chr3:52216482_G/A	Enh	ENSG00000168237	GLYCTK	132158	52215618-52221037			2.89691e-12	0.290929	2.92318	1.86442e-10	5.22649e-10	3.72251e-07	GLYCTK
chr3:52240381_G/T<>ENSG00000168237	chr3:52240381_G/T	Enh	ENSG00000168237	GLYCTK	132158	52236186-52241390			2.89691e-12	0.290929	2.92318	1.86442e-10	5.22649e-10	3.72251e-07
chr15:58138577_G/T<>ENSG00000103569	chr15:58138577_G/T	Both	ENSG00000103569	AQP9	366	58137638-58144600	c.12G>T	p.E4D	1.063e-09	0.235563	4.33361	2.24138e-10	5.70532e-08	4.19545e-07	AQP9
chr1:204361282_G/A<>ENSG00000143850	chr1:204361282_G/A	Enh	ENSG00000143850	PLEKHA6	22874	204361155-204365011			1.58084e-08	0.208644	3.12017	3.49729e-10	5.70418e-07	6.1612e-07	PLEKHA6
chr12:56688420_C/T<>ENSG00000076108	chr12:56688420_C/T	Enh	ENSG00000076108	BAZ2A	11176	56682872-56690669			8.25654e-10	0.238029	3.04535	5.28628e-10	4.59619e-08	8.79549e-07	BAZ2A
chr19:10755629_GT/G<>ENSG00000129353	chr19:10755629_GT/G	Enh	ENSG00000129353	SLC44A2	57153	10754555-10756799			3.20894e-08	0.201402	3.42805	7.53455e-10	9.78078e-07	1.18764e-06	SLC44A2
chr22:29202942_G/T<>ENSG00000182944	chr22:29202942_G/T	Enh	ENSG00000182944	EWSR1	2130	29201321-29210129			4.26588e-08	0.198468	2.97433	9.39741e-10	1.23558e-06	1.40721e-06	EWSR1
chr13:98548795_G/A<>ENSG00000102572	chr13:98548795_G/A	Enh	ENSG00000102572	STK24	8428	98547339-98550737			4.57384e-10	0.243757	4.04131	1.0348e-09	2.91968e-08	1.47577e-06	STK24
chr8:116871166_AT/A<>ENSG00000164754	chr8:116871166_AT/A	Enh	ENSG00000164754	RAD21	5885	116869926-116875471			8.36145e-09	0.215093	2.95244	1.18887e-09	3.3613e-07	1.61843e-06	RAD21
chr11:65044231_T/C<>ENSG00000168061	chr11:65044231_T/C	NS	ENSG00000168061	SAC3D1	29901		c.581T>C	p.V194A	9.92247e-09	0.213366	2.89073	1.85759e-09	3.85933e-07	2.41882e-06	SAC3D1
chr13:31162708_GT/G<>ENSG00000120694	chr13:31162708_GT/G	Enh	ENSG00000120694	HSPH1	10808	31159704-31163743			5.70297e-17	0.381577	-2.13891	2.23705e-09	4.37944e-14	2.79156e-06	HSPH1
chr1:8876034_TA/T<>ENSG00000074800	chr1:8876034_TA/T	Enh	ENSG00000074800	ENO1	2023	8869871-8881708			5.00344e-10	0.24289	2.77832	2.69292e-09	3.08965e-08	2.98705e-06	ENO1
chr1:8902762_A/AT<>ENSG00000074800	chr1:8902762_A/AT	Enh	ENSG00000074800	ENO1	2023	8902400-8904846			5.00344e-10	0.24289	2.77832	2.69292e-09	3.08965e-08	2.98705e-06
chr21:41369780_A/G<>ENSG00000183486	chr21:41369780_A/G	Enh	ENSG00000183486	MX2	4600	41365958-41371775			1.3292e-07	0.186625	2.38872	2.59129e-09	3.23644e-06	2.98705e-06	MX2
chr20:44897354_G/A<>ENSG00000166913	chr20:44897354_G/A	Enh	ENSG00000166913	YWHAB	7529	44896200-44897800			1.53958e-10	0.25419	3.87908	3.22322e-09	1.14131e-08	3.44758e-06	YWHAB
chr7:148987898_G/A<>ENSG00000155660	chr7:148987898_G/A	Enh	ENSG00000155660	PDIA4	9601	148985820-148988458			1.82629e-09	0.230252	2.78124	5.22451e-09	9.10219e-08	5.21563e-06	PDIA4
chr7:149026640_GA/G<>ENSG00000155660	chr7:149026640_GA/G	Enh	ENSG00000155660	PDIA4	9601	149026394-149030015			1.82629e-09	0.230252	2.78124	5.22451e-09	9.10219e-08	5.21563e-06
chr17:41530917_C/T<>ENSG00000171345	chr17:41530917_C/T	Enh	ENSG00000171345	KRT19	3880	41518468-41532039			2.00825e-11	0.27328	-3.73222	7.85925e-09	2.12527e-09	7.35553e-06	KRT19
chr17:41541402_C/T<>ENSG00000171345	chr17:41541402_C/T	Enh	ENSG00000171345	KRT19	3880	41540085-41541634			2.00825e-11	0.27328	-3.73222	7.85925e-09	2.12527e-09	7.35553e-06
chr1:153391937_C/T<>ENSG00000163220	chr1:153391937_C/T	Enh	ENSG00000163220	S100A9	6280	153384800-153392600			6.52091e-11	0.262309	2.23834	1.02052e-08	5.61192e-09	9.26164e-06	S100A9
chr5:136004996_AT/A<>ENSG00000120708	chr5:136004996_AT/A	Enh	ENSG00000120708	TGFBI	7045	136004131-136008632			1.17704e-15	0.35756	2.44358	1.23186e-08	6.18443e-13	1.05683e-05	TGFBI
chr12:53996374_G/T<>ENSG00000135486	chr12:53996374_G/T	Enh	ENSG00000135486	HNRNPA1	3178	53971820-54008664			6.74691e-10	0.239993	2.67094	1.34093e-08	3.93119e-08	1.05683e-05	HNRNPA1
chr12:54004653_C/T<>ENSG00000135486	chr12:54004653_C/T	Enh	ENSG00000135486	HNRNPA1	3178	53971820-54008664			6.74691e-10	0.239993	2.67094	1.34093e-08	3.93119e-08	1.05683e-05
chr12:54287056_GT/G<>ENSG00000135486	chr12:54287056_GT/G	Enh	ENSG00000135486	HNRNPA1	3178	54285194-54291145			6.74691e-10	0.239993	2.67094	1.34093e-08	3.93119e-08	1.05683e-05
chr12:54287372_T/A<>ENSG00000135486	chr12:54287372_T/A	Enh	ENSG00000135486	HNRNPA1	3178	54285194-54291145			6.74691e-10	0.239993	2.67094	1.34093e-08	3.93119e-08	1.05683e-05
chr6:159720674_CT/C<>ENSG00000112096	chr6:159720674_CT/C	Enh	ENSG00000112096	SOD2	6648	159720539-159720877			1.60046e-08	0.208518	1.8485	1.58041e-08	5.76802e-07	1.21363e-05	SOD2
chr11:65488952_G/A<>ENSG00000173442	chr11:65488952_G/A	Enh	ENSG00000173442	EHBP1L1	254102	65470087-65510079			1.62178e-07	0.18453	3.81617	2.01889e-08	3.85176e-06	1.47473e-05	EHBP1L1
chr11:65489008_G/A<>ENSG00000173442	chr11:65489008_G/A	Enh	ENSG00000173442	EHBP1L1	254102	65470087-65510079			1.62178e-07	0.18453	3.81617	2.01889e-08	3.85176e-06	1.47473e-05
chr9:137243300_TA/T<>ENSG00000188229	chr9:137243300_TA/T	NS	ENSG00000188229	TUBB4B	10383		c.1083TA>T	p.L361X	1.86895e-06	0.158236	2.74702	2.58552e-08	3.00769e-05	1.84366e-05	TUBB4B
chr1:31066418_G/A<>ENSG00000134644	chr1:31066418_G/A	Enh	ENSG00000134644	PUM1	9698	31062200-31066636			9.94491e-09	0.213343	3.71851	2.93656e-08	3.86304e-07	1.9082e-05	PUM1
chr11:14315734_TA/T<>ENSG00000133818	chr11:14315734_TA/T	Enh	ENSG00000133818	RRAS2	22800	14307957-14316715			7.47017e-08	0.192656	2.6848	2.9946e-08	1.94882e-06	1.9082e-05	RRAS2
chr11:14411930_C/T<>ENSG00000133818	chr11:14411930_C/T	Enh	ENSG00000133818	RRAS2	22800	14410890-14415985			7.47017e-08	0.192656	2.6848	2.9946e-08	1.94882e-06	1.9082e-05
chr11:14422234_C/T<>ENSG00000133818	chr11:14422234_C/T	Enh	ENSG00000133818	RRAS2	22800	14421269-14425059			7.47017e-08	0.192656	2.6848	2.9946e-08	1.94882e-06	1.9082e-05
chr14:34648212_G/A<>ENSG00000129515	chr14:34648212_G/A	Enh	ENSG00000129515	SNX6	58533	34648041-34652332			7.57582e-09	0.216086	3.69005	2.83193e-08	3.09534e-07	1.9082e-05	SNX6
chr1:31416386_G/A<>ENSG00000168528	chr1:31416386_G/A	Enh	ENSG00000168528	SERINC2	347735	31412573-31417845			7.68958e-12	0.28209	3.51123	4.02663e-08	1.00854e-09	2.28063e-05	SERINC2
chr3:128619264_A/T<>ENSG00000163902	chr3:128619264_A/T	Enh	ENSG00000163902	RPN1	6184	128616166-128620958			1.20626e-07	0.187645	-2.21298	3.85268e-08	2.97581e-06	2.28063e-05	RPN1
chr3:16886211_CAA/C<>ENSG00000154822	chr3:16886211_CAA/C	Enh	ENSG00000154822	PLCL2	23228	16882876-16890157			4.56367e-12	0.286829	2.48685	4.03598e-08	6.60277e-10	2.28063e-05	PLCL2
chr3:16907749_AT/A<>ENSG00000154822	chr3:16907749_AT/A	Enh	ENSG00000154822	PLCL2	23228	16903372-16907882			4.56367e-12	0.286829	2.48685	4.03598e-08	6.60277e-10	2.28063e-05
chr19:16822737_CT/C<>ENSG00000167460	chr19:16822737_CT/C	Enh	ENSG00000167460	TPM4	7171	16819918-16826441			1.38582e-09	0.232966	2.5783	3.68415e-08	7.24329e-08	2.28063e-05	TPM4
chr13:45985333_G/A<>ENSG00000123200	chr13:45985333_G/A	NS	ENSG00000123200	ZC3H13	23091		c.1684G>A	p.R562*	4.65979e-09	0.220959	-1.06019	3.97198e-08	2.03435e-07	2.28063e-05	ZC3H13
chr2:36330696_C/G<>ENSG00000150938	chr2:36330696_C/G	Enh	ENSG00000150938	CRIM1	51232	36329312-36331762			7.0686e-07	0.168821	3.75601	4.72382e-08	1.34004e-05	2.61989e-05	CRIM1
chr17:40520434_G/GA<>ENSG00000131747	chr17:40520434_G/GA	Enh	ENSG00000131747	TOP2A	7153	40515281-40524858			2.86149e-17	0.386916	2.29753	4.94012e-08	2.44854e-14	2.642e-05	TOP2A
chr17:40523879_CT/C<>ENSG00000131747	chr17:40523879_CT/C	Enh	ENSG00000131747	TOP2A	7153	40515281-40524858			2.86149e-17	0.386916	2.29753	4.94012e-08	2.44854e-14	2.642e-05
chr6:73522664_G/A<>ENSG00000156508	chr6:73522664_G/A	Enh	ENSG00000156508	EEF1A1	1915	73513497-73524759			2.13869e-07	0.181606	2.61539	6.3512e-08	4.80148e-06	3.23216e-05	EEF1A1
chr6:158796898_A/G<>ENSG00000092820	chr6:158796898_A/G	Enh	ENSG00000092820	EZR	7430	158795474-158806965			1.92135e-11	0.273689	2.46175	6.47532e-08	2.06245e-09	3.23216e-05	EZR
chr6:158853764_G/T<>ENSG00000092820	chr6:158853764_G/T	Enh	ENSG00000092820	EZR	7430	158847508-158858734			1.92135e-11	0.273689	2.46175	6.47532e-08	2.06245e-09	3.23216e-05
chr14:102085903_G/T<>ENSG00000080824	chr14:102085903_G/T	Enh	ENSG00000080824	HSP90AA1	3320	102084600-102089261			2.72815e-10	0.248729	2.50412	6.16175e-08	1.88696e-08	3.23216e-05	HSP90AA1
chr17:17280539_TA/T<>ENSG00000141030	chr17:17280539_TA/T	Enh	ENSG00000141030	COPS3	8533	17279617-17282199			1.82239e-08	0.207196	2.55897	6.78334e-08	6.39349e-07	3.3304e-05	COPS3
chr15:79947941_TA/T<>ENSG00000140379	chr15:79947941_TA/T	Enh	ENSG00000140379	BCL2A1	597	79947778-79948950			1.98112e-08	0.206344	2.54423	9.03613e-08	6.7964e-07	4.36489e-05	BCL2A1
chr13:24266514_G/A<>ENSG00000102699	chr13:24266514_G/A	Enh	ENSG00000102699	PARP4	143	24262652-24268932			5.69731e-07	0.171146	2.61535	9.41887e-08	1.11888e-05	4.47755e-05	PARP4
chr7:139914200_T/A<>ENSG00000059377	chr7:139914200_T/A	Enh	ENSG00000059377	TBXAS1	6916	139913106-139917753			1.67313e-10	0.253399	1.21923	1.07488e-07	1.22216e-08	5.02992e-05	TBXAS1
chr5:14186458_C/G<>ENSG00000038382	chr5:14186458_C/G	Enh	ENSG00000038382	TRIO	7204	14176564-14194712			3.25287e-07	0.177149	3.6309	1.13644e-07	6.90924e-06	5.23621e-05	TRIO
chr2:68372742_G/A<>ENSG00000115956	chr2:68372742_G/A	Enh	ENSG00000115956	PLEK	5341	68370964-68373310			1.66586e-10	0.253441	2.4493	1.27573e-07	1.21983e-08	5.61867e-05	PLEK
chr2:68381133_CAG/C<>ENSG00000115956	chr2:68381133_CAG/C	Enh	ENSG00000115956	PLEK	5341	68375035-68391543			1.66586e-10	0.253441	2.4493	1.27573e-07	1.21983e-08	5.61867e-05
chr2:68386032_CT/C<>ENSG00000115956	chr2:68386032_CT/C	Enh	ENSG00000115956	PLEK	5341	68375035-68391543			1.66586e-10	0.253441	2.4493	1.27573e-07	1.21983e-08	5.61867e-05
chr2:74178481_A/G<>ENSG00000163170	chr2:74178481_A/G	Enh	ENSG00000163170	BOLA3	388962	74177341-74179690			3.71474e-09	0.223219	3.46312	1.58368e-07	1.69334e-07	6.07581e-05	BOLA3
chr3:124934349_G/A<>ENSG00000173702	chr3:124934349_G/A	Enh	ENSG00000173702	MUC13	56667	124925270-124935675			8.79122e-13	0.301567	2.35076	1.52836e-07	2.1581e-10	6.07581e-05	MUC13
chr7:26205751_C/T<>ENSG00000122566	chr7:26205751_C/T	Enh	ENSG00000122566	HNRNPA2B1	3181	26195734-26205800			3.33169e-06	0.15186	2.5953	1.56916e-07	4.74892e-05	6.07581e-05	HNRNPA2B1
chr7:27102973_AGT/A<>ENSG00000122566	chr7:27102973_AGT/A	Enh	ENSG00000122566	HNRNPA2B1	3181	27095068-27181321			3.33169e-06	0.15186	2.5953	1.56916e-07	4.74892e-05	6.07581e-05
chr7:27106040_A/G<>ENSG00000122566	chr7:27106040_A/G	Enh	ENSG00000122566	HNRNPA2B1	3181	27095068-27181321			3.33169e-06	0.15186	2.5953	1.56916e-07	4.74892e-05	6.07581e-05
chr7:27133304_TA/T<>ENSG00000122566	chr7:27133304_TA/T	Enh	ENSG00000122566	HNRNPA2B1	3181	27095068-27181321			3.33169e-06	0.15186	2.5953	1.56916e-07	4.74892e-05	6.07581e-05
chr12:52912638_C/T<>ENSG00000111057	chr12:52912638_C/T	Enh	ENSG00000111057	KRT18	3875	52911528-52916364			2.01519e-07	0.182236	2.53625	1.60269e-07	4.56873e-06	6.07581e-05	KRT18
chr12:52915074_GA/G<>ENSG00000111057	chr12:52915074_GA/G	Enh	ENSG00000111057	KRT18	3875	52911528-52916364			2.01519e-07	0.182236	2.53625	1.60269e-07	4.56873e-06	6.07581e-05
chr12:52924748_T/G<>ENSG00000111057	chr12:52924748_T/G	Enh	ENSG00000111057	KRT18	3875	52923766-52929926			2.01519e-07	0.182236	2.53625	1.60269e-07	4.56873e-06	6.07581e-05
chr12:52947872_C/A<>ENSG00000111057	chr12:52947872_C/A	Enh	ENSG00000111057	KRT18	3875	52941754-52953466			2.01519e-07	0.182236	2.53625	1.60269e-07	4.56873e-06	6.07581e-05
chr17:75976407_AAC/A<>ENSG00000161533	chr17:75976407_AAC/A	Enh	ENSG00000161533	ACOX1	51	75975119-75985268			2.98307e-11	0.269614	-2.39696	1.49778e-07	2.99799e-09	6.07581e-05	ACOX1
chr3:73546737_T/G<>ENSG00000121440	chr3:73546737_T/G	Enh	ENSG00000121440	PDZRN3	23024	73545663-73550038			7.15793e-06	0.143326	1.21691	1.69738e-07	8.55218e-05	6.19936e-05	PDZRN3
chr3:73546741_A/T<>ENSG00000121440	chr3:73546741_A/T	Enh	ENSG00000121440	PDZRN3	23024	73545663-73550038			7.15793e-06	0.143326	1.21691	1.69738e-07	8.55218e-05	6.19936e-05
chr17:58358301_C/T<>ENSG00000108375	chr17:58358301_C/T	NS	ENSG00000108375	RNF43	54894		c.1475C>T	p.G492D	1.91345e-10	0.25212	-2.00449	1.6808e-07	1.37755e-08	6.19936e-05	RNF43
chr12:6538719_G/A<>ENSG00000111640	chr12:6538719_G/A	Enh	ENSG00000111640	GAPDH	2597	6530685-6543505			1.59626e-06	0.159964	2.62596	1.75066e-07	2.62962e-05	6.31692e-05	GAPDH
chr5:172795575_C/A<>ENSG00000113719	chr5:172795575_C/A	Enh	ENSG00000113719	ERGIC1	57222	172787432-172804051			4.09909e-07	0.174679	2.51653	1.92979e-07	8.47815e-06	6.56763e-05	ERGIC1
chr5:172849092_C/CA<>ENSG00000113719	chr5:172849092_C/CA	Enh	ENSG00000113719	ERGIC1	57222	172848201-172851020			4.09909e-07	0.174679	2.51653	1.92979e-07	8.47815e-06	6.56763e-05
chr5:172876267_G/A<>ENSG00000113719	chr5:172876267_G/A	Enh	ENSG00000113719	ERGIC1	57222	172866152-172876399			4.09909e-07	0.174679	2.51653	1.92979e-07	8.47815e-06	6.56763e-05
chr5:172876966_T/C<>ENSG00000113719	chr5:172876966_T/C	Enh	ENSG00000113719	ERGIC1	57222	172876672-172877019			4.09909e-07	0.174679	2.51653	1.92979e-07	8.47815e-06	6.56763e-05
chr5:172935240_G/A<>ENSG00000113719	chr5:172935240_G/A	NS	ENSG00000113719	ERGIC1	57222		c.695G>A	p.R232H	4.09909e-07	0.174679	2.51653	1.92979e-07	8.47815e-06	6.56763e-05
chr19:739418_G/A<>ENSG00000099812	chr19:739418_G/A	Enh	ENSG00000099812	MISP	126353	737126-744196			7.36368e-08	0.192805	2.48625	2.10047e-07	1.92756e-06	7.0682e-05	MISP
chr15:48541382_C/A<>ENSG00000166147	chr15:48541382_C/A	Enh	ENSG00000166147	FBN1	2200	48540729-48543657			1.40819e-07	0.186018	1.41721	2.6849e-07	3.39839e-06	8.93444e-05	FBN1
chr11:65488952_G/A<>ENSG00000173039	chr11:65488952_G/A	Enh	ENSG00000173039	RELA	5970	65470087-65510079			7.76737e-06	0.142408	3.55558	2.7675e-07	9.0977e-05	9.00912e-05	RELA
chr11:65489008_G/A<>ENSG00000173039	chr11:65489008_G/A	Enh	ENSG00000173039	RELA	5970	65470087-65510079			7.76737e-06	0.142408	3.55558	2.7675e-07	9.0977e-05	9.00912e-05
chr1:207339406_G/A<>ENSG00000196352	chr1:207339406_G/A	NS	ENSG00000196352	CD55	1604		c.1070G>A	p.R357H	7.13008e-06	0.14337	2.5452	3.00486e-07	8.55218e-05	9.67663e-05	CD55
chr2:42791824_G/C<>ENSG00000162882	chr2:42791824_G/C	Enh	ENSG00000162882	HAAO	23498	42791445-42796990			3.37815e-06	0.151706	3.6059	3.14022e-07	4.80857e-05	0.000100049	HAAO
chr1:206588950_GA/G<>ENSG00000143486	chr1:206588950_GA/G	Enh	ENSG00000143486	EIF2D	1939	206586076-206592475			1.63128e-06	0.159727	3.51505	3.26692e-07	2.68141e-05	0.00010299	EIF2D
chr9:127761563_C/G<>ENSG00000136830	chr9:127761563_C/G	Enh	ENSG00000136830	FAM129B	64855	127761195-127772471			3.00857e-07	0.177981	-3.45358	3.49708e-07	6.44518e-06	0.000107973	FAM129B
chr9:127761573_C/T<>ENSG00000136830	chr9:127761573_C/T	Enh	ENSG00000136830	FAM129B	64855	127761195-127772471			3.00857e-07	0.177981	-3.45358	3.49708e-07	6.44518e-06	0.000107973
chr7:27102146_C/T<>ENSG00000122566	chr7:27102146_C/T	Enh	ENSG00000122566	HNRNPA2B1	3181	27095068-27181321			7.50763e-06	0.14279	3.51631	3.81793e-07	8.85919e-05	0.00011594
chr9:93184639_C/T<>ENSG00000165238	chr9:93184639_C/T	Enh	ENSG00000165238	WNK2	65268	93183923-93188961			2.65398e-06	0.154375	3.48736	3.90998e-07	3.99217e-05	0.00011594	WNK2
chr10:26799714_C/T<>ENSG00000136754	chr10:26799714_C/T	Enh	ENSG00000136754	ABI1	10006	26798931-26803303			3.83147e-06	0.150308	2.48866	3.90086e-07	5.32724e-05	0.00011594	ABI1
chr10:26869269_T/C<>ENSG00000136754	chr10:26869269_T/C	Enh	ENSG00000136754	ABI1	10006	26869155-26870217			3.83147e-06	0.150308	2.48866	3.90086e-07	5.32724e-05	0.00011594
chr7:154968556_T/TCTG<>ENSG00000157212	chr7:154968556_T/TCTG	NS	ENSG00000157212	PAXIP1	22976		c.1644-1645T>TCTG	p.-548-549Q	8.17138e-07	0.167253	2.47397	4.11233e-07	1.51251e-05	0.000120745	PAXIP1
chr19:45522404_T/TC<>ENSG00000125753	chr19:45522404_T/TC	NS	ENSG00000125753	VASP	7408		c.543-544T>TC	p.-181-182X	1.6915e-08	0.207955	-2.39999	4.87797e-07	6.05966e-07	0.000141835	VASP
chr6:26027764_A/G<>ENSG00000275714	chr6:26027764_A/G	Enh	ENSG00000275714	HIST1H3A	8350	26019465-26035706			5.44749e-07	0.171628	2.43921	4.98824e-07	1.07771e-05	0.000143647	HIST1H3A
chr2:61888845_G/A<>ENSG00000115484	chr2:61888845_G/A	Enh	ENSG00000115484	CCT4	10575	61886541-61890063			2.0327e-07	0.182144	3.40174	5.54343e-07	4.60147e-06	0.000158114	CCT4
chr2:231465081_C/T<>ENSG00000115053	chr2:231465081_C/T	Enh	ENSG00000115053	NCL	4691	231462509-231466350			3.38328e-10	0.246662	2.29326	6.30621e-07	2.26679e-08	0.000178174	NCL
chr19:11048608_G/C<>ENSG00000127616	chr19:11048608_G/C	Enh	ENSG00000127616	SMARCA4	6597	11047959-11051194			5.47127e-08	0.195893	-3.4141	6.46569e-07	1.49098e-06	0.000179297	SMARCA4
chr19:11050269_G/C<>ENSG00000127616	chr19:11050269_G/C	Enh	ENSG00000127616	SMARCA4	6597	11047959-11051194			5.47127e-08	0.195893	-3.4141	6.46569e-07	1.49098e-06	0.000179297
chr19:34430589_C/T<>ENSG00000126261	chr19:34430589_C/T	NS	ENSG00000126261	UBA2	10054		c.152C>T	p.T51I	2.58621e-09	0.226815	-1.94255	7.47225e-07	1.25128e-07	0.000205309	UBA2
chr10:114720730_TA/T<>ENSG00000099204	chr10:114720730_TA/T	Enh	ENSG00000099204	ABLIM1	3983	114720481-114721494			7.16751e-06	0.143311	2.41186	8.35573e-07	8.55218e-05	0.000215729	ABLIM1
chr10:114491342_G/A<>ENSG00000099204	chr10:114491342_G/A	Enh	ENSG00000099204	ABLIM1	3983	114491105-114492262			7.16751e-06	0.143311	2.41186	8.35573e-07	8.55218e-05	0.000215729
chr10:114497373_T/TA<>ENSG00000099204	chr10:114497373_T/TA	Enh	ENSG00000099204	ABLIM1	3983	114496546-114501492			7.16751e-06	0.143311	2.41186	8.35573e-07	8.55218e-05	0.000215729
chr10:114524524_GA/G<>ENSG00000099204	chr10:114524524_GA/G	Enh	ENSG00000099204	ABLIM1	3983	114518265-114524600			7.16751e-06	0.143311	2.41186	8.35573e-07	8.55218e-05	0.000215729
chr10:114682760_TA/T<>ENSG00000099204	chr10:114682760_TA/T	Enh	ENSG00000099204	ABLIM1	3983	114681482-114686631			7.16751e-06	0.143311	2.41186	8.35573e-07	8.55218e-05	0.000215729
chr10:114766350_A/G<>ENSG00000099204	chr10:114766350_A/G	Enh	ENSG00000099204	ABLIM1	3983	114765678-114769227			7.16751e-06	0.143311	2.41186	8.35573e-07	8.55218e-05	0.000215729
chr11:46316563_C/G<>ENSG00000157613	chr11:46316563_C/G	Enh	ENSG00000157613	CREB3L1	90993	46314709-46320081			3.40367e-16	0.36752	1.0192	8.0294e-07	2.12368e-13	0.000215729	CREB3L1
chr10:95277221_GA/G<>ENSG00000107438	chr10:95277221_GA/G	Enh	ENSG00000107438	PDLIM1	9124	95271475-95282774			1.91917e-05	0.132148	2.43642	8.47635e-07	0.000181596	0.000216973	PDLIM1
chr4:3388763_TG/T<>ENSG00000197386	chr4:3388763_TG/T	Enh	ENSG00000197386	HTT	3064	3384400-3390869			2.10945e-07	0.181752	3.29808	9.28686e-07	4.75006e-06	0.000235705	HTT
chr22:36372404_A/G<>ENSG00000100353	chr22:36372404_A/G	Enh	ENSG00000100353	EIF3D	8664	36348373-36389266			1.03895e-05	0.139127	3.37271	1.00561e-06	0.000114987	0.000253084	EIF3D
chr1:78620145_A/C<>ENSG00000137965	chr1:78620145_A/C	Enh	ENSG00000137965	IFI44	10561	78619039-78622863			2.18859e-06	0.156501	1.98102	1.1815e-06	3.42994e-05	0.000294874	IFI44
chr20:49280547_A/AAT<>ENSG00000124198	chr20:49280547_A/AAT	Enh	ENSG00000124198	ARFGEF2	10564	49275355-49284553			2.60674e-06	0.154574	2.38033	1.22053e-06	3.93098e-05	0.000302095	ARFGEF2
chr14:55589048_A/C<>ENSG00000126777	chr14:55589048_A/C	Enh	ENSG00000126777	KTN1	3895	55585487-55589497			9.55684e-07	0.165556	2.33953	1.2662e-06	1.70881e-05	0.000310832	KTN1
chr2:231463686_TA/T<>ENSG00000115053	chr2:231463686_TA/T	Enh	ENSG00000115053	NCL	4691	231462509-231466350			6.84217e-10	0.239856	2.22888	1.34089e-06	3.96356e-08	0.000326491
chr8:98947527_A/C<>ENSG00000104375	chr8:98947527_A/C	Enh	ENSG00000104375	STK3	6788	98939013-98951958			5.81718e-07	0.170922	2.34967	1.47733e-06	1.1335e-05	0.000330183	STK3
chr8:98947860_C/T<>ENSG00000104375	chr8:98947860_C/T	Enh	ENSG00000104375	STK3	6788	98939013-98951958			5.81718e-07	0.170922	2.34967	1.47733e-06	1.1335e-05	0.000330183
chr8:98948993_C/T<>ENSG00000104375	chr8:98948993_C/T	Enh	ENSG00000104375	STK3	6788	98939013-98951958			5.81718e-07	0.170922	2.34967	1.47733e-06	1.1335e-05	0.000330183
chr10:100185048_GG/CC<>ENSG00000107554	chr10:100185048_GG/CC	Enh	ENSG00000107554	DNMBP	23268	100178829-100187512			3.83966e-06	0.150285	3.42576	1.45799e-06	5.33615e-05	0.000330183	DNMBP
chr11:65478374_TA/T<>ENSG00000173039	chr11:65478374_TA/T	Enh	ENSG00000173039	RELA	5970	65470087-65510079			3.51841e-05	0.125176	2.39474	1.46583e-06	0.000285514	0.000330183
chr11:65485390_C/CA<>ENSG00000173039	chr11:65485390_C/CA	Enh	ENSG00000173039	RELA	5970	65470087-65510079			3.51841e-05	0.125176	2.39474	1.46583e-06	0.000285514	0.000330183
chr11:65485397_CA/C<>ENSG00000173039	chr11:65485397_CA/C	Enh	ENSG00000173039	RELA	5970	65470087-65510079			3.51841e-05	0.125176	2.39474	1.46583e-06	0.000285514	0.000330183
chr11:65490047_C/T<>ENSG00000173039	chr11:65490047_C/T	Enh	ENSG00000173039	RELA	5970	65470087-65510079			3.51841e-05	0.125176	2.39474	1.46583e-06	0.000285514	0.000330183
chr11:65494207_C/CT<>ENSG00000173039	chr11:65494207_C/CT	Enh	ENSG00000173039	RELA	5970	65470087-65510079			3.51841e-05	0.125176	2.39474	1.46583e-06	0.000285514	0.000330183
chr11:65509580_T/A<>ENSG00000173039	chr11:65509580_T/A	Enh	ENSG00000173039	RELA	5970	65470087-65510079			3.51841e-05	0.125176	2.39474	1.46583e-06	0.000285514	0.000330183
chr11:65650304_A/C<>ENSG00000173039	chr11:65650304_A/C	Enh	ENSG00000173039	RELA	5970	65650023-65655399			3.51841e-05	0.125176	2.39474	1.46583e-06	0.000285514	0.000330183
chr19:47658042_G/A<>ENSG00000105373	chr19:47658042_G/A	Enh	ENSG00000105373	NOP53	29997	47657946-47668579			5.98492e-05	0.118998	-2.00845	1.55589e-06	0.000428033	0.000345166	NOP53
chr1:44813457_G/C<>ENSG00000222009	chr1:44813457_G/C	Enh	ENSG00000222009	BTBD19	149478	44805079-44815821			2.90809e-05	0.127376	2.44138	1.61187e-06	0.000246029	0.000354955	BTBD19
chr18:58212196_G/T<>ENSG00000049759	chr18:58212196_G/T	Enh	ENSG00000049759	NEDD4L	23327	58210933-58216908			7.51781e-07	0.168155	3.22847	1.78817e-06	1.41604e-05	0.000390905	NEDD4L
chr4:112284980_C/A<>ENSG00000138660	chr4:112284980_C/A	Enh	ENSG00000138660	AP1AR	55435	112282559-112290146			1.79185e-05	0.132932	2.3391	1.81517e-06	0.000173369	0.000393931	AP1AR
chr15:44711582_ACT/A<>ENSG00000104133	chr15:44711582_ACT/A	Enh	ENSG00000104133	SPG11	80208	44705643-44717291			3.11905e-08	0.201694	-1.86876	1.9294e-06	9.70013e-07	0.00041274	SPG11
chr15:44674832_G/A<>ENSG00000104133	chr15:44674832_G/A	Enh	ENSG00000104133	SPG11	80208	44674150-44680739			3.11905e-08	0.201694	-1.86876	1.9294e-06	9.70013e-07	0.00041274
chr14:55095064_G/T<>ENSG00000131981	chr14:55095064_G/T	Enh	ENSG00000131981	LGALS3	3958	55094244-55095592			6.01869e-09	0.218398	2.21754	2.01644e-06	2.52456e-07	0.000425283	LGALS3
chr14:55117555_G/A<>ENSG00000131981	chr14:55117555_G/A	Enh	ENSG00000131981	LGALS3	3958	55113139-55134826			6.01869e-09	0.218398	2.21754	2.01644e-06	2.52456e-07	0.000425283
chr1:59367906_C/CT<>ENSG00000172456	chr1:59367906_C/CT	Enh	ENSG00000172456	FGGY	55277	59366679-59368924			3.67224e-05	0.12468	3.29393	2.11134e-06	0.000295011	0.000431866	FGGY
chr12:6344177_AT/A<>ENSG00000111642	chr12:6344177_AT/A	Enh	ENSG00000111642	CHD4	1108	6331768-6344507			9.81555e-07	0.165266	2.30523	2.10553e-06	1.74357e-05	0.000431866	CHD4
chr12:6615275_G/A<>ENSG00000111642	chr12:6615275_G/A	Enh	ENSG00000111642	CHD4	1108	6610795-6616199			9.81555e-07	0.165266	2.30523	2.10553e-06	1.74357e-05	0.000431866
chr19:48960662_C/A<>ENSG00000087086	chr19:48960662_C/A	Enh	ENSG00000087086	FTL	2512	48958904-48969153			4.94157e-09	0.220372	2.2334	2.13417e-06	2.13557e-07	0.000431866	FTL
chr19:48960786_T/G<>ENSG00000087086	chr19:48960786_T/G	Enh	ENSG00000087086	FTL	2512	48958904-48969153			4.94157e-09	0.220372	2.2334	2.13417e-06	2.13557e-07	0.000431866
chr20:20492651_C/T<>ENSG00000188559	chr20:20492651_C/T	Enh	ENSG00000188559	RALGAPA2	57186	20492076-20493556			1.26786e-08	0.210885	2.23576	2.08247e-06	4.81869e-07	0.000431866	RALGAPA2
chr4:109441092_A/G<>ENSG00000138802	chr4:109441092_A/G	Enh	ENSG00000138802	SEC24B	10427	109440206-109443222			1.72745e-05	0.13335	-1.92366	2.19075e-06	0.000168575	0.00044034	SEC24B
chr3:128786845_C/T<>ENSG00000075785	chr3:128786845_C/T	Enh	ENSG00000075785	RAB7A	7879	128785801-128790798			9.78876e-05	0.113218	2.36851	2.2075e-06	0.000629782	0.00044075	RAB7A
chr10:119705615_CT/C<>ENSG00000151929	chr10:119705615_CT/C	Enh	ENSG00000151929	BAG3	9531	119703517-119707638			4.29684e-09	0.221769	1.81592	2.53671e-06	1.90083e-07	0.000503125	BAG3
chr1:66315800_CT/C<>ENSG00000184588	chr1:66315800_CT/C	Enh	ENSG00000184588	PDE4B	5142	66315600-66317965			6.30565e-05	0.118387	2.3436	2.6418e-06	0.000443826	0.000513762	PDE4B
chr1:66348667_TA/T<>ENSG00000184588	chr1:66348667_TA/T	Enh	ENSG00000184588	PDE4B	5142	66339074-66356074			6.30565e-05	0.118387	2.3436	2.6418e-06	0.000443826	0.000513762
chr1:66355804_GA/G<>ENSG00000184588	chr1:66355804_GA/G	Enh	ENSG00000184588	PDE4B	5142	66339074-66356074			6.30565e-05	0.118387	2.3436	2.6418e-06	0.000443826	0.000513762
chr12:6762822_C/T<>ENSG00000159335	chr12:6762822_C/T	Enh	ENSG00000159335	PTMS	5763	6762789-6770018			6.41254e-09	0.217762	2.18824	2.97815e-06	2.66768e-07	0.000571748	PTMS
chr12:6762837_G/A<>ENSG00000159335	chr12:6762837_G/A	Enh	ENSG00000159335	PTMS	5763	6762789-6770018			6.41254e-09	0.217762	2.18824	2.97815e-06	2.66768e-07	0.000571748
chr11:63768318_G/T<>ENSG00000184743	chr11:63768318_G/T	Enh	ENSG00000184743	ATL3	25923	63760568-63770351			0.000136398	0.109288	2.43132	3.16416e-06	0.000811242	0.000603588	ATL3
chr2:26242755_GT/G<>ENSG00000084754	chr2:26242755_GT/G	Enh	ENSG00000084754	HADHA	3030	26242046-26247582			2.54762e-05	0.128899	-1.92644	3.23972e-06	0.00022421	0.000614091	HADHA
chr1:40402459_GT/G<>ENSG00000084070	chr1:40402459_GT/G	Enh	ENSG00000084070	SMAP2	64744	40398801-40405824			2.61679e-05	0.128591	2.30157	3.3999e-06	0.000227403	0.000637922	SMAP2
chr10:69087860_GA/G<>ENSG00000122862	chr10:69087860_GA/G	Enh	ENSG00000122862	SRGN	5552	69085649-69094386			2.20133e-06	0.156437	1.32215	3.40804e-06	3.44036e-05	0.000637922	SRGN
chr2:142866896_CA/C<>ENSG00000115919	chr2:142866896_CA/C	Enh	ENSG00000115919	KYNU	8942	142864800-142881635			9.25843e-05	0.113875	2.30409	3.50951e-06	0.000600045	0.000652834	KYNU
chr7:28272864_G/C<>ENSG00000153814	chr7:28272864_G/C	Enh	ENSG00000153814	JAZF1	221895	28272388-28272964			5.74786e-05	0.11947	2.37377	3.64715e-06	0.000415804	0.00067425	JAZF1
chr3:4981296_CT/C<>ENSG00000134107	chr3:4981296_CT/C	Enh	ENSG00000134107	BHLHE40	8553	4975577-4989942			4.68454e-08	0.1975	2.19195	3.74817e-06	1.31858e-06	0.000688674	BHLHE40
chr20:1325072_G/A<>ENSG00000088832	chr20:1325072_G/A	Enh	ENSG00000088832	FKBP1A	2280	1321579-1332682			1.70659e-05	0.133489	2.27382	4.04019e-06	0.00016736	0.000737802	FKBP1A
chr2:231680617_C/A<>ENSG00000187514	chr2:231680617_C/A	Enh	ENSG00000187514	PTMA	5757	231679259-231685800			2.75742e-06	0.153953	2.22958	4.27124e-06	4.10713e-05	0.00077527	PTMA
chr9:114388831_C/T<>ENSG00000106948	chr9:114388831_C/T	Enh	ENSG00000106948	AKNA	80709	114360856-114391414			8.47832e-05	0.114912	2.28671	4.37739e-06	0.000559659	0.000785021	AKNA
chr15:58139530_GT/G<>ENSG00000103569	chr15:58139530_GT/G	Enh	ENSG00000103569	AQP9	366	58137638-58144600			1.01741e-05	0.139364	2.25135	4.36144e-06	0.000113146	0.000785021
chr9:98011164_C/T<>ENSG00000136938	chr9:98011164_C/T	Enh	ENSG00000136938	ANP32B	10541	98009351-98011288			3.06527e-05	0.126769	2.26532	4.59824e-06	0.000256202	0.000819719	ANP32B
chr3:42118280_C/T<>ENSG00000182606	chr3:42118280_C/T	Enh	ENSG00000182606	TRAK1	22906	42116142-42121201			7.53226e-09	0.216144	-1.77242	4.639e-06	3.08174e-07	0.000822091	TRAK1
chr6:73723900_TA/T<>ENSG00000156535	chr6:73723900_TA/T	Enh	ENSG00000156535	CD109	135228	73720816-73725908			0.000231005	0.102989	1.90448	4.68275e-06	0.00122427	0.000824963	CD109
chr7:74172229_G/A<>ENSG00000106682	chr7:74172229_G/A	Enh	ENSG00000106682	EIF4H	7458	74171858-74177837			3.35738e-05	0.125717	2.26246	4.7572e-06	0.000274953	0.000833178	EIF4H
chr19:18379644_T/C<>ENSG00000130513	chr19:18379644_T/C	Enh	ENSG00000130513	GDF15	9518	18372121-18390078			4.05489e-08	0.198992	1.79033	4.95104e-06	1.18594e-06	0.000862085	GDF15
chr19:1027205_AC/A<>ENSG00000064666	chr19:1027205_AC/A	Enh	ENSG00000064666	CNN2	1265	1025461-1031298			9.06734e-06	0.140664	2.0041	5.21016e-06	0.000102902	0.00090196	CNN2
chr2:203125410_G/A<>ENSG00000144426	chr2:203125410_G/A	NS	ENSG00000144426	NBEAL1	65065		c.2654G>A	p.S885N	7.49903e-06	0.142803	3.11478	5.3274e-06	8.85253e-05	0.000916956	NBEAL1
chr6:26156255_G/A<>ENSG00000158373	chr6:26156255_G/A	Enh	ENSG00000158373	HIST1H2BD	3017	26154988-26160742			1.48661e-06	0.160743	2.25484	5.62977e-06	2.49706e-05	0.000963462	HIST1H2BD
chr9:71870206_G/A<>ENSG00000107362	chr9:71870206_G/A	NS	ENSG00000107362	ABHD17B	51104		c.524G>A	p.P175L	5.0349e-06	0.147266	0.99609	5.7411e-06	6.56466e-05	0.000976932	ABHD17B
chr12:95203663_G/C<>ENSG00000180263	chr12:95203663_G/C	Enh	ENSG00000180263	FGD6	55785	95198197-95208554			2.57987e-05	0.128754	2.30259	5.81602e-06	0.000225722	0.000984091	FGD6
chr4:41203068_GTT/G<>ENSG00000163697	chr4:41203068_GTT/G	Enh	ENSG00000163697	APBB2	323	41201661-41210188			2.0668e-06	0.15713	2.19257	5.94754e-06	3.26469e-05	0.000995594	APBB2
chr21:25913668_C/T<>ENSG00000142192	chr21:25913668_C/T	Enh	ENSG00000142192	APP	351	25913637-25913804			1.53774e-06	0.160373	2.17512	6.01698e-06	2.56424e-05	0.000995594	APP
chr21:25967945_AG/A<>ENSG00000142192	chr21:25967945_AG/A	Enh	ENSG00000142192	APP	351	25966606-25969106			1.53774e-06	0.160373	2.17512	6.01698e-06	2.56424e-05	0.000995594
chr21:26099179_A/G<>ENSG00000142192	chr21:26099179_A/G	Enh	ENSG00000142192	APP	351	26098396-26099558			1.53774e-06	0.160373	2.17512	6.01698e-06	2.56424e-05	0.000995594
chr2:71497448_G/A<>ENSG00000135636	chr2:71497448_G/A	Enh	ENSG00000135636	DYSF	8291	71495550-71501200			9.19319e-06	0.140509	1.85907	6.08333e-06	0.000104072	0.00100104	DYSF
chr1:31549774_C/T<>ENSG00000168528	chr1:31549774_C/T	Enh	ENSG00000168528	SERINC2	347735	31548280-31550784			8.60175e-10	0.23763	2.1408	6.1804e-06	4.7182e-08	0.00100532
chr1:154970370_C/T<>ENSG00000132676	chr1:154970370_C/T	Enh	ENSG00000132676	DAP3	7818	154965940-154978166			6.74263e-13	0.30391	-1.68162	6.21001e-06	1.71131e-10	0.00100532	DAP3
chr1:155738201_G/A<>ENSG00000132676	chr1:155738201_G/A	NS	ENSG00000132676	DAP3	7818		c.1156G>A	p.A386T	6.74263e-13	0.30391	-1.68162	6.21001e-06	1.71131e-10	0.00100532
chr3:14146178_T/G<>ENSG00000154767	chr3:14146178_T/G	Enh	ENSG00000154767	XPC	7508	14140510-14149010			4.84029e-05	0.121474	2.30901	6.26438e-06	0.000369047	0.00100867	XPC
chr15:88988756_G/A<>ENSG00000140545	chr15:88988756_G/A	Enh	ENSG00000140545	MFGE8	4240	88984997-88995812			1.6314e-05	0.134003	2.54588	6.36552e-06	0.00016141	0.00101947	MFGE8
chr6:152213682_G/C<>ENSG00000131018	chr6:152213682_G/C	NS	ENSG00000131018	SYNE1	23345		c.22424G>C	p.T7475R	4.68907e-07	0.173238	2.21315	7.59842e-06	9.52385e-06	0.00121045	SYNE1
chr2:112805158_TA/T<>ENSG00000125538	chr2:112805158_TA/T	Enh	ENSG00000125538	IL1B	3553	112802992-112806235			5.16962e-08	0.19648	2.12285	7.90263e-06	1.42565e-06	0.00124566	IL1B
chr2:112833865_C/T<>ENSG00000125538	chr2:112833865_C/T	Enh	ENSG00000125538	IL1B	3553	112826824-112837719			5.16962e-08	0.19648	2.12285	7.90263e-06	1.42565e-06	0.00124566
chr1:109138573_G/C<>ENSG00000116299	chr1:109138573_G/C	Enh	ENSG00000116299	KIAA1324	57535	109132580-109139948			9.21433e-09	0.214113	2.07357	8.97749e-06	3.62628e-07	0.00135791	KIAA1324
chr1:109164033_AT/A<>ENSG00000116299	chr1:109164033_AT/A	Enh	ENSG00000116299	KIAA1324	57535	109161027-109164081			9.21433e-09	0.214113	2.07357	8.97749e-06	3.62628e-07	0.00135791
chr8:30802338_G/A<>ENSG00000104695	chr8:30802338_G/A	Enh	ENSG00000104695	PPP2CB	5516	30800724-30805999			1.20209e-09	0.23436	2.03681	8.96147e-06	6.38323e-08	0.00135791	PPP2CB
chr8:30804141_CA/C<>ENSG00000104695	chr8:30804141_CA/C	Enh	ENSG00000104695	PPP2CB	5516	30800724-30805999			1.20209e-09	0.23436	2.03681	8.96147e-06	6.38323e-08	0.00135791
chr14:61471830_A/AG<>ENSG00000100644	chr14:61471830_A/AG	Enh	ENSG00000100644	HIF1A	3091	61468801-61486484			0.000105745	0.112306	2.20033	8.82929e-06	0.00066743	0.00135791	HIF1A
chr14:61532251_TA/T<>ENSG00000100644	chr14:61532251_TA/T	Enh	ENSG00000100644	HIF1A	3091	61530434-61539766			0.000105745	0.112306	2.20033	8.82929e-06	0.00066743	0.00135791
chr14:61561323_C/T<>ENSG00000100644	chr14:61561323_C/T	Enh	ENSG00000100644	HIF1A	3091	61551079-61578305			0.000105745	0.112306	2.20033	8.82929e-06	0.00066743	0.00135791
chr19:14545511_TG/T<>ENSG00000099797	chr19:14545511_TG/T	Enh	ENSG00000099797	TECR	9524	14544626-14546955			5.91224e-07	0.170747	2.12794	8.85696e-06	1.14978e-05	0.00135791	TECR
chr1:183600789_G/A<>ENSG00000116701	chr1:183600789_G/A	Enh	ENSG00000116701	NCF2	4688	183599600-183601200			8.81952e-06	0.140977	1.83402	9.48465e-06	0.000100588	0.00142028	NCF2
chr12:96013188_T/C<>ENSG00000111144	chr12:96013188_T/C	NS	ENSG00000111144	LTA4H	4048		c.1379T>C	p.N460S	2.91524e-08	0.202389	-1.75322	9.45651e-06	9.17106e-07	0.00142028	LTA4H
chr15:101463676_T/G<>ENSG00000140479	chr15:101463676_T/G	Enh	ENSG00000140479	PCSK6	5046	101462864-101463979			1.71987e-07	0.183911	2.17583	9.63052e-06	4.04305e-06	0.00143495	PCSK6
chr11:62551415_T/C<>ENSG00000149499	chr11:62551415_T/C	Enh	ENSG00000149499	EML3	256364	62550743-62563608			0.000167879	0.106814	3.08788	9.83988e-06	0.000952038	0.00144458	EML3
chr11:62599303_A/AG<>ENSG00000149499	chr11:62599303_A/AG	Enh	ENSG00000149499	EML3	256364	62597510-62603729			0.000167879	0.106814	3.08788	9.83988e-06	0.000952038	0.00144458
chr11:134224974_A/G<>ENSG00000151503	chr11:134224974_A/G	Enh	ENSG00000151503	NCAPD3	23310	134222989-134226001			8.54567e-11	0.259764	-1.67145	9.80898e-06	6.9209e-09	0.00144458	NCAPD3
chr12:14695259_CT/C<>ENSG00000070019	chr12:14695259_CT/C	Enh	ENSG00000070019	GUCY2C	2984	14694556-14696922			3.20051e-08	0.201429	-1.73946	9.94317e-06	9.78078e-07	0.00145262	GUCY2C
chr1:161082188_G/A<>ENSG00000143217	chr1:161082188_G/A	Enh	ENSG00000143217	NECTIN4	81607	161079136-161090368			1.34997e-06	0.161796	2.15397	1.00538e-05	2.30766e-05	0.00146166	NECTIN4
chr19:1109479_TG/T<>ENSG00000167468	chr19:1109479_TG/T	Enh	ENSG00000167468	GPX4	2879	1097569-1114561			2.22958e-05	0.13043	2.16894	1.01368e-05	0.000203083	0.0014666	GPX4
chr6:34955144_CT/C<>ENSG00000064999	chr6:34955144_CT/C	Enh	ENSG00000064999	ANKS1A	23294	34951796-34956157			7.70514e-06	0.142498	-1.79542	1.08411e-05	9.04592e-05	0.00155349	ANKS1A
chr6:35048403_C/T<>ENSG00000064999	chr6:35048403_C/T	Enh	ENSG00000064999	ANKS1A	23294	35042486-35052233			7.70514e-06	0.142498	-1.79542	1.08411e-05	9.04592e-05	0.00155349
chr11:113848238_C/G<>ENSG00000048028	chr11:113848238_C/G	Enh	ENSG00000048028	USP28	57646	113847751-113851525			8.56264e-06	0.14131	3.0835	1.13566e-05	9.82162e-05	0.00161752	USP28
chr21:36431912_TA/T<>ENSG00000159256	chr21:36431912_TA/T	Enh	ENSG00000159256	MORC3	23515	36428525-36432400			0.000405617	0.096178	2.18306	1.13959e-05	0.00191094	0.00161752	MORC3
chr9:123867802_C/T<>ENSG00000119522	chr9:123867802_C/T	Enh	ENSG00000119522	DENND1A	57706	123866600-123868800			3.82891e-06	0.150316	2.13571	1.15224e-05	5.32724e-05	0.00162776	DENND1A
chr17:47707900_C/A<>ENSG00000108424	chr17:47707900_C/A	Enh	ENSG00000108424	KPNB1	3837	47700322-47709648			0.000223155	0.103405	3.06889	1.18797e-05	0.00118941	0.00167036	KPNB1
chr2:142878749_T/C<>ENSG00000115919	chr2:142878749_T/C	Enh	ENSG00000115919	KYNU	8942	142864800-142881635			0.000283442	0.100524	3.05845	1.24024e-05	0.00143416	0.0017357
chr1:66281826_AT/A<>ENSG00000184588	chr1:66281826_AT/A	Enh	ENSG00000184588	PDE4B	5142	66281762-66284024			0.000268774	0.101165	1.81803	1.35181e-05	0.00137881	0.00187432
chr1:66334993_CA/C<>ENSG00000184588	chr1:66334993_CA/C	Enh	ENSG00000184588	PDE4B	5142	66329493-66338779			0.000268774	0.101165	1.81803	1.35181e-05	0.00137881	0.00187432
chr19:18307106_C/T<>ENSG00000130520	chr19:18307106_C/T	Enh	ENSG00000130520	LSM4	25804	18300389-18308620			0.000122964	0.110519	2.15435	1.36356e-05	0.000747745	0.0018819	LSM4
chr18:74506783_G/A<>ENSG00000133313	chr18:74506783_G/A	Enh	ENSG00000133313	CNDP2	55748	74505641-74510046			1.23483e-07	0.187399	2.05344	1.40078e-05	3.03628e-06	0.00192441	CNDP2
chr20:58407663_GT/TG<>ENSG00000124164	chr20:58407663_GT/TG	Enh	ENSG00000124164	VAPB	9217	58407151-58409645			2.34794e-08	0.204607	2.87907	1.41228e-05	7.79582e-07	0.00193134	VAPB
chr5:393645_GT/G<>ENSG00000180104	chr5:393645_GT/G	Enh	ENSG00000180104	EXOC3	11336	390853-397180			3.39486e-06	0.151651	-1.7393	1.43409e-05	4.82318e-05	0.00194342	EXOC3
chr5:674296_C/A<>ENSG00000180104	chr5:674296_C/A	Enh	ENSG00000180104	EXOC3	11336	668781-676769			3.39486e-06	0.151651	-1.7393	1.43409e-05	4.82318e-05	0.00194342
chr7:148857147_C/T<>ENSG00000106462	chr7:148857147_C/T	Enh	ENSG00000106462	EZH2	2146	148856846-148857228			9.29154e-07	0.165861	2.09665	1.46856e-05	1.67131e-05	0.00197576	EZH2
chr7:75879195_T/C<>ENSG00000146701	chr7:75879195_T/C	Enh	ENSG00000146701	MDH2	4191	75877519-75880612			1.76112e-05	0.13313	2.18163	1.47115e-05	0.000170968	0.00197576	MDH2
chr19:10750479_TA/T<>ENSG00000129353	chr19:10750479_TA/T	Enh	ENSG00000129353	SLC44A2	57153	10746811-10753599			0.000274704	0.100902	2.15481	1.50442e-05	0.00140036	0.00198485
chr19:10516005_G/A<>ENSG00000129353	chr19:10516005_G/A	Enh	ENSG00000129353	SLC44A2	57153	10514602-10519829			0.000274704	0.100902	2.15481	1.50442e-05	0.00140036	0.00198485
chr19:10597180_TAC/T<>ENSG00000129353	chr19:10597180_TAC/T	Enh	ENSG00000129353	SLC44A2	57153	10595200-10597200			0.000274704	0.100902	2.15481	1.50442e-05	0.00140036	0.00198485
chr19:10613255_CTT/C<>ENSG00000129353	chr19:10613255_CTT/C	Enh	ENSG00000129353	SLC44A2	57153	10612003-10613287			0.000274704	0.100902	2.15481	1.50442e-05	0.00140036	0.00198485
chr12:6287654_CA/C<>ENSG00000010278	chr12:6287654_CA/C	Enh	ENSG00000010278	CD9	928	6284614-6288546			4.51301e-05	0.122288	2.9965	1.52956e-05	0.000349161	0.00200915	CD9
chr2:151409082_T/C<>ENSG00000080345	chr2:151409082_T/C	Enh	ENSG00000080345	RIF1	55183	151408351-151411545			7.36938e-08	0.192797	2.85461	1.59391e-05	1.92756e-06	0.00207661	RIF1
chr9:70081551_TTG/T<>ENSG00000198887	chr9:70081551_TTG/T	Enh	ENSG00000198887	SMC5	23137	70080110-70081894			2.35606e-06	0.155689	-1.74327	1.59478e-05	3.62227e-05	0.00207661	SMC5
chr7:16806662_T/TG<>ENSG00000173467	chr7:16806662_T/TG	Enh	ENSG00000173467	AGR3	155465	16801000-16806996			1.00116e-13	0.320508	1.56989	1.69605e-05	3.0911e-11	0.00219892	AGR3
chr3:183371186_T/A<>ENSG00000176597	chr3:183371186_T/A	Enh	ENSG00000176597	B3GNT5	84002	183369048-183372735			2.38942e-05	0.129636	0.971567	1.78455e-05	0.000213168	0.00230368	B3GNT5
chr8:101091832_A/G<>ENSG00000164924	chr8:101091832_A/G	Enh	ENSG00000164924	YWHAZ	7534	101086356-101092191			0.000248463	0.102112	2.15909	1.8399e-05	0.00129233	0.00232843	YWHAZ
chr12:52912638_C/T<>ENSG00000170421	chr12:52912638_C/T	Enh	ENSG00000170421	KRT8	3856	52911528-52916364			9.22396e-08	0.190455	2.03297	1.84259e-05	2.34706e-06	0.00232843	KRT8
chr12:52915074_GA/G<>ENSG00000170421	chr12:52915074_GA/G	Enh	ENSG00000170421	KRT8	3856	52911528-52916364			9.22396e-08	0.190455	2.03297	1.84259e-05	2.34706e-06	0.00232843
chr12:52924748_T/G<>ENSG00000170421	chr12:52924748_T/G	Enh	ENSG00000170421	KRT8	3856	52923766-52929926			9.22396e-08	0.190455	2.03297	1.84259e-05	2.34706e-06	0.00232843
chr12:52947872_C/A<>ENSG00000170421	chr12:52947872_C/A	Enh	ENSG00000170421	KRT8	3856	52941754-52953466			9.22396e-08	0.190455	2.03297	1.84259e-05	2.34706e-06	0.00232843
chr11:118623688_AC/A<>ENSG00000019144	chr11:118623688_AC/A	Enh	ENSG00000019144	PHLDB1	23187	118614769-118623969			2.56002e-06	0.154773	2.06178	1.89587e-05	3.87418e-05	0.00238568	PHLDB1
chr7:56010641_AT/A<>ENSG00000146729	chr7:56010641_AT/A	Enh	ENSG00000146729	NIPSNAP2	2631	56004329-56011082			1.94111e-09	0.229651	2.76865	1.98054e-05	9.59313e-08	0.00248181	NIPSNAP2
chr12:50766885_G/A<>ENSG00000110911	chr12:50766885_G/A	Enh	ENSG00000110911	SLC11A2	4891	50762001-50767591			4.29377e-11	0.266222	1.92539	2.01823e-05	4.08235e-09	0.0025185	SLC11A2
chr6:31587739_C/T<>ENSG00000234745	chr6:31587739_C/T	Enh	ENSG00000234745	HLA-B	3106	31567297-31589539			5.9002e-05	0.119164	1.18547	2.03066e-05	0.000423145	0.0025235	HLA-B
chr9:114233096_G/A<>ENSG00000196739	chr9:114233096_G/A	Enh	ENSG00000196739	COL27A1	85301	114232383-114234941			0.000249955	0.10204	2.9648	2.09684e-05	0.00129851	0.00259497	COL27A1
chr22:37550930_T/C<>ENSG00000128283	chr22:37550930_T/C	Enh	ENSG00000128283	CDC42EP1	11135	37550799-37553727			6.29631e-06	0.144765	2.06483	2.12372e-05	7.80821e-05	0.0026067	CDC42EP1
chr22:37557786_A/G<>ENSG00000128283	chr22:37557786_A/G	Enh	ENSG00000128283	CDC42EP1	11135	37556686-37558303			6.29631e-06	0.144765	2.06483	2.12372e-05	7.80821e-05	0.0026067
chr12:14368957_T/C<>ENSG00000171681	chr12:14368957_T/C	Enh	ENSG00000171681	ATF7IP	55729	14363777-14369664			7.21957e-08	0.193011	2.00706	2.26666e-05	1.89499e-06	0.00277079	ATF7IP
chr4:73086374_AT/A<>ENSG00000132466	chr4:73086374_AT/A	Enh	ENSG00000132466	ANKRD17	26057	73085598-73086830			1.60223e-05	0.134208	2.072	2.29845e-05	0.000159155	0.00279823	ANKRD17
chr6:75749006_C/T<>ENSG00000112701	chr6:75749006_C/T	Enh	ENSG00000112701	SENP6	26054	75747917-75754896			8.28573e-07	0.167103	2.08146	2.49413e-05	1.52218e-05	0.00302415	SENP6
chr16:20881240_CA/C<>ENSG00000188215	chr16:20881240_CA/C	Enh	ENSG00000188215	DCUN1D3	123879	20876783-20883078			0.000571052	0.0919963	1.7635	2.69672e-05	0.0024967	0.00325662	DCUN1D3
chr1:27491182_A/C<>ENSG00000158195	chr1:27491182_A/C	Enh	ENSG00000158195	WASF2	10163	27487800-27493591			2.50842e-05	0.129077	2.04212	2.73708e-05	0.000221215	0.00329208	WASF2
chr19:49589446_T/A<>ENSG00000126453	chr19:49589446_T/A	Enh	ENSG00000126453	BCL2L12	83596	49589126-49594958			0.00013855	0.109102	2.09457	2.77642e-05	0.000821077	0.00332604	BCL2L12
chr19:4068529_GA/TG<>ENSG00000178951	chr19:4068529_GA/TG	Enh	ENSG00000178951	ZBTB7A	51341	4056869-4069592			0.000471574	0.0943403	-2.15468	2.79641e-05	0.00215706	0.00333664	ZBTB7A
chr7:158110902_C/T<>ENSG00000155093	chr7:158110902_C/T	NS	ENSG00000155093	PTPRN2	5799		c.1519C>T	p.E507K	0.000910408	0.0862393	2.94769	2.84636e-05	0.00358902	0.00338277	PTPRN2
chr10:112376231_G/C<>ENSG00000197142	chr10:112376231_G/C	Enh	ENSG00000197142	ACSL5	51703	112372296-112381554			0.000143176	0.108711	-1.71397	2.90953e-05	0.000841772	0.00343061	ACSL5
chr10:112410136_A/G<>ENSG00000197142	chr10:112410136_A/G	Enh	ENSG00000197142	ACSL5	51703	112407410-112410264			0.000143176	0.108711	-1.71397	2.90953e-05	0.000841772	0.00343061
chr11:43943287_C/CG<>ENSG00000151348	chr11:43943287_C/CG	Enh	ENSG00000151348	EXT2	2132	43941115-43946058			1.77179e-05	0.133061	2.04912	2.99813e-05	0.000171826	0.00349381	EXT2
chr15:88991324_CA/C<>ENSG00000140545	chr15:88991324_CA/C	Enh	ENSG00000140545	MFGE8	4240	88984997-88995812			6.49592e-05	0.118039	1.69879	2.98885e-05	0.000454017	0.00349381
chr15:89003677_A/G<>ENSG00000140545	chr15:89003677_A/G	Enh	ENSG00000140545	MFGE8	4240	89001571-89004879			6.49592e-05	0.118039	1.69879	2.98885e-05	0.000454017	0.00349381
chr2:239910561_TG/T<>ENSG00000130414	chr2:239910561_TG/T	Enh	ENSG00000130414	NDUFA10	4705	239910410-239913115			0.000425733	0.0955883	2.0779	3.03055e-05	0.00198974	0.00351791	NDUFA10
chr10:80202397_A/G<>ENSG00000122359	chr10:80202397_A/G	Enh	ENSG00000122359	ANXA11	311	80192891-80209662			7.11419e-06	0.143395	2.02192	3.11709e-05	8.55218e-05	0.00360439	ANXA11
chr16:20899264_G/C<>ENSG00000102897	chr16:20899264_G/C	Enh	ENSG00000102897	LYRM1	57149	20896927-20908383			0.000222227	0.103455	2.15233	3.14912e-05	0.00118531	0.00362742	LYRM1
chr1:51570829_CT/C<>ENSG00000078618	chr1:51570829_CT/C	Enh	ENSG00000078618	NRDC	4898	51563345-51572689			3.1966e-08	0.201442	1.96002	3.19838e-05	9.78078e-07	0.00367005	NRDC
chr14:68820103_G/A<>ENSG00000185650	chr14:68820103_G/A	Enh	ENSG00000185650	ZFP36L1	677	68818298-68823313			5.29451e-06	0.146705	-2.00678	3.31781e-05	6.82295e-05	0.00375347	ZFP36L1
chr19:1238602_C/A<>ENSG00000064666	chr19:1238602_C/A	Enh	ENSG00000064666	CNN2	1265	1236311-1277405			4.76581e-05	0.121654	2.0422	3.32121e-05	0.000364296	0.00375347
chr19:1239350_G/GT<>ENSG00000064666	chr19:1239350_G/GT	Enh	ENSG00000064666	CNN2	1265	1236311-1277405			4.76581e-05	0.121654	2.0422	3.32121e-05	0.000364296	0.00375347
chr19:1249861_C/CT<>ENSG00000064666	chr19:1249861_C/CT	Enh	ENSG00000064666	CNN2	1265	1236311-1277405			4.76581e-05	0.121654	2.0422	3.32121e-05	0.000364296	0.00375347
chr11:114163671_G/A<>ENSG00000109906	chr11:114163671_G/A	Enh	ENSG00000109906	ZBTB16	7704	114152590-114174654			3.76695e-08	0.199751	2.06363	3.60437e-05	1.117e-06	0.00405817	ZBTB16
chr12:57152878_G/T<>ENSG00000123384	chr12:57152878_G/T	Enh	ENSG00000123384	LRP1	4035	57145293-57155409			3.88275e-10	0.245337	1.07454	3.67159e-05	2.58985e-08	0.00411837	LRP1
chr3:69091066_C/T<>ENSG00000144746	chr3:69091066_C/T	Enh	ENSG00000144746	ARL6IP5	10550	69079055-69098001			1.50026e-05	0.134958	2.02183	3.68879e-05	0.000150826	0.00412223	ARL6IP5
chr1:23562735_T/G<>ENSG00000117318	chr1:23562735_T/G	Enh	ENSG00000117318	ID3	3399	23553134-23565306			0.000626398	0.0908597	1.79876	3.76947e-05	0.00267541	0.00419672	ID3
chr12:111470748_GA/G<>ENSG00000111275	chr12:111470748_GA/G	Enh	ENSG00000111275	ALDH2	217	111466958-111471036			0.000270728	0.101078	-2.06183	3.82652e-05	0.00138599	0.00421325	ALDH2
chr12:111813567_C/CA<>ENSG00000111275	chr12:111813567_C/CA	Enh	ENSG00000111275	ALDH2	217	111813000-111813600			0.000270728	0.101078	-2.06183	3.82652e-05	0.00138599	0.00421325
chr5:103194954_C/T<>ENSG00000145725	chr5:103194954_C/T	NS	ENSG00000145725	PPIP5K2	23262		c.3485C>T	p.T1162M	0.000336191	0.0984588	2.03978	3.81392e-05	0.0016533	0.00421325	PPIP5K2
chr16:11558074_G/T<>ENSG00000189067	chr16:11558074_G/T	Enh	ENSG00000189067	LITAF	9516	11556565-11564882			4.37316e-08	0.198211	2.27451	3.90146e-05	1.26056e-06	0.00428003	LITAF
chr2:210504023_AT/A<>ENSG00000021826	chr2:210504023_AT/A	Enh	ENSG00000021826	CPS1	1373	210503200-210504708			8.39403e-05	0.11503	1.67302	3.93689e-05	0.000555442	0.00430314	CPS1
chr12:120686838_TC/T<>ENSG00000110917	chr12:120686838_TC/T	Enh	ENSG00000110917	MLEC	9761	120683787-120691107			5.10117e-08	0.196618	1.94462	4.00035e-05	1.40936e-06	0.0043566	MLEC
chr6:143550147_T/C<>ENSG00000112419	chr6:143550147_T/C	Enh	ENSG00000112419	PHACTR2	9749	143533947-143552646			2.13831e-05	0.13091	-1.67004	4.02289e-05	0.000196684	0.00436129	PHACTR2
chr12:52953466_G/C<>ENSG00000170421	chr12:52953466_G/C	Enh	ENSG00000170421	KRT8	3856	52941754-52953466			1.88325e-07	0.182952	2.01375	4.03378e-05	4.36205e-06	0.00436129
chr12:26690503_AT/A<>ENSG00000123104	chr12:26690503_AT/A	Enh	ENSG00000123104	ITPR2	3709	26690056-26693327			0.000862734	0.0869066	2.06256	4.11411e-05	0.00345193	0.00443214	ITPR2
chr12:53623002_G/T<>ENSG00000094914	chr12:53623002_G/T	Enh	ENSG00000094914	AAAS	8086	53622654-53627614			8.79703e-06	0.141006	-1.6596	4.29946e-05	0.000100443	0.00461522	AAAS
chr11:121591331_AT/A<>ENSG00000137642	chr11:121591331_AT/A	Enh	ENSG00000137642	SORL1	6653	121588027-121591485			4.0861e-08	0.198913	-1.58715	4.50046e-05	1.19157e-06	0.00477959	SORL1
chr11:121596844_TA/T<>ENSG00000137642	chr11:121596844_TA/T	Enh	ENSG00000137642	SORL1	6653	121594713-121597593			4.0861e-08	0.198913	-1.58715	4.50046e-05	1.19157e-06	0.00477959
chr16:89441235_CA/C<>ENSG00000170100	chr16:89441235_CA/C	Enh	ENSG00000170100	ZNF778	197320	89440001-89445763			0.000627302	0.090842	2.04437	4.48895e-05	0.00267889	0.00477959	ZNF778
chr10:88881511_C/A<>ENSG00000138134	chr10:88881511_C/A	Enh	ENSG00000138134	STAMBPL1	57559	88878783-88889647			1.04293e-06	0.164607	1.95416	4.5292e-05	1.83626e-05	0.00479311	STAMBPL1
chr5:109411133_AT/A<>ENSG00000198961	chr5:109411133_AT/A	Enh	ENSG00000198961	PJA2	9867	109406887-109412486			0.000495622	0.0937322	2.02261	4.59374e-05	0.00223545	0.00479374	PJA2
chr11:86777054_AT/A<>ENSG00000150687	chr11:86777054_AT/A	Enh	ENSG00000150687	PRSS23	11098	86774933-86777422			3.68078e-05	0.124653	-1.31594	4.59359e-05	0.000295563	0.00479374	PRSS23
chr14:92792940_A/AC<>ENSG00000066455	chr14:92792940_A/AC	Enh	ENSG00000066455	GOLGA5	9950	92792598-92795776			1.05342e-06	0.164498	0.838632	4.59382e-05	1.85146e-05	0.00479374	GOLGA5
chr19:46953870_G/A<>ENSG00000160007	chr19:46953870_G/A	Enh	ENSG00000160007	ARHGAP35	2909	46949453-46956804			1.22003e-05	0.137307	2.00204	4.56326e-05	0.000129754	0.00479374	ARHGAP35
chr9:36258226_G/A<>ENSG00000159921	chr9:36258226_G/A	Enh	ENSG00000159921	GNE	10020	36256835-36259443			1.53344e-05	0.134709	-1.53281	4.66828e-05	0.000153236	0.00485452	GNE
chr17:76714655_C/A<>ENSG00000070495	chr17:76714655_C/A	Enh	ENSG00000070495	JMJD6	23210	76714415-76717862			0.00070627	0.0893813	1.69298	4.77885e-05	0.00294556	0.00493523	JMJD6
chr17:76716077_CA/C<>ENSG00000070495	chr17:76716077_CA/C	Enh	ENSG00000070495	JMJD6	23210	76714415-76717862			0.00070627	0.0893813	1.69298	4.77885e-05	0.00294556	0.00493523
chr2:185802345_A/G<>ENSG00000188738	chr2:185802345_A/G	NS	ENSG00000188738	FSIP2	401024		c.13039A>G	p.N4347D	1.49919e-07	0.185359	1.922	4.83254e-05	3.5862e-06	0.00497353	FSIP2
chr17:21283440_A/AC<>ENSG00000034152	chr17:21283440_A/AC	Enh	ENSG00000034152	MAP2K3	5606	21281582-21290737			0.00154577	0.0796227	2.03293	4.9828e-05	0.00540126	0.00511062	MAP2K3
chr9:14348535_G/A<>ENSG00000147862	chr9:14348535_G/A	Enh	ENSG00000147862	NFIB	4781	14342842-14354211			1.58911e-06	0.160014	-1.6357	5.08552e-05	2.62604e-05	0.00516293	NFIB
chr9:14366689_T/C<>ENSG00000147862	chr9:14366689_T/C	Enh	ENSG00000147862	NFIB	4781	14365280-14366954			1.58911e-06	0.160014	-1.6357	5.08552e-05	2.62604e-05	0.00516293
chr11:126267630_C/T<>ENSG00000182934	chr11:126267630_C/T	NS	ENSG00000182934	SRPRA	6734		c.284C>T	p.R95H	8.86223e-05	0.114391	-1.80637	5.07658e-05	0.000578156	0.00516293	SRPRA
chr2:69977172_T/TA<>ENSG00000087338	chr2:69977172_T/TA	Enh	ENSG00000087338	GMCL1	64395	69974540-69980528			0.000676104	0.0899195	2.03346	5.27113e-05	0.00284711	0.00533328	GMCL1
chr20:58841914_C/T<>ENSG00000087460	chr20:58841914_C/T	Enh	ENSG00000087460	GNAS	2778	58841225-58843808			0.000694765	0.0895839	-1.17562	5.37753e-05	0.0029073	0.00542261	GNAS
chr16:81565967_C/T<>ENSG00000153815	chr16:81565967_C/T	Enh	ENSG00000153815	CMIP	80790	81565931-81570997			0.000804801	0.0877676	0.942048	5.50106e-05	0.00327288	0.00552856	CMIP
chr2:73385849_G/A<>ENSG00000144048	chr2:73385849_G/A	Enh	ENSG00000144048	DUSP11	8446	73384901-73387248			5.86973e-05	0.119225	2.78257	5.64999e-05	0.000421767	0.00556617	DUSP11
chr13:29523906_G/A<>ENSG00000139514	chr13:29523906_G/A	Enh	ENSG00000139514	SLC7A1	6541	29519630-29525470			5.66089e-09	0.219012	1.87855	5.64722e-05	2.39799e-07	0.00556617	SLC7A1
chr16:84998846_G/T<>ENSG00000153786	chr16:84998846_G/T	Enh	ENSG00000153786	ZDHHC7	55625	84998159-85007931			0.000739647	0.0888113	2.02284	5.64678e-05	0.00305201	0.00556617	ZDHHC7
chr16:85006581_TA/T<>ENSG00000153786	chr16:85006581_TA/T	Enh	ENSG00000153786	ZDHHC7	55625	84998159-85007931			0.000739647	0.0888113	2.02284	5.64678e-05	0.00305201	0.00556617
chr16:85015154_C/T<>ENSG00000153786	chr16:85015154_C/T	Enh	ENSG00000153786	ZDHHC7	55625	85013934-85018457			0.000739647	0.0888113	2.02284	5.64678e-05	0.00305201	0.00556617
chr13:29530554_G/A<>ENSG00000139514	chr13:29530554_G/A	NS	ENSG00000139514	SLC7A1	6541		c.688G>A	p.R230C	5.66089e-09	0.219012	1.87855	5.64722e-05	2.39799e-07	0.00556617
chr12:123236384_A/G<>ENSG00000051825	chr12:123236384_A/G	Enh	ENSG00000051825	MPHOSPH9	10198	123236290-123239178			6.68073e-06	0.144101	1.96521	5.67862e-05	8.19333e-05	0.00557603	MPHOSPH9
chr16:29820619_G/A<>ENSG00000013364	chr16:29820619_G/A	Enh	ENSG00000013364	MVP	9961	29819164-29826663			2.62621e-05	0.12855	1.97573	5.85595e-05	0.000227912	0.00573137	MVP
chr14:45254101_C/T<>ENSG00000179454	chr14:45254101_C/T	Enh	ENSG00000179454	KLHL28	54813	45249053-45255005			6.44607e-07	0.169816	1.90858	6.04055e-05	1.23832e-05	0.00589278	KLHL28
chr1:155946136_T/G<>ENSG00000163374	chr1:155946136_T/G	Enh	ENSG00000163374	YY1AP1	55249	155937789-155948648			6.79942e-06	0.143903	-1.96335	6.18127e-05	8.30151e-05	0.0059048	YY1AP1
chr1:155974024_CTT/C<>ENSG00000163374	chr1:155974024_CTT/C	Enh	ENSG00000163374	YY1AP1	55249	155965869-155984883			6.79942e-06	0.143903	-1.96335	6.18127e-05	8.30151e-05	0.0059048
chr1:156113830_GA/G<>ENSG00000163374	chr1:156113830_GA/G	Enh	ENSG00000163374	YY1AP1	55249	156111696-156131081			6.79942e-06	0.143903	-1.96335	6.18127e-05	8.30151e-05	0.0059048
chr1:206555367_GT/G<>ENSG00000143486	chr1:206555367_GT/G	Enh	ENSG00000143486	EIF2D	1939	206554514-206571302			0.000182854	0.105792	2.00529	6.2106e-05	0.00101676	0.0059048
chr1:206636108_AG/A<>ENSG00000143486	chr1:206636108_AG/A	Enh	ENSG00000143486	EIF2D	1939	206633302-206637603			0.000182854	0.105792	2.00529	6.2106e-05	0.00101676	0.0059048
chr1:206664365_AC/A<>ENSG00000143486	chr1:206664365_AC/A	Enh	ENSG00000143486	EIF2D	1939	206663600-206664672			0.000182854	0.105792	2.00529	6.2106e-05	0.00101676	0.0059048
chr15:51864995_CT/C<>ENSG00000138594	chr15:51864995_CT/C	Enh	ENSG00000138594	TMOD3	29766	51862919-51865771			5.8555e-05	0.119253	-1.63475	6.16443e-05	0.000421499	0.0059048	TMOD3
chr15:51738026_C/T<>ENSG00000138594	chr15:51738026_C/T	Enh	ENSG00000138594	TMOD3	29766	51728915-51738836			5.8555e-05	0.119253	-1.63475	6.16443e-05	0.000421499	0.0059048
chr7:150801026_G/T<>ENSG00000106565	chr7:150801026_G/T	Enh	ENSG00000106565	TMEM176B	28959	150798597-150802262			0.00115955	0.0832272	-2.02152	6.26357e-05	0.00432524	0.00593632	TMEM176B
chr6:138549905_GT/G<>ENSG00000135540	chr6:138549905_GT/G	Enh	ENSG00000135540	NHSL1	57224	138549571-138550913			1.11683e-07	0.188453	-1.57007	6.32702e-05	2.77116e-06	0.00594006	NHSL1
chr6:138571998_G/A<>ENSG00000135540	chr6:138571998_G/A	Enh	ENSG00000135540	NHSL1	57224	138569721-138573213			1.11683e-07	0.188453	-1.57007	6.32702e-05	2.77116e-06	0.00594006
chr6:138572040_G/A<>ENSG00000135540	chr6:138572040_G/A	Enh	ENSG00000135540	NHSL1	57224	138569721-138573213			1.11683e-07	0.188453	-1.57007	6.32702e-05	2.77116e-06	0.00594006
chr7:16849922_G/T<>ENSG00000106541	chr7:16849922_G/T	Enh	ENSG00000106541	AGR2	10551	16846064-16850106			2.72322e-12	0.291485	1.7744	6.37762e-05	5.00354e-10	0.00596886	AGR2
chr2:218296211_TA/T<>ENSG00000163466	chr2:218296211_TA/T	Enh	ENSG00000163466	ARPC2	10109	218281298-218299177			3.0436e-06	0.152861	1.92566	6.41992e-05	4.44431e-05	0.00597112	ARPC2
chr2:218294502_CT/C<>ENSG00000163466	chr2:218294502_CT/C	Enh	ENSG00000163466	ARPC2	10109	218281298-218299177			3.0436e-06	0.152861	1.92566	6.41992e-05	4.44431e-05	0.00597112
chr12:124924777_C/T<>ENSG00000150991	chr12:124924777_C/T	Enh	ENSG00000150991	UBC	7316	124912853-124925511			2.89442e-05	0.12743	1.96592	6.46407e-05	0.000244942	0.00599357
chr7:80941657_G/GA<>ENSG00000075223	chr7:80941657_G/GA	Enh	ENSG00000075223	SEMA3C	10512	80940004-80944720			2.74658e-06	0.153997	-1.6052	6.57884e-05	4.10056e-05	0.00608117	SEMA3C
chr4:1869043_T/C<>ENSG00000109685	chr4:1869043_T/C	Enh	ENSG00000109685	NSD2	7468	1867689-1874689			0.000505216	0.0934976	2.77619	7.03199e-05	0.00227052	0.00647039	NSD2
chr11:95699807_TA/T<>ENSG00000166037	chr11:95699807_TA/T	Enh	ENSG00000166037	CEP57	9702	95697441-95701259			7.22674e-06	0.143219	1.93006	7.08634e-05	8.60571e-05	0.00647039	CEP57
chr11:95790291_A/G<>ENSG00000166037	chr11:95790291_A/G	Enh	ENSG00000166037	CEP57	9702	95788220-95792611			7.22674e-06	0.143219	1.93006	7.08634e-05	8.60571e-05	0.00647039
chr17:45118438_G/A<>ENSG00000161714	chr17:45118438_G/A	NS	ENSG00000161714	PLCD3	113026		c.968G>A	p.P323L	2.75789e-09	0.226178	1.83516	7.08527e-05	1.32578e-07	0.00647039	PLCD3
chr17:41621701_G/A<>ENSG00000171403	chr17:41621701_G/A	Enh	ENSG00000171403	KRT9	3857	41620948-41627446			3.04602e-06	0.152852	1.92093	7.30062e-05	4.44567e-05	0.00664578	KRT9
chr6:27230388_TAA/T<>ENSG00000124508	chr6:27230388_TAA/T	Enh	ENSG00000124508	BTN2A2	10385	27229551-27231131			0.000502673	0.0935594	1.97659	7.63092e-05	0.00226248	0.0069254	BTN2A2
chr7:45101855_C/T<>ENSG00000136270	chr7:45101855_C/T	NS	ENSG00000136270	TBRG4	9238		c.1537C>T	p.E513K	7.89886e-10	0.23846	-1.81965	7.71367e-05	4.47157e-08	0.00697936	TBRG4
chr17:35726665_G/A<>ENSG00000006125	chr17:35726665_G/A	Enh	ENSG00000006125	AP2B1	163	35725264-35727707			7.23725e-07	0.168566	1.94125	7.76905e-05	1.3675e-05	0.00700829	AP2B1
chr1:31960150_C/T<>ENSG00000184007	chr1:31960150_C/T	Enh	ENSG00000184007	PTP4A2	8073	31951539-31960600			5.76348e-06	0.145756	0.949709	7.85737e-05	7.27069e-05	0.00706668	PTP4A2
chr5:141957123_C/T<>ENSG00000013561	chr5:141957123_C/T	Enh	ENSG00000013561	RNF14	9604	141957113-141961605			0.000576985	0.0918695	-1.63158	8.08645e-05	0.00251318	0.0072022	RNF14
chr16:56452995_TA/T<>ENSG00000087263	chr16:56452995_TA/T	Enh	ENSG00000087263	OGFOD1	55239	56450018-56453010			4.97262e-07	0.172608	1.88701	8.04618e-05	9.96154e-06	0.0072022	OGFOD1
chr19:46851116_C/T<>ENSG00000042753	chr19:46851116_C/T	Enh	ENSG00000042753	AP2S1	1175	46848228-46851573			5.77741e-06	0.145729	-1.60341	8.10425e-05	7.2745e-05	0.0072022	AP2S1
chr19:46851234_A/G<>ENSG00000042753	chr19:46851234_A/G	Enh	ENSG00000042753	AP2S1	1175	46848228-46851573			5.77741e-06	0.145729	-1.60341	8.10425e-05	7.2745e-05	0.0072022
chr5:150762947_G/A<>ENSG00000132912	chr5:150762947_G/A	Enh	ENSG00000132912	DCTN4	51164	150761445-150765806			5.95035e-05	0.119066	1.92907	8.35483e-05	0.000426218	0.00735937	DCTN4
chr5:150764904_T/C<>ENSG00000132912	chr5:150764904_T/C	Enh	ENSG00000132912	DCTN4	51164	150761445-150765806			5.95035e-05	0.119066	1.92907	8.35483e-05	0.000426218	0.00735937
chr5:150790964_CA/C<>ENSG00000132912	chr5:150790964_CA/C	Enh	ENSG00000132912	DCTN4	51164	150788274-150791906			5.95035e-05	0.119066	1.92907	8.35483e-05	0.000426218	0.00735937
chr2:260360_T/G<>ENSG00000035115	chr2:260360_T/G	Enh	ENSG00000035115	SH3YL1	26751	260076-266709			2.18803e-06	0.156504	0.891046	8.4405e-05	3.42994e-05	0.00741304	SH3YL1
chr4:184732626_A/G<>ENSG00000151725	chr4:184732626_A/G	Enh	ENSG00000151725	CENPU	79682	184731708-184735026			8.59907e-10	0.237633	-1.16104	8.51629e-05	4.7182e-08	0.00745773	CENPU
chr11:57278994_C/T<>ENSG00000149136	chr11:57278994_C/T	Enh	ENSG00000149136	SSRP1	6749	57276679-57280759			5.81664e-11	0.263382	1.76673	8.68229e-05	5.26292e-09	0.00750206	SSRP1
chr11:57309643_CCT/C<>ENSG00000149136	chr11:57309643_CCT/C	Enh	ENSG00000149136	SSRP1	6749	57309072-57314166			5.81664e-11	0.263382	1.76673	8.68229e-05	5.26292e-09	0.00750206
chr11:57320358_C/T<>ENSG00000149136	chr11:57320358_C/T	Enh	ENSG00000149136	SSRP1	6749	57320133-57327239			5.81664e-11	0.263382	1.76673	8.68229e-05	5.26292e-09	0.00750206
chr13:27622554_G/T<>ENSG00000186184	chr13:27622554_G/T	Enh	ENSG00000186184	POLR1D	51082	27617883-27623193			1.31229e-06	0.162105	-1.58358	8.69216e-05	2.26132e-05	0.00750206	POLR1D
chr17:40482374_G/A<>ENSG00000131746	chr17:40482374_G/A	Both	ENSG00000131746	TNS4	84951	40478435-40502480	c.1544G>A	p.S515L	6.92904e-09	0.216984	-1.52423	8.64093e-05	2.87023e-07	0.00750206	TNS4
chr3:72968121_G/A<>ENSG00000163605	chr3:72968121_G/A	Enh	ENSG00000163605	PPP4R2	151987	72967169-72968806			0.000156072	0.107684	1.94682	8.78141e-05	0.000898193	0.00751413	PPP4R2
chr3:72968254_G/A<>ENSG00000163605	chr3:72968254_G/A	Enh	ENSG00000163605	PPP4R2	151987	72967169-72968806			0.000156072	0.107684	1.94682	8.78141e-05	0.000898193	0.00751413
chr3:72998567_CT/C<>ENSG00000163605	chr3:72998567_CT/C	Enh	ENSG00000163605	PPP4R2	151987	72995654-72999645			0.000156072	0.107684	1.94682	8.78141e-05	0.000898193	0.00751413
chr9:109342960_CA/C<>ENSG00000095203	chr9:109342960_CA/C	Enh	ENSG00000095203	EPB41L4B	54566	109342333-109346530			5.96896e-07	0.170644	-1.55801	9.03538e-05	1.1593e-05	0.00770942	EPB41L4B
chr3:17013775_A/G<>ENSG00000154822	chr3:17013775_A/G	Enh	ENSG00000154822	PLCL2	23228	17013104-17016660			6.24219e-09	0.218032	2.53625	9.37796e-05	2.61099e-07	0.00797899
chr19:49101460_G/A<>ENSG00000104852	chr19:49101460_G/A	NS	ENSG00000104852	SNRNP70	6625		c.464G>A	p.R155Q	5.8102e-05	0.119344	-2.75961	9.57356e-05	0.000419705	0.00812234	SNRNP70
chr1:204517561_G/A<>ENSG00000158615	chr1:204517561_G/A	Enh	ENSG00000158615	PPP1R15B	84919	204511108-204523051			0.000762304	0.0884386	1.96599	9.86162e-05	0.003127	0.0083431	PPP1R15B
chr2:172428646_GC/G<>ENSG00000091409	chr2:172428646_GC/G	Enh	ENSG00000091409	ITGA6	3655	172426667-172444543			0.000278563	0.100734	-1.60775	9.92194e-05	0.00141786	0.00837049	ITGA6
chr15:29732702_CT/C<>ENSG00000104067	chr15:29732702_CT/C	NS	ENSG00000104067	TJP1	7082		c.1849CT>C	p.S617X	9.59286e-06	0.140028	-1.8886	9.99593e-05	0.000108088	0.00840921	TJP1
chr6:35051825_A/G<>ENSG00000064995	chr6:35051825_A/G	Enh	ENSG00000064995	TAF11	6882	35042486-35052233			1.93665e-06	0.157845	2.60167	0.000103036	3.09008e-05	0.00864378	TAF11
chr6:30689369_C/T<>ENSG00000204569	chr6:30689369_C/T	Enh	ENSG00000204569	PPP1R10	5514	30678583-30692067			0.000272832	0.100985	1.93048	0.000104208	0.00139366	0.00865118	PPP1R10
chr6:30759834_CT/C<>ENSG00000204569	chr6:30759834_CT/C	Enh	ENSG00000204569	PPP1R10	5514	30757334-30771302			0.000272832	0.100985	1.93048	0.000104208	0.00139366	0.00865118
chr1:201212599_AG/A<>ENSG00000163395	chr1:201212599_AG/A	NS	ENSG00000163395	IGFN1	91156		c.7707AG>A	p.Q2569X	0.000184446	0.105689	1.94191	0.00010428	0.00102467	0.00865118	IGFN1
chr6:30602564_A/AC<>ENSG00000204569	chr6:30602564_A/AC	NS	ENSG00000204569	PPP1R10	5514		c.2084-2085A>AC	p.G695GX	0.000272832	0.100985	1.93048	0.000104208	0.00139366	0.00865118
chr5:154793829_G/GC<>ENSG00000155506	chr5:154793829_G/GC	Both	ENSG00000155506	LARP1	23367	154792384-154795442	c.667-668G>GC	p.A223AX	0.00213288	0.0755531	2.73074	0.000105183	0.0069881	0.00870201	LARP1
chr4:168504860_G/C<>ENSG00000181381	chr4:168504860_G/C	Enh	ENSG00000181381	DDX60L	91351	168502540-168504892			1.19709e-06	0.163107	-0.737822	0.00011097	2.08284e-05	0.00915548	DDX60L
chr5:150408034_C/T<>ENSG00000019582	chr5:150408034_C/T	Enh	ENSG00000019582	CD74	972	150404054-150417366			6.79321e-10	0.239926	1.75855	0.000111471	3.95048e-08	0.00917158	CD74
chr19:10516005_G/A<>ENSG00000129351	chr19:10516005_G/A	Enh	ENSG00000129351	ILF3	3609	10514602-10519829			0.000322158	0.0989755	1.91166	0.000113936	0.0015985	0.00934872	ILF3
chr7:3090780_G/A<>ENSG00000198286	chr7:3090780_G/A	Enh	ENSG00000198286	CARD11	84433	3090287-3096841			0.00113881	0.0834526	2.80954	0.00011448	0.00426593	0.00936765	CARD11
chr22:24552481_CT/C<>ENSG00000100028	chr22:24552481_CT/C	Enh	ENSG00000100028	SNRPD3	6634	24548988-24557934			0.000503005	0.0935513	1.92312	0.000115082	0.00226329	0.00939126	SNRPD3
chr11:67292622_TA/T<>ENSG00000172830	chr11:67292622_TA/T	Enh	ENSG00000172830	SSH3	54961	67292288-67293919			0.000735342	0.0888834	-1.60917	0.000115695	0.00303762	0.00941566	SSH3
chr2:45596004_GA/G<>ENSG00000068784	chr2:45596004_GA/G	Enh	ENSG00000068784	SRBD1	55133	45595345-45597108			7.4631e-07	0.168234	-1.5432	0.000116794	1.40662e-05	0.0094793	SRBD1
chr9:129776488_G/A<>ENSG00000136819	chr9:129776488_G/A	Enh	ENSG00000136819	C9orf78	51759	129776238-129778711			4.85313e-06	0.147677	2.60521	0.000121136	6.37468e-05	0.00980512	C9orf78
chr11:65478349_CA/C<>ENSG00000173039	chr11:65478349_CA/C	Enh	ENSG00000173039	RELA	5970	65470087-65510079			0.00175143	0.078048	1.74392	0.000124858	0.00595522	0.0100792
chr10:114373643_CA/C<>ENSG00000169129	chr10:114373643_CA/C	Enh	ENSG00000169129	AFAP1L2	84632	114372946-114377001			2.5216e-05	0.129017	1.86486	0.000125212	0.000222181	0.0100806	AFAP1L2
chr2:27089854_CT/C<>ENSG00000115234	chr2:27089854_CT/C	Enh	ENSG00000115234	SNX17	9784	27085081-27089890			2.56766e-06	0.15474	-1.54199	0.000129386	3.8779e-05	0.0102343	SNX17
chr3:171825530_C/T<>ENSG00000075651	chr3:171825530_C/T	Enh	ENSG00000075651	PLD1	5337	171824538-171826240			0.00278396	0.072158	-1.1012	0.000131366	0.00862847	0.0102343	PLD1
chr3:53841815_TAC/T<>ENSG00000056736	chr3:53841815_TAC/T	Enh	ENSG00000056736	IL17RB	55540	53841134-53847118			2.08217e-05	0.131214	1.54844	0.00013166	0.000192585	0.0102343	IL17RB
chr4:153496349_C/T<>ENSG00000121210	chr4:153496349_C/T	Enh	ENSG00000121210	TMEM131L	23240	153494557-153500434			0.00162439	0.078998	1.90896	0.000129721	0.00560147	0.0102343	TMEM131L
chr4:153496723_A/AT<>ENSG00000121210	chr4:153496723_A/AT	Enh	ENSG00000121210	TMEM131L	23240	153494557-153500434			0.00162439	0.078998	1.90896	0.000129721	0.00560147	0.0102343
chr5:135993159_C/T<>ENSG00000120708	chr5:135993159_C/T	Enh	ENSG00000120708	TGFBI	7045	135992635-135997674			7.26065e-12	0.282613	0.776788	0.000131906	9.70755e-10	0.0102343
chr5:53035052_TA/T<>ENSG00000164171	chr5:53035052_TA/T	Enh	ENSG00000164171	ITGA2	3673	53034248-53039157			1.08107e-08	0.212499	-1.46285	0.000129583	4.17769e-07	0.0102343	ITGA2
chr5:53039157_T/C<>ENSG00000164171	chr5:53039157_T/C	Enh	ENSG00000164171	ITGA2	3673	53034248-53039157			1.08107e-08	0.212499	-1.46285	0.000129583	4.17769e-07	0.0102343
chr5:160907248_G/A<>ENSG00000118322	chr5:160907248_G/A	Enh	ENSG00000118322	ATP10B	23120	160902305-160907274			7.34246e-06	0.14304	-1.53508	0.000131666	8.70626e-05	0.0102343	ATP10B
chr7:99072574_C/T<>ENSG00000196367	chr7:99072574_C/T	Enh	ENSG00000196367	TRRAP	8295	99072457-99073466			5.37264e-05	0.120258	1.88683	0.000131904	0.000396123	0.0102343	TRRAP
chr7:99073384_A/G<>ENSG00000196367	chr7:99073384_A/G	Enh	ENSG00000196367	TRRAP	8295	99072457-99073466			5.37264e-05	0.120258	1.88683	0.000131904	0.000396123	0.0102343
chr15:63859128_GA/G<>ENSG00000103657	chr15:63859128_GA/G	Enh	ENSG00000103657	HERC1	8925	63855743-63861587			0.00096412	0.0855272	-2.19548	0.000131495	0.00375822	0.0102343	HERC1
chr6:129454285_C/G<>ENSG00000196569	chr6:129454285_C/G	NS	ENSG00000196569	LAMA2	3908		c.6704C>G	p.S2235*	0.00188508	0.0771185	2.77502	0.00012863	0.00631713	0.0102343	LAMA2
chr5:160615870_G/A<>ENSG00000118322	chr5:160615870_G/A	NS	ENSG00000118322	ATP10B	23120		c.2621G>A	p.A874V	7.34246e-06	0.14304	-1.53508	0.000131666	8.70626e-05	0.0102343
chr2:240026202_C/T<>ENSG00000130414	chr2:240026202_C/T	Enh	ENSG00000130414	NDUFA10	4705	240023721-240026400			0.00158935	0.0792727	1.96374	0.000139351	0.00550856	0.0107011
chr4:87896524_G/A<>ENSG00000118785	chr4:87896524_G/A	Enh	ENSG00000118785	SPP1	6696	87895761-87897374			1.16514e-06	0.163402	1.8103	0.00013927	2.0331e-05	0.0107011	SPP1
chr7:51308115_C/G<>ENSG00000106078	chr7:51308115_C/G	Enh	ENSG00000106078	COBL	23242	51307895-51309458			6.73043e-05	0.117624	-1.92948	0.000138922	0.000467462	0.0107011	COBL
chr17:31937066_CT/C<>ENSG00000178691	chr17:31937066_CT/C	Enh	ENSG00000178691	SUZ12	23512	31936155-31939001			0.000164588	0.10705	1.89093	0.000139111	0.000937298	0.0107011	SUZ12
chr3:156588191_G/A<>ENSG00000163659	chr3:156588191_G/A	Enh	ENSG00000163659	TIPARP	25976	156586801-156588399			0.00296096	0.0713687	1.92685	0.000140001	0.00904784	0.0107235	TIPARP
chr2:210504411_T/C<>ENSG00000021826	chr2:210504411_T/C	Enh	ENSG00000021826	CPS1	1373	210503200-210504708			0.00025924	0.101601	2.64149	0.000142474	0.00133862	0.0108851
chr5:170334217_G/A<>ENSG00000043462	chr5:170334217_G/A	Enh	ENSG00000043462	LCP2	3937	170329710-170337841			2.94717e-07	0.178201	1.49232	0.000146878	6.33176e-06	0.011193	LCP2
chr7:103344275_T/G<>ENSG00000105819	chr7:103344275_T/G	Enh	ENSG00000105819	PMPCB	9512	103343324-103345532			2.20667e-05	0.130549	1.86173	0.0001483	0.000201241	0.0112142	PMPCB
chr17:75337716_G/A<>ENSG00000073350	chr17:75337716_G/A	Enh	ENSG00000073350	LLGL2	3993	75334636-75348999			2.22101e-08	0.205176	1.82316	0.000148654	7.42379e-07	0.0112142	LLGL2
chr17:66302156_AGAG/A<>ENSG00000154229	chr17:66302156_AGAG/A	Enh	ENSG00000154229	PRKCA	5578	66301780-66306498			9.04641e-05	0.114148	-1.54726	0.000148258	0.000588468	0.0112142	PRKCA
chr17:66523777_G/A<>ENSG00000154229	chr17:66523777_G/A	Enh	ENSG00000154229	PRKCA	5578	66522374-66525256			9.04641e-05	0.114148	-1.54726	0.000148258	0.000588468	0.0112142
chr18:2874388_CTG/C<>ENSG00000101605	chr18:2874388_CTG/C	Enh	ENSG00000101605	MYOM1	8736	2873966-2876443			6.63263e-10	0.240158	1.71583	0.000149463	3.89492e-08	0.0112187	MYOM1
chr18:3246321_C/T<>ENSG00000101605	chr18:3246321_C/T	Enh	ENSG00000101605	MYOM1	8736	3245036-3267125			6.63263e-10	0.240158	1.71583	0.000149463	3.89492e-08	0.0112187
chr11:65911097_GA/G<>ENSG00000174903	chr11:65911097_GA/G	Enh	ENSG00000174903	RAB1B	81876	65910045-65921408			0.00115672	0.0832576	1.90307	0.000150087	0.00431578	0.0112374	RAB1B
chr20:47333206_G/C<>ENSG00000101040	chr20:47333206_G/C	Enh	ENSG00000101040	ZMYND8	23613	47313684-47341677			5.26231e-05	0.1205	1.90727	0.000156251	0.000392237	0.0116407	ZMYND8
chr20:47338457_G/C<>ENSG00000101040	chr20:47338457_G/C	Enh	ENSG00000101040	ZMYND8	23613	47313684-47341677			5.26231e-05	0.1205	1.90727	0.000156251	0.000392237	0.0116407
chr11:34067087_G/A<>ENSG00000135372	chr11:34067087_G/A	Enh	ENSG00000135372	NAT10	55226	34067073-34068843			8.58438e-09	0.214828	-1.46296	0.000159775	3.43708e-07	0.0118737	NAT10
chr1:26500013_AT/A<>ENSG00000198830	chr1:26500013_AT/A	Enh	ENSG00000198830	HMGN2	3151	26499763-26502597			0.000200537	0.104687	1.85277	0.000161252	0.00109337	0.0119478	HMGN2
chr2:164694785_CA/C<>ENSG00000082438	chr2:164694785_CA/C	NS	ENSG00000082438	COBLL1	22837		c.2726CA>C	p.L909X	9.66121e-06	0.139948	-1.52118	0.00016157	0.000108694	0.0119478	COBLL1
chr8:133080683_C/T<>ENSG00000042832	chr8:133080683_C/T	Enh	ENSG00000042832	TG	7038	133080571-133083735			9.31175e-07	0.165838	2.53653	0.000162736	1.67393e-05	0.0119752	TG
chr11:85823751_C/CA<>ENSG00000137504	chr11:85823751_C/CA	Enh	ENSG00000137504	CREBZF	58487	85821217-85825024			4.85033e-06	0.147683	-1.82147	0.000162943	6.37468e-05	0.0119752	CREBZF
chr17:50199027_GA/G<>ENSG00000108821	chr17:50199027_GA/G	Enh	ENSG00000108821	COL1A1	1277	50171537-50213505			1.48825e-05	0.135049	1.8429	0.000163139	0.00014982	0.0119752	COL1A1
chr1:109372095_GA/G<>ENSG00000134243	chr1:109372095_GA/G	Enh	ENSG00000134243	SORT1	6272	109368481-109376652			0.00255077	0.0732757	-1.57592	0.000165797	0.00804731	0.0121108	SORT1
chr11:61779267_G/A<>ENSG00000124920	chr11:61779267_G/A	NS	ENSG00000124920	MYRF	745		c.1991G>A	p.R664H	0.00192539	0.0768507	1.89583	0.000167182	0.00642132	0.0121823	MYRF
chr2:233410984_CT/C<>ENSG00000077044	chr2:233410984_CT/C	Enh	ENSG00000077044	DGKD	8527	233407554-233411763			1.61009e-05	0.134153	1.82524	0.000168695	0.000159776	0.012233	DGKD
chr1:43990356_C/T<>ENSG00000117411	chr1:43990356_C/T	NS	ENSG00000117411	B4GALT2	8704		c.1027C>T	p.R343W	4.91991e-05	0.121284	1.85006	0.000168556	0.000373407	0.012233	B4GALT2
chr20:36111448_T/C<>ENSG00000088367	chr20:36111448_T/C	Enh	ENSG00000088367	EPB41L1	2036	36110382-36113600			2.00831e-12	0.294216	-1.37892	0.000173418	3.95703e-10	0.0125451	EPB41L1
chr6:33694403_TC/T<>ENSG00000096433	chr6:33694403_TC/T	Enh	ENSG00000096433	ITPR3	3710	33691336-33698566			0.00011832	0.110975	2.12905	0.000176831	0.000724272	0.0126394	ITPR3
chr11:62612946_G/T<>ENSG00000089597	chr11:62612946_G/T	Enh	ENSG00000089597	GANAB	23193	62610095-62615429			0.000788932	0.088014	1.87691	0.000176583	0.00321816	0.0126394	GANAB
chr11:62880433_TG/T<>ENSG00000089597	chr11:62880433_TG/T	Enh	ENSG00000089597	GANAB	23193	62878886-62884778			0.000788932	0.088014	1.87691	0.000176583	0.00321816	0.0126394
chr14:101818229_C/T<>ENSG00000078304	chr14:101818229_C/T	Enh	ENSG00000078304	PPP2R5C	5527	101807887-101830716			8.43399e-09	0.215006	1.73095	0.000176493	3.38592e-07	0.0126394	PPP2R5C
chr12:42313900_CT/C<>ENSG00000139168	chr12:42313900_CT/C	NS	ENSG00000139168	ZCRB1	85437		c.419CT>C	p.K140X	7.83139e-05	0.115846	-1.84804	0.000176797	0.000526222	0.0126394	ZCRB1
chr20:58459356_CTTT/C<>ENSG00000124164	chr20:58459356_CTTT/C	Enh	ENSG00000124164	VAPB	9217	58456645-58459465			2.37721e-07	0.180485	-1.51423	0.000180192	5.26591e-06	0.012849
chr5:5421101_C/T<>ENSG00000164151	chr5:5421101_C/T	Enh	ENSG00000164151	ICE1	23379	5418573-5424133			2.01114e-06	0.157431	-1.48677	0.000184097	3.18517e-05	0.0130962	ICE1
chr2:177542845_A/AT<>ENSG00000018510	chr2:177542845_A/AT	Enh	ENSG00000018510	AGPS	8540	177542176-177544673			3.56075e-07	0.176184	1.76803	0.000189698	7.47832e-06	0.0134309	AGPS
chr12:75975182_CT/C<>ENSG00000139289	chr12:75975182_CT/C	Enh	ENSG00000139289	PHLDA1	22822	75974008-75984226			1.37039e-07	0.186304	1.16482	0.000189696	3.32054e-06	0.0134309	PHLDA1
chr1:59545088_C/T<>ENSG00000172456	chr1:59545088_C/T	Enh	ENSG00000172456	FGGY	55277	59541360-59545949			0.00190748	0.076969	1.37728	0.000190855	0.00637865	0.0134809
chr15:40755434_C/T<>ENSG00000137824	chr15:40755434_C/T	Enh	ENSG00000137824	RMDN3	55177	40753583-40756256			0.00013024	0.109837	-1.52494	0.000191473	0.000781243	0.0134928	RMDN3
chr1:228371431_G/C<>ENSG00000154358	chr1:228371431_G/C	Both	ENSG00000154358	OBSCN	84033	228371297-228373860	c.23524G>C	p.G7842R	0.000246068	0.102229	1.89848	0.000193708	0.00128306	0.0136182	OBSCN
chr1:89836496_A/C<>ENSG00000171492	chr1:89836496_A/C	Enh	ENSG00000171492	LRRC8D	55144	89836065-89837981			0.0001601	0.10738	-1.53777	0.000196773	0.000915921	0.0136249	LRRC8D
chr1:89906178_TA/T<>ENSG00000171492	chr1:89906178_TA/T	Enh	ENSG00000171492	LRRC8D	55144	89900142-89913286			0.0001601	0.10738	-1.53777	0.000196773	0.000915921	0.0136249
chr2:20205356_G/A<>ENSG00000055917	chr2:20205356_G/A	Enh	ENSG00000055917	PUM2	23369	20205352-20226614			2.42501e-05	0.129466	1.8235	0.000197893	0.000215574	0.0136249	PUM2
chr2:28894147_A/T<>ENSG00000171103	chr2:28894147_A/T	Enh	ENSG00000171103	TRMT61B	55006	28893800-28897204			0.00116393	0.0831801	1.87328	0.00019641	0.00433863	0.0136249	TRMT61B
chr3:53197460_T/C<>ENSG00000163931	chr3:53197460_T/C	Enh	ENSG00000163931	TKT	7086	53195652-53197472			4.59856e-07	0.173447	1.76767	0.000196114	9.36886e-06	0.0136249	TKT
chr6:160392332_G/A<>ENSG00000146477	chr6:160392332_G/A	Enh	ENSG00000146477	SLC22A3	6581	160390828-160392550			5.4366e-07	0.171649	-1.40734	0.000194819	1.07771e-05	0.0136249	SLC22A3
chr14:64446852_GT/G<>ENSG00000126804	chr14:64446852_GT/G	Enh	ENSG00000126804	ZBTB1	22890	64444223-64448806			0.000113211	0.111498	-1.51474	0.000198808	0.000700821	0.0136249	ZBTB1
chr14:64501760_C/A<>ENSG00000126804	chr14:64501760_C/A	Enh	ENSG00000126804	ZBTB1	22890	64499777-64509722			0.000113211	0.111498	-1.51474	0.000198808	0.000700821	0.0136249
chr14:64504281_G/A<>ENSG00000126804	chr14:64504281_G/A	Enh	ENSG00000126804	ZBTB1	22890	64499777-64509722			0.000113211	0.111498	-1.51474	0.000198808	0.000700821	0.0136249
chr14:64724252_T/C<>ENSG00000126804	chr14:64724252_T/C	Enh	ENSG00000126804	ZBTB1	22890	64714139-64728181			0.000113211	0.111498	-1.51474	0.000198808	0.000700821	0.0136249
chr2:20260362_T/C<>ENSG00000055917	chr2:20260362_T/C	NS	ENSG00000055917	PUM2	23369		c.2330T>C	p.N777S	2.42501e-05	0.129466	1.8235	0.000197893	0.000215574	0.0136249
chr8:125018679_G/A<>ENSG00000104549	chr8:125018679_G/A	NS	ENSG00000104549	SQLE	6713		c.1396G>A	p.V466M	6.15311e-13	0.304716	-1.63816	0.000200277	1.61649e-10	0.0136943	SQLE
chr11:73780041_CT/C<>ENSG00000175581	chr11:73780041_CT/C	Enh	ENSG00000175581	MRPL48	51642	73778609-73781341			2.75977e-06	0.153944	-1.78536	0.000205596	4.10713e-05	0.0139624	MRPL48
chr11:73780819_GA/G<>ENSG00000175581	chr11:73780819_GA/G	Enh	ENSG00000175581	MRPL48	51642	73778609-73781341			2.75977e-06	0.153944	-1.78536	0.000205596	4.10713e-05	0.0139624
chr11:73874448_CA/C<>ENSG00000175581	chr11:73874448_CA/C	Enh	ENSG00000175581	MRPL48	51642	73872017-73877890			2.75977e-06	0.153944	-1.78536	0.000205596	4.10713e-05	0.0139624
chr15:44710836_GC/G<>ENSG00000137770	chr15:44710836_GC/G	Enh	ENSG00000137770	CTDSPL2	51496	44705643-44717291			0.00155341	0.0795607	1.8574	0.000207815	0.00541997	0.0140811	CTDSPL2
chr12:119593484_G/A<>ENSG00000111725	chr12:119593484_G/A	Enh	ENSG00000111725	PRKAB1	5564	119593482-119597007			0.000134158	0.109484	-1.53416	0.000209807	0.00080038	0.0141347	PRKAB1
chr12:119680759_G/T<>ENSG00000111725	chr12:119680759_G/T	Enh	ENSG00000111725	PRKAB1	5564	119678575-119688284			0.000134158	0.109484	-1.53416	0.000209807	0.00080038	0.0141347
chr20:38142742_C/T<>ENSG00000198959	chr20:38142742_C/T	Enh	ENSG00000198959	TGM2	7052	38139191-38172788			9.38828e-15	0.340519	0.625124	0.000210021	3.65155e-12	0.0141347	TGM2
chr1:15961824_C/T<>ENSG00000116809	chr1:15961824_C/T	Enh	ENSG00000116809	ZBTB17	7709	15961703-15967489			0.00223147	0.074979	1.84686	0.000212993	0.00722959	0.0142147	ZBTB17
chr1:15966907_C/CA<>ENSG00000116809	chr1:15966907_C/CA	Enh	ENSG00000116809	ZBTB17	7709	15961703-15967489			0.00223147	0.074979	1.84686	0.000212993	0.00722959	0.0142147
chr1:16350123_A/AT<>ENSG00000116809	chr1:16350123_A/AT	Enh	ENSG00000116809	ZBTB17	7709	16348199-16353742			0.00223147	0.074979	1.84686	0.000212993	0.00722959	0.0142147
chr11:12238099_TA/T<>ENSG00000133816	chr11:12238099_TA/T	Enh	ENSG00000133816	MICAL2	9645	12231420-12238539			8.83104e-08	0.19091	-1.45343	0.000214059	2.26439e-06	0.0142147	MICAL2
chr11:12087094_A/G<>ENSG00000133816	chr11:12087094_A/G	Enh	ENSG00000133816	MICAL2	9645	12083526-12092799			8.83104e-08	0.19091	-1.45343	0.000214059	2.26439e-06	0.0142147
chr1:66368039_C/A<>ENSG00000184588	chr1:66368039_C/A	NS	ENSG00000184588	PDE4B	5142		c.1636C>A	p.L546I	0.00290523	0.0716122	2.15425	0.000213197	0.00891496	0.0142147
chr9:130716027_C/T<>ENSG00000130713	chr9:130716027_C/T	Enh	ENSG00000130713	EXOSC2	23404	130712093-130716466			2.98308e-05	0.127082	1.80982	0.000215123	0.000251168	0.0142538	EXOSC2
chr2:160374944_TG/T<>ENSG00000153250	chr2:160374944_TG/T	Enh	ENSG00000153250	RBMS1	5937	160363400-160382920			0.00100556	0.0850037	1.84499	0.000218406	0.00388733	0.0142924	RBMS1
chr2:160583115_T/C<>ENSG00000153250	chr2:160583115_T/C	Enh	ENSG00000153250	RBMS1	5937	160582033-160585907			0.00100556	0.0850037	1.84499	0.000218406	0.00388733	0.0142924
chr4:168586346_GT/G<>ENSG00000129116	chr4:168586346_GT/G	Enh	ENSG00000129116	PALLD	23022	168583459-168590128			0.00174805	0.0780724	1.83898	0.000223341	0.00594643	0.0142924	PALLD
chr4:168551652_AT/A<>ENSG00000129116	chr4:168551652_AT/A	Enh	ENSG00000129116	PALLD	23022	168548921-168552603			0.00174805	0.0780724	1.83898	0.000223341	0.00594643	0.0142924
chr4:168588411_ATT/A<>ENSG00000129116	chr4:168588411_ATT/A	Enh	ENSG00000129116	PALLD	23022	168583459-168590128			0.00174805	0.0780724	1.83898	0.000223341	0.00594643	0.0142924
chr4:168588698_G/A<>ENSG00000129116	chr4:168588698_G/A	Enh	ENSG00000129116	PALLD	23022	168583459-168590128			0.00174805	0.0780724	1.83898	0.000223341	0.00594643	0.0142924
chr4:168766556_G/A<>ENSG00000129116	chr4:168766556_G/A	Enh	ENSG00000129116	PALLD	23022	168764818-168768122			0.00174805	0.0780724	1.83898	0.000223341	0.00594643	0.0142924
chr4:168854413_C/T<>ENSG00000129116	chr4:168854413_C/T	Enh	ENSG00000129116	PALLD	23022	168852461-168861635			0.00174805	0.0780724	1.83898	0.000223341	0.00594643	0.0142924
chr4:168858704_C/T<>ENSG00000129116	chr4:168858704_C/T	Enh	ENSG00000129116	PALLD	23022	168852461-168861635			0.00174805	0.0780724	1.83898	0.000223341	0.00594643	0.0142924
chr4:168885318_T/TG<>ENSG00000129116	chr4:168885318_T/TG	Enh	ENSG00000129116	PALLD	23022	168877269-168888825			0.00174805	0.0780724	1.83898	0.000223341	0.00594643	0.0142924
chr4:168885424_A/C<>ENSG00000129116	chr4:168885424_A/C	Enh	ENSG00000129116	PALLD	23022	168877269-168888825			0.00174805	0.0780724	1.83898	0.000223341	0.00594643	0.0142924
chr6:11211267_CG/C<>ENSG00000111859	chr6:11211267_CG/C	Enh	ENSG00000111859	NEDD9	4739	11205799-11225663			5.74386e-05	0.119478	1.81374	0.000221019	0.000415615	0.0142924	NEDD9
chr6:11226255_GT/G<>ENSG00000111859	chr6:11226255_GT/G	Enh	ENSG00000111859	NEDD9	4739	11225783-11226359			5.74386e-05	0.119478	1.81374	0.000221019	0.000415615	0.0142924
chr6:11275565_C/T<>ENSG00000111859	chr6:11275565_C/T	Enh	ENSG00000111859	NEDD9	4739	11275038-11278863			5.74386e-05	0.119478	1.81374	0.000221019	0.000415615	0.0142924
chr6:11318824_TAA/T<>ENSG00000111859	chr6:11318824_TAA/T	Enh	ENSG00000111859	NEDD9	4739	11315338-11319696			5.74386e-05	0.119478	1.81374	0.000221019	0.000415615	0.0142924
chr6:11353387_C/T<>ENSG00000111859	chr6:11353387_C/T	Enh	ENSG00000111859	NEDD9	4739	11353198-11355200			5.74386e-05	0.119478	1.81374	0.000221019	0.000415615	0.0142924
chr19:29668987_G/T<>ENSG00000105176	chr19:29668987_G/T	Enh	ENSG00000105176	URI1	8725	29660734-29677952			1.11004e-07	0.188517	-1.44176	0.000231364	2.76347e-06	0.0147428	URI1
chr19:29964627_A/AT<>ENSG00000105176	chr19:29964627_A/AT	Enh	ENSG00000105176	URI1	8725	29963632-29966464			1.11004e-07	0.188517	-1.44176	0.000231364	2.76347e-06	0.0147428
chr14:61567152_A/C<>ENSG00000100644	chr14:61567152_A/C	Enh	ENSG00000100644	HIF1A	3091	61551079-61578305			0.00184275	0.0774058	-2.57147	0.000235886	0.00620631	0.014999
chr6:149127791_A/G<>ENSG00000055208	chr6:149127791_A/G	Enh	ENSG00000055208	TAB2	23118	149127331-149131551			1.80892e-05	0.132824	-1.78179	0.000240118	0.000174455	0.0152358	TAB2
chr16:81487012_G/A<>ENSG00000153815	chr16:81487012_G/A	Enh	ENSG00000153815	CMIP	80790	81485395-81487601			0.00290676	0.0716054	-1.54524	0.00024754	0.00891496	0.0155096
chr16:81553876_GC/G<>ENSG00000153815	chr16:81553876_GC/G	Enh	ENSG00000153815	CMIP	80790	81547701-81555190			0.00290676	0.0716054	-1.54524	0.00024754	0.00891496	0.0155096
chr16:81572070_A/C<>ENSG00000153815	chr16:81572070_A/C	Enh	ENSG00000153815	CMIP	80790	81571814-81574127			0.00290676	0.0716054	-1.54524	0.00024754	0.00891496	0.0155096
chr16:81668099_AG/A<>ENSG00000153815	chr16:81668099_AG/A	Enh	ENSG00000153815	CMIP	80790	81666683-81668799			0.00290676	0.0716054	-1.54524	0.00024754	0.00891496	0.0155096
chr16:81677918_C/T<>ENSG00000153815	chr16:81677918_C/T	Enh	ENSG00000153815	CMIP	80790	81675307-81678906			0.00290676	0.0716054	-1.54524	0.00024754	0.00891496	0.0155096
chr2:20575570_C/T<>ENSG00000143878	chr2:20575570_C/T	Enh	ENSG00000143878	RHOB	388	20566865-20581348			2.4321e-05	0.129432	0.838535	0.00024988	0.000215947	0.015591	RHOB
chr4:139158570_C/T<>ENSG00000109381	chr4:139158570_C/T	Enh	ENSG00000109381	ELF2	1998	139156416-139161123			0.000613764	0.0911103	2.54557	0.00024982	0.00263725	0.015591	ELF2
chr18:23594700_AT/A<>ENSG00000141458	chr18:23594700_AT/A	Enh	ENSG00000141458	NPC1	4864	23592336-23595226			0.000154719	0.107787	-1.79344	0.000257898	0.000891435	0.0159913	NPC1
chr17:77317486_C/T<>ENSG00000184640	chr17:77317486_C/T	Enh	ENSG00000184640	2009-09-01	10801	77315401-77317575			0.000727953	0.0890081	-2.0894	0.000261362	0.00301292	0.0161726	2009-09-01
chr5:80656618_G/A<>ENSG00000113318	chr5:80656618_G/A	Enh	ENSG00000113318	MSH3	4437	80652841-80656635			7.58999e-05	0.116214	-1.47303	0.000265104	0.000513933	0.0163703	MSH3
chr8:31107541_T/C<>ENSG00000165392	chr8:31107541_T/C	Enh	ENSG00000165392	WRN	7486	31106198-31108134			7.62127e-12	0.282171	-1.60108	0.000270527	1.0055e-09	0.0166061	WRN
chr8:31108066_G/A<>ENSG00000165392	chr8:31108066_G/A	Enh	ENSG00000165392	WRN	7486	31106198-31108134			7.62127e-12	0.282171	-1.60108	0.000270527	1.0055e-09	0.0166061
chr12:105218852_C/T<>ENSG00000136044	chr12:105218852_C/T	Enh	ENSG00000136044	APPL2	55198	105218291-105224820			2.63681e-11	0.27076	-1.3645	0.000271141	2.70445e-09	0.0166061	APPL2
chr12:105256284_CTT/C<>ENSG00000136044	chr12:105256284_CTT/C	Enh	ENSG00000136044	APPL2	55198	105253265-105258386			2.63681e-11	0.27076	-1.3645	0.000271141	2.70445e-09	0.0166061
chr4:16084349_A/G<>ENSG00000007062	chr4:16084349_A/G	Enh	ENSG00000007062	PROM1	8842	16082000-16084380			0.000182509	0.105815	1.87579	0.000279647	0.0010156	0.0170068	PROM1
chr13:46160194_G/T<>ENSG00000136167	chr13:46160194_G/T	Enh	ENSG00000136167	LCP1	3936	46159525-46162582			1.86163e-06	0.158279	1.46267	0.000280522	2.99752e-05	0.0170068	LCP1
chr13:46181937_C/T<>ENSG00000136167	chr13:46181937_C/T	Enh	ENSG00000136167	LCP1	3936	46163888-46185703			1.86163e-06	0.158279	1.46267	0.000280522	2.99752e-05	0.0170068
chr19:10616347_C/G<>ENSG00000129347	chr19:10616347_C/G	Enh	ENSG00000129347	KRI1	65095	10615226-10619345			1.40696e-05	0.135688	-1.81064	0.000278649	0.000143657	0.0170068	KRI1
chr19:14518238_C/G<>ENSG00000132002	chr19:14518238_C/G	Both	ENSG00000132002	DNAJB1	3337	14512508-14524550	c.112C>G	p.E38Q	0.00319762	0.0703821	-1.87764	0.000278976	0.00962082	0.0170068	DNAJB1
chr5:157862243_T/C<>ENSG00000113282	chr5:157862243_T/C	Enh	ENSG00000113282	CLINT1	9685	157860063-157862812			0.00260148	0.0730244	1.81931	0.000283495	0.00817028	0.017049	CLINT1
chr5:157862407_G/T<>ENSG00000113282	chr5:157862407_G/T	Enh	ENSG00000113282	CLINT1	9685	157860063-157862812			0.00260148	0.0730244	1.81931	0.000283495	0.00817028	0.017049
chr9:33230080_T/G<>ENSG00000107262	chr9:33230080_T/G	Enh	ENSG00000107262	BAG1	573	33226507-33237474			0.00104385	0.0845383	1.82139	0.000282996	0.00399162	0.017049	BAG1
chr9:33264256_G/A<>ENSG00000107262	chr9:33264256_G/A	Both	ENSG00000107262	BAG1	573	33262686-33266282	c.419G>A	p.A140V	0.00104385	0.0845383	1.82139	0.000282996	0.00399162	0.017049
chr10:96672099_G/C<>ENSG00000077147	chr10:96672099_G/C	Enh	ENSG00000077147	TM9SF3	56889	96670120-96678173			0.00229502	0.0746219	1.93779	0.000286209	0.00739441	0.0171777	TM9SF3
chr1:54886770_A/AC<>ENSG00000116133	chr1:54886770_A/AC	Enh	ENSG00000116133	DHCR24	1718	54882270-54890116			5.94694e-07	0.170684	-1.33225	0.000291553	1.15577e-05	0.0174617	DHCR24
chr17:30379664_A/AC<>ENSG00000108587	chr17:30379664_A/AC	Enh	ENSG00000108587	GOSR1	9527	30376029-30381201			0.0001677	0.106826	-1.79423	0.000292107	0.000952038	0.0174617	GOSR1
chr12:53079375_G/A<>ENSG00000167778	chr12:53079375_G/A	Enh	ENSG00000167778	SPRYD3	84926	53078473-53081499			1.9197e-05	0.132144	-1.46795	0.000294125	0.000181596	0.0175473	SPRYD3
chr1:22831376_G/A<>ENSG00000133216	chr1:22831376_G/A	Enh	ENSG00000133216	EPHB2	2048	22824738-22833128			1.33162e-11	0.277065	-1.32092	0.000295082	1.53387e-09	0.0175694	EPHB2
chr3:141436503_AT/A<>ENSG00000177311	chr3:141436503_AT/A	Enh	ENSG00000177311	ZBTB38	253461	141435935-141437611			0.000351827	0.0979074	-1.18989	0.000298425	0.00171192	0.0177332	ZBTB38
chr20:34002185_C/T<>ENSG00000125970	chr20:34002185_C/T	Enh	ENSG00000125970	RALY	22913	34001317-34002200			2.95731e-17	0.386662	-1.51682	0.000310789	2.46024e-14	0.0184313	RALY
chr1:37999211_C/T<>ENSG00000183431	chr1:37999211_C/T	Enh	ENSG00000183431	SF3A3	10946	37994511-38008164			9.69304e-10	0.236465	-1.90146	0.000314622	5.26855e-08	0.0186218	SF3A3
chr12:62434808_CT/C<>ENSG00000061987	chr12:62434808_CT/C	Enh	ENSG00000061987	MON2	23041	62434400-62436350			0.00309783	0.0707892	1.81577	0.000318789	0.00938183	0.0187941	MON2
chr12:62319087_C/T<>ENSG00000061987	chr12:62319087_C/T	Enh	ENSG00000061987	MON2	23041	62319070-62319514			0.00309783	0.0707892	1.81577	0.000318789	0.00938183	0.0187941
chr2:233423810_AC/A<>ENSG00000085978	chr2:233423810_AC/A	Enh	ENSG00000085978	ATG16L1	55054	233412596-233430949			0.00024018	0.102521	-1.47519	0.000321865	0.00126107	0.0188947	ATG16L1
chr4:26873861_G/A<>ENSG00000109689	chr4:26873861_G/A	Enh	ENSG00000109689	STIM2	57620	26872576-26874930			0.00162523	0.0789914	1.80069	0.00032365	0.00560243	0.0188947	STIM2
chr4:26879850_T/G<>ENSG00000109689	chr4:26879850_T/G	Enh	ENSG00000109689	STIM2	57620	26876890-26880444			0.00162523	0.0789914	1.80069	0.00032365	0.00560243	0.0188947
chr4:26992723_G/A<>ENSG00000109689	chr4:26992723_G/A	Enh	ENSG00000109689	STIM2	57620	26991734-26995090			0.00162523	0.0789914	1.80069	0.00032365	0.00560243	0.0188947
chr10:79939069_G/A<>ENSG00000122359	chr10:79939069_G/A	Enh	ENSG00000122359	ANXA11	311	79936375-79940228			5.63373e-05	0.119704	2.04814	0.000321821	0.000411022	0.0188947
chr19:49555019_G/A<>ENSG00000104870	chr19:49555019_G/A	Enh	ENSG00000104870	FCGRT	2217	49552498-49558200			2.76398e-08	0.202936	-1.68699	0.000324589	8.80621e-07	0.0189127	FCGRT
chr15:74857008_GCT/G<>ENSG00000140497	chr15:74857008_GCT/G	Enh	ENSG00000140497	SCAMP2	10066	74856549-74858760			0.00330897	0.0699422	1.80331	0.000328358	0.0098942	0.0190951	SCAMP2
chr2:190810953_C/T<>ENSG00000115419	chr2:190810953_C/T	Enh	ENSG00000115419	GLS	2744	190807139-190813550			3.06594e-05	0.126766	2.44657	0.000335627	0.000256202	0.0192193	GLS
chr12:122526631_GA/G<>ENSG00000184445	chr12:122526631_GA/G	Enh	ENSG00000184445	KNTC1	9735	122523145-122528795			1.96089e-08	0.206449	-1.39968	0.000333845	6.74246e-07	0.0192193	KNTC1
chr12:122501696_GT/G<>ENSG00000184445	chr12:122501696_GT/G	Enh	ENSG00000184445	KNTC1	9735	122498881-122502828			1.96089e-08	0.206449	-1.39968	0.000333845	6.74246e-07	0.0192193
chr17:64264139_C/T<>ENSG00000258890	chr17:64264139_C/T	Enh	ENSG00000258890	CEP95	90799	64259490-64265750			6.0005e-06	0.145305	-1.72482	0.000332329	7.49412e-05	0.0192193	CEP95
chr20:47277981_GT/G<>ENSG00000101040	chr20:47277981_GT/G	Enh	ENSG00000101040	ZMYND8	23613	47272367-47279746			0.000102585	0.112664	-1.48296	0.000335178	0.000651328	0.0192193
chr20:47279043_GC/G<>ENSG00000101040	chr20:47279043_GC/G	Enh	ENSG00000101040	ZMYND8	23613	47272367-47279746			0.000102585	0.112664	-1.48296	0.000335178	0.000651328	0.0192193
chr20:47302415_C/T<>ENSG00000101040	chr20:47302415_C/T	Enh	ENSG00000101040	ZMYND8	23613	47302267-47306320			0.000102585	0.112664	-1.48296	0.000335178	0.000651328	0.0192193
chr20:47326589_G/T<>ENSG00000101040	chr20:47326589_G/T	Enh	ENSG00000101040	ZMYND8	23613	47313684-47341677			0.000102585	0.112664	-1.48296	0.000335178	0.000651328	0.0192193
chr6:160431998_A/G<>ENSG00000146477	chr6:160431998_A/G	Enh	ENSG00000146477	SLC22A3	6581	160430306-160432661			9.13728e-07	0.166043	1.21159	0.000348305	1.64553e-05	0.0198256
chr11:130164272_G/A<>ENSG00000149418	chr11:130164272_G/A	Enh	ENSG00000149418	ST14	6768	130159165-130164675			9.74445e-09	0.213549	-1.36674	0.000348863	3.80491e-07	0.0198256	ST14
chr11:130183123_AT/A<>ENSG00000149418	chr11:130183123_AT/A	Enh	ENSG00000149418	ST14	6768	130177567-130184171			9.74445e-09	0.213549	-1.36674	0.000348863	3.80491e-07	0.0198256
chr18:10482443_C/T<>ENSG00000154856	chr18:10482443_C/T	Enh	ENSG00000154856	APCDD1	147495	10481575-10484085			4.53092e-07	0.173606	-1.39528	0.000348209	9.24992e-06	0.0198256	APCDD1
chr1:70220847_CA/C<>ENSG00000116754	chr1:70220847_CA/C	Enh	ENSG00000116754	SRSF11	9295	70219728-70223779			4.6721e-05	0.121886	1.75358	0.000352519	0.000358811	0.0199576	SRSF11
chr1:70220828_C/T<>ENSG00000116754	chr1:70220828_C/T	Enh	ENSG00000116754	SRSF11	9295	70219728-70223779			4.6721e-05	0.121886	1.75358	0.000352519	0.000358811	0.0199576
chr17:82230693_C/T<>ENSG00000141551	chr17:82230693_C/T	Enh	ENSG00000141551	CSNK1D	1453	82227486-82233853			0.000572553	0.0919641	-1.47728	0.000357432	0.00249998	0.0201976	CSNK1D
chr19:38676477_G/C<>ENSG00000130669	chr19:38676477_G/C	Enh	ENSG00000130669	PAK4	10298	38673895-38715876			0.000514211	0.0932816	2.5514	0.000359048	0.00230265	0.0202507	PAK4
chr13:110249788_TA/T<>ENSG00000187498	chr13:110249788_TA/T	Enh	ENSG00000187498	COL4A1	1282	110242625-110252114			4.431e-07	0.173845	1.69992	0.000363352	9.07069e-06	0.020455	COL4A1
chr14:94397152_T/G<>ENSG00000197249	chr14:94397152_T/G	Enh	ENSG00000197249	SERPINA1	5265	94384033-94399250			1.22521e-07	0.187481	1.66987	0.000365734	3.01509e-06	0.0205504	SERPINA1
chr15:63815693_AT/A<>ENSG00000103657	chr15:63815693_AT/A	Enh	ENSG00000103657	HERC1	8925	63815488-63816528			0.0023475	0.0743342	-1.48019	0.000374479	0.00752651	0.020924
chr15:63763227_C/T<>ENSG00000103657	chr15:63763227_C/T	Enh	ENSG00000103657	HERC1	8925	63763131-63766120			0.0023475	0.0743342	-1.48019	0.000374479	0.00752651	0.020924
chr15:63675040_G/A<>ENSG00000103657	chr15:63675040_G/A	NS	ENSG00000103657	HERC1	8925		c.7148G>A	p.A2383V	0.0023475	0.0743342	-1.48019	0.000374479	0.00752651	0.020924
chr8:38651444_C/T<>ENSG00000077782	chr8:38651444_C/T	Enh	ENSG00000077782	FGFR1	2260	38650018-38652241			0.000370304	0.0972858	1.77118	0.000375979	0.00178013	0.0209315	FGFR1
chr14:64410222_C/CT<>ENSG00000100714	chr14:64410222_C/CT	Enh	ENSG00000100714	MTHFD1	4522	64409749-64410970			4.87962e-10	0.243132	1.60785	0.000376011	3.04641e-08	0.0209315	MTHFD1
chr2:46875162_G/T<>ENSG00000068724	chr2:46875162_G/T	Enh	ENSG00000068724	TTC7A	57217	46870277-46879511			4.02268e-06	0.149767	1.71849	0.000381174	5.54419e-05	0.0211012	TTC7A
chr2:47055739_C/T<>ENSG00000068724	chr2:47055739_C/T	Enh	ENSG00000068724	TTC7A	57217	47055338-47059785			4.02268e-06	0.149767	1.71849	0.000381174	5.54419e-05	0.0211012
chr8:120846830_C/T<>ENSG00000172164	chr8:120846830_C/T	Enh	ENSG00000172164	SNTB1	6641	120844666-120848180			0.000133208	0.109569	1.90399	0.000380278	0.00079566	0.0211012	SNTB1
chr3:129555399_G/T<>ENSG00000004399	chr3:129555399_G/T	Enh	ENSG00000004399	PLXND1	23129	129553401-129555531			0.00189296	0.0770657	1.48153	0.000399659	0.00633837	0.0220431	PLXND1
chr3:129557309_G/A<>ENSG00000004399	chr3:129557309_G/A	Enh	ENSG00000004399	PLXND1	23129	129556329-129562973			0.00189296	0.0770657	1.48153	0.000399659	0.00633837	0.0220431
chr12:19283542_C/T<>ENSG00000052126	chr12:19283542_C/T	NS	ENSG00000052126	PLEKHA5	54477		c.1558C>T	p.R520*	3.26413e-08	0.201227	-1.37682	0.000406788	9.91455e-07	0.022395	PLEKHA5
chr7:128830510_C/T<>ENSG00000128591	chr7:128830510_C/T	Enh	ENSG00000128591	FLNC	2318	128826479-128838389			0.000949677	0.0857148	2.0333	0.000408377	0.00371546	0.0224413	FLNC
chr11:102431170_TA/T<>ENSG00000152558	chr11:102431170_TA/T	Enh	ENSG00000152558	TMEM123	114908	102429326-102431969			0.000204465	0.104454	-1.73606	0.000412927	0.00110953	0.0226497	TMEM123
chr7:99563249_G/A<>ENSG00000198556	chr7:99563249_G/A	Enh	ENSG00000198556	ZNF789	285989	99557047-99564924			0.000205335	0.104404	1.75235	0.000414416	0.00111264	0.0226801	ZNF789
chr14:55589308_C/CT<>ENSG00000126777	chr14:55589308_C/CT	Enh	ENSG00000126777	KTN1	3895	55585487-55589497			0.000169679	0.106686	2.43418	0.000414995	0.000960445	0.0226801
chr8:38466418_A/T<>ENSG00000077782	chr8:38466418_A/T	Enh	ENSG00000077782	FGFR1	2260	38464331-38469269			0.000404942	0.0961982	1.79645	0.000417216	0.00190806	0.0227599
chr4:168839671_G/A<>ENSG00000129116	chr4:168839671_G/A	Enh	ENSG00000129116	PALLD	23022	168839309-168845440			0.00301931	0.0711186	0.74619	0.000427013	0.00918956	0.0231678
chr7:120857189_T/C<>ENSG00000106025	chr7:120857189_T/C	Enh	ENSG00000106025	TSPAN12	23554	120856064-120859543			6.03687e-05	0.118897	0.755977	0.000426254	0.000430882	0.0231678	TSPAN12
chr9:89428479_C/T<>ENSG00000187742	chr9:89428479_C/T	Enh	ENSG00000187742	SECISBP2	79048	89417489-89430409			0.000559015	0.0922577	-2.45326	0.000426763	0.00245375	0.0231678	SECISBP2
chr16:328393_TA/T<>ENSG00000007392	chr16:328393_TA/T	Enh	ENSG00000007392	LUC7L	55692	323758-329105			0.000444495	0.0950623	1.45954	0.000433631	0.00205657	0.0234843	LUC7L
chr11:18385523_G/A<>ENSG00000134333	chr11:18385523_G/A	Enh	ENSG00000134333	LDHA	3939	18382568-18385599			0.000404122	0.0962229	2.44609	0.000437809	0.00190539	0.0236678	LDHA
chr19:6060214_G/A<>ENSG00000160633	chr19:6060214_G/A	Enh	ENSG00000160633	SAFB	6294	6055600-6069359			0.000280076	0.100668	-1.73258	0.000438741	0.00142386	0.0236754	SAFB
chr14:50774297_G/A<>ENSG00000100503	chr14:50774297_G/A	Enh	ENSG00000100503	NIN	51199	50773922-50776798			2.01067e-05	0.131615	1.6996	0.000447321	0.000187122	0.0239657	NIN
chr14:50791927_A/G<>ENSG00000100503	chr14:50791927_A/G	Enh	ENSG00000100503	NIN	51199	50784629-50793592			2.01067e-05	0.131615	1.6996	0.000447321	0.000187122	0.0239657
chr14:50793533_TA/T<>ENSG00000100503	chr14:50793533_TA/T	Enh	ENSG00000100503	NIN	51199	50784629-50793592			2.01067e-05	0.131615	1.6996	0.000447321	0.000187122	0.0239657
chr14:50835251_TA/T<>ENSG00000100503	chr14:50835251_TA/T	Enh	ENSG00000100503	NIN	51199	50834626-50836189			2.01067e-05	0.131615	1.6996	0.000447321	0.000187122	0.0239657
chr3:194692066_G/A<>ENSG00000041802	chr3:194692066_G/A	Enh	ENSG00000041802	LSG1	55341	194685179-194692544			4.70992e-07	0.173191	-1.76548	0.000449334	9.53736e-06	0.0240277	LSG1
chr17:75337716_G/A<>ENSG00000177885	chr17:75337716_G/A	Enh	ENSG00000177885	GRB2	2885	75334636-75348999			0.000654617	0.0903174	-1.79794	0.000451255	0.00277497	0.0240277	GRB2
chr13:110886789_C/T<>ENSG00000088448	chr13:110886789_C/T	Enh	ENSG00000088448	ANKRD10	55608	110886453-110888400			9.25234e-05	0.113883	-1.77216	0.000472635	0.00059987	0.0250088	ANKRD10
chr10:43394690_TA/T<>ENSG00000169813	chr10:43394690_TA/T	Enh	ENSG00000169813	HNRNPF	3185	43392518-43410859			0.00248912	0.0735878	2.00667	0.000477055	0.00789022	0.0251597	HNRNPF
chr19:54200766_G/A<>ENSG00000179820	chr19:54200766_G/A	Enh	ENSG00000179820	MYADM	91663	54199642-54211777			3.43564e-05	0.125451	-1.55121	0.000477168	0.000280365	0.0251597	MYADM
chr1:107830207_CTTT/C<>ENSG00000134215	chr1:107830207_CTTT/C	Enh	ENSG00000134215	VAV3	10451	107824881-107830916			1.82867e-05	0.1327	-1.40919	0.000484452	0.000175254	0.0253651	VAV3
chr1:107943727_C/T<>ENSG00000134215	chr1:107943727_C/T	Enh	ENSG00000134215	VAV3	10451	107940201-107944544			1.82867e-05	0.1327	-1.40919	0.000484452	0.000175254	0.0253651
chr1:108051578_A/G<>ENSG00000134215	chr1:108051578_A/G	Enh	ENSG00000134215	VAV3	10451	108048801-108053968			1.82867e-05	0.1327	-1.40919	0.000484452	0.000175254	0.0253651
chr14:91880638_C/A<>ENSG00000165929	chr14:91880638_C/A	Enh	ENSG00000165929	TC2N	123036	91880106-91881523			6.98321e-05	0.117192	1.70118	0.000483245	0.000481353	0.0253651	TC2N
chr17:65042736_CA/C<>ENSG00000120063	chr17:65042736_CA/C	Enh	ENSG00000120063	GNA13	10672	65038593-65043228			0.00151983	0.0798356	1.73508	0.000487056	0.00532776	0.025457	GNA13
chr8:86508382_C/G<>ENSG00000123124	chr8:86508382_C/G	Enh	ENSG00000123124	WWP1	11059	86507058-86509640			0.000925017	0.0860416	1.79465	0.000492921	0.00363737	0.0256739	WWP1
chr2:127050493_A/G<>ENSG00000136717	chr2:127050493_A/G	Enh	ENSG00000136717	BIN1	274	127049727-127051308			2.56213e-05	0.128834	1.68676	0.000505073	0.000225036	0.0260031	BIN1
chr2:127051055_C/T<>ENSG00000136717	chr2:127051055_C/T	Enh	ENSG00000136717	BIN1	274	127049727-127051308			2.56213e-05	0.128834	1.68676	0.000505073	0.000225036	0.0260031
chr2:127082177_C/T<>ENSG00000136717	chr2:127082177_C/T	Enh	ENSG00000136717	BIN1	274	127071103-127099518			2.56213e-05	0.128834	1.68676	0.000505073	0.000225036	0.0260031
chr2:127105724_A/G<>ENSG00000136717	chr2:127105724_A/G	Enh	ENSG00000136717	BIN1	274	127099957-127108523			2.56213e-05	0.128834	1.68676	0.000505073	0.000225036	0.0260031
chr16:15966824_AT/A<>ENSG00000103222	chr16:15966824_AT/A	Enh	ENSG00000103222	ABCC1	4363	15958315-15968113			3.44654e-07	0.176532	-1.65319	0.000504127	7.26393e-06	0.0260031	ABCC1
chr16:16006428_A/G<>ENSG00000103222	chr16:16006428_A/G	Enh	ENSG00000103222	ABCC1	4363	16003754-16009502			3.44654e-07	0.176532	-1.65319	0.000504127	7.26393e-06	0.0260031
chr3:170047703_C/T<>ENSG00000173890	chr3:170047703_C/T	Enh	ENSG00000173890	GPR160	26996	170043311-170051133			6.18929e-06	0.144958	-1.67956	0.000515891	7.69142e-05	0.026411	GPR160
chr2:44170948_CT/C<>ENSG00000138032	chr2:44170948_CT/C	Enh	ENSG00000138032	PPM1B	5495	44166855-44172043			0.0004582	0.0946917	-1.73026	0.000520903	0.00210955	0.0264515	PPM1B
chr10:34697485_C/T<>ENSG00000148498	chr10:34697485_C/T	Enh	ENSG00000148498	PARD3	56288	34695902-34703245			5.27161e-05	0.120479	1.70155	0.000521981	0.000392442	0.0264515	PARD3
chr10:34720968_C/T<>ENSG00000148498	chr10:34720968_C/T	Enh	ENSG00000148498	PARD3	56288	34718952-34722056			5.27161e-05	0.120479	1.70155	0.000521981	0.000392442	0.0264515
chr6:7585664_G/A<>ENSG00000096696	chr6:7585664_G/A	NS	ENSG00000096696	DSP	1832		c.8402G>A	p.R2801H	0.00025793	0.101662	-1.43194	0.000519926	0.001333	0.0264515	DSP
chr7:27102973_AGT/A<>ENSG00000253293	chr7:27102973_AGT/A	Enh	ENSG00000253293	HOXA10	3206	27095068-27181321			6.25835e-05	0.118475	-1.70645	0.00052834	0.000441326	0.0266385	HOXA10
chr7:27106040_A/G<>ENSG00000253293	chr7:27106040_A/G	Enh	ENSG00000253293	HOXA10	3206	27095068-27181321			6.25835e-05	0.118475	-1.70645	0.00052834	0.000441326	0.0266385
chr7:27133304_TA/T<>ENSG00000253293	chr7:27133304_TA/T	Enh	ENSG00000253293	HOXA10	3206	27095068-27181321			6.25835e-05	0.118475	-1.70645	0.00052834	0.000441326	0.0266385
chr11:65478349_CA/C<>ENSG00000173442	chr11:65478349_CA/C	Enh	ENSG00000173442	EHBP1L1	254102	65470087-65510079			0.00150115	0.0799912	1.56599	0.000533463	0.00528048	0.0268441
chr15:48541955_C/T<>ENSG00000166147	chr15:48541955_C/T	Enh	ENSG00000166147	FBN1	2200	48540729-48543657			0.000131573	0.109716	1.71736	0.00053421	0.000787465	0.0268441
chr8:47959449_C/CG<>ENSG00000253729	chr8:47959449_C/CG	Enh	ENSG00000253729	PRKDC	5591	47958872-47962399			3.13286e-11	0.269159	1.55543	0.000536557	3.10682e-09	0.0268718	PRKDC
chr3:61563053_G/A<>ENSG00000144724	chr3:61563053_G/A	Enh	ENSG00000144724	PTPRG	5793	61558987-61565256			8.21517e-06	0.141777	1.66789	0.000543437	9.4958e-05	0.0271709	PTPRG
chr12:1489313_G/T<>ENSG00000082805	chr12:1489313_G/T	Enh	ENSG00000082805	ERC1	23085	1488612-1489792			5.23608e-05	0.120558	-1.41284	0.000546488	0.000391942	0.027278	ERC1
chr5:32274733_GA/G<>ENSG00000150712	chr5:32274733_GA/G	Enh	ENSG00000150712	MTMR12	54545	32272851-32279200			0.00230261	0.0745799	-1.43631	0.000557776	0.00740878	0.0275657	MTMR12
chr5:32308321_CA/C<>ENSG00000150712	chr5:32308321_CA/C	Enh	ENSG00000150712	MTMR12	54545	32307159-32310600			0.00230261	0.0745799	-1.43631	0.000557776	0.00740878	0.0275657
chr5:32308608_CT/C<>ENSG00000150712	chr5:32308608_CT/C	Enh	ENSG00000150712	MTMR12	54545	32307159-32310600			0.00230261	0.0745799	-1.43631	0.000557776	0.00740878	0.0275657
chr5:32313728_C/T<>ENSG00000150712	chr5:32313728_C/T	Enh	ENSG00000150712	MTMR12	54545	32311054-32315352			0.00230261	0.0745799	-1.43631	0.000557776	0.00740878	0.0275657
chr8:117954737_TG/T<>ENSG00000182197	chr8:117954737_TG/T	Enh	ENSG00000182197	EXT1	2131	117954041-117960073			0.000114551	0.111359	1.71316	0.000556271	0.00070674	0.0275657	EXT1
chr8:118016235_TA/T<>ENSG00000182197	chr8:118016235_TA/T	Enh	ENSG00000182197	EXT1	2131	118014272-118022069			0.000114551	0.111359	1.71316	0.000556271	0.00070674	0.0275657
chr22:37576611_G/A<>ENSG00000100079	chr22:37576611_G/A	Enh	ENSG00000100079	LGALS2	3957	37573759-37583249			1.65845e-06	0.159546	2.31232	0.000561825	2.7201e-05	0.0277201	LGALS2
chr3:172068074_C/T<>ENSG00000075420	chr3:172068074_C/T	Enh	ENSG00000075420	FNDC3B	64778	172064570-172068293			2.47527e-06	0.155145	-1.89291	0.000586068	3.76215e-05	0.0284554	FNDC3B
chr6:37106342_TA/T<>ENSG00000137200	chr6:37106342_TA/T	Enh	ENSG00000137200	CMTR1	23070	37100976-37108212			0.0017242	0.0782459	-1.7239	0.000583064	0.00588277	0.0284554	CMTR1
chr6:37491159_G/A<>ENSG00000137200	chr6:37491159_G/A	Enh	ENSG00000137200	CMTR1	23070	37489384-37491488			0.0017242	0.0782459	-1.7239	0.000583064	0.00588277	0.0284554
chr6:42777728_T/C<>ENSG00000112624	chr6:42777728_T/C	Enh	ENSG00000112624	BICRAL	23506	42773403-42777843			0.000112749	0.111547	-1.41111	0.000587179	0.000698681	0.0284554	BICRAL
chr9:137233487_G/A<>ENSG00000177239	chr9:137233487_G/A	Enh	ENSG00000177239	MAN1B1	11253	137233372-137243238			1.17878e-05	0.137697	2.39254	0.000578902	0.000126264	0.0284554	MAN1B1
chr11:64865216_C/T<>ENSG00000110047	chr11:64865216_C/T	Enh	ENSG00000110047	EHD1	10938	64846748-64867357			0.000666982	0.0900869	1.71408	0.00057983	0.00281543	0.0284554	EHD1
chr11:64886532_G/A<>ENSG00000110047	chr11:64886532_G/A	Enh	ENSG00000110047	EHD1	10938	64884929-64886670			0.000666982	0.0900869	1.71408	0.00057983	0.00281543	0.0284554
chr12:7971308_TTC/T<>ENSG00000059804	chr12:7971308_TTC/T	Enh	ENSG00000059804	SLC2A3	6515	7969000-7973399			0.000668179	0.0900648	1.71071	0.000581594	0.00282008	0.0284554	SLC2A3
chr22:41284353_A/C<>ENSG00000100401	chr22:41284353_A/C	Enh	ENSG00000100401	RANGAP1	5905	41284287-41292353			5.19737e-06	0.146912	1.37145	0.00058619	6.72962e-05	0.0284554	RANGAP1
chr9:3263011_C/T<>ENSG00000080298	chr9:3263011_C/T	NS	ENSG00000080298	RFX3	5991		c.1529C>T	p.R510H	1.19828e-06	0.163096	-1.64651	0.000585636	2.08284e-05	0.0284554	RFX3
chr6:42829519_G/A<>ENSG00000112624	chr6:42829519_G/A	NS	ENSG00000112624	BICRAL	23506		c.1186G>A	p.A396T	0.000112749	0.111547	-1.41111	0.000587179	0.000698681	0.0284554
chr6:129651029_C/CT<>ENSG00000146376	chr6:129651029_C/CT	Enh	ENSG00000146376	ARHGAP18	93663	129650209-129652483			0.00207022	0.0759316	1.97632	0.000593281	0.00681478	0.0284766	ARHGAP18
chr9:33027248_C/T<>ENSG00000086062	chr9:33027248_C/T	Enh	ENSG00000086062	B4GALT1	2683	33023377-33027580			0.00240196	0.0740421	-1.72961	0.000595223	0.00767074	0.0284766	B4GALT1
chr9:33136878_G/A<>ENSG00000086062	chr9:33136878_G/A	Enh	ENSG00000086062	B4GALT1	2683	33133698-33146569			0.00240196	0.0740421	-1.72961	0.000595223	0.00767074	0.0284766
chr9:33143392_C/T<>ENSG00000086062	chr9:33143392_C/T	Enh	ENSG00000086062	B4GALT1	2683	33133698-33146569			0.00240196	0.0740421	-1.72961	0.000595223	0.00767074	0.0284766
chr10:77862698_A/G<>ENSG00000151208	chr10:77862698_A/G	Enh	ENSG00000151208	DLG5	9231	77861840-77870466			4.66594e-06	0.148115	-1.66036	0.000589223	6.19966e-05	0.0284766	DLG5
chr11:16956007_CA/C<>ENSG00000166689	chr11:16956007_CA/C	Enh	ENSG00000166689	PLEKHA7	144100	16952757-16957685			0.000307766	0.0995287	-1.41919	0.000593358	0.00154032	0.0284766	PLEKHA7
chr12:53624041_GA/G<>ENSG00000094914	chr12:53624041_GA/G	Enh	ENSG00000094914	AAAS	8086	53622654-53627614			9.25374e-05	0.113881	-1.10934	0.00062054	0.00059987	0.0294993
chr1:207049644_G/A<>ENSG00000123836	chr1:207049644_G/A	Enh	ENSG00000123836	PFKFB2	5208	207048085-207057800			1.67616e-05	0.133694	-1.39189	0.000626414	0.000165292	0.0295907	PFKFB2
chr1:207050301_GAA/G<>ENSG00000123836	chr1:207050301_GAA/G	Enh	ENSG00000123836	PFKFB2	5208	207048085-207057800			1.67616e-05	0.133694	-1.39189	0.000626414	0.000165292	0.0295907
chr2:170013342_C/T<>ENSG00000144357	chr2:170013342_C/T	Enh	ENSG00000144357	UBR3	130507	170013096-170014943			5.23599e-05	0.120559	-1.38959	0.000625087	0.000391942	0.0295907	UBR3
chr5:151085270_A/C<>ENSG00000145901	chr5:151085270_A/C	Enh	ENSG00000145901	TNIP1	10318	151074484-151088058			2.86575e-12	0.291027	1.49519	0.000625884	5.22649e-10	0.0295907	TNIP1
chr1:39883733_G/A<>ENSG00000043514	chr1:39883733_G/A	Enh	ENSG00000043514	TRIT1	54802	39882162-39884287			6.6614e-05	0.117745	1.71881	0.000628397	0.000462882	0.0296376	TRIT1
chr4:169100348_CT/C<>ENSG00000154447	chr4:169100348_CT/C	Enh	ENSG00000154447	SH3RF1	57630	169098082-169101692			6.28357e-11	0.262657	-1.51551	0.000645153	5.50254e-09	0.0300026	SH3RF1
chr4:169221311_TA/T<>ENSG00000154447	chr4:169221311_TA/T	Enh	ENSG00000154447	SH3RF1	57630	169220494-169227745			6.28357e-11	0.262657	-1.51551	0.000645153	5.50254e-09	0.0300026
chr4:169165637_CGG/C<>ENSG00000154447	chr4:169165637_CGG/C	Enh	ENSG00000154447	SH3RF1	57630	169163749-169165935			6.28357e-11	0.262657	-1.51551	0.000645153	5.50254e-09	0.0300026
chr4:169201985_C/T<>ENSG00000154447	chr4:169201985_C/T	Enh	ENSG00000154447	SH3RF1	57630	169200488-169203160			6.28357e-11	0.262657	-1.51551	0.000645153	5.50254e-09	0.0300026
chr4:169249153_G/A<>ENSG00000154447	chr4:169249153_G/A	Enh	ENSG00000154447	SH3RF1	57630	169248261-169257999			6.28357e-11	0.262657	-1.51551	0.000645153	5.50254e-09	0.0300026
chr4:169271407_A/G<>ENSG00000154447	chr4:169271407_A/G	Enh	ENSG00000154447	SH3RF1	57630	169266800-169272996			6.28357e-11	0.262657	-1.51551	0.000645153	5.50254e-09	0.0300026
chr10:77832191_CA/C<>ENSG00000151208	chr10:77832191_CA/C	Enh	ENSG00000151208	DLG5	9231	77831754-77833300			5.02309e-06	0.147293	-1.37263	0.000640719	6.55211e-05	0.0300026
chr10:77908520_C/T<>ENSG00000151208	chr10:77908520_C/T	Enh	ENSG00000151208	DLG5	9231	77906265-77912463			5.02309e-06	0.147293	-1.37263	0.000640719	6.55211e-05	0.0300026
chr10:77948780_C/T<>ENSG00000151208	chr10:77948780_C/T	Enh	ENSG00000151208	DLG5	9231	77948255-77950521			5.02309e-06	0.147293	-1.37263	0.000640719	6.55211e-05	0.0300026
chr1:159912827_G/A<>ENSG00000158710	chr1:159912827_G/A	Enh	ENSG00000158710	TAGLN2	8407	159908210-159926755			4.36572e-06	0.148856	1.65149	0.000668609	5.8949e-05	0.0309971	TAGLN2
chr1:159921848_C/A<>ENSG00000158710	chr1:159921848_C/A	Enh	ENSG00000158710	TAGLN2	8407	159908210-159926755			4.36572e-06	0.148856	1.65149	0.000668609	5.8949e-05	0.0309971
chr2:230864317_C/T<>ENSG00000135916	chr2:230864317_C/T	Enh	ENSG00000135916	ITM2C	81618	230863960-230875261			1.41771e-11	0.276489	-1.50089	0.000676639	1.60223e-09	0.0311513	ITM2C
chr19:57747373_C/A<>ENSG00000083828	chr19:57747373_C/A	Enh	ENSG00000083828	ZNF586	54807	57746172-57748001			0.00125557	0.0822324	1.42401	0.000678174	0.00459078	0.0311513	ZNF586
chr19:57809646_TAA/T<>ENSG00000083828	chr19:57809646_TAA/T	Enh	ENSG00000083828	ZNF586	54807	57809604-57816830			0.00125557	0.0822324	1.42401	0.000678174	0.00459078	0.0311513
chr19:57809657_AAAG/A<>ENSG00000083828	chr19:57809657_AAAG/A	Enh	ENSG00000083828	ZNF586	54807	57809604-57816830			0.00125557	0.0822324	1.42401	0.000678174	0.00459078	0.0311513
chr19:57821438_A/AT<>ENSG00000083828	chr19:57821438_A/AT	Enh	ENSG00000083828	ZNF586	54807	57818119-57821449			0.00125557	0.0822324	1.42401	0.000678174	0.00459078	0.0311513
chr3:93927251_G/A<>ENSG00000184500	chr3:93927251_G/A	NS	ENSG00000184500	PROS1	5627		c.233G>A	p.T78M	0.000203694	0.1045	2.35529	0.000678013	0.00110644	0.0311513	PROS1
chr1:167627540_AT/A<>ENSG00000197965	chr1:167627540_AT/A	Enh	ENSG00000197965	MPZL1	9019	167626529-167634599			9.74464e-08	0.189881	-1.34371	0.000690559	2.45452e-06	0.0314075	MPZL1
chr1:167719683_A/G<>ENSG00000197965	chr1:167719683_A/G	Enh	ENSG00000197965	MPZL1	9019	167718602-167723680			9.74464e-08	0.189881	-1.34371	0.000690559	2.45452e-06	0.0314075
chr1:167722978_GA/G<>ENSG00000197965	chr1:167722978_GA/G	Enh	ENSG00000197965	MPZL1	9019	167718602-167723680			9.74464e-08	0.189881	-1.34371	0.000690559	2.45452e-06	0.0314075
chr13:99543085_G/A<>ENSG00000125304	chr13:99543085_G/A	Enh	ENSG00000125304	TM9SF2	9375	99541623-99544023			3.96696e-09	0.222565	-1.31159	0.000685083	1.79466e-07	0.0314075	TM9SF2
chr14:65228340_CA/C<>ENSG00000033170	chr14:65228340_CA/C	Enh	ENSG00000033170	FUT8	2530	65224429-65232808			7.58136e-05	0.116227	1.65471	0.000691093	0.000513561	0.0314075	FUT8
chr2:230229823_C/CT<>ENSG00000079263	chr2:230229823_C/CT	Enh	ENSG00000079263	SP140	11262	230229715-230231102			0.00180026	0.0777007	1.68934	0.000701751	0.00608463	0.0315094	SP140
chr4:56531003_C/A<>ENSG00000174780	chr4:56531003_C/A	Enh	ENSG00000174780	SRP72	6731	56530000-56531359			4.93543e-05	0.121247	1.65643	0.000699303	0.000374205	0.0315094	SRP72
chr9:36190473_CT/C<>ENSG00000122705	chr9:36190473_CT/C	Enh	ENSG00000122705	CLTA	1211	36189717-36192764			0.00207114	0.0759259	1.69998	0.000700099	0.00681649	0.0315094	CLTA
chr17:41688778_C/G<>ENSG00000141698	chr17:41688778_C/G	Enh	ENSG00000141698	NT5C3B	115024	41687368-41693428			2.61991e-05	0.128577	-1.65379	0.000701076	0.000227497	0.0315094	NT5C3B
chr17:75532609_CG/C<>ENSG00000266714	chr17:75532609_CG/C	Enh	ENSG00000266714	MYO15B	80022	75530200-75533160			3.38427e-12	0.289529	1.48738	0.000699034	5.82503e-10	0.0315094	MYO15B
chr17:75533003_CT/C<>ENSG00000266714	chr17:75533003_CT/C	Enh	ENSG00000266714	MYO15B	80022	75530200-75533160			3.38427e-12	0.289529	1.48738	0.000699034	5.82503e-10	0.0315094
chr17:75612089_GT/G<>ENSG00000266714	chr17:75612089_GT/G	Enh	ENSG00000266714	MYO15B	80022	75608550-75618399			3.38427e-12	0.289529	1.48738	0.000699034	5.82503e-10	0.0315094
chr10:80413509_C/T<>ENSG00000122378	chr10:80413509_C/T	Enh	ENSG00000122378	FAM213A	84293	80406379-80417111			2.11638e-06	0.15687	-1.34179	0.000706269	3.33246e-05	0.0316647	FAM213A
chr1:16146780_C/T<>ENSG00000142627	chr1:16146780_C/T	Enh	ENSG00000142627	EPHA2	1969	16142928-16160392			0.000810617	0.0876785	-1.67073	0.000711492	0.00329182	0.0318512	EPHA2
chr16:66526685_G/A<>ENSG00000166548	chr16:66526685_G/A	Enh	ENSG00000166548	TK2	7084	66515001-66527445			0.00117461	0.0830659	0.687719	0.00071643	0.00437108	0.0320244	TK2
chr1:32336342_C/T<>ENSG00000121774	chr1:32336342_C/T	Enh	ENSG00000121774	KHDRBS1	10657	32331831-32340441			2.84962e-05	0.12761	1.64538	0.000723419	0.00024259	0.0322886	KHDRBS1
chr1:107898103_TA/T<>ENSG00000134215	chr1:107898103_TA/T	Enh	ENSG00000134215	VAV3	10451	107894306-107900844			2.66054e-05	0.1284	-1.63633	0.000744023	0.000230025	0.0326777
chr1:108000573_C/T<>ENSG00000134215	chr1:108000573_C/T	Enh	ENSG00000134215	VAV3	10451	108000367-108001521			2.66054e-05	0.1284	-1.63633	0.000744023	0.000230025	0.0326777
chr4:127783339_G/GT<>ENSG00000164070	chr4:127783339_G/GT	Enh	ENSG00000164070	HSPA4L	22824	127781089-127785346			0.000589199	0.0916122	1.37663	0.000743447	0.00255332	0.0326777	HSPA4L
chr15:63497555_GA/G<>ENSG00000140455	chr15:63497555_GA/G	Enh	ENSG00000140455	USP3	9960	63495064-63507433			4.41959e-05	0.122532	-1.64442	0.000741108	0.000343174	0.0326777	USP3
chr15:63583120_GA/G<>ENSG00000140455	chr15:63583120_GA/G	Enh	ENSG00000140455	USP3	9960	63582290-63583765			4.41959e-05	0.122532	-1.64442	0.000741108	0.000343174	0.0326777
chr17:3889447_TC/T<>ENSG00000074356	chr17:3889447_TC/T	Enh	ENSG00000074356	NCBP3	55421	3885070-3896001			0.0010608	0.0843377	1.67324	0.000735777	0.00403477	0.0326777	NCBP3
chr17:3895146_A/G<>ENSG00000074356	chr17:3895146_A/G	Enh	ENSG00000074356	NCBP3	55421	3885070-3896001			0.0010608	0.0843377	1.67324	0.000735777	0.00403477	0.0326777
chr17:45410259_C/T<>ENSG00000184922	chr17:45410259_C/T	Enh	ENSG00000184922	FMNL1	752	45404145-45417459			8.11416e-05	0.115429	1.70263	0.000742261	0.000540385	0.0326777	FMNL1
chr11:9526990_AT/A<>ENSG00000166478	chr11:9526990_AT/A	Enh	ENSG00000166478	ZNF143	7702	9526803-9528452			0.000134926	0.109417	-1.3883	0.000755039	0.000804322	0.0330595	ZNF143
chr3:37925388_C/A<>ENSG00000144677	chr3:37925388_C/A	Enh	ENSG00000144677	CTDSPL	10217	37922211-37925466			1.93312e-06	0.157865	-1.45214	0.000757553	3.08757e-05	0.0331087	CTDSPL
chr6:33274260_A/G<>ENSG00000237441	chr6:33274260_A/G	Enh	ENSG00000237441	RGL2	5863	33270941-33279315			2.53893e-05	0.128938	-1.36716	0.000762796	0.000223511	0.0331087	RGL2
chr6:33314817_TG/T<>ENSG00000237441	chr6:33314817_TG/T	Enh	ENSG00000237441	RGL2	5863	33311698-33324672			2.53893e-05	0.128938	-1.36716	0.000762796	0.000223511	0.0331087
chr6:33576676_A/C<>ENSG00000237441	chr6:33576676_A/C	Enh	ENSG00000237441	RGL2	5863	33576673-33581063			2.53893e-05	0.128938	-1.36716	0.000762796	0.000223511	0.0331087
chr12:6869283_C/T<>ENSG00000111669	chr12:6869283_C/T	Both	ENSG00000111669	TPI1	7167	6866004-6874482	c.350C>T	p.A117V	0.00309899	0.0707844	1.69084	0.00076085	0.00938251	0.0331087	TPI1
chr12:6869683_T/C<>ENSG00000111669	chr12:6869683_T/C	Enh	ENSG00000111669	TPI1	7167	6866004-6874482			0.00309899	0.0707844	1.69084	0.00076085	0.00938251	0.0331087
chr8:21961642_AT/A<>ENSG00000130227	chr8:21961642_AT/A	Enh	ENSG00000130227	XPO7	23039	21958572-21961739			1.31651e-06	0.16207	1.59282	0.000766474	2.2672e-05	0.0332202	XPO7
chr15:89785869_TA/T<>ENSG00000140521	chr15:89785869_TA/T	Enh	ENSG00000140521	POLG	5428	89780513-89786366			0.000120842	0.110725	1.36196	0.000778074	0.000736788	0.0336256	POLG
chr12:121800541_C/G<>ENSG00000139725	chr12:121800541_C/G	Enh	ENSG00000139725	RHOF	54509	121783752-121808231			0.000135543	0.109362	1.72208	0.000779354	0.000806713	0.0336324	RHOF
chr6:30793476_T/A<>ENSG00000137312	chr6:30793476_T/A	Enh	ENSG00000137312	FLOT1	10211	30792801-30794908			7.87135e-06	0.142258	1.66181	0.000785297	9.19061e-05	0.0337389	FLOT1
chr8:60926706_C/CGCA<>ENSG00000171316	chr8:60926706_C/CGCA	Enh	ENSG00000171316	CHD7	55636	60925121-60930441			0.000211291	0.104061	1.66971	0.000786329	0.00113915	0.0337389	CHD7
chr11:62399216_CA/C<>ENSG00000162174	chr11:62399216_CA/C	Enh	ENSG00000162174	ASRGL1	80150	62394448-62403278			0.000231416	0.102968	1.65742	0.00078968	0.00122515	0.0338342	ASRGL1
chr6:27889172_G/A<>ENSG00000278828	chr6:27889172_G/A	Enh	ENSG00000278828	HIST1H3H	8357	27887548-27899412			5.13366e-07	0.172266	1.5892	0.000809098	1.02636e-05	0.0345181	HIST1H3H
chr8:86507105_C/T<>ENSG00000176623	chr8:86507105_C/T	Both	ENSG00000176623	RMDN1	51115	86507058-86509640	c.137C>T	p.G46E	0.00138886	0.0809679	1.68066	0.000825663	0.00496657	0.0351746	RMDN1
chr22:31091812_GC/G<>ENSG00000183963	chr22:31091812_GC/G	NS	ENSG00000183963	SMTN	6525		c.1598GC>G	p.A533X	1.13177e-09	0.23495	-1.52152	0.000836261	6.04194e-08	0.0355755	SMTN
chr2:84907993_G/A<>ENSG00000186854	chr2:84907993_G/A	Enh	ENSG00000186854	TRABD2A	129293	84904181-84909818			0.00087623	0.0867141	-1.39446	0.000839354	0.00349012	0.0356081	TRABD2A
chr11:74443721_GA/G<>ENSG00000175538	chr11:74443721_GA/G	Enh	ENSG00000175538	KCNE3	10008	74442386-74444921			2.38255e-08	0.204458	-1.29542	0.000839404	7.85847e-07	0.0356081	KCNE3
chr11:71248346_G/A<>ENSG00000162105	chr11:71248346_G/A	Enh	ENSG00000162105	SHANK2	22941	71245397-71248940			0.00158349	0.0793192	-1.3881	0.000849505	0.00549872	0.0359856	SHANK2
chr19:1271982_C/T<>ENSG00000167470	chr19:1271982_C/T	Enh	ENSG00000167470	MIDN	90007	1236311-1277405			1.51335e-05	0.134859	-1.88544	0.000857246	0.000151533	0.0362389	MIDN
chr19:39479390_G/A<>ENSG00000105197	chr19:39479390_G/A	Enh	ENSG00000105197	TIMM50	92609	39479372-39482240			4.89783e-08	0.19704	-1.83836	0.000857904	1.37089e-06	0.0362389	TIMM50
chr12:14566962_G/A<>ENSG00000070019	chr12:14566962_G/A	Enh	ENSG00000070019	GUCY2C	2984	14566729-14569351			1.79859e-06	0.158657	-1.82921	0.000865413	2.90697e-05	0.0364835
chr14:104984849_G/A<>ENSG00000185567	chr14:104984849_G/A	Enh	ENSG00000185567	AHNAK2	113146	104984232-104986923			1.46294e-09	0.232434	1.25664	0.000866131	7.51522e-08	0.0364835	AHNAK2
chr15:78034742_G/T<>ENSG00000136381	chr15:78034742_G/T	Enh	ENSG00000136381	IREB2	3658	78031801-78041400			0.00283486	0.0719261	-1.38358	0.000871162	0.00874279	0.0365412	IREB2
chr15:78037767_AT/A<>ENSG00000136381	chr15:78037767_AT/A	Enh	ENSG00000136381	IREB2	3658	78031801-78041400			0.00283486	0.0719261	-1.38358	0.000871162	0.00874279	0.0365412
chr15:78308047_G/A<>ENSG00000136381	chr15:78308047_G/A	Enh	ENSG00000136381	IREB2	3658	78307981-78308877			0.00283486	0.0719261	-1.38358	0.000871162	0.00874279	0.0365412
chr2:200468155_C/T<>ENSG00000196141	chr2:200468155_C/T	Enh	ENSG00000196141	SPATS2L	26010	200465815-200470768			3.44472e-06	0.15149	1.32685	0.00087301	4.88244e-05	0.0365675	SPATS2L
chr2:237492359_A/T<>ENSG00000115648	chr2:237492359_A/T	Enh	ENSG00000115648	MLPH	79083	237485737-237493459			4.83627e-05	0.121484	-1.17334	0.000886323	0.000368835	0.0369304	MLPH
chr8:125527713_GAA/G<>ENSG00000173334	chr8:125527713_GAA/G	Enh	ENSG00000173334	TRIB1	10221	125524895-125529661			0.00246941	0.0736892	-1.68372	0.000884314	0.00784016	0.0369304	TRIB1
chr2:43212711_G/A<>ENSG00000152518	chr2:43212711_G/A	Enh	ENSG00000152518	ZFP36L2	678	43212001-43214000			0.00112317	0.0836252	1.3905	0.000898859	0.00421632	0.0373888	ZFP36L2
chr12:109968990_C/T<>ENSG00000139437	chr12:109968990_C/T	Enh	ENSG00000139437	TCHP	84260	109966280-109969085			0.000862244	0.0869136	1.66009	0.000900131	0.00345047	0.0373898	TCHP
chr9:33027248_C/T<>ENSG00000122692	chr9:33027248_C/T	Enh	ENSG00000122692	SMU1	55234	33023377-33027580			0.000320875	0.0990238	1.64579	0.000911664	0.00159447	0.0377119	SMU1
chr9:33136878_G/A<>ENSG00000122692	chr9:33136878_G/A	Enh	ENSG00000122692	SMU1	55234	33133698-33146569			0.000320875	0.0990238	1.64579	0.000911664	0.00159447	0.0377119
chr9:33143392_C/T<>ENSG00000122692	chr9:33143392_C/T	Enh	ENSG00000122692	SMU1	55234	33133698-33146569			0.000320875	0.0990238	1.64579	0.000911664	0.00159447	0.0377119
chr2:97848714_GA/G<>ENSG00000075568	chr2:97848714_GA/G	Enh	ENSG00000075568	TMEM131	23505	97848026-97850829			0.000327206	0.0987871	-1.37172	0.000925796	0.00161603	0.0380283	TMEM131
chr2:97811175_AT/A<>ENSG00000075568	chr2:97811175_AT/A	NS	ENSG00000075568	TMEM131	23505		c.1920AT>A	p.K640X	0.000327206	0.0987871	-1.37172	0.000925796	0.00161603	0.0380283
chr3:40190390_G/A<>ENSG00000170011	chr3:40190390_G/A	NS	ENSG00000170011	MYRIP	25924		c.1592G>A	p.R531Q	5.46414e-06	0.146352	-1.32439	0.000924685	6.98146e-05	0.0380283	MYRIP
chr15:34049504_GA/G<>ENSG00000169857	chr15:34049504_GA/G	Enh	ENSG00000169857	AVEN	57099	34046427-34049829			0.00168134	0.0785635	1.6511	0.000932802	0.00575742	0.0382168	AVEN
chr10:5809254_CA/C<>ENSG00000057608	chr10:5809254_CA/C	Enh	ENSG00000057608	GDI2	2665	5808881-5815735			0.00171418	0.0783194	-1.65593	0.000938912	0.00585382	0.0383099	GDI2
chr10:5839944_GT/G<>ENSG00000057608	chr10:5839944_GT/G	Enh	ENSG00000057608	GDI2	2665	5839938-5842574			0.00171418	0.0783194	-1.65593	0.000938912	0.00585382	0.0383099
chr10:5844090_TA/T<>ENSG00000057608	chr10:5844090_TA/T	Enh	ENSG00000057608	GDI2	2665	5843141-5847358			0.00171418	0.0783194	-1.65593	0.000938912	0.00585382	0.0383099
chr6:75753114_A/AT<>ENSG00000112701	chr6:75753114_A/AT	Enh	ENSG00000112701	SENP6	26054	75747917-75754896			2.12274e-05	0.130993	1.59976	0.000954134	0.000195432	0.038878
chr2:218403313_C/T<>ENSG00000127837	chr2:218403313_C/T	Enh	ENSG00000127837	AAMP	14	218393793-218408219			8.22444e-05	0.11527	1.61338	0.000956932	0.000546598	0.0388862	AAMP
chr11:70896526_G/C<>ENSG00000162105	chr11:70896526_G/C	NS	ENSG00000162105	SHANK2	22941		c.1149G>C	p.I383M	0.0017497	0.0780605	1.74285	0.000956883	0.00595067	0.0388862
chr4:6909597_CA/C<>ENSG00000132405	chr4:6909597_CA/C	Enh	ENSG00000132405	TBC1D14	57533	6908288-6911849			7.91983e-05	0.115714	1.60549	0.000985611	0.000530985	0.0397818	TBC1D14
chr4:6949173_CA/C<>ENSG00000132405	chr4:6949173_CA/C	Enh	ENSG00000132405	TBC1D14	57533	6932380-6949750			7.91983e-05	0.115714	1.60549	0.000985611	0.000530985	0.0397818
chr4:6986470_A/AT<>ENSG00000132405	chr4:6986470_A/AT	Enh	ENSG00000132405	TBC1D14	57533	6984613-6989461			7.91983e-05	0.115714	1.60549	0.000985611	0.000530985	0.0397818
chr12:56432509_C/T<>ENSG00000111602	chr12:56432509_C/T	NS	ENSG00000111602	TIMELESS	8914		c.547C>T	p.A183T	1.37079e-05	0.135984	1.59656	0.00099071	0.000140788	0.0399337	TIMELESS
chr10:121928564_G/A<>ENSG00000107669	chr10:121928564_G/A	Enh	ENSG00000107669	ATE1	11101	121926179-121931429			0.000175866	0.106258	1.6116	0.000994427	0.000987241	0.0400297	ATE1
chr2:168168982_CA/C<>ENSG00000198648	chr2:168168982_CA/C	Enh	ENSG00000198648	STK39	27347	168168849-168169210			0.00179106	0.0777654	1.64059	0.00100456	0.00606176	0.0403555	STK39
chr19:11087637_C/T<>ENSG00000130164	chr19:11087637_C/T	Enh	ENSG00000130164	LDLR	3949	11086850-11097889			1.26298e-05	0.136915	-1.58458	0.00100522	0.000132646	0.0403555	LDLR
chr8:63170029_T/G<>ENSG00000185728	chr8:63170029_T/G	Enh	ENSG00000185728	YTHDF3	253943	63166421-63170601			0.000421648	0.0957058	-1.6434	0.00100723	0.00197435	0.0403822	YTHDF3
chr15:39510305_C/A<>ENSG00000137801	chr15:39510305_C/A	Enh	ENSG00000137801	THBS1	7057	39509642-39512408			1.8361e-10	0.252514	-1.45325	0.00101842	1.32505e-08	0.0407217	THBS1
chr20:49680788_CT/C<>ENSG00000124226	chr20:49680788_CT/C	Enh	ENSG00000124226	RNF114	55905	49671292-49682991			2.80662e-06	0.153758	-1.57152	0.00108497	4.15295e-05	0.0428112	RNF114
chr20:49680798_TC/T<>ENSG00000124226	chr20:49680798_TC/T	Enh	ENSG00000124226	RNF114	55905	49671292-49682991			2.80662e-06	0.153758	-1.57152	0.00108497	4.15295e-05	0.0428112
chr20:49811060_C/A<>ENSG00000124226	chr20:49811060_C/A	Enh	ENSG00000124226	RNF114	55905	49810781-49815275			2.80662e-06	0.153758	-1.57152	0.00108497	4.15295e-05	0.0428112
chr20:50050360_C/CA<>ENSG00000124226	chr20:50050360_C/CA	Enh	ENSG00000124226	RNF114	55905	50046046-50051543			2.80662e-06	0.153758	-1.57152	0.00108497	4.15295e-05	0.0428112
chr20:50151892_CA/C<>ENSG00000124226	chr20:50151892_CA/C	Enh	ENSG00000124226	RNF114	55905	50140651-50154786			2.80662e-06	0.153758	-1.57152	0.00108497	4.15295e-05	0.0428112
chr20:50227539_G/A<>ENSG00000124226	chr20:50227539_G/A	Enh	ENSG00000124226	RNF114	55905	50218801-50227999			2.80662e-06	0.153758	-1.57152	0.00108497	4.15295e-05	0.0428112
chr1:151199780_G/T<>ENSG00000163156	chr1:151199780_G/T	Enh	ENSG00000163156	SCNM1	79005	151193771-151201520			0.00256218	0.0732187	1.38047	0.00109657	0.00807736	0.0431552	SCNM1
chr10:119518004_C/T<>ENSG00000151923	chr10:119518004_C/T	Enh	ENSG00000151923	TIAL1	7073	119515249-119520673			4.82191e-05	0.121518	-1.3144	0.00109877	0.000367927	0.0431853	TIAL1
chr15:66407011_CA/C<>ENSG00000166938	chr15:66407011_CA/C	Enh	ENSG00000166938	DIS3L	115752	66400200-66407121			1.07008e-05	0.138793	-1.57269	0.00110306	0.000117173	0.0432968	DIS3L
chr3:146503334_C/T<>ENSG00000188313	chr3:146503334_C/T	Enh	ENSG00000188313	PLSCR1	5359	146502652-146508483			0.00219359	0.0751966	-1.635	0.00112264	0.00713852	0.0438927	PLSCR1
chr3:146523571_T/C<>ENSG00000188313	chr3:146523571_T/C	Enh	ENSG00000188313	PLSCR1	5359	146522563-146524332			0.00219359	0.0751966	-1.635	0.00112264	0.00713852	0.0438927
chr10:68646595_C/T<>ENSG00000138336	chr10:68646595_C/T	NS	ENSG00000138336	TET1	80312		c.3866C>T	p.T1289M	0.000835656	0.0873018	0.774115	0.00112078	0.00337292	0.0438927	TET1
chr5:170270643_C/T<>ENSG00000043462	chr5:170270643_C/T	Enh	ENSG00000043462	LCP2	3937	170265309-170272631			1.80504e-06	0.158618	2.17314	0.00112583	2.91425e-05	0.0439603
chr8:65742692_A/T<>ENSG00000066855	chr8:65742692_A/T	Enh	ENSG00000066855	MTFR1	9650	65742256-65745378			0.000203677	0.104501	1.61629	0.0011347	0.00110644	0.044249	MTFR1
chr3:142536138_C/CT<>ENSG00000175054	chr3:142536138_C/CT	NS	ENSG00000175054	ATR	545		c.3788-3789C>CT	p.K1263KX	2.80044e-10	0.248478	-1.47127	0.00114184	1.93249e-08	0.0444694	ATR
chr8:42462499_AT/A<>ENSG00000176209	chr8:42462499_AT/A	Enh	ENSG00000176209	SMIM19	114926	42455680-42464772			8.72753e-08	0.191033	-1.26028	0.00116202	2.24361e-06	0.0447168	SMIM19
chr8:42495752_CTTTTT/C<>ENSG00000176209	chr8:42495752_CTTTTT/C	Enh	ENSG00000176209	SMIM19	114926	42490256-42504541			8.72753e-08	0.191033	-1.26028	0.00116202	2.24361e-06	0.0447168
chr10:113856433_G/A<>ENSG00000198924	chr10:113856433_G/A	Enh	ENSG00000198924	DCLRE1A	9937	113851173-113857105			0.00259881	0.0730376	-1.70069	0.00115667	0.00816437	0.0447168	DCLRE1A
chr11:118623511_G/A<>ENSG00000019144	chr11:118623511_G/A	Enh	ENSG00000019144	PHLDB1	23187	118614769-118623969			9.66836e-05	0.113364	1.69316	0.00115169	0.000624316	0.0447168
chr16:88784489_CTT/C<>ENSG00000103335	chr16:88784489_CTT/C	Enh	ENSG00000103335	PIEZO1	9780	88779425-88786087			5.79909e-05	0.119366	-1.58628	0.00116148	0.000419004	0.0447168	PIEZO1
chr16:88795700_CA/C<>ENSG00000103335	chr16:88795700_CA/C	Enh	ENSG00000103335	PIEZO1	9780	88789312-88795747			5.79909e-05	0.119366	-1.58628	0.00116148	0.000419004	0.0447168
chr16:87458466_G/A<>ENSG00000140948	chr16:87458466_G/A	Enh	ENSG00000140948	ZCCHC14	23174	87455300-87459353			0.000691686	0.0896386	-1.35507	0.00116781	0.00289846	0.0447168	ZCCHC14
chr16:87459816_TA/T<>ENSG00000140948	chr16:87459816_TA/T	Enh	ENSG00000140948	ZCCHC14	23174	87459708-87467630			0.000691686	0.0896386	-1.35507	0.00116781	0.00289846	0.0447168
chr16:87464087_G/A<>ENSG00000140948	chr16:87464087_G/A	Enh	ENSG00000140948	ZCCHC14	23174	87459708-87467630			0.000691686	0.0896386	-1.35507	0.00116781	0.00289846	0.0447168
chr21:37151942_CA/C<>ENSG00000182670	chr21:37151942_CA/C	NS	ENSG00000182670	TTC3	7267		c.2327CA>C	p.Q776X	0.00030095	0.0997997	-1.58934	0.00117212	0.00150999	0.0447752	TTC3
chr13:99227368_C/T<>ENSG00000134882	chr13:99227368_C/T	Enh	ENSG00000134882	UBAC2	337867	99226401-99232800			7.57339e-06	0.142692	-1.78973	0.00117694	8.9122e-05	0.0448451	UBAC2
chr17:29252337_G/T<>ENSG00000108256	chr17:29252337_G/T	Enh	ENSG00000108256	NUFIP2	57532	29249155-29252909			0.000812681	0.087647	1.65588	0.0011764	0.00329882	0.0448451	NUFIP2
chr3:141347117_G/T<>ENSG00000177311	chr3:141347117_G/T	Enh	ENSG00000177311	ZBTB38	253461	141342549-141348006			0.00114405	0.0833952	-1.61853	0.00119198	0.00427649	0.0452454
chr3:141403909_CT/C<>ENSG00000177311	chr3:141403909_CT/C	Enh	ENSG00000177311	ZBTB38	253461	141398779-141417418			0.00114405	0.0833952	-1.61853	0.00119198	0.00427649	0.0452454
chr3:141455994_G/T<>ENSG00000177311	chr3:141455994_G/T	Enh	ENSG00000177311	ZBTB38	253461	141453890-141458103			0.00114405	0.0833952	-1.61853	0.00119198	0.00427649	0.0452454
chr8:143875940_GCCCCCAC/G<>ENSG00000261150	chr8:143875940_GCCCCCAC/G	Enh	ENSG00000261150	EPPK1	83481	143873169-143879430			0.000300592	0.0998141	1.6069	0.00119412	0.00150845	0.0452693	EPPK1
chr10:5816696_A/T<>ENSG00000057608	chr10:5816696_A/T	Enh	ENSG00000057608	GDI2	2665	5816093-5818223			0.00210172	0.0757399	1.62364	0.00119831	0.00690256	0.0453708
chr4:17613430_CA/C<>ENSG00000002549	chr4:17613430_CA/C	Enh	ENSG00000002549	LAP3	51056	17613399-17615801			6.94494e-06	0.143665	1.55497	0.00121913	8.40654e-05	0.045797	LAP3
chr6:7139638_CA/C<>ENSG00000124784	chr6:7139638_CA/C	Enh	ENSG00000124784	RIOK1	83732	7134781-7149599			3.02362e-10	0.247742	-1.4605	0.00122066	2.04412e-08	0.045797	RIOK1
chr6:7144069_CT/C<>ENSG00000124784	chr6:7144069_CT/C	Enh	ENSG00000124784	RIOK1	83732	7134781-7149599			3.02362e-10	0.247742	-1.4605	0.00122066	2.04412e-08	0.045797
chr6:7431248_C/T<>ENSG00000124784	chr6:7431248_C/T	Enh	ENSG00000124784	RIOK1	83732	7431200-7432587			3.02362e-10	0.247742	-1.4605	0.00122066	2.04412e-08	0.045797
chr8:133082893_C/T<>ENSG00000042832	chr8:133082893_C/T	Enh	ENSG00000042832	TG	7038	133080571-133083735			5.55671e-06	0.146164	-1.38624	0.00122385	7.06658e-05	0.045797
chr20:45347906_GC/G<>ENSG00000124145	chr20:45347906_GC/G	Enh	ENSG00000124145	SDC4	6385	45334859-45349300			4.29594e-07	0.174177	-1.5357	0.00122747	8.81831e-06	0.045797	SDC4
chr20:49674689_TA/T<>ENSG00000124226	chr20:49674689_TA/T	Enh	ENSG00000124226	RNF114	55905	49671292-49682991			3.13493e-06	0.152534	-1.30038	0.00123098	4.53784e-05	0.045797
chr20:49894505_TA/T<>ENSG00000124226	chr20:49894505_TA/T	Enh	ENSG00000124226	RNF114	55905	49886425-49894567			3.13493e-06	0.152534	-1.30038	0.00123098	4.53784e-05	0.045797
chr20:49918037_G/T<>ENSG00000124226	chr20:49918037_G/T	Enh	ENSG00000124226	RNF114	55905	49914104-49919018			3.13493e-06	0.152534	-1.30038	0.00123098	4.53784e-05	0.045797
chr20:50221138_C/T<>ENSG00000124226	chr20:50221138_C/T	Enh	ENSG00000124226	RNF114	55905	50218801-50227999			3.13493e-06	0.152534	-1.30038	0.00123098	4.53784e-05	0.045797
chr20:62940046_TA/T<>ENSG00000101193	chr20:62940046_TA/T	Enh	ENSG00000101193	GID8	54994	62935427-62940078			0.000406863	0.0961406	-1.36715	0.00121191	0.0019162	0.045797	GID8
chr5:73496825_C/A<>ENSG00000145741	chr5:73496825_C/A	Enh	ENSG00000145741	BTF3	689	73495574-73500671			1.35002e-05	0.136158	1.54905	0.00123768	0.000139238	0.0459891	BTF3
chr6:73587346_CA/C<>ENSG00000156508	chr6:73587346_CA/C	Enh	ENSG00000156508	EEF1A1	1915	73584601-73587668			0.00145246	0.0804057	1.05546	0.00124469	0.00514578	0.046045
chr9:737224_GA/G<>ENSG00000107104	chr9:737224_GA/G	Enh	ENSG00000107104	KANK1	23189	733514-740081			8.61178e-05	0.114728	-1.32484	0.00124687	0.000565602	0.046045	KANK1
chr9:657567_GT/G<>ENSG00000107104	chr9:657567_GT/G	Enh	ENSG00000107104	KANK1	23189	655487-657929			8.61178e-05	0.114728	-1.32484	0.00124687	0.000565602	0.046045
chr9:650336_A/G<>ENSG00000107104	chr9:650336_A/G	Enh	ENSG00000107104	KANK1	23189	649601-651142			8.61178e-05	0.114728	-1.32484	0.00124687	0.000565602	0.046045
chr9:710478_C/T<>ENSG00000107104	chr9:710478_C/T	Enh	ENSG00000107104	KANK1	23189	705430-711450			8.61178e-05	0.114728	-1.32484	0.00124687	0.000565602	0.046045
chr1:68179001_AT/A<>ENSG00000116729	chr1:68179001_AT/A	Enh	ENSG00000116729	WLS	79971	68172633-68180246			2.48396e-05	0.12919	-1.57092	0.0012537	0.000219511	0.0461954	WLS
chr12:64675915_TAAA/T<>ENSG00000174106	chr12:64675915_TAAA/T	Enh	ENSG00000174106	LEMD3	23592	64664401-64686209			8.62467e-06	0.141229	-1.29602	0.00126217	9.87009e-05	0.0463243	LEMD3
chr12:65169062_AT/A<>ENSG00000174106	chr12:65169062_AT/A	Enh	ENSG00000174106	LEMD3	23592	65168526-65172401			8.62467e-06	0.141229	-1.29602	0.00126217	9.87009e-05	0.0463243
chr17:35345846_GA/G<>ENSG00000172716	chr17:35345846_GA/G	Enh	ENSG00000172716	SLFN11	91607	35345200-35347399			0.00301821	0.0711232	1.62173	0.00126083	0.00918808	0.0463243	SLFN11
chr4:56435698_G/C<>ENSG00000174780	chr4:56435698_G/C	Enh	ENSG00000174780	SRP72	6731	56433449-56438274			8.29078e-05	0.115176	1.6353	0.00127456	0.000550311	0.0465272
chr12:55937920_TA/T<>ENSG00000065357	chr12:55937920_TA/T	Enh	ENSG00000065357	DGKA	1606	55925232-55941443			2.79495e-06	0.153804	1.54286	0.00129005	4.14797e-05	0.0465272	DGKA
chr12:52924748_T/G<>ENSG00000123349	chr12:52924748_T/G	Enh	ENSG00000123349	PFDN5	5204	52923766-52929926			0.000513213	0.0933054	1.59637	0.00129028	0.00229886	0.0465272	PFDN5
chr12:124382730_C/A<>ENSG00000196498	chr12:124382730_C/A	Enh	ENSG00000196498	NCOR2	9612	124377870-124399104			0.00216537	0.0753612	1.61505	0.00129721	0.00706741	0.0465272	NCOR2
chr12:124512192_A/G<>ENSG00000196498	chr12:124512192_A/G	Enh	ENSG00000196498	NCOR2	9612	124504353-124528853			0.00216537	0.0753612	1.61505	0.00129721	0.00706741	0.0465272
chr12:124516060_AC/A<>ENSG00000196498	chr12:124516060_AC/A	Enh	ENSG00000196498	NCOR2	9612	124504353-124528853			0.00216537	0.0753612	1.61505	0.00129721	0.00706741	0.0465272
chr12:124521106_AG/A<>ENSG00000196498	chr12:124521106_AG/A	Enh	ENSG00000196498	NCOR2	9612	124504353-124528853			0.00216537	0.0753612	1.61505	0.00129721	0.00706741	0.0465272
chr12:124536774_C/T<>ENSG00000196498	chr12:124536774_C/T	Enh	ENSG00000196498	NCOR2	9612	124536521-124540230			0.00216537	0.0753612	1.61505	0.00129721	0.00706741	0.0465272
chr12:124676307_CG/C<>ENSG00000196498	chr12:124676307_CG/C	Enh	ENSG00000196498	NCOR2	9612	124675648-124677065			0.00216537	0.0753612	1.61505	0.00129721	0.00706741	0.0465272
chr12:124676992_G/A<>ENSG00000196498	chr12:124676992_G/A	Enh	ENSG00000196498	NCOR2	9612	124675648-124677065			0.00216537	0.0753612	1.61505	0.00129721	0.00706741	0.0465272
chr9:95478114_T/C<>ENSG00000185920	chr9:95478114_T/C	NS	ENSG00000185920	PTCH1	5727		c.1288T>C	p.I430V	1.26501e-05	0.136896	-1.29765	0.00127564	0.000132646	0.0465272	PTCH1
chr1:203702384_C/T<>ENSG00000058668	chr1:203702384_C/T	Enh	ENSG00000058668	ATP2B4	493	203701968-203702516			0.0015124	0.0798973	2.3151	0.00130086	0.00531444	0.0465352	ATP2B4
chr2:55046522_TA/T<>ENSG00000115310	chr2:55046522_TA/T	Enh	ENSG00000115310	RTN4	57142	55045322-55053556			0.0020087	0.0763141	-1.34687	0.00130795	0.00664442	0.0465352	RTN4
chr2:55136948_C/A<>ENSG00000115310	chr2:55136948_C/A	Enh	ENSG00000115310	RTN4	57142	55135882-55138274			0.0020087	0.0763141	-1.34687	0.00130795	0.00664442	0.0465352
chr2:55157297_A/G<>ENSG00000115310	chr2:55157297_A/G	Enh	ENSG00000115310	RTN4	57142	55150239-55160104			0.0020087	0.0763141	-1.34687	0.00130795	0.00664442	0.0465352
chr8:8772667_C/T<>ENSG00000147324	chr8:8772667_C/T	Enh	ENSG00000147324	MFHAS1	9258	8771059-8774600			4.04788e-09	0.222364	0.61609	0.00130621	1.82575e-07	0.0465352	MFHAS1
chr19:42202564_GC/G<>ENSG00000105429	chr19:42202564_GC/G	Enh	ENSG00000105429	MEGF8	1954	42196388-42205218			1.04981e-06	0.164535	1.76064	0.0013284	1.84621e-05	0.0470323	MEGF8
chr1:22795772_G/A<>ENSG00000133216	chr1:22795772_G/A	Enh	ENSG00000133216	EPHB2	2048	22795564-22796814			5.23391e-11	0.264371	-1.41902	0.00133754	4.85295e-09	0.0470919
chr2:63863332_GT/G<>ENSG00000169764	chr2:63863332_GT/G	Enh	ENSG00000169764	UGP2	7360	63862197-63864364			1.29081e-05	0.136667	1.55656	0.00133466	0.000134374	0.0470919	UGP2
chr3:184157898_C/CAT<>ENSG00000145191	chr3:184157898_C/CAT	Enh	ENSG00000145191	EIF2B5	8893	184154313-184158479			0.000385851	0.0967859	-1.32371	0.00133811	0.00184216	0.0470919	EIF2B5
chr17:721508_C/T<>ENSG00000141252	chr17:721508_C/T	Enh	ENSG00000141252	VPS53	55275	721144-722464			0.0014312	0.0805909	1.58661	0.00137246	0.00508155	0.0481872	VPS53
chr1:94740075_A/ATG<>ENSG00000143036	chr1:94740075_A/ATG	Enh	ENSG00000143036	SLC44A3	126969	94738881-94740490			5.94827e-10	0.241215	-1.4534	0.00137702	3.5844e-08	0.0482343	SLC44A3
chr17:50422057_A/AT<>ENSG00000108829	chr17:50422057_A/AT	Enh	ENSG00000108829	LRRC59	55379	50420440-50422549			0.00086481	0.0868768	1.59721	0.00137561	0.00345751	0.0482343	LRRC59
chr15:65831657_G/A<>ENSG00000103769	chr15:65831657_G/A	Enh	ENSG00000103769	RAB11A	8766	65831376-65835208			0.000527836	0.0929613	1.57993	0.00139291	0.00234856	0.0485636	RAB11A
chr15:65834790_G/GT<>ENSG00000103769	chr15:65834790_G/GT	Enh	ENSG00000103769	RAB11A	8766	65831376-65835208			0.000527836	0.0929613	1.57993	0.00139291	0.00234856	0.0485636
chr14:104941280_C/T<>ENSG00000185567	chr14:104941280_C/T	NS	ENSG00000185567	AHNAK2	113146		c.14171C>T	p.G4724D	2.24314e-09	0.228223	0.809405	0.00139661	1.09771e-07	0.0485797
chr14:104949270_C/G<>ENSG00000185567	chr14:104949270_C/G	NS	ENSG00000185567	AHNAK2	113146		c.6181C>G	p.V2061L	2.24314e-09	0.228223	0.809405	0.00139661	1.09771e-07	0.0485797
chr9:76609425_G/GT<>ENSG00000106772	chr9:76609425_G/GT	Enh	ENSG00000106772	PRUNE2	158471	76607816-76621843			4.17977e-06	0.149341	1.53157	0.00141354	5.67967e-05	0.0489136	PRUNE2
chr9:127568792_G/T<>ENSG00000136877	chr9:127568792_G/T	Enh	ENSG00000136877	FPGS	2356	127553075-127576818			5.19459e-05	0.120651	-1.55813	0.00141438	0.000389762	0.0489136	FPGS
chr9:127583464_CA/C<>ENSG00000136877	chr9:127583464_CA/C	Enh	ENSG00000136877	FPGS	2356	127582808-127587000			5.19459e-05	0.120651	-1.55813	0.00141438	0.000389762	0.0489136
chr9:128241835_G/A<>ENSG00000136877	chr9:128241835_G/A	Enh	ENSG00000136877	FPGS	2356	128241488-128247163			5.19459e-05	0.120651	-1.55813	0.00141438	0.000389762	0.0489136
chr9:76703493_G/A<>ENSG00000106772	chr9:76703493_G/A	NS	ENSG00000106772	PRUNE2	158471		c.8120G>A	p.A2707V	4.17977e-06	0.149341	1.53157	0.00141354	5.67967e-05	0.0489136
chr20:62363136_A/AC<>ENSG00000130699	chr20:62363136_A/AC	Enh	ENSG00000130699	TAF4	6874	62352562-62371667			2.99129e-10	0.247845	1.45698	0.00143606	2.04412e-08	0.0495491	TAF4
chr12:12349705_T/A<>ENSG00000111261	chr12:12349705_T/A	Enh	ENSG00000111261	MANSC1	54682	12349068-12352002			5.20814e-07	0.172111	-1.50947	0.00144864	1.03714e-05	0.0499255	MANSC1
chr20:63569557_G/A<>ENSG00000130589	chr20:63569557_G/A	NS	ENSG00000130589	HELZ2	85441		c.679G>A	p.R227C	7.74231e-13	0.30269	1.39613	0.00146457	1.93229e-10	0.0504164	HELZ2
chr2:170930651_AT/A<>ENSG00000115806	chr2:170930651_AT/A	Enh	ENSG00000115806	GORASP2	26003	170927615-170931412			0.000976579	0.0853675	1.57784	0.00147209	0.00379543	0.0505592	GORASP2
chr19:50026452_G/A<>ENSG00000105053	chr19:50026452_G/A	Enh	ENSG00000105053	VRK3	51231	50022548-50027093			0.00069652	0.0895528	-1.58809	0.00147117	0.0029126	0.0505592	VRK3
chr6:158024559_CA/C<>ENSG00000078269	chr6:158024559_CA/C	Enh	ENSG00000078269	SYNJ2	8871	158024106-158028893			9.96203e-05	0.113011	-1.29078	0.00149808	0.000638461	0.0509594	SYNJ2
chr6:158068057_T/C<>ENSG00000078269	chr6:158068057_T/C	Enh	ENSG00000078269	SYNJ2	8871	158066639-158072829			9.96203e-05	0.113011	-1.29078	0.00149808	0.000638461	0.0509594
chr10:117370791_GA/G<>ENSG00000165650	chr10:117370791_GA/G	Enh	ENSG00000165650	PDZD8	118987	117370305-117376681			2.61939e-13	0.312192	-0.889332	0.00149906	7.61631e-11	0.0509594	PDZD8
chr12:108668133_C/T<>ENSG00000084112	chr12:108668133_C/T	Enh	ENSG00000084112	SSH1	54434	108663110-108668922			0.00149954	0.0800047	-1.59165	0.00149262	0.0052773	0.0509594	SSH1
chr12:108806680_G/A<>ENSG00000084112	chr12:108806680_G/A	Enh	ENSG00000084112	SSH1	54434	108797940-108807914			0.00149954	0.0800047	-1.59165	0.00149262	0.0052773	0.0509594
chr12:108837841_C/T<>ENSG00000084112	chr12:108837841_C/T	Enh	ENSG00000084112	SSH1	54434	108820020-108843400			0.00149954	0.0800047	-1.59165	0.00149262	0.0052773	0.0509594
chr5:37059000_T/TAGATTC<>ENSG00000164190	chr5:37059000_T/TAGATTC	NS	ENSG00000164190	NIPBL	25836		c.7520-7521T>TAGATTC	p.V2507VDS	0.000232432	0.102915	1.56141	0.00149659	0.00122961	0.0509594	NIPBL
chr6:158064626_TG/T<>ENSG00000078269	chr6:158064626_TG/T	NS	ENSG00000078269	SYNJ2	8871		c.1236TG>T	p.L412X	9.96203e-05	0.113011	-1.29078	0.00149808	0.000638461	0.0509594
chr13:27980175_C/T<>ENSG00000165556	chr13:27980175_C/T	Enh	ENSG00000165556	CDX2	1045	27958857-27982215			8.53445e-05	0.114835	-1.55887	0.00151858	0.000562496	0.0515063	CDX2
chr15:72195920_C/CA<>ENSG00000067225	chr15:72195920_C/CA	Enh	ENSG00000067225	PKM	5315	72194739-72204299			4.3345e-06	0.148936	1.51813	0.00151777	5.86147e-05	0.0515063	PKM
chr16:9092977_A/G<>ENSG00000182831	chr16:9092977_A/G	Both	ENSG00000182831	C16orf72	29035	9089803-9094913	c.283A>G	p.T95A	0.000506343	0.0934703	-1.31391	0.00153737	0.00227397	0.0520257	C16orf72
chr2:40431785_ACT/A<>ENSG00000183023	chr2:40431785_ACT/A	Enh	ENSG00000183023	SLC8A1	6546	40430528-40432853			3.97512e-06	0.149899	1.52455	0.00155101	5.49127e-05	0.0521922	SLC8A1
chr2:40452666_AT/A<>ENSG00000183023	chr2:40452666_AT/A	Enh	ENSG00000183023	SLC8A1	6546	40449512-40452891			3.97512e-06	0.149899	1.52455	0.00155101	5.49127e-05	0.0521922
chr2:40457813_AT/A<>ENSG00000183023	chr2:40457813_AT/A	Enh	ENSG00000183023	SLC8A1	6546	40457600-40458878			3.97512e-06	0.149899	1.52455	0.00155101	5.49127e-05	0.0521922
chr2:40489351_G/A<>ENSG00000183023	chr2:40489351_G/A	Enh	ENSG00000183023	SLC8A1	6546	40487502-40490000			3.97512e-06	0.149899	1.52455	0.00155101	5.49127e-05	0.0521922
chr3:146165062_G/C<>ENSG00000114698	chr3:146165062_G/C	Enh	ENSG00000114698	PLSCR4	57088	146151659-146167535			5.24097e-05	0.120547	1.61083	0.00155776	0.000391942	0.0523607	PLSCR4
chr10:91797495_TG/T<>ENSG00000107854	chr10:91797495_TG/T	Enh	ENSG00000107854	TNKS2	80351	91795983-91800803			9.6903e-05	0.113337	-1.54523	0.00157673	0.00062537	0.0528795	TNKS2
chr13:75480355_A/G<>ENSG00000188243	chr13:75480355_A/G	Enh	ENSG00000188243	COMMD6	170622	75479257-75483290			2.35821e-05	0.129787	-1.29136	0.00158063	0.000211518	0.0529512	COMMD6
chr1:156690684_G/A<>ENSG00000163468	chr1:156690684_G/A	Enh	ENSG00000163468	CCT3	7203	156689000-156694998			6.0615e-08	0.194829	-1.68654	0.00158378	1.63841e-06	0.0529973	CCT3
chr1:65278039_T/A<>ENSG00000116675	chr1:65278039_T/A	Enh	ENSG00000116675	DNAJC6	9829	65277568-65278662			0.000129551	0.1099	1.69976	0.00158592	0.000777851	0.0530099	DNAJC6
chr10:69087755_TA/T<>ENSG00000122862	chr10:69087755_TA/T	Enh	ENSG00000122862	SRGN	5552	69085649-69094386			0.000501711	0.0935828	1.56161	0.00159535	0.00225883	0.0532062
chr13:20082953_G/GA<>ENSG00000121741	chr13:20082953_G/GA	NS	ENSG00000121741	ZMYM2	7750		c.3741-3742G>GA	p.-1247-1248X	0.000530991	0.0928883	-1.56995	0.00159428	0.00235805	0.0532062	ZMYM2
chr7:88218730_CT/C<>ENSG00000075142	chr7:88218730_CT/C	Enh	ENSG00000075142	SRI	6717	88217488-88221615			0.000958306	0.0856023	-1.56764	0.00160579	0.00373848	0.0534947	SRI
chr19:41322105_GT/G<>ENSG00000105329	chr19:41322105_GT/G	Enh	ENSG00000105329	TGFB1	7040	41321103-41329517			1.99195e-05	0.131722	1.28094	0.00162867	0.000186021	0.0540767	TGFB1
chr19:41409107_G/A<>ENSG00000105329	chr19:41409107_G/A	Enh	ENSG00000105329	TGFB1	7040	41406601-41410877			1.99195e-05	0.131722	1.28094	0.00162867	0.000186021	0.0540767
chr19:41410704_C/T<>ENSG00000105329	chr19:41410704_C/T	Enh	ENSG00000105329	TGFB1	7040	41406601-41410877			1.99195e-05	0.131722	1.28094	0.00162867	0.000186021	0.0540767
chr11:94544792_G/A<>ENSG00000020922	chr11:94544792_G/A	Enh	ENSG00000020922	MRE11	4361	94542834-94549648			0.0023165	0.0745034	-1.57555	0.00163466	0.007439	0.0542153	MRE11
chr1:26126695_G/A<>ENSG00000198830	chr1:26126695_G/A	Enh	ENSG00000198830	HMGN2	3151	26121367-26129096			0.00145358	0.080396	-0.915609	0.00164157	0.00514881	0.0543842
chr7:75915087_A/G<>ENSG00000127948	chr7:75915087_A/G	Enh	ENSG00000127948	POR	5447	75913992-75923525			3.55662e-06	0.151135	1.54509	0.00166272	5.03179e-05	0.0550242	POR
chr6:30619318_T/C<>ENSG00000204569	chr6:30619318_T/C	Enh	ENSG00000204569	PPP1R10	5514	30611200-30619903			0.00290389	0.0716181	-1.31384	0.00168218	0.00891496	0.055423
chr6:30738095_C/T<>ENSG00000204569	chr6:30738095_C/T	Enh	ENSG00000204569	PPP1R10	5514	30735672-30738546			0.00290389	0.0716181	-1.31384	0.00168218	0.00891496	0.055423
chr6:30821713_A/AT<>ENSG00000204569	chr6:30821713_A/AT	Enh	ENSG00000204569	PPP1R10	5514	30816641-30823199			0.00290389	0.0716181	-1.31384	0.00168218	0.00891496	0.055423
chr1:218377958_G/GTGTT<>ENSG00000067533	chr1:218377958_G/GTGTT	Enh	ENSG00000067533	RRP15	51018	218373572-218378133			5.03007e-10	0.242838	-1.43327	0.00169994	3.0997e-08	0.0558131	RRP15
chr1:237602053_C/T<>ENSG00000198626	chr1:237602053_C/T	NS	ENSG00000198626	RYR2	6262		c.4625C>T	p.A1542V	2.69238e-08	0.203205	1.45154	0.00170147	8.611e-07	0.0558131	RYR2
chr1:237756348_G/A<>ENSG00000198626	chr1:237756348_G/A	NS	ENSG00000198626	RYR2	6262		c.11206G>A	p.A3736T	2.69238e-08	0.203205	1.45154	0.00170147	8.611e-07	0.0558131
chr15:59114561_C/T<>ENSG00000157456	chr15:59114561_C/T	NS	ENSG00000157456	CCNB2	9133		c.385C>T	p.Q129*	1.27701e-07	0.187046	-1.47606	0.00170102	3.12206e-06	0.0558131	CCNB2
chr3:32780661_G/A<>ENSG00000182973	chr3:32780661_G/A	Enh	ENSG00000182973	CNOT10	25904	32778776-32782884			0.000826656	0.0874359	-1.55566	0.00172463	0.00334425	0.056139	CNOT10
chr3:32782729_C/T<>ENSG00000182973	chr3:32782729_C/T	Enh	ENSG00000182973	CNOT10	25904	32778776-32782884			0.000826656	0.0874359	-1.55566	0.00172463	0.00334425	0.056139
chr7:116025350_A/G<>ENSG00000135269	chr7:116025350_A/G	Enh	ENSG00000135269	TES	26136	116024600-116029399			1.88324e-08	0.206861	-1.45769	0.0017264	6.55827e-07	0.056139	TES
chr7:116224547_AT/A<>ENSG00000135269	chr7:116224547_AT/A	Enh	ENSG00000135269	TES	26136	116224546-116224800			1.88324e-08	0.206861	-1.45769	0.0017264	6.55827e-07	0.056139
chr22:18044936_C/A<>ENSG00000243156	chr22:18044936_C/A	Enh	ENSG00000243156	MICAL3	57553	18043535-18045882			6.0888e-05	0.118797	-1.2717	0.00172073	0.000433247	0.056139	MICAL3
chr22:18057749_G/A<>ENSG00000243156	chr22:18057749_G/A	Enh	ENSG00000243156	MICAL3	57553	18055438-18059748			6.0888e-05	0.118797	-1.2717	0.00172073	0.000433247	0.056139
chr3:32713354_A/C<>ENSG00000182973	chr3:32713354_A/C	NS	ENSG00000182973	CNOT10	25904		c.558A>C	p.K186N	0.000826656	0.0874359	-1.55566	0.00172463	0.00334425	0.056139
chr22:17790769_G/A<>ENSG00000243156	chr22:17790769_G/A	NS	ENSG00000243156	MICAL3	57553		c.5972G>A	p.A1991V	6.0888e-05	0.118797	-1.2717	0.00172073	0.000433247	0.056139
chr3:125356566_T/A<>ENSG00000221955	chr3:125356566_T/A	Enh	ENSG00000221955	SLC12A8	84561	125356073-125358044			6.26248e-06	0.144826	-1.15555	0.00173111	7.77269e-05	0.056231	SLC12A8
chr16:66903203_C/T<>ENSG00000205250	chr16:66903203_C/T	Enh	ENSG00000205250	E2F4	1874	66902497-66906583			0.000628186	0.0908246	-1.55705	0.00173632	0.0026819	0.0563392	E2F4
chr6:42113839_GA/G<>ENSG00000188112	chr6:42113839_GA/G	Enh	ENSG00000188112	C6orf132	647024	42112319-42115110			0.00198245	0.0764808	-1.56507	0.00174218	0.00658376	0.0564683	C6orf132
chr2:190336049_G/T<>ENSG00000198130	chr2:190336049_G/T	Enh	ENSG00000198130	HIBCH	26275	190333133-190336153			0.000599596	0.0913973	1.54722	0.0017467	0.00259162	0.0564925	HIBCH
chr2:190342602_G/T<>ENSG00000198130	chr2:190342602_G/T	Enh	ENSG00000198130	HIBCH	26275	190342484-190345173			0.000599596	0.0913973	1.54722	0.0017467	0.00259162	0.0564925
chr9:136564580_A/G<>ENSG00000148400	chr9:136564580_A/G	Enh	ENSG00000148400	NOTCH1	4851	136563188-136573895			0.00129702	0.0818257	-2.23702	0.00175041	0.00471005	0.0565513	NOTCH1
chr12:6538719_G/A<>ENSG00000111641	chr12:6538719_G/A	Enh	ENSG00000111641	NOP2	4839	6530685-6543505			0.000699881	0.0894934	-1.59221	0.00176224	0.0029238	0.056662	NOP2
chr12:6602082_C/T<>ENSG00000111641	chr12:6602082_C/T	Enh	ENSG00000111641	NOP2	4839	6602023-6609431			0.000699881	0.0894934	-1.59221	0.00176224	0.0029238	0.056662
chr13:46339964_GT/G<>ENSG00000102445	chr13:46339964_GT/G	Enh	ENSG00000102445	RUBCNL	80183	46338462-46342319			6.80632e-12	0.283201	-1.38326	0.00176111	9.22364e-10	0.056662	RUBCNL
chr13:46382945_AT/A<>ENSG00000102445	chr13:46382945_AT/A	Enh	ENSG00000102445	RUBCNL	80183	46372726-46391611			6.80632e-12	0.283201	-1.38326	0.00176111	9.22364e-10	0.056662
chr22:41413837_C/T<>ENSG00000100393	chr22:41413837_C/T	Enh	ENSG00000100393	EP300	2033	41409897-41416053			0.000382084	0.0969052	-2.25051	0.0017633	0.00182675	0.056662	EP300
chr12:53452803_GC/G<>ENSG00000197111	chr12:53452803_GC/G	Enh	ENSG00000197111	PCBP2	5094	53451376-53454486			0.00132151	0.0815913	-1.55959	0.0017766	0.0047863	0.0569062	PCBP2
chr5:9058669_A/G<>ENSG00000112902	chr5:9058669_A/G	Enh	ENSG00000112902	SEMA5A	9037	9057466-9062055			5.97255e-10	0.241175	-1.17233	0.00178067	3.58461e-08	0.0569151	SEMA5A
chr5:9202174_A/G<>ENSG00000112902	chr5:9202174_A/G	NS	ENSG00000112902	SEMA5A	9037		c.713A>G	p.V238A	5.97255e-10	0.241175	-1.17233	0.00178067	3.58461e-08	0.0569151
chr6:27889172_G/A<>ENSG00000275221	chr6:27889172_G/A	Enh	ENSG00000275221	HIST1H2AK	8330	27887548-27899412			0.000193696	0.105103	-1.53744	0.00178566	0.0010648	0.0570137	HIST1H2AK
chr13:110249788_TA/T<>ENSG00000134871	chr13:110249788_TA/T	Enh	ENSG00000134871	COL4A2	1284	110242625-110252114			0.000283431	0.100525	1.54501	0.00180805	0.00143416	0.0576054	COL4A2
chr13:110508013_C/T<>ENSG00000134871	chr13:110508013_C/T	Both	ENSG00000134871	COL4A2	1284	110505643-110511157	c.4673C>T	p.A1558V	0.000283431	0.100525	1.54501	0.00180805	0.00143416	0.0576054
chr22:37504241_TG/T<>ENSG00000100065	chr22:37504241_TG/T	Both	ENSG00000100065	CARD10	29775	37498473-37505280	c.1578TG>T	p.P526X	0.000344994	0.0981453	1.53592	0.00180997	0.00168717	0.0576054	CARD10
chr7:74372823_CCT/C<>ENSG00000106665	chr7:74372823_CCT/C	Enh	ENSG00000106665	CLIP2	7461	74370724-74373290			0.000124251	0.110395	1.52752	0.00182066	0.00075282	0.0578228	CLIP2
chr7:74380260_ATT/A<>ENSG00000106665	chr7:74380260_ATT/A	Enh	ENSG00000106665	CLIP2	7461	74380110-74380260			0.000124251	0.110395	1.52752	0.00182066	0.00075282	0.0578228
chr12:121800541_C/G<>ENSG00000139718	chr12:121800541_C/G	Enh	ENSG00000139718	SETD1B	23067	121783752-121808231			0.00262606	0.0729043	-1.62481	0.00183945	0.0082245	0.0583578	SETD1B
chr19:47242544_C/A<>ENSG00000024422	chr19:47242544_C/A	Enh	ENSG00000024422	EHD2	30846	47242544-47245036			2.44055e-05	0.129393	1.2671	0.00184802	0.00021634	0.0585055	EHD2
chr19:47243741_T/C<>ENSG00000024422	chr19:47243741_T/C	Enh	ENSG00000024422	EHD2	30846	47242544-47245036			2.44055e-05	0.129393	1.2671	0.00184802	0.00021634	0.0585055
chr1:85327873_T/C<>ENSG00000153904	chr1:85327873_T/C	Enh	ENSG00000153904	DDAH1	23576	85325474-85333290			0.00184513	0.0773894	2.22887	0.00189742	0.00621247	0.0597539	DDAH1
chr1:85464433_G/A<>ENSG00000153904	chr1:85464433_G/A	Enh	ENSG00000153904	DDAH1	23576	85459391-85466468			0.00184513	0.0773894	2.22887	0.00189742	0.00621247	0.0597539
chr1:64915337_TA/T<>ENSG00000162434	chr1:64915337_TA/T	Enh	ENSG00000162434	JAK1	3716	64914898-64918829			4.5311e-05	0.122242	1.51569	0.00190698	0.00035047	0.059866	JAK1
chr16:84570282_G/C<>ENSG00000103187	chr16:84570282_G/C	Enh	ENSG00000103187	COTL1	23406	84566104-84571543			0.00142932	0.0806074	2.28901	0.00194362	0.00507662	0.0607615	COTL1
chr6:27806650_CT/C<>ENSG00000273703	chr6:27806650_CT/C	Enh	ENSG00000273703	HIST1H2BM	8342	27805754-27818474			5.3309e-09	0.219613	1.18656	0.0019633	2.27753e-07	0.0611215	HIST1H2BM
chr6:27812553_C/CA<>ENSG00000273703	chr6:27812553_C/CA	Enh	ENSG00000273703	HIST1H2BM	8342	27805754-27818474			5.3309e-09	0.219613	1.18656	0.0019633	2.27753e-07	0.0611215
chr7:26205751_C/T<>ENSG00000122565	chr7:26205751_C/T	Enh	ENSG00000122565	CBX3	11335	26195734-26205800			1.36868e-08	0.210109	1.43554	0.0019878	5.07308e-07	0.0612476	CBX3
chr7:27102973_AGT/A<>ENSG00000122565	chr7:27102973_AGT/A	Enh	ENSG00000122565	CBX3	11335	27095068-27181321			1.36868e-08	0.210109	1.43554	0.0019878	5.07308e-07	0.0612476
chr7:27106040_A/G<>ENSG00000122565	chr7:27106040_A/G	Enh	ENSG00000122565	CBX3	11335	27095068-27181321			1.36868e-08	0.210109	1.43554	0.0019878	5.07308e-07	0.0612476
chr7:27133304_TA/T<>ENSG00000122565	chr7:27133304_TA/T	Enh	ENSG00000122565	CBX3	11335	27095068-27181321			1.36868e-08	0.210109	1.43554	0.0019878	5.07308e-07	0.0612476
chr16:626807_G/A<>ENSG00000161996	chr16:626807_G/A	Enh	ENSG00000161996	WDR90	197335	625899-627750			0.000531161	0.0928844	-1.27635	0.0019737	0.00235845	0.0612476	WDR90
chr19:1412422_G/A<>ENSG00000175221	chr19:1412422_G/A	Enh	ENSG00000175221	MED16	10025	1406077-1419581			0.00029354	0.100101	0.883765	0.00197511	0.00147901	0.0612476	MED16
chr20:17557383_TG/T<>ENSG00000125844	chr20:17557383_TG/T	Enh	ENSG00000125844	RRBP1	6238	17556172-17561527			9.97675e-13	0.300447	1.34399	0.00197989	2.35271e-10	0.0612476	RRBP1
chr20:17627753_T/G<>ENSG00000125844	chr20:17627753_T/G	Enh	ENSG00000125844	RRBP1	6238	17626182-17627944			9.97675e-13	0.300447	1.34399	0.00197989	2.35271e-10	0.0612476
chr20:17636896_G/A<>ENSG00000125844	chr20:17636896_G/A	Enh	ENSG00000125844	RRBP1	6238	17633856-17638463			9.97675e-13	0.300447	1.34399	0.00197989	2.35271e-10	0.0612476
chr20:32187183_C/T<>ENSG00000101337	chr20:32187183_C/T	Enh	ENSG00000101337	TM9SF4	9777	32179704-32196730			1.45538e-11	0.276248	-1.14581	0.00198607	1.63861e-09	0.0612476	TM9SF4
chr1:40059200_A/G<>ENSG00000043514	chr1:40059200_A/G	Enh	ENSG00000043514	TRIT1	54802	40055689-40061693			0.000180915	0.10592	0.722657	0.0020108	0.00100879	0.0616392
chr3:134355988_G/A<>ENSG00000163785	chr3:134355988_G/A	Enh	ENSG00000163785	RYK	6259	134347216-134376466			0.000178398	0.106087	-1.51898	0.00203837	0.000997543	0.0623183	RYK
chr16:69402723_C/T<>ENSG00000141076	chr16:69402723_C/T	Enh	ENSG00000141076	UTP4	84916	69402422-69413932			1.33895e-07	0.186548	-1.44928	0.00204336	3.24961e-06	0.0623183	UTP4
chr16:69410861_C/T<>ENSG00000141076	chr16:69410861_C/T	Enh	ENSG00000141076	UTP4	84916	69402422-69413932			1.33895e-07	0.186548	-1.44928	0.00204336	3.24961e-06	0.0623183
chr16:69412866_A/AT<>ENSG00000141076	chr16:69412866_A/AT	Enh	ENSG00000141076	UTP4	84916	69402422-69413932			1.33895e-07	0.186548	-1.44928	0.00204336	3.24961e-06	0.0623183
chr16:69413635_C/T<>ENSG00000141076	chr16:69413635_C/T	Enh	ENSG00000141076	UTP4	84916	69402422-69413932			1.33895e-07	0.186548	-1.44928	0.00204336	3.24961e-06	0.0623183
chr6:25313649_C/T<>ENSG00000079691	chr6:25313649_C/T	Enh	ENSG00000079691	CARMIL1	55604	25310904-25313747			0.000697924	0.0895279	-2.14021	0.00206089	0.00291725	0.0625709	CARMIL1
chr18:23695139_C/T<>ENSG00000053747	chr18:23695139_C/T	Enh	ENSG00000053747	LAMA3	3909	23694567-23696319			2.10208e-07	0.181789	-1.43948	0.00206224	4.73704e-06	0.0625709	LAMA3
chr18:23785643_C/A<>ENSG00000053747	chr18:23785643_C/A	Enh	ENSG00000053747	LAMA3	3909	23784332-23785840			2.10208e-07	0.181789	-1.43948	0.00206224	4.73704e-06	0.0625709
chr18:23825651_TA/T<>ENSG00000053747	chr18:23825651_TA/T	Enh	ENSG00000053747	LAMA3	3909	23824363-23829844			2.10208e-07	0.181789	-1.43948	0.00206224	4.73704e-06	0.0625709
chr18:23870976_GT/G<>ENSG00000053747	chr18:23870976_GT/G	Enh	ENSG00000053747	LAMA3	3909	23870337-23877646			2.10208e-07	0.181789	-1.43948	0.00206224	4.73704e-06	0.0625709
chr18:49894958_T/C<>ENSG00000167306	chr18:49894958_T/C	NS	ENSG00000167306	MYO5B	4645		c.3028T>C	p.K1010E	1.28578e-05	0.136712	-2.13605	0.00206838	0.000133987	0.0626349	MYO5B
chr9:112169113_CAA/C<>ENSG00000106868	chr9:112169113_CAA/C	Enh	ENSG00000106868	SUSD1	64420	112167551-112172727			0.000788686	0.0880178	-1.5279	0.00207903	0.00321816	0.0628937	SUSD1
chr19:37467993_C/T<>ENSG00000254004	chr19:37467993_C/T	Enh	ENSG00000254004	ZNF260	339324	37466000-37470428			4.15834e-05	0.123239	-1.25614	0.0020913	0.00032576	0.0631375	ZNF260
chr11:116831374_CT/C<>ENSG00000137656	chr11:116831374_CT/C	Enh	ENSG00000137656	BUD13	84811	116825128-116841682			0.000100231	0.112939	-1.49865	0.00210133	0.000641828	0.0632264	BUD13
chr21:38798479_T/C<>ENSG00000157557	chr21:38798479_T/C	Enh	ENSG00000157557	ETS2	2114	38792394-38799628			0.00112279	0.0836294	-1.51643	0.00210902	0.00421543	0.0632264	ETS2
chr21:38812978_AT/A<>ENSG00000157557	chr21:38812978_AT/A	Enh	ENSG00000157557	ETS2	2114	38800045-38815500			0.00112279	0.0836294	-1.51643	0.00210902	0.00421543	0.0632264
chr21:38825471_A/C<>ENSG00000157557	chr21:38825471_A/C	Enh	ENSG00000157557	ETS2	2114	38816986-38826222			0.00112279	0.0836294	-1.51643	0.00210902	0.00421543	0.0632264
chr21:38990068_G/C<>ENSG00000157557	chr21:38990068_G/C	Enh	ENSG00000157557	ETS2	2114	38983777-38995071			0.00112279	0.0836294	-1.51643	0.00210902	0.00421543	0.0632264
chr21:38993219_G/A<>ENSG00000157557	chr21:38993219_G/A	Enh	ENSG00000157557	ETS2	2114	38983777-38995071			0.00112279	0.0836294	-1.51643	0.00210902	0.00421543	0.0632264
chr2:55137009_G/A<>ENSG00000115310	chr2:55137009_G/A	Enh	ENSG00000115310	RTN4	57142	55135882-55138274			0.00299589	0.0712184	-1.77134	0.00211987	0.00913516	0.0634879
chr5:68268308_GT/G<>ENSG00000145675	chr5:68268308_GT/G	Enh	ENSG00000145675	PIK3R1	5295	68263634-68269214			0.000271085	0.101062	1.50069	0.00212353	0.00138758	0.0635342	PIK3R1
chr9:20682952_GT/G<>ENSG00000188352	chr9:20682952_GT/G	Enh	ENSG00000188352	FOCAD	54914	20682919-20686304			1.91186e-08	0.206707	-0.944414	0.00213604	6.64715e-07	0.0638446	FOCAD
chr12:93468873_G/A<>ENSG00000198015	chr12:93468873_G/A	Enh	ENSG00000198015	MRPL42	28977	93466904-93469003			1.45585e-06	0.160972	1.46315	0.00214513	2.45642e-05	0.0640524	MRPL42
chr2:102051585_T/A<>ENSG00000115594	chr2:102051585_T/A	Enh	ENSG00000115594	IL1R1	3554	102049601-102053803			1.37981e-06	0.161558	0.797397	0.00217269	2.35639e-05	0.064397	IL1R1
chr2:84839307_T/A<>ENSG00000186854	chr2:84839307_T/A	Both	ENSG00000186854	TRABD2A	129293	84837667-84840138	c.686T>A	p.N229I	0.00193428	0.0767924	0.625295	0.00216155	0.00644523	0.064397
chr9:133120341_G/A<>ENSG00000125484	chr9:133120341_G/A	Enh	ENSG00000125484	GTF3C4	9329	133112070-133145873			1.47725e-07	0.185514	-2.01376	0.00218234	3.54505e-06	0.0644565	GTF3C4
chr20:38142742_C/T<>ENSG00000170471	chr20:38142742_C/T	Enh	ENSG00000170471	RALGAPB	57148	38139191-38172788			7.34378e-13	0.303157	0.527445	0.0021892	1.84823e-10	0.0645954	RALGAPB
chr7:51255927_G/A<>ENSG00000106078	chr7:51255927_G/A	Enh	ENSG00000106078	COBL	23242	51253975-51257545			0.000732258	0.0889353	-2.12618	0.00223081	0.00302614	0.0657584
chr17:996654_G/A<>ENSG00000197879	chr17:996654_G/A	Enh	ENSG00000197879	MYO1C	4641	996160-998331			3.45319e-08	0.200647	-2.03955	0.00223612	1.03835e-06	0.0658502	MYO1C
chr1:235443183_C/T<>ENSG00000116957	chr1:235443183_C/T	Enh	ENSG00000116957	TBCE	6905	235442321-235443809			0.000811527	0.0876646	-1.25569	0.00224675	0.00329462	0.0660332	TBCE
chr1:235443185_C/T<>ENSG00000116957	chr1:235443185_C/T	Enh	ENSG00000116957	TBCE	6905	235442321-235443809			0.000811527	0.0876646	-1.25569	0.00224675	0.00329462	0.0660332
chr8:127812413_AT/A<>ENSG00000136997	chr8:127812413_AT/A	Enh	ENSG00000136997	MYC	4609	127806553-127815144			1.3233e-10	0.255628	1.22147	0.002257	9.8586e-09	0.0662696	MYC
chr14:65297018_T/G<>ENSG00000033170	chr14:65297018_T/G	Enh	ENSG00000033170	FUT8	2530	65296816-65306204			0.000210038	0.104132	0.649802	0.00226955	0.00113343	0.0665726
chr15:90142742_C/T<>ENSG00000185033	chr15:90142742_C/T	Enh	ENSG00000185033	SEMA4B	10509	90141487-90144189			1.38665e-05	0.135854	1.21279	0.00229379	0.000141979	0.0669559	SEMA4B
chr15:90150194_G/T<>ENSG00000185033	chr15:90150194_G/T	Enh	ENSG00000185033	SEMA4B	10509	90148495-90150274			1.38665e-05	0.135854	1.21279	0.00229379	0.000141979	0.0669559
chr15:90177345_G/C<>ENSG00000185033	chr15:90177345_G/C	Enh	ENSG00000185033	SEMA4B	10509	90176668-90177467			1.38665e-05	0.135854	1.21279	0.00229379	0.000141979	0.0669559
chr15:90178730_G/A<>ENSG00000185033	chr15:90178730_G/A	Enh	ENSG00000185033	SEMA4B	10509	90178315-90179914			1.38665e-05	0.135854	1.21279	0.00229379	0.000141979	0.0669559
chr15:90179063_C/A<>ENSG00000185033	chr15:90179063_C/A	Enh	ENSG00000185033	SEMA4B	10509	90178315-90179914			1.38665e-05	0.135854	1.21279	0.00229379	0.000141979	0.0669559
chr20:1491162_C/A<>ENSG00000088833	chr20:1491162_C/A	Enh	ENSG00000088833	NSFL1C	55968	1486600-1493000			8.68749e-05	0.114625	2.09578	0.00229747	0.000568703	0.0669979	NSFL1C
chr7:143286359_CA/C<>ENSG00000106144	chr7:143286359_CA/C	Enh	ENSG00000106144	CASP2	835	143282992-143290101			0.000873991	0.0867458	-1.75073	0.00232025	0.00348259	0.0675307	CASP2
chr17:63707726_AT/A<>ENSG00000108592	chr17:63707726_AT/A	Enh	ENSG00000108592	FTSJ3	117246	63704860-63708618			0.000443523	0.095089	-1.24181	0.00234017	0.00205421	0.0678468	FTSJ3
chr17:63707738_CT/C<>ENSG00000108592	chr17:63707738_CT/C	Enh	ENSG00000108592	FTSJ3	117246	63704860-63708618			0.000443523	0.095089	-1.24181	0.00234017	0.00205421	0.0678468
chr17:63840389_G/A<>ENSG00000108592	chr17:63840389_G/A	Enh	ENSG00000108592	FTSJ3	117246	63837289-63844652			0.000443523	0.095089	-1.24181	0.00234017	0.00205421	0.0678468
chr17:63930620_A/G<>ENSG00000108592	chr17:63930620_A/G	Enh	ENSG00000108592	FTSJ3	117246	63930000-63933200			0.000443523	0.095089	-1.24181	0.00234017	0.00205421	0.0678468
chr2:20210565_G/A<>ENSG00000055917	chr2:20210565_G/A	Enh	ENSG00000055917	PUM2	23369	20205352-20226614			0.000206816	0.104317	-2.08206	0.00235318	0.00111986	0.068158
chr2:237198469_AT/A<>ENSG00000163359	chr2:237198469_AT/A	Enh	ENSG00000163359	COL6A3	1293	237195496-237203583			0.000135126	0.109399	1.48258	0.00236613	0.000804713	0.0683348	COL6A3
chr2:237283510_AT/A<>ENSG00000163359	chr2:237283510_AT/A	Enh	ENSG00000163359	COL6A3	1293	237277731-237284603			0.000135126	0.109399	1.48258	0.00236613	0.000804713	0.0683348
chr2:237409537_G/T<>ENSG00000163359	chr2:237409537_G/T	Enh	ENSG00000163359	COL6A3	1293	237406992-237415265			0.000135126	0.109399	1.48258	0.00236613	0.000804713	0.0683348
chr12:6553356_G/A<>ENSG00000111642	chr12:6553356_G/A	Enh	ENSG00000111642	CHD4	1108	6546779-6557050			0.000491257	0.0938404	2.10818	0.00237298	0.00222447	0.0684007
chr19:52269064_C/T<>ENSG00000196214	chr19:52269064_C/T	Enh	ENSG00000196214	ZNF766	90321	52268907-52271554			4.09689e-05	0.123412	1.7462	0.00237131	0.000321717	0.0684007	ZNF766
chr1:237031854_G/C<>ENSG00000198626	chr1:237031854_G/C	Enh	ENSG00000198626	RYR2	6262	237029166-237032750			3.61781e-08	0.200168	-1.21041	0.002378	1.08146e-06	0.0684795
chr15:101071769_C/T<>ENSG00000154237	chr15:101071769_C/T	Enh	ENSG00000154237	LRRK1	79705	101067537-101072498			0.00286392	0.0717956	-1.25316	0.00238445	0.00881334	0.0685334	LRRK1
chr9:90843990_AG/A<>ENSG00000165025	chr9:90843990_AG/A	NS	ENSG00000165025	SYK	6850		c.93AG>A	p.Q31X	2.88737e-05	0.127458	-1.47182	0.00241885	0.000244415	0.0692564	SYK
chr1:1334518_C/G<>ENSG00000160072	chr1:1334518_C/G	Enh	ENSG00000160072	ATAD3B	83858	1330662-1336731			0.000478637	0.0941586	1.07671	0.00242383	0.00218127	0.0693327	ATAD3B
chr16:66872390_A/T<>ENSG00000172831	chr16:66872390_A/T	Enh	ENSG00000172831	CES2	8824	66871288-66876391			4.69442e-07	0.173226	-1.19711	0.00244506	9.52385e-06	0.0696738	CES2
chr16:66875820_G/A<>ENSG00000172831	chr16:66875820_G/A	Enh	ENSG00000172831	CES2	8824	66871288-66876391			4.69442e-07	0.173226	-1.19711	0.00244506	9.52385e-06	0.0696738
chr16:66880501_C/T<>ENSG00000172831	chr16:66880501_C/T	Enh	ENSG00000172831	CES2	8824	66879768-66881775			4.69442e-07	0.173226	-1.19711	0.00244506	9.52385e-06	0.0696738
chr18:21704058_A/AT<>ENSG00000141446	chr18:21704058_A/AT	Enh	ENSG00000141446	ESCO1	114799	21701301-21705554			0.000748999	0.0886561	1.49296	0.00244821	0.00308282	0.0696971	ESCO1
chr16:30010062_G/A<>ENSG00000169592	chr16:30010062_G/A	Enh	ENSG00000169592	INO80E	283899	30008660-30012543			0.000224509	0.103332	-1.71689	0.00249852	0.00119513	0.0708345	INO80E
chr20:10074770_AT/A<>ENSG00000132623	chr20:10074770_AT/A	Enh	ENSG00000132623	ANKEF1	63926	10074225-10079034			2.66928e-07	0.179255	1.42496	0.00250476	5.8182e-06	0.0708345	ANKEF1
chr20:11893738_T/A<>ENSG00000132640	chr20:11893738_T/A	Enh	ENSG00000132640	BTBD3	22903	11890152-11897254			0.00239313	0.074089	1.51288	0.00250427	0.00764662	0.0708345	BTBD3
chr20:11919165_C/T<>ENSG00000132640	chr20:11919165_C/T	Both	ENSG00000132640	BTBD3	22903	11917232-11920298	c.223C>T	p.P75S	0.00239313	0.074089	1.51288	0.00250427	0.00764662	0.0708345
chr22:31089935_AC/A<>ENSG00000183963	chr22:31089935_AC/A	NS	ENSG00000183963	SMTN	6525		c.709AC>A	p.P237X	2.99643e-09	0.225356	-1.14347	0.00249248	1.41546e-07	0.0708345
chr2:74362661_C/T<>ENSG00000204843	chr2:74362661_C/T	NS	ENSG00000204843	DCTN1	1639		c.3577C>T	p.E1193K	0.00100951	0.0849549	1.50675	0.0025003	0.00389309	0.0708345	DCTN1
chr2:74371101_C/T<>ENSG00000204843	chr2:74371101_C/T	NS	ENSG00000204843	DCTN1	1639		c.700C>T	p.D234N	0.00100951	0.0849549	1.50675	0.0025003	0.00389309	0.0708345
chr14:92038629_TA/T<>ENSG00000066427	chr14:92038629_TA/T	Enh	ENSG00000066427	ATXN3	4287	92038191-92041517			3.79809e-05	0.12429	-1.4601	0.0025127	0.000303331	0.0708595	ATXN3
chr5:148810289_C/CCA<>ENSG00000145868	chr5:148810289_C/CCA	Enh	ENSG00000145868	FBXO38	81545	148805201-148810999			3.13626e-07	0.177538	-1.41654	0.00253077	6.67576e-06	0.0712351	FBXO38
chr21:26123749_A/G<>ENSG00000142192	chr21:26123749_A/G	Enh	ENSG00000142192	APP	351	26123403-26126810			0.000318627	0.099109	1.47602	0.00254456	0.00158541	0.0715483
chr9:128750669_G/A<>ENSG00000160445	chr9:128750669_G/A	NS	ENSG00000160445	ZER1	10444		c.1306G>A	p.R436W	0.000196344	0.10494	-1.48325	0.00255803	0.00107521	0.0717999	ZER1
chr1:6448527_C/CA<>ENSG00000187017	chr1:6448527_C/CA	Enh	ENSG00000187017	ESPN	83715	6445822-6452168			5.63581e-06	0.146006	1.43337	0.00258786	7.13385e-05	0.0720967	ESPN
chr1:6452165_AC/A<>ENSG00000187017	chr1:6452165_AC/A	Enh	ENSG00000187017	ESPN	83715	6445822-6452168			5.63581e-06	0.146006	1.43337	0.00258786	7.13385e-05	0.0720967
chr1:6461889_G/A<>ENSG00000187017	chr1:6461889_G/A	Enh	ENSG00000187017	ESPN	83715	6459439-6462159			5.63581e-06	0.146006	1.43337	0.00258786	7.13385e-05	0.0720967
chr1:226405299_AT/A<>ENSG00000143799	chr1:226405299_AT/A	Enh	ENSG00000143799	PARP1	142	226402300-226408949			0.000490152	0.0938679	1.23495	0.00257127	0.00222048	0.0720967	PARP1
chr1:156591163_T/G<>ENSG00000163382	chr1:156591163_T/G	Enh	ENSG00000163382	NAXE	128240	156590618-156592801			3.36643e-05	0.125686	-2.04351	0.00258369	0.000275468	0.0720967	NAXE
chr9:128552526_G/A<>ENSG00000167118	chr9:128552526_G/A	Enh	ENSG00000167118	URM1	81605	128549521-128560067			0.00207119	0.0759256	1.35833	0.00258235	0.00681649	0.0720967	URM1
chr12:76053217_C/CA<>ENSG00000187109	chr12:76053217_C/CA	NS	ENSG00000187109	NAP1L1	4673		c.903-904C>CA	p.-301-302X	1.59234e-06	0.159991	1.43653	0.00258372	2.62604e-05	0.0720967	NAP1L1
chr3:146164406_TAA/T<>ENSG00000152952	chr3:146164406_TAA/T	Enh	ENSG00000152952	PLOD2	5352	146151659-146167535			0.000116059	0.111204	2.07276	0.00259223	0.000713432	0.0721512	PLOD2
chr8:144830890_T/C<>ENSG00000147789	chr8:144830890_T/C	Enh	ENSG00000147789	ZNF7	7553	144825336-144831819			1.92226e-06	0.157927	-1.45292	0.00260013	3.07203e-05	0.0722368	ZNF7
chr20:9343708_C/A<>ENSG00000101333	chr20:9343708_C/A	Enh	ENSG00000101333	PLCB4	5332	9343676-9345557			1.93714e-19	0.424182	-0.987911	0.00263137	2.90077e-16	0.0728344	PLCB4
chr3:33577535_C/CA<>ENSG00000163539	chr3:33577535_C/CA	Enh	ENSG00000163539	CLASP2	23122	33577167-33579968			4.59616e-10	0.24371	-1.12803	0.00264632	2.92251e-08	0.0729784	CLASP2
chr10:72326780_G/A<>ENSG00000213551	chr10:72326780_G/A	Enh	ENSG00000213551	DNAJC9	23234	72326601-72337892			2.11499e-05	0.131035	-1.21753	0.00266376	0.000194898	0.0733917	DNAJC9
chr13:20797446_G/GT<>ENSG00000132953	chr13:20797446_G/GT	Enh	ENSG00000132953	XPO4	64328	20797192-20798671			4.97474e-12	0.286048	-1.1053	0.00267332	7.09469e-10	0.0735875	XPO4
chr13:106570940_AAC/A<>ENSG00000134884	chr13:106570940_AAC/A	Enh	ENSG00000134884	ARGLU1	55082	106564948-106571082			0.000592093	0.091552	1.49189	0.00269111	0.00256511	0.0739415	ARGLU1
chr1:31305272_CT/C<>ENSG00000168528	chr1:31305272_CT/C	Enh	ENSG00000168528	SERINC2	347735	31305244-31307356			2.12195e-07	0.181689	-1.15729	0.00270696	4.77105e-06	0.0742503
chr12:109115366_AT/A<>ENSG00000076555	chr12:109115366_AT/A	Enh	ENSG00000076555	ACACB	32	109109375-109117842			3.33856e-05	0.125782	1.46274	0.00270731	0.000273711	0.0742503	ACACB
chr3:188674450_G/A<>ENSG00000145012	chr3:188674450_G/A	Enh	ENSG00000145012	LPP	4026	188671323-188675221			0.00301877	0.0711208	-1.50164	0.00271762	0.00918885	0.0744647	LPP
chr2:190980567_C/A<>ENSG00000115415	chr2:190980567_C/A	Enh	ENSG00000115415	STAT1	6772	190979500-190982048			0.00176035	0.0779838	2.09609	0.00273358	0.00597878	0.0746101	STAT1
chr6:125197612_AT/A<>ENSG00000111907	chr6:125197612_AT/A	Enh	ENSG00000111907	TPD52L1	7164	125196284-125199146			9.49167e-07	0.16563	-1.41443	0.00276005	1.70219e-05	0.0746101	TPD52L1
chr6:125198526_C/T<>ENSG00000111907	chr6:125198526_C/T	Enh	ENSG00000111907	TPD52L1	7164	125196284-125199146			9.49167e-07	0.16563	-1.41443	0.00276005	1.70219e-05	0.0746101
chr6:157756417_TAA/T<>ENSG00000130340	chr6:157756417_TAA/T	Enh	ENSG00000130340	SNX9	51429	157754505-157759441			0.000468598	0.0944176	-1.22743	0.00275955	0.00214621	0.0746101	SNX9
chr6:157765474_G/A<>ENSG00000130340	chr6:157765474_G/A	Enh	ENSG00000130340	SNX9	51429	157759864-157766383			0.000468598	0.0944176	-1.22743	0.00275955	0.00214621	0.0746101
chr6:157826314_C/T<>ENSG00000130340	chr6:157826314_C/T	Enh	ENSG00000130340	SNX9	51429	157821630-157826339			0.000468598	0.0944176	-1.22743	0.00275955	0.00214621	0.0746101
chr6:157901107_C/T<>ENSG00000130340	chr6:157901107_C/T	Enh	ENSG00000130340	SNX9	51429	157899246-157901174			0.000468598	0.0944176	-1.22743	0.00275955	0.00214621	0.0746101
chr12:16353330_G/A<>ENSG00000008394	chr12:16353330_G/A	Enh	ENSG00000008394	MGST1	4257	16346645-16353575			0.000742898	0.0887572	-1.70663	0.00273463	0.00305997	0.0746101	MGST1
chr16:68777629_G/A<>ENSG00000039068	chr16:68777629_G/A	Enh	ENSG00000039068	CDH1	999	68776317-68777744			1.49425e-07	0.185393	-1.40646	0.00276071	3.57725e-06	0.0746101	CDH1
chr20:17570964_T/C<>ENSG00000125844	chr20:17570964_T/C	Enh	ENSG00000125844	RRBP1	6238	17566970-17573517			1.34643e-12	0.297784	1.30296	0.00276777	2.98698e-10	0.0746101
chr20:17633857_T/C<>ENSG00000125844	chr20:17633857_T/C	Enh	ENSG00000125844	RRBP1	6238	17633856-17638463			1.34643e-12	0.297784	1.30296	0.00276777	2.98698e-10	0.0746101
chr20:17662262_CA/C<>ENSG00000125844	chr20:17662262_CA/C	Enh	ENSG00000125844	RRBP1	6238	17659389-17664875			1.34643e-12	0.297784	1.30296	0.00276777	2.98698e-10	0.0746101
chr20:17662277_CAA/C<>ENSG00000125844	chr20:17662277_CAA/C	Enh	ENSG00000125844	RRBP1	6238	17659389-17664875			1.34643e-12	0.297784	1.30296	0.00276777	2.98698e-10	0.0746101
chr3:36989289_GTT/G<>ENSG00000076242	chr3:36989289_GTT/G	Enh	ENSG00000076242	MLH1	4292	36988001-36995061			8.66923e-05	0.11465	-1.21352	0.00279539	0.000567632	0.0752871	MLH1
chr4:76690850_CT/C<>ENSG00000138771	chr4:76690850_CT/C	Enh	ENSG00000138771	SHROOM3	57619	76686869-76693481			0.00117901	0.0830192	1.47547	0.00279871	0.00438311	0.0753087	SHROOM3
chr7:11051718_C/T<>ENSG00000106443	chr7:11051718_C/T	NS	ENSG00000106443	PHF14	9678		c.2419C>T	p.P807S	5.05571e-05	0.120967	-2.09853	0.00282618	0.000381298	0.0757755	PHF14
chr11:77559045_G/A<>ENSG00000074201	chr11:77559045_G/A	Enh	ENSG00000074201	CLNS1A	1207	77557493-77562242			0.000182443	0.105819	-1.22353	0.0028351	0.00101548	0.0759468	CLNS1A
chr16:89562710_CT/C<>ENSG00000131165	chr16:89562710_CT/C	Enh	ENSG00000131165	CHMP1A	5119	89558660-89566590			0.000727701	0.0890124	1.4769	0.00287037	0.00301229	0.0766858	CHMP1A
chr16:89700837_CCT/C<>ENSG00000131165	chr16:89700837_CCT/C	Enh	ENSG00000131165	CHMP1A	5119	89699724-89702671			0.000727701	0.0890124	1.4769	0.00287037	0.00301229	0.0766858
chr1:29201589_T/C<>ENSG00000116350	chr1:29201589_T/C	Enh	ENSG00000116350	SRSF4	6429	29201180-29203598			0.00133238	0.0814886	1.46978	0.00288272	0.00482277	0.0768101	SRSF4
chr1:38000389_T/C<>ENSG00000183431	chr1:38000389_T/C	Enh	ENSG00000183431	SF3A3	10946	37994511-38008164			7.05262e-09	0.216806	-1.3718	0.00288998	2.91337e-07	0.0768669
chr1:38013721_CT/C<>ENSG00000183431	chr1:38013721_CT/C	Enh	ENSG00000183431	SF3A3	10946	38008279-38017539			7.05262e-09	0.216806	-1.3718	0.00288998	2.91337e-07	0.0768669
chr2:219253188_CCT/C<>ENSG00000127824	chr2:219253188_CCT/C	Enh	ENSG00000127824	TUBA4A	7277	219244492-219255742			2.07259e-06	0.1571	1.41415	0.0029248	3.2704e-05	0.077724	TUBA4A
chr6:157831503_T/C<>ENSG00000130340	chr6:157831503_T/C	Enh	ENSG00000130340	SNX9	51429	157830260-157834961			0.000499475	0.0936374	-1.16429	0.00297796	0.00224979	0.0789261
chr12:49266434_CA/C<>ENSG00000167553	chr12:49266434_CA/C	Enh	ENSG00000167553	TUBA1C	84790	49263245-49269811			0.000528126	0.0929546	1.46945	0.00298322	0.0023495	0.0789261	TUBA1C
chr5:71600336_G/GT<>ENSG00000131844	chr5:71600336_G/GT	Enh	ENSG00000131844	MCCC2	64087	71600113-71602719			0.000367238	0.0973869	1.67274	0.0029936	0.0017688	0.0790613	MCCC2
chr3:38150853_C/G<>ENSG00000172939	chr3:38150853_C/G	Enh	ENSG00000172939	OXSR1	9943	38150600-38155625			2.43141e-06	0.155342	2.03367	0.00304863	3.70576e-05	0.0803728	OXSR1
chr7:107837317_TA/T<>ENSG00000105879	chr7:107837317_TA/T	Enh	ENSG00000105879	CBLL1	79872	107835955-107837765			0.000112144	0.11161	1.45683	0.00304753	0.000697966	0.0803728	CBLL1
chr10:22605451_GA/G<>ENSG00000150867	chr10:22605451_GA/G	Enh	ENSG00000150867	PIP4K2A	5305	22596239-22638514			0.00269079	0.0725932	1.48237	0.00310191	0.00839094	0.081419	PIP4K2A
chr10:22615122_AT/A<>ENSG00000150867	chr10:22615122_AT/A	Enh	ENSG00000150867	PIP4K2A	5305	22596239-22638514			0.00269079	0.0725932	1.48237	0.00310191	0.00839094	0.081419
chr10:22666141_A/G<>ENSG00000150867	chr10:22666141_A/G	Enh	ENSG00000150867	PIP4K2A	5305	22664355-22670593			0.00269079	0.0725932	1.48237	0.00310191	0.00839094	0.081419
chr10:22685658_C/T<>ENSG00000150867	chr10:22685658_C/T	Enh	ENSG00000150867	PIP4K2A	5305	22675776-22687080			0.00269079	0.0725932	1.48237	0.00310191	0.00839094	0.081419
chr17:57442000_G/C<>ENSG00000153944	chr17:57442000_G/C	Enh	ENSG00000153944	MSI2	124540	57437359-57449535			5.67931e-07	0.17118	0.581963	0.0032161	1.11607e-05	0.0837557	MSI2
chr11:47855003_C/T<>ENSG00000109920	chr11:47855003_C/T	Enh	ENSG00000109920	FNBP4	23360	47853362-47865741			0.000363277	0.0975186	-2.03499	0.00322439	0.00175622	0.0838985	FNBP4
chr6:151323800_C/T<>ENSG00000131016	chr6:151323800_C/T	Enh	ENSG00000131016	AKAP12	9590	151323555-151327974			4.14908e-08	0.198755	1.40043	0.00323239	1.20641e-06	0.0840338	AKAP12
chr13:32539403_A/C<>ENSG00000244754	chr13:32539403_A/C	Enh	ENSG00000244754	N4BP2L2	10443	32537319-32539683			0.00136503	0.081185	-2.10873	0.00327117	0.00489597	0.0846743	N4BP2L2
chr19:12612450_CT/C<>ENSG00000123144	chr19:12612450_CT/C	Enh	ENSG00000123144	TRIR	79002	12609970-12614750			0.000386277	0.0967725	-1.444	0.00328337	0.00184272	0.0847704	TRIR
chr19:13153071_G/A<>ENSG00000123144	chr19:13153071_G/A	Enh	ENSG00000123144	TRIR	79002	13148605-13158783			0.000386277	0.0967725	-1.444	0.00328337	0.00184272	0.0847704
chr19:13169539_G/GT<>ENSG00000123144	chr19:13169539_G/GT	Enh	ENSG00000123144	TRIR	79002	13160385-13174204			0.000386277	0.0967725	-1.444	0.00328337	0.00184272	0.0847704
chr4:17490094_C/T<>ENSG00000151552	chr4:17490094_C/T	Enh	ENSG00000151552	QDPR	5860	17490021-17490907			0.000706889	0.0893705	-1.45348	0.00329231	0.00294691	0.0849279	QDPR
chr21:42463479_T/A<>ENSG00000160190	chr21:42463479_T/A	Enh	ENSG00000160190	SLC37A1	54020	42457549-42466241			0.000961585	0.0855599	-1.19757	0.00330209	0.00374932	0.0851069	SLC37A1
chr4:168408613_GA/G<>ENSG00000181381	chr4:168408613_GA/G	Enh	ENSG00000181381	DDX60L	91351	168408289-168410013			2.36912e-05	0.129734	1.17086	0.00331601	0.000212052	0.0853923
chr3:45549228_T/C<>ENSG00000011376	chr3:45549228_T/C	Enh	ENSG00000011376	LARS2	23395	45544043-45549354			9.09695e-08	0.1906	1.13573	0.00335889	2.32859e-06	0.0860524	LARS2
chr19:13927256_G/T<>ENSG00000132024	chr19:13927256_G/T	NS	ENSG00000132024	CC2D1A	54862		c.2307G>T	p.E769D	0.00258419	0.0731096	-2.10589	0.00335815	0.00812791	0.0860524	CC2D1A
chr1:234975102_T/C<>ENSG00000054267	chr1:234975102_T/C	Enh	ENSG00000054267	ARID4B	51742	234968349-234989683			0.00262255	0.0729214	2.04887	0.00336748	0.00821876	0.086199	ARID4B
chr6:111592516_G/A<>ENSG00000056972	chr6:111592516_G/A	Enh	ENSG00000056972	TRAF3IP2	10758	111587850-111595482			0.000742678	0.0887608	-1.20086	0.00346355	0.00305991	0.0882057	TRAF3IP2
chr8:133036296_G/A<>ENSG00000042832	chr8:133036296_G/A	Enh	ENSG00000042832	TG	7038	133031684-133038373			1.3721e-05	0.135973	-1.16831	0.0034786	0.000140875	0.0883896
chr20:32290307_T/C<>ENSG00000126003	chr20:32290307_T/C	Enh	ENSG00000126003	PLAGL2	5326	32283572-32291254			1.1755e-08	0.211651	-1.3486	0.00349954	4.50191e-07	0.0888201	PLAGL2
chr20:36677614_C/G<>ENSG00000101079	chr20:36677614_C/G	Enh	ENSG00000101079	NDRG3	57446	36676469-36677947			1.29141e-07	0.186928	1.40279	0.00352903	3.15468e-06	0.0893415	NDRG3
chr6:37325893_G/A<>ENSG00000112130	chr6:37325893_G/A	Enh	ENSG00000112130	RNF8	9025	37324204-37326046			4.22827e-05	0.123046	-1.18277	0.00355505	0.000330806	0.0893956	RNF8
chr8:37613439_G/T<>ENSG00000147475	chr8:37613439_G/T	Enh	ENSG00000147475	ERLIN2	11160	37612291-37613869			8.46362e-09	0.21497	-1.33296	0.0036079	3.39327e-07	0.0901191	ERLIN2
chr12:49263624_G/A<>ENSG00000167553	chr12:49263624_G/A	Enh	ENSG00000167553	TUBA1C	84790	49263245-49269811			0.000621505	0.0909562	-1.441	0.0036259	0.00265944	0.0904935
chr1:183040064_G/A<>ENSG00000135862	chr1:183040064_G/A	Enh	ENSG00000135862	LAMC1	3915	183038215-183043000			1.17572e-05	0.137727	-1.41582	0.00364948	0.000126026	0.091006	LAMC1
chr5:178220542_TG/T<>ENSG00000175309	chr5:178220542_TG/T	Enh	ENSG00000175309	PHYKPL	85007	178220237-178228857			8.20922e-05	0.115292	1.62178	0.00366968	0.000545866	0.0914336	PHYKPL
chr18:58229464_T/TG<>ENSG00000049759	chr18:58229464_T/TG	Enh	ENSG00000049759	NEDD4L	23327	58227939-58229558			0.000635122	0.0906895	1.42852	0.00369216	0.00270688	0.0915532
chr8:124196377_G/A<>ENSG00000176853	chr8:124196377_G/A	Enh	ENSG00000176853	FAM91A1	157769	124194016-124202681			0.000468356	0.0944239	1.44695	0.00370174	0.00214621	0.0916985	FAM91A1
chr8:143970904_C/T<>ENSG00000178209	chr8:143970904_C/T	Enh	ENSG00000178209	PLEC	5339	143968730-143979748			6.44803e-10	0.240432	1.35043	0.00371772	3.83159e-08	0.0917905	PLEC
chr1:151543009_T/G<>ENSG00000143375	chr1:151543009_T/G	Enh	ENSG00000143375	CGN	57530	151536556-151543855			1.99525e-10	0.251721	1.81627	0.00375376	1.42275e-08	0.0924517	CGN
chr16:29876351_C/T<>ENSG00000169592	chr16:29876351_C/T	Enh	ENSG00000169592	INO80E	283899	29876135-29878081			0.00031702	0.0991702	-1.19261	0.00376501	0.00157868	0.0926526
chr17:36500863_G/A<>ENSG00000278259	chr17:36500863_G/A	NS	ENSG00000278259	MYO19	80179		c.2344G>A	p.R782W	0.000338882	0.0983622	-1.19337	0.00377865	0.0016638	0.0929119	MYO19
chr19:42272802_GC/G<>ENSG00000105429	chr19:42272802_GC/G	Enh	ENSG00000105429	MEGF8	1954	42267434-42274340			2.63502e-06	0.154455	1.38887	0.00382399	3.96763e-05	0.0935658
chr19:42273949_A/G<>ENSG00000105429	chr19:42273949_A/G	Enh	ENSG00000105429	MEGF8	1954	42267434-42274340			2.63502e-06	0.154455	1.38887	0.00382399	3.96763e-05	0.0935658
chr19:42355923_A/G<>ENSG00000105429	chr19:42355923_A/G	NS	ENSG00000105429	MEGF8	1954		c.4109A>G	p.Q1370R	2.63502e-06	0.154455	1.38887	0.00382399	3.96763e-05	0.0935658
chr7:138350188_GA/G<>ENSG00000122779	chr7:138350188_GA/G	Enh	ENSG00000122779	TRIM24	8805	138349986-138354895			4.06062e-06	0.149663	-1.38967	0.00383301	5.5785e-05	0.0936335	TRIM24
chr11:61701176_C/A<>ENSG00000134780	chr11:61701176_C/A	Enh	ENSG00000134780	DAGLA	747	61693678-61702169			0.00215782	0.0754055	-1.2045	0.00385522	0.00705303	0.0940994	DAGLA
chr19:2083862_C/T<>ENSG00000104885	chr19:2083862_C/T	Enh	ENSG00000104885	DOT1L	84444	2079413-2098291			3.59229e-06	0.151024	1.98055	0.0038718	5.04622e-05	0.0942736	DOT1L
chr19:2227091_G/T<>ENSG00000104885	chr19:2227091_G/T	NS	ENSG00000104885	DOT1L	84444		c.4570G>T	p.G1524C	3.59229e-06	0.151024	1.98055	0.0038718	5.04622e-05	0.0942736
chr14:93964935_C/G<>ENSG00000089737	chr14:93964935_C/G	Enh	ENSG00000089737	DDX24	57062	93953414-93966585			6.83421e-05	0.117445	-1.45267	0.00387542	0.000473244	0.0942851	DDX24
chr1:162537388_T/A<>ENSG00000152332	chr1:162537388_T/A	Enh	ENSG00000152332	UHMK1	127933	162536110-162540483			0.00270494	0.0725262	-1.45546	0.00389118	0.00843068	0.094515	UHMK1
chr19:12792991_G/GC<>ENSG00000123144	chr19:12792991_G/GC	Enh	ENSG00000123144	TRIR	79002	12781317-12797277			0.000445134	0.0950448	-1.6335	0.00389039	0.00205921	0.094515
chr3:53197274_G/GC<>ENSG00000163933	chr3:53197274_G/GC	Enh	ENSG00000163933	RFT1	91869	53195652-53197472			2.80867e-05	0.127776	1.15944	0.00390837	0.000239786	0.094702	RFT1
chr13:98175308_T/A<>ENSG00000152767	chr13:98175308_T/A	Enh	ENSG00000152767	FARP1	10160	98170891-98176804			2.85453e-09	0.225837	-1.32343	0.00390561	1.35554e-07	0.094702	FARP1
chr11:69647626_G/A<>ENSG00000110092	chr11:69647626_G/A	Enh	ENSG00000110092	CCND1	595	69635737-69649193			9.6124e-06	0.140005	1.38822	0.00391981	0.000108267	0.0949024	CCND1
chr1:29147041_A/G<>ENSG00000116350	chr1:29147041_A/G	Enh	ENSG00000116350	SRSF4	6429	29144988-29148279			0.00172895	0.0782111	1.17868	0.00395365	0.00589525	0.0951067
chr5:179732209_CT/C<>ENSG00000161021	chr5:179732209_CT/C	Enh	ENSG00000161021	MAML1	9794	179730659-179734618			0.00017258	0.106484	-1.40607	0.00394778	0.000972272	0.0951067	MAML1
chr22:30613032_G/C<>ENSG00000185339	chr22:30613032_G/C	NS	ENSG00000185339	TCN2	6948		c.417G>C	p.K139N	0.00285828	0.0718208	1.11233	0.00395341	0.0087996	0.0951067	TCN2
chr1:29148656_C/A<>ENSG00000116350	chr1:29148656_C/A	NS	ENSG00000116350	SRSF4	6429		c.1239C>A	p.K413N	0.00172895	0.0782111	1.17868	0.00395365	0.00589525	0.0951067
chr5:119328487_TA/T<>ENSG00000172869	chr5:119328487_TA/T	Enh	ENSG00000172869	DMXL1	1657	119317975-119345116			0.000691128	0.0896486	-2.04143	0.00398018	0.00289734	0.0955136	DMXL1
chr5:119338614_C/A<>ENSG00000172869	chr5:119338614_C/A	Enh	ENSG00000172869	DMXL1	1657	119317975-119345116			0.000691128	0.0896486	-2.04143	0.00398018	0.00289734	0.0955136
chr19:11089660_C/CG<>ENSG00000130164	chr19:11089660_C/CG	Enh	ENSG00000130164	LDLR	3949	11086850-11097889			4.15652e-05	0.123244	-1.60246	0.00400863	0.000325703	0.0957915
chr19:11096917_CT/C<>ENSG00000130164	chr19:11096917_CT/C	Enh	ENSG00000130164	LDLR	3949	11086850-11097889			4.15652e-05	0.123244	-1.60246	0.00400863	0.000325703	0.0957915
chr20:41319567_G/T<>ENSG00000124181	chr20:41319567_G/T	Enh	ENSG00000124181	PLCG1	5335	41313938-41319868			4.02854e-06	0.149751	-1.58896	0.00400862	5.54972e-05	0.0957915	PLCG1
chr11:31632216_GA/G<>ENSG00000109911	chr11:31632216_GA/G	NS	ENSG00000109911	ELP4	26610		c.739GA>G	p.K247X	0.00093513	0.0859066	-1.4301	0.0040109	0.00367136	0.0957915	ELP4
chr17:47987390_C/T<>ENSG00000167183	chr17:47987390_C/T	Enh	ENSG00000167183	PRR15L	79170	47986907-47988301			0.00200299	0.0763501	1.43796	0.00403798	0.00663507	0.0962081	PRR15L
chr17:47987727_G/A<>ENSG00000167183	chr17:47987727_G/A	Enh	ENSG00000167183	PRR15L	79170	47986907-47988301			0.00200299	0.0763501	1.43796	0.00403798	0.00663507	0.0962081
chr20:25195193_TAA/T<>ENSG00000197586	chr20:25195193_TAA/T	Enh	ENSG00000197586	ENTPD6	955	25194656-25198084			2.00578e-16	0.371716	-1.18341	0.00405357	1.33491e-13	0.0965028	ENTPD6
chr6:52269086_C/G<>ENSG00000112118	chr6:52269086_C/G	NS	ENSG00000112118	MCM3	4172		c.2103C>G	p.K701N	3.96877e-07	0.175025	1.88392	0.00408224	8.27144e-06	0.0971079	MCM3
chr6:43053425_G/A<>ENSG00000044090	chr6:43053425_G/A	Enh	ENSG00000044090	CUL7	9820	43051726-43055143			0.000476838	0.0942046	-1.63971	0.00413801	0.00217563	0.0978991	CUL7
chr7:100881710_TG/T<>ENSG00000087087	chr7:100881710_TG/T	NS	ENSG00000087087	SRRT	51593		c.304TG>T	p.G102X	0.00116797	0.0831368	1.43036	0.00413194	0.0043523	0.0978991	SRRT
chr10:117364554_AT/A<>ENSG00000165650	chr10:117364554_AT/A	Enh	ENSG00000165650	PDZD8	118987	117360089-117368370			6.54958e-13	0.304166	-1.02278	0.0041749	1.69098e-10	0.0982669
chr10:117372107_A/G<>ENSG00000165650	chr10:117372107_A/G	Enh	ENSG00000165650	PDZD8	118987	117370305-117376681			6.54958e-13	0.304166	-1.02278	0.0041749	1.69098e-10	0.0982669
chr20:50796083_TA/T<>ENSG00000101126	chr20:50796083_TA/T	Enh	ENSG00000101126	ADNP	23394	50794065-50796163			2.86506e-09	0.2258	-1.09756	0.00418674	1.35554e-07	0.0982669	ADNP
chr20:50818471_T/G<>ENSG00000101126	chr20:50818471_T/G	Enh	ENSG00000101126	ADNP	23394	50813716-50819995			2.86506e-09	0.2258	-1.09756	0.00418674	1.35554e-07	0.0982669
chr20:50930129_TA/T<>ENSG00000101126	chr20:50930129_TA/T	Enh	ENSG00000101126	ADNP	23394	50928465-50932957			2.86506e-09	0.2258	-1.09756	0.00418674	1.35554e-07	0.0982669
chr20:45935920_C/T<>ENSG00000100982	chr20:45935920_C/T	Enh	ENSG00000100982	PCIF1	63935	45933163-45939495			3.98576e-15	0.347607	-1.20356	0.00423207	1.87623e-12	0.0990205	PCIF1
chr1:183603514_CT/C<>ENSG00000162704	chr1:183603514_CT/C	Enh	ENSG00000162704	ARPC5	10092	183602601-183610799			7.29778e-05	0.116675	1.40931	0.00424328	0.000498543	0.0991278	ARPC5
chr1:183633003_AT/A<>ENSG00000162704	chr1:183633003_AT/A	Enh	ENSG00000162704	ARPC5	10092	183632399-183637002			7.29778e-05	0.116675	1.40931	0.00424328	0.000498543	0.0991278
chr2:74863487_A/T<>ENSG00000159399	chr2:74863487_A/T	Enh	ENSG00000159399	HK2	3099	74861939-74866988			0.00101471	0.0848909	1.42215	0.00428492	0.00390512	0.0996974	HK2
chr14:35331347_G/T<>ENSG00000100906	chr14:35331347_G/T	Enh	ENSG00000100906	NFKBIA	4792	35330773-35343106			2.48206e-07	0.180027	1.33336	0.00430401	5.46984e-06	0.0996974	NFKBIA
chr14:35331452_CA/C<>ENSG00000100906	chr14:35331452_CA/C	Enh	ENSG00000100906	NFKBIA	4792	35330773-35343106			2.48206e-07	0.180027	1.33336	0.00430401	5.46984e-06	0.0996974
chr14:35334597_G/T<>ENSG00000100906	chr14:35334597_G/T	Enh	ENSG00000100906	NFKBIA	4792	35330773-35343106			2.48206e-07	0.180027	1.33336	0.00430401	5.46984e-06	0.0996974
chr3:5052607_TA/T<>ENSG00000134107	chr3:5052607_TA/T	Enh	ENSG00000134107	BHLHE40	8553	5051370-5056599			2.57265e-05	0.128787	-1.37867	0.00437615	0.000225287	0.101086
chr16:4848170_CG/C<>ENSG00000140632	chr16:4848170_CG/C	Enh	ENSG00000140632	GLYR1	84656	4845974-4849199			0.000643428	0.0905296	-1.41129	0.00437773	0.00273372	0.101086	GLYR1
chr4:124632877_AT/A<>ENSG00000151458	chr4:124632877_AT/A	Enh	ENSG00000151458	ANKRD50	57182	124631199-124634271			1.50429e-05	0.134927	-1.36177	0.00439371	0.000150954	0.101299	ANKRD50
chr4:124642062_CAT/C<>ENSG00000151458	chr4:124642062_CAT/C	Enh	ENSG00000151458	ANKRD50	57182	124641541-124643255			1.50429e-05	0.134927	-1.36177	0.00439371	0.000150954	0.101299
chr6:158630493_TA/T<>ENSG00000146433	chr6:158630493_TA/T	Enh	ENSG00000146433	TMEM181	57583	158630483-158633555			0.00162859	0.0789654	-1.41084	0.00445478	0.00561173	0.102549	TMEM181
chr1:236502032_C/T<>ENSG00000116977	chr1:236502032_C/T	Enh	ENSG00000116977	LGALS8	3964	236501754-236504869			0.00063848	0.0906246	1.39967	0.00449617	0.0027181	0.103105	LGALS8
chr1:236504476_TA/T<>ENSG00000116977	chr1:236504476_TA/T	Enh	ENSG00000116977	LGALS8	3964	236501754-236504869			0.00063848	0.0906246	1.39967	0.00449617	0.0027181	0.103105
chr1:236522555_TG/T<>ENSG00000116977	chr1:236522555_TG/T	Enh	ENSG00000116977	LGALS8	3964	236522371-236525347			0.00063848	0.0906246	1.39967	0.00449617	0.0027181	0.103105
chr1:236525121_AT/A<>ENSG00000116977	chr1:236525121_AT/A	Enh	ENSG00000116977	LGALS8	3964	236522371-236525347			0.00063848	0.0906246	1.39967	0.00449617	0.0027181	0.103105
chr2:71500011_G/A<>ENSG00000135636	chr2:71500011_G/A	Enh	ENSG00000135636	DYSF	8291	71495550-71501200			0.00281985	0.0719941	1.99094	0.00448915	0.00870367	0.103105
chr15:65773855_GT/G<>ENSG00000074621	chr15:65773855_GT/G	Enh	ENSG00000074621	SLC24A1	9187	65772739-65774367			3.25684e-05	0.126069	-1.13962	0.00452329	0.000267964	0.103569	SLC24A1
chr15:65653958_C/T<>ENSG00000074621	chr15:65653958_C/T	NS	ENSG00000074621	SLC24A1	9187		c.3179C>T	p.A1060V	3.25684e-05	0.126069	-1.13962	0.00452329	0.000267964	0.103569
chr4:37486242_AT/A<>ENSG00000154274	chr4:37486242_AT/A	Enh	ENSG00000154274	C4orf19	55286	37481434-37487228			0.000272757	0.100988	1.39129	0.00456576	0.00139366	0.104302	C4orf19
chr6:27895631_A/G<>ENSG00000274641	chr6:27895631_A/G	Enh	ENSG00000274641	HIST1H2BO	8348	27887548-27899412			2.29876e-09	0.227981	1.29148	0.00459238	1.12126e-07	0.10483	HIST1H2BO
chr12:50925032_C/G<>ENSG00000110911	chr12:50925032_C/G	Enh	ENSG00000110911	SLC11A2	4891	50921998-50928985			5.8833e-09	0.218626	-1.87612	0.00462218	2.48167e-07	0.105396
chr19:3098108_C/CGT<>ENSG00000088256	chr19:3098108_C/CGT	Enh	ENSG00000088256	GNA11	2767	3093600-3100562			7.43832e-06	0.142894	-1.35159	0.00467688	8.78778e-05	0.106262	GNA11
chr12:68362142_CA/C<>ENSG00000111581	chr12:68362142_CA/C	Enh	ENSG00000111581	NUP107	57122	68361834-68368841			1.70693e-05	0.133486	1.36657	0.00469661	0.00016736	0.106479	NUP107
chr11:59207855_AT/A<>ENSG00000110042	chr11:59207855_AT/A	Enh	ENSG00000110042	DTX4	23220	59206905-59213807			4.20125e-05	0.12312	-1.14275	0.00470662	0.000328864	0.106625	DTX4
chr13:48577908_C/A<>ENSG00000139687	chr13:48577908_C/A	Enh	ENSG00000139687	RB1	5925	48577201-48580118			0.00262026	0.0729326	1.41711	0.00473052	0.00821331	0.107086	RB1
chr17:47945470_G/A<>ENSG00000167183	chr17:47945470_G/A	Enh	ENSG00000167183	PRR15L	79170	47944516-47961544			0.00229624	0.0746151	-1.41204	0.00477284	0.00739544	0.107734
chr17:47948203_GT/G<>ENSG00000167183	chr17:47948203_GT/G	Enh	ENSG00000167183	PRR15L	79170	47944516-47961544			0.00229624	0.0746151	-1.41204	0.00477284	0.00739544	0.107734
chr17:47965766_G/A<>ENSG00000167183	chr17:47965766_G/A	Enh	ENSG00000167183	PRR15L	79170	47964751-47969307			0.00229624	0.0746151	-1.41204	0.00477284	0.00739544	0.107734
chr20:63972976_G/A<>ENSG00000101161	chr20:63972976_G/A	Enh	ENSG00000101161	PRPF6	24148	63971707-63975497			1.17737e-16	0.375913	1.16723	0.00478434	8.0139e-14	0.107734	PRPF6
chr20:64038355_CG/C<>ENSG00000101161	chr20:64038355_CG/C	Enh	ENSG00000101161	PRPF6	24148	64038127-64042801			1.17737e-16	0.375913	1.16723	0.00478434	8.0139e-14	0.107734
chr12:64424603_A/G<>ENSG00000184575	chr12:64424603_A/G	NS	ENSG00000184575	XPOT	11260		c.1187A>G	p.E396G	1.76246e-14	0.335256	1.19445	0.00478025	6.13765e-12	0.107734	XPOT
chr12:64430260_G/A<>ENSG00000184575	chr12:64430260_G/A	NS	ENSG00000184575	XPOT	11260		c.1949G>A	p.C650Y	1.76246e-14	0.335256	1.19445	0.00478025	6.13765e-12	0.107734
chr11:64827775_C/G<>ENSG00000171219	chr11:64827775_C/G	NS	ENSG00000171219	CDC42BPG	55561		c.3976C>G	p.A1326P	1.5415e-11	0.275719	1.24511	0.00479309	1.72908e-09	0.10785	CDC42BPG
chr5:112975684_GA/G<>ENSG00000172795	chr5:112975684_GA/G	Enh	ENSG00000172795	DCP2	167227	112973243-112980608			0.000263766	0.101392	-1.13982	0.00481512	0.00135801	0.108021	DCP2
chr5:112977535_C/CT<>ENSG00000172795	chr5:112977535_C/CT	Enh	ENSG00000172795	DCP2	167227	112973243-112980608			0.000263766	0.101392	-1.13982	0.00481512	0.00135801	0.108021
chr17:40520434_G/GA<>ENSG00000094804	chr17:40520434_G/GA	Enh	ENSG00000094804	CDC6	990	40515281-40524858			2.71092e-06	0.154141	1.348	0.00481316	4.06149e-05	0.108021	CDC6
chr17:40523879_CT/C<>ENSG00000094804	chr17:40523879_CT/C	Enh	ENSG00000094804	CDC6	990	40515281-40524858			2.71092e-06	0.154141	1.348	0.00481316	4.06149e-05	0.108021
chr10:77869756_CT/C<>ENSG00000151208	chr10:77869756_CT/C	Enh	ENSG00000151208	DLG5	9231	77861840-77870466			2.88175e-05	0.12748	-1.57575	0.00482406	0.000244077	0.108141
chr7:130173654_C/T<>ENSG00000146842	chr7:130173654_C/T	NS	ENSG00000146842	TMEM209	84928		c.1535C>T	p.R512H	0.00028679	0.100382	-1.41917	0.00487111	0.00144768	0.108707	TMEM209
chr2:24886326_G/A<>ENSG00000138031	chr2:24886326_G/A	Enh	ENSG00000138031	ADCY3	109	24885000-24887799			0.00104933	0.0844731	-1.16841	0.00489153	0.00400285	0.10883	ADCY3
chr14:105468891_A/G<>ENSG00000182979	chr14:105468891_A/G	Enh	ENSG00000182979	MTA1	9112	105464948-105470104			1.18288e-05	0.137658	-1.5758	0.00488958	0.000126567	0.10883	MTA1
chr14:76202029_CT/C<>ENSG00000089916	chr14:76202029_CT/C	Enh	ENSG00000089916	GPATCH2L	55668	76200511-76205254			0.000892305	0.0864886	1.38609	0.00489477	0.00353718	0.10883	GPATCH2L
chr14:76202841_C/T<>ENSG00000089916	chr14:76202841_C/T	Enh	ENSG00000089916	GPATCH2L	55668	76200511-76205254			0.000892305	0.0864886	1.38609	0.00489477	0.00353718	0.10883
chr5:135027620_G/A<>ENSG00000069011	chr5:135027620_G/A	Enh	ENSG00000069011	PITX1	5307	135026346-135035667			7.31921e-07	0.168444	-1.32048	0.00492355	1.38211e-05	0.109065	PITX1
chr10:28242059_AT/A<>ENSG00000150054	chr10:28242059_AT/A	Enh	ENSG00000150054	MPP7	143098	28241811-28242061			0.00011675	0.111134	1.93295	0.00492232	0.000716798	0.109065	MPP7
chr10:28254196_A/G<>ENSG00000150054	chr10:28254196_A/G	Enh	ENSG00000150054	MPP7	143098	28253260-28255415			0.00011675	0.111134	1.93295	0.00492232	0.000716798	0.109065
chr12:4289929_GA/G<>ENSG00000118971	chr12:4289929_GA/G	Enh	ENSG00000118971	CCND2	894	4285774-4290400			6.00994e-05	0.118949	-1.142	0.00491763	0.000429165	0.109065	CCND2
chr12:4277451_A/G<>ENSG00000118971	chr12:4277451_A/G	Enh	ENSG00000118971	CCND2	894	4268439-4281853			6.00994e-05	0.118949	-1.142	0.00491763	0.000429165	0.109065
chr16:29811324_C/T<>ENSG00000079616	chr16:29811324_C/T	Enh	ENSG00000079616	KIF22	3835	29803282-29813603			0.000372548	0.0972124	-1.15758	0.00493559	0.00178805	0.109251	KIF22
chr3:50115432_G/T<>ENSG00000003756	chr3:50115432_G/T	NS	ENSG00000003756	RBM5	10181		c.1844G>T	p.G615V	9.44151e-05	0.113644	1.91149	0.00495244	0.000610985	0.109543	RBM5
chr1:47228888_G/A<>ENSG00000162366	chr1:47228888_G/A	Enh	ENSG00000162366	PDZK1IP1	10158	47224505-47233276			5.30913e-05	0.120397	-0.904189	0.00497399	0.000393865	0.10978	PDZK1IP1
chr7:55082534_G/A<>ENSG00000146648	chr7:55082534_G/A	Enh	ENSG00000146648	EGFR	1956	55080847-55088887			0.000151704	0.108022	-1.15471	0.0049904	0.000878288	0.109862	EGFR
chr7:55085150_GA/G<>ENSG00000146648	chr7:55085150_GA/G	Enh	ENSG00000146648	EGFR	1956	55080847-55088887			0.000151704	0.108022	-1.15471	0.0049904	0.000878288	0.109862
chr14:64507189_CA/C<>ENSG00000126804	chr14:64507189_CA/C	Enh	ENSG00000126804	ZBTB1	22890	64499777-64509722			0.00174572	0.0780892	1.39034	0.00499622	0.00594459	0.109862
chr14:64539691_G/GT<>ENSG00000126804	chr14:64539691_G/GT	Enh	ENSG00000126804	ZBTB1	22890	64538293-64543199			0.00174572	0.0780892	1.39034	0.00499622	0.00594459	0.109862
chr19:41322105_GT/G<>ENSG00000105323	chr19:41322105_GT/G	Enh	ENSG00000105323	HNRNPUL1	11100	41321103-41329517			0.00157881	0.0793565	-1.17188	0.00498167	0.00548683	0.109862	HNRNPUL1
chr13:99205149_G/A<>ENSG00000134882	chr13:99205149_G/A	Enh	ENSG00000134882	UBAC2	337867	99203400-99205564			2.63345e-05	0.128518	-1.14135	0.00500447	0.000228238	0.109882
chr13:99309410_CT/C<>ENSG00000134882	chr13:99309410_CT/C	Enh	ENSG00000134882	UBAC2	337867	99295532-99316394			2.63345e-05	0.128518	-1.14135	0.00500447	0.000228238	0.109882
chr6:31797624_TA/T<>ENSG00000204394	chr6:31797624_TA/T	Enh	ENSG00000204394	VARS	7407	31792366-31799022			8.59653e-11	0.259708	-1.04414	0.00504091	6.9209e-09	0.110358	VARS
chr6:31798963_T/C<>ENSG00000204394	chr6:31798963_T/C	Enh	ENSG00000204394	VARS	7407	31792366-31799022			8.59653e-11	0.259708	-1.04414	0.00504091	6.9209e-09	0.110358
chr6:31806649_TA/T<>ENSG00000204394	chr6:31806649_TA/T	Enh	ENSG00000204394	VARS	7407	31805802-31807798			8.59653e-11	0.259708	-1.04414	0.00504091	6.9209e-09	0.110358
chr6:31823804_G/A<>ENSG00000204394	chr6:31823804_G/A	Enh	ENSG00000204394	VARS	7407	31813063-31838688			8.59653e-11	0.259708	-1.04414	0.00504091	6.9209e-09	0.110358
chr1:150874666_C/T<>ENSG00000143457	chr1:150874666_C/T	Enh	ENSG00000143457	GOLPH3L	55204	150874041-150877758			1.3992e-05	0.135751	-1.89884	0.00505013	0.000142971	0.110399	GOLPH3L
chr8:23221879_CT/C<>ENSG00000197217	chr8:23221879_CT/C	Enh	ENSG00000197217	ENTPD4	9583	23217149-23222000			4.20638e-07	0.174402	1.31046	0.00504898	8.68208e-06	0.110399	ENTPD4
chr6:42788891_ATT/A<>ENSG00000146223	chr6:42788891_ATT/A	Enh	ENSG00000146223	RPL7L1	285855	42788529-42791260			7.24765e-10	0.239297	1.05771	0.00508071	4.13508e-08	0.110642	RPL7L1
chr6:42902893_A/G<>ENSG00000146223	chr6:42902893_A/G	Enh	ENSG00000146223	RPL7L1	285855	42901400-42904700			7.24765e-10	0.239297	1.05771	0.00508071	4.13508e-08	0.110642
chr6:42904319_A/G<>ENSG00000146223	chr6:42904319_A/G	Enh	ENSG00000146223	RPL7L1	285855	42901400-42904700			7.24765e-10	0.239297	1.05771	0.00508071	4.13508e-08	0.110642
chr6:42923477_G/C<>ENSG00000146223	chr6:42923477_G/C	Enh	ENSG00000146223	RPL7L1	285855	42923400-42924600			7.24765e-10	0.239297	1.05771	0.00508071	4.13508e-08	0.110642
chr20:33993640_C/G<>ENSG00000125970	chr20:33993640_C/G	Enh	ENSG00000125970	RALY	22913	33991807-33996286			3.73521e-16	0.36678	-1.65913	0.00507729	2.28298e-13	0.110642
chr7:7566057_CA/C<>ENSG00000164654	chr7:7566057_CA/C	Enh	ENSG00000164654	MIOS	54468	7562805-7570984			2.65933e-07	0.179294	-1.10442	0.00510447	5.80075e-06	0.110939	MIOS
chr1:221667084_T/C<>ENSG00000143507	chr1:221667084_T/C	Enh	ENSG00000143507	DUSP10	11221	221667034-221668248			1.98213e-06	0.15759	-0.796381	0.00511408	3.15089e-05	0.111007	DUSP10
chr4:94485750_T/C<>ENSG00000163110	chr4:94485750_T/C	Enh	ENSG00000163110	PDLIM5	10611	94484569-94492421			0.00323554	0.0702307	1.38789	0.00511874	0.00971227	0.111007	PDLIM5
chr4:94546306_G/A<>ENSG00000163110	chr4:94546306_G/A	Enh	ENSG00000163110	PDLIM5	10611	94542896-94546508			0.00323554	0.0702307	1.38789	0.00511874	0.00971227	0.111007
chr18:700624_C/T<>ENSG00000132199	chr18:700624_C/T	Enh	ENSG00000132199	ENOSF1	55556	698957-705518			5.48701e-07	0.17155	1.30753	0.00517181	1.08397e-05	0.111915	ENOSF1
chr8:93881143_A/T<>ENSG00000164951	chr8:93881143_A/T	Enh	ENSG00000164951	PDP1	54704	93878768-93882290			0.000455889	0.0947534	0.546456	0.005226	0.0021002	0.112925	PDP1
chr12:91139756_CT/C<>ENSG00000011465	chr12:91139756_CT/C	Enh	ENSG00000011465	DCN	1634	91137886-91143694			6.61237e-11	0.262178	-1.24492	0.00523839	5.65811e-09	0.113029	DCN
chr19:48397367_C/T<>ENSG00000105464	chr19:48397367_C/T	Enh	ENSG00000105464	GRIN2D	2906	48395556-48401881			2.52655e-06	0.154919	-1.33843	0.00523553	3.83322e-05	0.113029	GRIN2D
chr2:151289946_T/TA<>ENSG00000080345	chr2:151289946_T/TA	Enh	ENSG00000080345	RIF1	55183	151287956-151291487			1.27773e-05	0.136783	1.33845	0.00526538	0.000133287	0.113452
chr3:10194428_TAAG/T<>ENSG00000134086	chr3:10194428_TAAG/T	Enh	ENSG00000134086	VHL	7428	10188773-10200915			0.000145801	0.108495	1.56546	0.00529613	0.000852016	0.113808	VHL
chr20:31524247_TA/T<>ENSG00000101294	chr20:31524247_TA/T	Enh	ENSG00000101294	HM13	81502	31520800-31525405			3.71423e-06	0.150654	-1.3339	0.00529727	5.19558e-05	0.113808	HM13
chr20:31544264_G/GA<>ENSG00000101294	chr20:31544264_G/GA	Enh	ENSG00000101294	HM13	81502	31541747-31545908			3.71423e-06	0.150654	-1.3339	0.00529727	5.19558e-05	0.113808
chr20:31574536_AT/A<>ENSG00000101294	chr20:31574536_AT/A	Enh	ENSG00000101294	HM13	81502	31565312-31575066			3.71423e-06	0.150654	-1.3339	0.00529727	5.19558e-05	0.113808
chr7:44751179_T/C<>ENSG00000122515	chr7:44751179_T/C	Enh	ENSG00000122515	ZMIZ2	83637	44747630-44753083			4.21701e-07	0.174375	-1.3184	0.00532983	8.69204e-06	0.114261	ZMIZ2
chr7:44895988_CA/C<>ENSG00000122515	chr7:44895988_CA/C	Enh	ENSG00000122515	ZMIZ2	83637	44893265-44896273			4.21701e-07	0.174375	-1.3184	0.00532983	8.69204e-06	0.114261
chr6:52418537_A/AT<>ENSG00000096093	chr6:52418537_A/AT	Enh	ENSG00000096093	EFHC1	114327	52415618-52422430			2.58911e-05	0.128713	0.697061	0.00534457	0.000226331	0.114495	EFHC1
chr3:170048418_A/T<>ENSG00000173890	chr3:170048418_A/T	Enh	ENSG00000173890	GPR160	26996	170043311-170051133			4.68091e-05	0.121864	-1.35563	0.00536211	0.000359366	0.114789
chr4:80007456_AC/A<>ENSG00000163297	chr4:80007456_AC/A	Enh	ENSG00000163297	ANTXR2	118429	80005569-80008702			0.000781192	0.0881359	1.13365	0.00537263	0.00319311	0.114932	ANTXR2
chr14:36345320_GT/G<>ENSG00000151332	chr14:36345320_GT/G	Enh	ENSG00000151332	MBIP	51562	36345095-36346731			1.6149e-08	0.208427	-1.05871	0.00538453	5.81306e-07	0.115104	MBIP
chr9:124264070_T/C<>ENSG00000119408	chr9:124264070_T/C	Enh	ENSG00000119408	NEK6	10783	124256029-124269333			2.26242e-05	0.130263	-1.88264	0.00542117	0.000204975	0.115805	NEK6
chr8:58392788_C/T<>ENSG00000215114	chr8:58392788_C/T	Enh	ENSG00000215114	UBXN2B	137886	58392734-58393073			7.19251e-07	0.168633	-1.32332	0.00546923	1.36076e-05	0.116392	UBXN2B
chr8:108248796_TA/T<>ENSG00000104408	chr8:108248796_TA/T	Enh	ENSG00000104408	EIF3E	3646	108246275-108249600			0.00023056	0.103012	1.37622	0.00547584	0.00122213	0.116392	EIF3E
chr12:43806624_C/T<>ENSG00000139173	chr12:43806624_C/T	Enh	ENSG00000139173	TMEM117	84216	43804799-43807633			3.76813e-06	0.150494	0.809428	0.00546473	5.25381e-05	0.116392	TMEM117
chr14:21269681_C/T<>ENSG00000092199	chr14:21269681_C/T	Enh	ENSG00000092199	HNRNPC	3183	21263241-21270866			0.00191663	0.0769084	-0.785394	0.00546133	0.00639923	0.116392	HNRNPC
chr3:31747970_T/C<>ENSG00000144645	chr3:31747970_T/C	NS	ENSG00000144645	OSBPL10	114884		c.880T>C	p.N294D	1.84255e-05	0.132613	-1.33921	0.00549598	0.000176358	0.116654	OSBPL10
chr6:31587739_C/T<>ENSG00000204463	chr6:31587739_C/T	Enh	ENSG00000204463	BAG6	7917	31567297-31589539			2.99702e-05	0.127028	0.755691	0.00553929	0.000251659	0.117285	BAG6
chr6:26027764_A/G<>ENSG00000026950	chr6:26027764_A/G	Enh	ENSG00000026950	BTN3A1	11119	26019465-26035706			0.000481648	0.0940819	-1.36903	0.00554526	0.00219057	0.117285	BTN3A1
chr6:27136613_C/T<>ENSG00000026950	chr6:27136613_C/T	Enh	ENSG00000026950	BTN3A1	11119	27126528-27149515			0.000481648	0.0940819	-1.36903	0.00554526	0.00219057	0.117285
chr6:27143003_C/CA<>ENSG00000026950	chr6:27143003_C/CA	Enh	ENSG00000026950	BTN3A1	11119	27126528-27149515			0.000481648	0.0940819	-1.36903	0.00554526	0.00219057	0.117285
chr11:65509502_C/A<>ENSG00000133884	chr11:65509502_C/A	Enh	ENSG00000133884	DPF2	5977	65470087-65510079			0.000157864	0.107548	-1.41718	0.00553839	0.000906763	0.117285	DPF2
chr6:27806650_CT/C<>ENSG00000185130	chr6:27806650_CT/C	Enh	ENSG00000185130	HIST1H2BL	8340	27805754-27818474			1.21208e-07	0.187594	1.08056	0.00558352	2.98525e-06	0.117761	HIST1H2BL
chr6:27812553_C/CA<>ENSG00000185130	chr6:27812553_C/CA	Enh	ENSG00000185130	HIST1H2BL	8340	27805754-27818474			1.21208e-07	0.187594	1.08056	0.00558352	2.98525e-06	0.117761
chr7:92447858_C/T<>ENSG00000157259	chr7:92447858_C/T	Enh	ENSG00000157259	GATAD1	57798	92446786-92449237			0.0024751	0.0736599	-1.16242	0.0055738	0.00785157	0.117761	GATAD1
chr2:177214362_CT/C<>ENSG00000170144	chr2:177214362_CT/C	Enh	ENSG00000170144	HNRNPA3	220988	177210555-177215909			0.000443901	0.0950786	1.36091	0.00563739	0.00205446	0.118397	HNRNPA3
chr2:177239676_CA/C<>ENSG00000170144	chr2:177239676_CA/C	Enh	ENSG00000170144	HNRNPA3	220988	177237817-177247199			0.000443901	0.0950786	1.36091	0.00563739	0.00205446	0.118397
chr2:177242285_TA/T<>ENSG00000170144	chr2:177242285_TA/T	Enh	ENSG00000170144	HNRNPA3	220988	177237817-177247199			0.000443901	0.0950786	1.36091	0.00563739	0.00205446	0.118397
chr6:26027764_A/G<>ENSG00000124575	chr6:26027764_A/G	Enh	ENSG00000124575	HIST1H1D	3007	26019465-26035706			3.06597e-05	0.126766	-1.34147	0.00563643	0.000256202	0.118397	HIST1H1D
chr19:15326225_C/T<>ENSG00000011243	chr19:15326225_C/T	Enh	ENSG00000011243	AKAP8L	26993	15322801-15327799			1.90609e-05	0.132226	-1.32872	0.00570094	0.000180593	0.119313	AKAP8L
chr19:15418600_G/T<>ENSG00000011243	chr19:15418600_G/T	Enh	ENSG00000011243	AKAP8L	26993	15416690-15420131			1.90609e-05	0.132226	-1.32872	0.00570094	0.000180593	0.119313
chr19:15829511_G/A<>ENSG00000011243	chr19:15829511_G/A	Enh	ENSG00000011243	AKAP8L	26993	15826292-15839236			1.90609e-05	0.132226	-1.32872	0.00570094	0.000180593	0.119313
chr19:15830299_T/C<>ENSG00000011243	chr19:15830299_T/C	Enh	ENSG00000011243	AKAP8L	26993	15826292-15839236			1.90609e-05	0.132226	-1.32872	0.00570094	0.000180593	0.119313
chr1:39126787_CA/C<>ENSG00000127603	chr1:39126787_CA/C	Enh	ENSG00000127603	MACF1	23499	39126637-39135112			1.70293e-05	0.133513	-1.33564	0.00572585	0.000167107	0.119417	MACF1
chr1:39181307_G/T<>ENSG00000127603	chr1:39181307_G/T	Enh	ENSG00000127603	MACF1	23499	39176149-39181668			1.70293e-05	0.133513	-1.33564	0.00572585	0.000167107	0.119417
chr2:46845275_C/T<>ENSG00000180398	chr2:46845275_C/T	Enh	ENSG00000180398	MCFD2	90411	46844986-46861399			0.00284613	0.0718754	-1.38576	0.00571838	0.00877303	0.119417	MCFD2
chr2:46875162_G/T<>ENSG00000180398	chr2:46875162_G/T	Enh	ENSG00000180398	MCFD2	90411	46870277-46879511			0.00284613	0.0718754	-1.38576	0.00571838	0.00877303	0.119417
chr1:39429292_TA/T<>ENSG00000127603	chr1:39429292_TA/T	NS	ENSG00000127603	MACF1	23499		c.16966TA>T	p.K5656X	1.70293e-05	0.133513	-1.33564	0.00572585	0.000167107	0.119417
chr10:32139842_C/CT<>ENSG00000170759	chr10:32139842_C/CT	Enh	ENSG00000170759	KIF5B	3799	32138333-32141713			0.00270973	0.0725036	-1.15421	0.00573307	0.0084363	0.119485	KIF5B
chr12:48681407_C/T<>ENSG00000139620	chr12:48681407_C/T	Both	ENSG00000139620	KANSL2	54934	48680999-48683200	c.226C>T	p.A76T	0.000192379	0.105185	1.9401	0.00579659	0.00105911	0.120223	KANSL2
chr20:63956968_T/TA<>ENSG00000198276	chr20:63956968_T/TA	Enh	ENSG00000198276	UCKL1	54963	63953736-63959277			1.19575e-10	0.256589	1.78799	0.00583353	9.0257e-09	0.120655	UCKL1
chr3:64594290_C/A<>ENSG00000163638	chr3:64594290_C/A	NS	ENSG00000163638	ADAMTS9	56999		c.4324C>A	p.D1442Y	0.000994458	0.0851418	0.764013	0.005842	0.00385142	0.120747	ADAMTS9
chr2:189505945_GA/G<>ENSG00000138449	chr2:189505945_GA/G	Enh	ENSG00000138449	SLC40A1	30061	189505055-189507423			0.000244105	0.102326	-1.1239	0.00584997	0.00127653	0.120828	SLC40A1
chr19:14518238_C/G<>ENSG00000099797	chr19:14518238_C/G	Enh	ENSG00000099797	TECR	9524	14512508-14524550			0.000180438	0.105951	-1.38395	0.00586172	0.0010067	0.120987
chr1:154969533_G/A<>ENSG00000160691	chr1:154969533_G/A	Enh	ENSG00000160691	SHC1	6464	154965940-154978166			0.000211949	0.104023	-1.15838	0.00588925	0.00114208	0.121305	SHC1
chr17:74961273_AT/A<>ENSG00000167861	chr17:74961273_AT/A	Enh	ENSG00000167861	HID1	283987	74960465-74962001			1.61563e-05	0.134114	1.32586	0.00588737	0.000160114	0.121305	HID1
chr3:191337370_T/C<>ENSG00000152492	chr3:191337370_T/C	Enh	ENSG00000152492	CCDC50	152137	191337030-191338862			0.00237156	0.0742044	-1.92307	0.0059101	0.00759553	0.121567	CCDC50
chr9:70260089_C/T<>ENSG00000198887	chr9:70260089_C/T	Enh	ENSG00000198887	SMC5	23137	70255332-70261106			0.000415358	0.0958889	-1.95002	0.00593942	0.00195038	0.121919
chr6:109238901_T/C<>ENSG00000135535	chr6:109238901_T/C	Enh	ENSG00000135535	CD164	8763	109235977-109240999			0.00134215	0.0813971	-1.13283	0.00594487	0.0048458	0.121947	CD164
chr7:20332452_C/T<>ENSG00000105855	chr7:20332452_C/T	Enh	ENSG00000105855	ITGB8	3696	20328461-20334583			4.98211e-05	0.121138	-1.12067	0.00597717	0.000377077	0.122526	ITGB8
chr4:6270466_TG/T<>ENSG00000109501	chr4:6270466_TG/T	Enh	ENSG00000109501	WFS1	7466	6268998-6283461			5.78843e-07	0.170975	-1.28958	0.00600987	1.13306e-05	0.122685	WFS1
chr4:6273900_GT/G<>ENSG00000109501	chr4:6273900_GT/G	Enh	ENSG00000109501	WFS1	7466	6268998-6283461			5.78843e-07	0.170975	-1.28958	0.00600987	1.13306e-05	0.122685
chr4:6274195_C/T<>ENSG00000109501	chr4:6274195_C/T	Enh	ENSG00000109501	WFS1	7466	6268998-6283461			5.78843e-07	0.170975	-1.28958	0.00600987	1.13306e-05	0.122685
chr4:6278329_T/C<>ENSG00000109501	chr4:6278329_T/C	Enh	ENSG00000109501	WFS1	7466	6268998-6283461			5.78843e-07	0.170975	-1.28958	0.00600987	1.13306e-05	0.122685
chr4:6297945_C/T<>ENSG00000109501	chr4:6297945_C/T	Enh	ENSG00000109501	WFS1	7466	6297013-6299211			5.78843e-07	0.170975	-1.28958	0.00600987	1.13306e-05	0.122685
chr3:45676365_G/A<>ENSG00000144791	chr3:45676365_G/A	Enh	ENSG00000144791	LIMD1	8994	45675887-45678553			2.11571e-05	0.131031	1.32317	0.00603814	0.000194904	0.122687	LIMD1
chr11:18395619_C/G<>ENSG00000110768	chr11:18395619_C/G	Enh	ENSG00000110768	GTF2H1	2965	18392211-18397209			4.91956e-05	0.121285	1.92265	0.00604238	0.000373407	0.122687	GTF2H1
chr20:34401833_G/A<>ENSG00000078747	chr20:34401833_G/A	Enh	ENSG00000078747	ITCH	83737	34399511-34402550			5.08998e-05	0.120888	1.52615	0.00604022	0.000383496	0.122687	ITCH
chr7:130393258_A/T<>ENSG00000106477	chr7:130393258_A/T	Enh	ENSG00000106477	CEP41	95681	130391700-130401826			0.000256787	0.101715	1.35359	0.0060717	0.00132756	0.122831	CEP41
chr17:42251073_CA/C<>ENSG00000173757	chr17:42251073_CA/C	Enh	ENSG00000173757	STAT5B	6777	42245833-42256824			4.95125e-07	0.172654	-1.29654	0.00607406	9.93202e-06	0.122831	STAT5B
chr3:4571837_G/T<>ENSG00000150995	chr3:4571837_G/T	Enh	ENSG00000150995	ITPR1	3708	4571816-4571966			0.00210719	0.075707	-0.770694	0.00610179	0.00691672	0.123059	ITPR1
chr16:22233083_A/G<>ENSG00000058600	chr16:22233083_A/G	Enh	ENSG00000058600	POLR3E	55718	22231410-22234428			0.00193369	0.0767962	-1.60341	0.00610094	0.00644398	0.123059	POLR3E
chr16:68277094_CT/C<>ENSG00000103064	chr16:68277094_CT/C	Enh	ENSG00000103064	SLC7A6	9057	68267234-68277908			0.000181778	0.105863	-1.1239	0.00609592	0.00101285	0.123059	SLC7A6
chr16:68301027_GT/G<>ENSG00000103064	chr16:68301027_GT/G	Enh	ENSG00000103064	SLC7A6	9057	68298140-68301386			0.000181778	0.105863	-1.1239	0.00609592	0.00101285	0.123059
chr12:89944835_G/A<>ENSG00000070961	chr12:89944835_G/A	Enh	ENSG00000070961	ATP2B1	490	89942668-89952313			1.27612e-05	0.136797	-1.32051	0.00615787	0.000133165	0.12394	ATP2B1
chr12:89962543_T/C<>ENSG00000070961	chr12:89962543_T/C	Enh	ENSG00000070961	ATP2B1	490	89959056-89965049			1.27612e-05	0.136797	-1.32051	0.00615787	0.000133165	0.12394
chr12:89963537_GA/G<>ENSG00000070961	chr12:89963537_GA/G	Enh	ENSG00000070961	ATP2B1	490	89959056-89965049			1.27612e-05	0.136797	-1.32051	0.00615787	0.000133165	0.12394
chr11:73780819_G/GA<>ENSG00000175567	chr11:73780819_G/GA	Enh	ENSG00000175567	UCP2	7351	73778609-73781341			0.00218417	0.0752513	-1.13449	0.00618687	0.00711259	0.124189	UCP2
chr11:73968467_G/A<>ENSG00000175567	chr11:73968467_G/A	Enh	ENSG00000175567	UCP2	7351	73968096-73985029			0.00218417	0.0752513	-1.13449	0.00618687	0.00711259	0.124189
chr11:73972650_G/A<>ENSG00000175567	chr11:73972650_G/A	Enh	ENSG00000175567	UCP2	7351	73968096-73985029			0.00218417	0.0752513	-1.13449	0.00618687	0.00711259	0.124189
chr16:46687800_C/T<>ENSG00000166123	chr16:46687800_C/T	Enh	ENSG00000166123	GPT2	84706	46686162-46691941			9.95094e-06	0.139614	1.89343	0.00619635	0.000111481	0.124296	GPT2
chr9:100020665_G/A<>ENSG00000023318	chr9:100020665_G/A	NS	ENSG00000023318	ERP44	23071		c.538G>A	p.R180*	0.000417995	0.0958118	-1.34674	0.00624586	0.00195939	0.124976	ERP44
chr13:75853381_C/T<>ENSG00000136153	chr13:75853381_C/T	NS	ENSG00000136153	LMO7	4008		c.3808C>T	p.R1270C	3.95973e-10	0.245148	1.03699	0.00624297	2.63533e-08	0.124976	LMO7
chr6:150855626_T/C<>ENSG00000120254	chr6:150855626_T/C	Enh	ENSG00000120254	MTHFD1L	25902	150854613-150859485			3.96188e-07	0.175043	-1.28138	0.0062669	8.26284e-06	0.125208	MTHFD1L
chr11:3872061_GT/G<>ENSG00000167323	chr11:3872061_GT/G	Enh	ENSG00000167323	STIM1	6786	3871000-3872108			9.56477e-07	0.165547	-1.0828	0.0062808	1.70881e-05	0.125236	STIM1
chr11:3852806_C/T<>ENSG00000167323	chr11:3852806_C/T	Enh	ENSG00000167323	STIM1	6786	3852552-3862487			9.56477e-07	0.165547	-1.0828	0.0062808	1.70881e-05	0.125236
chr11:3958807_T/TA<>ENSG00000167323	chr11:3958807_T/TA	Enh	ENSG00000167323	STIM1	6786	3958459-3960160			9.56477e-07	0.165547	-1.0828	0.0062808	1.70881e-05	0.125236
chr8:52642522_ACTT/A<>ENSG00000023287	chr8:52642522_ACTT/A	NS	ENSG00000023287	RB1CC1	9821		c.4163-4165ACTT>A	p.EV1388-1389V	0.000481234	0.0940924	1.35805	0.0062952	0.00218968	0.125356	RB1CC1
chr3:4518715_A/AGT<>ENSG00000150995	chr3:4518715_A/AGT	Enh	ENSG00000150995	ITPR1	3708	4515061-4521000			0.00216899	0.0753399	1.35954	0.00632299	0.00707615	0.125409
chr6:43171821_C/T<>ENSG00000044090	chr6:43171821_C/T	Enh	ENSG00000044090	CUL7	9820	43169943-43176774			0.000676793	0.089907	-1.55052	0.0063163	0.00284921	0.125409
chr8:117933609_A/G<>ENSG00000182197	chr8:117933609_A/G	Enh	ENSG00000182197	EXT1	2131	117933443-117935828			0.000893362	0.0864739	-1.1228	0.00632143	0.00353766	0.125409
chr8:117958836_CT/C<>ENSG00000182197	chr8:117958836_CT/C	Enh	ENSG00000182197	EXT1	2131	117954041-117960073			0.000893362	0.0864739	-1.1228	0.00632143	0.00353766	0.125409
chr8:118100028_C/T<>ENSG00000182197	chr8:118100028_C/T	Enh	ENSG00000182197	EXT1	2131	118097390-118100342			0.000893362	0.0864739	-1.1228	0.00632143	0.00353766	0.125409
chr8:28086038_G/A<>ENSG00000134014	chr8:28086038_G/A	Enh	ENSG00000134014	ELP3	55140	28085830-28088150			1.46829e-05	0.135203	-1.30548	0.00632959	0.000148207	0.125457	ELP3
chr1:226127622_A/G<>ENSG00000183814	chr1:226127622_A/G	Enh	ENSG00000183814	LIN9	286826	226126796-226129474			0.000459538	0.0946561	-1.34195	0.00633588	0.00211539	0.125498	LIN9
chr7:6077708_AT/A<>ENSG00000122512	chr7:6077708_AT/A	Enh	ENSG00000122512	PMS2	5395	6076789-6078387			3.25532e-05	0.126074	-1.32585	0.00637657	0.000267964	0.126164	PMS2
chr4:22436535_G/A<>ENSG00000152990	chr4:22436535_G/A	NS	ENSG00000152990	ADGRA3	166647		c.1192G>A	p.R398C	9.25327e-05	0.113882	-1.52551	0.00637792	0.00059987	0.126164	ADGRA3
chr7:74479999_G/A<>ENSG00000006704	chr7:74479999_G/A	Enh	ENSG00000006704	GTF2IRD1	9569	74472995-74484645			3.23843e-12	0.289926	-0.991306	0.00640456	5.742e-10	0.126607	GTF2IRD1
chr13:20560911_G/T<>ENSG00000032742	chr13:20560911_G/T	Enh	ENSG00000032742	IFT88	8100	20556842-20561483			0.0014817	0.0801551	-1.13574	0.00642529	0.00522864	0.126933	IFT88
chr17:64148473_G/A<>ENSG00000136478	chr17:64148473_G/A	Enh	ENSG00000136478	TEX2	55852	64144499-64149430			0.000884295	0.0866004	-1.38216	0.0064619	0.00351523	0.127489	TEX2
chr19:45642832_TA/T<>ENSG00000125746	chr19:45642832_TA/T	Enh	ENSG00000125746	EML2	24139	45637891-45644066			0.00243505	0.0738678	1.36589	0.00645897	0.00774915	0.127489	EML2
chr10:28302537_T/C<>ENSG00000150054	chr10:28302537_T/C	Enh	ENSG00000150054	MPP7	143098	28301911-28303955			0.000146875	0.108407	-1.11471	0.00647503	0.000857293	0.127663
chr11:3842466_T/TA<>ENSG00000167323	chr11:3842466_T/TA	Enh	ENSG00000167323	STIM1	6786	3830071-3842544			9.89397e-07	0.165179	-1.29134	0.00653387	1.75334e-05	0.127981
chr11:3943988_AT/A<>ENSG00000167323	chr11:3943988_AT/A	Enh	ENSG00000167323	STIM1	6786	3941746-3952239			9.89397e-07	0.165179	-1.29134	0.00653387	1.75334e-05	0.127981
chr11:3959825_TA/T<>ENSG00000167323	chr11:3959825_TA/T	Enh	ENSG00000167323	STIM1	6786	3958459-3960160			9.89397e-07	0.165179	-1.29134	0.00653387	1.75334e-05	0.127981
chr11:4024790_AT/A<>ENSG00000167323	chr11:4024790_AT/A	Enh	ENSG00000167323	STIM1	6786	4024613-4027170			9.89397e-07	0.165179	-1.29134	0.00653387	1.75334e-05	0.127981
chr19:3988463_A/G<>ENSG00000105229	chr19:3988463_A/G	Enh	ENSG00000105229	PIAS4	51588	3980477-3988694			0.00110867	0.0837874	-1.11583	0.0065305	0.00417653	0.127981	PIAS4
chr20:62796812_AC/A<>ENSG00000101189	chr20:62796812_AC/A	Enh	ENSG00000101189	MRGBP	55257	62793332-62798318			2.81872e-06	0.15371	-1.31399	0.00651819	4.16878e-05	0.127981	MRGBP
chr13:19661759_G/A<>ENSG00000196199	chr13:19661759_G/A	NS	ENSG00000196199	MPHOSPH8	54737		c.1853G>A	p.R618Q	1.61722e-05	0.134102	1.31509	0.00657589	0.000160218	0.128636	MPHOSPH8
chr12:45353974_GA/G<>ENSG00000177119	chr12:45353974_GA/G	Enh	ENSG00000177119	ANO6	196527	45353947-45356262			1.29037e-10	0.255867	-1.21387	0.00666261	9.63722e-09	0.129655	ANO6
chr12:45408465_GA/G<>ENSG00000177119	chr12:45408465_GA/G	Enh	ENSG00000177119	ANO6	196527	45406987-45411794			1.29037e-10	0.255867	-1.21387	0.00666261	9.63722e-09	0.129655
chr12:56688420_C/T<>ENSG00000110958	chr12:56688420_C/T	Enh	ENSG00000110958	PTGES3	10728	56682872-56690669			6.60794e-06	0.144224	1.34231	0.00665062	8.11403e-05	0.129655	PTGES3
chr3:121658451_AT/A<>ENSG00000180353	chr3:121658451_AT/A	Enh	ENSG00000180353	HCLS1	3059	121658099-121662040			4.30617e-05	0.122834	1.09873	0.00666864	0.000336023	0.129671	HCLS1
chr8:73977189_CT/C<>ENSG00000175606	chr8:73977189_CT/C	Enh	ENSG00000175606	TMEM70	54968	73975403-73977801			5.89606e-06	0.145501	-0.855798	0.00667212	7.40299e-05	0.129671	TMEM70
chr7:36748298_C/T<>ENSG00000136250	chr7:36748298_C/T	Enh	ENSG00000136250	AOAH	313	36745939-36750821			0.000372448	0.0972157	-1.12058	0.00671891	0.00178786	0.130327	AOAH
chr7:36690029_C/T<>ENSG00000136250	chr7:36690029_C/T	Enh	ENSG00000136250	AOAH	313	36690013-36693510			0.000372448	0.0972157	-1.12058	0.00671891	0.00178786	0.130327
chr7:36725625_G/A<>ENSG00000136250	chr7:36725625_G/A	Enh	ENSG00000136250	AOAH	313	36722539-36727760			0.000372448	0.0972157	-1.12058	0.00671891	0.00178786	0.130327
chr3:52198075_C/T<>ENSG00000163939	chr3:52198075_C/T	Enh	ENSG00000163939	PBRM1	55193	52194116-52199519			0.000104932	0.112397	1.31935	0.0067341	0.000663391	0.130368	PBRM1
chr3:52240381_G/T<>ENSG00000163939	chr3:52240381_G/T	Enh	ENSG00000163939	PBRM1	55193	52236186-52241390			0.000104932	0.112397	1.31935	0.0067341	0.000663391	0.130368
chr3:52891680_CT/C<>ENSG00000163939	chr3:52891680_CT/C	Enh	ENSG00000163939	PBRM1	55193	52890490-52894757			0.000104932	0.112397	1.31935	0.0067341	0.000663391	0.130368
chr12:50933858_C/T<>ENSG00000185432	chr12:50933858_C/T	Enh	ENSG00000185432	METTL7A	25840	50930990-50936130			7.75784e-05	0.115957	-0.751593	0.006741	0.000522934	0.130418	METTL7A
chr11:126304347_AT/A<>ENSG00000110063	chr11:126304347_AT/A	Enh	ENSG00000110063	DCPS	28960	126302824-126305241			0.000487793	0.0939269	1.33544	0.00675378	0.00221347	0.13058	DCPS
chr2:44275898_G/A<>ENSG00000138079	chr2:44275898_G/A	Enh	ENSG00000138079	SLC3A1	6519	44275069-44279555			2.74442e-05	0.128043	0.754667	0.00678324	0.000235982	0.130952	SLC3A1
chr1:151540206_C/A<>ENSG00000143367	chr1:151540206_C/A	Enh	ENSG00000143367	TUFT1	7286	151536556-151543855			5.50904e-07	0.171507	-1.07483	0.00689771	1.08546e-05	0.132423	TUFT1
chr1:151607450_C/A<>ENSG00000143367	chr1:151607450_C/A	Enh	ENSG00000143367	TUFT1	7286	151606049-151607956			5.50904e-07	0.171507	-1.07483	0.00689771	1.08546e-05	0.132423
chr14:103890136_C/T<>ENSG00000088808	chr14:103890136_C/T	Enh	ENSG00000088808	PPP1R13B	23368	103887876-103891952			1.12289e-05	0.138248	-1.07387	0.00689292	0.000121449	0.132423	PPP1R13B
chr21:41171439_G/A<>ENSG00000182240	chr21:41171439_G/A	Enh	ENSG00000182240	BACE2	25825	41166641-41172287			3.00364e-06	0.153008	1.2765	0.00690563	4.40746e-05	0.13249	BACE2
chr1:112938195_TA/T<>ENSG00000155380	chr1:112938195_TA/T	Enh	ENSG00000155380	SLC16A1	6566	112934401-112938645			0.00267447	0.072671	-1.11797	0.00693787	0.00835134	0.132938	SLC16A1
chr1:112955257_GAA/G<>ENSG00000155380	chr1:112955257_GAA/G	Enh	ENSG00000155380	SLC16A1	6566	112953607-112958408			0.00267447	0.072671	-1.11797	0.00693787	0.00835134	0.132938
chr12:116008624_C/T<>ENSG00000123066	chr12:116008624_C/T	NS	ENSG00000123066	MED13L	23389		c.1789C>T	p.D597N	6.79284e-05	0.117516	-1.88896	0.00704098	0.000470923	0.134569	MED13L
chr3:46935507_A/T<>ENSG00000160796	chr3:46935507_A/T	Enh	ENSG00000160796	NBEAL2	23218	46924838-46940733			0.000572482	0.0919656	-1.10252	0.00706711	0.00249998	0.134811	NBEAL2
chr3:47347451_G/T<>ENSG00000160796	chr3:47347451_G/T	Enh	ENSG00000160796	NBEAL2	23218	47346997-47348034			0.000572482	0.0919656	-1.10252	0.00706711	0.00249998	0.134811
chr3:46995062_C/T<>ENSG00000160796	chr3:46995062_C/T	NS	ENSG00000160796	NBEAL2	23218		c.1327C>T	p.P443S	0.000572482	0.0919656	-1.10252	0.00706711	0.00249998	0.134811
chr21:34524655_T/C<>ENSG00000159200	chr21:34524655_T/C	Enh	ENSG00000159200	RCAN1	1827	34520293-34528804			0.00159683	0.0792135	1.09935	0.00707356	0.00552936	0.134848	RCAN1
chr6:43223630_A/G<>ENSG00000112667	chr6:43223630_A/G	Enh	ENSG00000112667	DNPH1	10591	43223437-43226712			7.53565e-06	0.142748	1.07739	0.00712337	8.88422e-05	0.135539	DNPH1
chr8:23068926_G/A<>ENSG00000120889	chr8:23068926_G/A	Enh	ENSG00000120889	TNFRSF10B	8795	23067087-23070722			2.75458e-09	0.22619	1.21632	0.00712926	1.32578e-07	0.135565	TNFRSF10B
chr11:86628276_G/A<>ENSG00000151376	chr11:86628276_G/A	Enh	ENSG00000151376	ME3	10873	86627574-86629999			0.00116863	0.0831297	1.33212	0.00719014	0.00435368	0.136462	ME3
chr11:86697281_C/T<>ENSG00000151376	chr11:86697281_C/T	Enh	ENSG00000151376	ME3	10873	86695402-86697483			0.00116863	0.0831297	1.33212	0.00719014	0.00435368	0.136462
chr5:55995815_G/T<>ENSG00000134352	chr5:55995815_G/T	Enh	ENSG00000134352	IL6ST	3572	55991770-55996947			0.000152167	0.107986	-1.49887	0.00724359	0.00088063	0.13739	IL6ST
chr9:133127644_G/A<>ENSG00000125485	chr9:133127644_G/A	Enh	ENSG00000125485	DDX31	64794	133112070-133145873			5.09746e-05	0.120871	-1.51412	0.00728746	0.000383963	0.137786	DDX31
chr12:4031377_CG/C<>ENSG00000118971	chr12:4031377_CG/C	Enh	ENSG00000118971	CCND2	894	4030322-4034561			8.36098e-05	0.115076	-1.30878	0.00728568	0.000553744	0.137786
chr12:4279239_T/A<>ENSG00000118971	chr12:4279239_T/A	Enh	ENSG00000118971	CCND2	894	4268439-4281853			8.36098e-05	0.115076	-1.30878	0.00728568	0.000553744	0.137786
chr19:14531035_AT/A<>ENSG00000099797	chr19:14531035_AT/A	Enh	ENSG00000099797	TECR	9524	14525247-14531134			0.000215966	0.103798	0.943222	0.00727505	0.00115685	0.137786
chr7:16806662_T/TG<>ENSG00000106541	chr7:16806662_T/TG	Enh	ENSG00000106541	AGR2	10551	16801000-16806996			1.97166e-10	0.251834	1.009	0.00732094	1.40929e-08	0.13807
chr3:99881392_C/A<>ENSG00000184220	chr3:99881392_C/A	Enh	ENSG00000184220	CMSS1	84319	99880723-99881895			8.35121e-07	0.167018	-1.45552	0.00733599	1.53066e-05	0.138267	CMSS1
chr11:77065648_G/A<>ENSG00000149260	chr11:77065648_G/A	Enh	ENSG00000149260	CAPN5	726	77065433-77068124			0.000682971	0.089795	-0.747723	0.00737783	0.00286953	0.138968	CAPN5
chr16:67483625_C/T<>ENSG00000159720	chr16:67483625_C/T	Enh	ENSG00000159720	ATP6V0D1	9114	67479571-67484532			0.000129046	0.109946	1.31239	0.00738304	0.000775944	0.138978	ATP6V0D1
chr9:98120005_A/C<>ENSG00000136932	chr9:98120005_A/C	Enh	ENSG00000136932	TRMO	51531	98117443-98123006			0.00150603	0.0799504	0.56135	0.00739259	0.00529454	0.139071	TRMO
chr13:46379859_G/A<>ENSG00000102445	chr13:46379859_G/A	Enh	ENSG00000102445	RUBCNL	80183	46372726-46391611			2.43538e-11	0.271496	-1.18903	0.00742499	2.54136e-09	0.139579
chr16:2428697_C/T<>ENSG00000162063	chr16:2428697_C/T	Enh	ENSG00000162063	CCNF	899	2427866-2430629			2.96455e-05	0.127154	1.48611	0.00746927	0.000250523	0.140161	CCNF
chr8:65634898_AT/A<>ENSG00000066855	chr8:65634898_AT/A	Enh	ENSG00000066855	MTFR1	9650	65632988-65635776			0.000992037	0.0851722	1.10789	0.00751784	0.00384304	0.140896
chr11:86185051_C/T<>ENSG00000074266	chr11:86185051_C/T	Enh	ENSG00000074266	EED	8726	86182001-86185754			0.00138472	0.0810053	-1.32585	0.00752884	0.0049553	0.141014	EED
chr6:31797624_TA/T<>ENSG00000204463	chr6:31797624_TA/T	Enh	ENSG00000204463	BAG6	7917	31792366-31799022			3.88964e-05	0.124014	-1.08082	0.00754806	0.000308748	0.141021
chr6:31798963_T/C<>ENSG00000204463	chr6:31798963_T/C	Enh	ENSG00000204463	BAG6	7917	31792366-31799022			3.88964e-05	0.124014	-1.08082	0.00754806	0.000308748	0.141021
chr6:31823804_G/A<>ENSG00000204463	chr6:31823804_G/A	Enh	ENSG00000204463	BAG6	7917	31813063-31838688			3.88964e-05	0.124014	-1.08082	0.00754806	0.000308748	0.141021
chr1:42945142_C/T<>ENSG00000117394	chr1:42945142_C/T	Enh	ENSG00000117394	SLC2A1	6513	42929869-42948855			0.00118433	0.082963	-1.10423	0.00758575	0.00439686	0.141372	SLC2A1
chr1:42949206_C/T<>ENSG00000117394	chr1:42949206_C/T	Enh	ENSG00000117394	SLC2A1	6513	42949001-42964628			0.00118433	0.082963	-1.10423	0.00758575	0.00439686	0.141372
chr1:42951360_GA/G<>ENSG00000117394	chr1:42951360_GA/G	Enh	ENSG00000117394	SLC2A1	6513	42949001-42964628			0.00118433	0.082963	-1.10423	0.00758575	0.00439686	0.141372
chr9:109290328_C/T<>ENSG00000095203	chr9:109290328_C/T	Enh	ENSG00000095203	EPB41L4B	54566	109289929-109290850			2.88543e-05	0.127466	-0.945935	0.00757458	0.000244319	0.141372
chr19:40862673_C/CA<>ENSG00000086544	chr19:40862673_C/CA	Enh	ENSG00000086544	ITPKC	80271	40862623-40863647			0.00215644	0.0754136	1.33673	0.00764597	0.00704979	0.142266	ITPKC
chr20:5610970_G/A<>ENSG00000125772	chr20:5610970_G/A	Enh	ENSG00000125772	GPCPD1	56261	5607914-5613905			2.9725e-10	0.247906	-0.914188	0.00766217	2.04182e-08	0.142266	GPCPD1
chr20:5674688_G/A<>ENSG00000125772	chr20:5674688_G/A	Enh	ENSG00000125772	GPCPD1	56261	5674001-5676399			2.9725e-10	0.247906	-0.914188	0.00766217	2.04182e-08	0.142266
chr16:3058218_G/A<>ENSG00000008517	chr16:3058218_G/A	Enh	ENSG00000008517	IL32	9235	3058199-3060890			0.000596296	0.0914651	1.31614	0.00767317	0.0025807	0.142331	IL32
chr2:136132734_C/T<>ENSG00000144224	chr2:136132734_C/T	Enh	ENSG00000144224	UBXN4	23190	136124090-136141519			0.00127735	0.0820171	-1.89949	0.00774087	0.00465282	0.142858	UBXN4
chr2:191173334_CT/C<>ENSG00000128641	chr2:191173334_CT/C	Enh	ENSG00000128641	MYO1B	4430	191165061-191174254			0.000123051	0.110511	-1.07818	0.00785399	0.000747848	0.144658	MYO1B
chr15:40794351_GA/G<>ENSG00000137824	chr15:40794351_GA/G	Enh	ENSG00000137824	RMDN3	55177	40791858-40797015			0.00300296	0.0711882	-1.32153	0.00793202	0.00914817	0.145829
chr20:34711040_G/A<>ENSG00000198646	chr20:34711040_G/A	Enh	ENSG00000198646	NCOA6	23054	34708400-34714742			1.60378e-11	0.275355	1.16844	0.00808552	1.77895e-09	0.148015	NCOA6
chr15:40327266_G/GT<>ENSG00000128944	chr15:40327266_G/GT	Enh	ENSG00000128944	KNSTRN	90417	40326721-40355405			7.11801e-06	0.143389	-1.04963	0.00815368	8.55218e-05	0.149084	KNSTRN
chr19:6058985_CT/C<>ENSG00000141994	chr19:6058985_CT/C	Enh	ENSG00000141994	DUS3L	56931	6055600-6069359			0.000165771	0.106964	1.28749	0.00818116	0.000942956	0.149235	DUS3L
chr9:130037734_TA/T<>ENSG00000136819	chr9:130037734_TA/T	Enh	ENSG00000136819	C9orf78	51759	130026041-130046434			0.000186505	0.105556	1.48837	0.0082223	0.00103216	0.149878
chr15:99250756_CT/C<>ENSG00000168904	chr15:99250756_CT/C	Enh	ENSG00000168904	LRRC28	123355	99248146-99252604			0.000236583	0.102702	-1.0678	0.00824767	0.00124612	0.150249	LRRC28
chr5:674296_C/A<>ENSG00000112877	chr5:674296_C/A	Enh	ENSG00000112877	CEP72	55722	668781-676769			0.000151388	0.108047	-1.0671	0.00825433	0.000876968	0.150275	CEP72
chr18:62329123_GA/G<>ENSG00000141655	chr18:62329123_GA/G	Enh	ENSG00000141655	TNFRSF11A	8792	62324521-62331202			0.000264821	0.101344	1.81386	0.00825914	0.00136203	0.150275	TNFRSF11A
chr1:62436979_C/T<>ENSG00000162607	chr1:62436979_C/T	Enh	ENSG00000162607	USP1	7398	62435283-62440261			2.22425e-10	0.250683	-1.21059	0.00840628	1.56739e-08	0.151304	USP1
chr1:84687877_T/C<>ENSG00000117155	chr1:84687877_T/C	Enh	ENSG00000117155	SSX2IP	117178	84686647-84693803			6.24131e-11	0.26272	-0.979041	0.00837672	5.50254e-09	0.151304	SSX2IP
chr3:124792873_CA/C<>ENSG00000082781	chr3:124792873_CA/C	Enh	ENSG00000082781	ITGB5	3693	124790400-124794389			9.95728e-06	0.139607	-1.26799	0.00841086	0.000111481	0.151304	ITGB5
chr3:14949756_GATTT/G<>ENSG00000177463	chr3:14949756_GATTT/G	Enh	ENSG00000177463	NR2C2	7182	14946229-14950923			7.24388e-05	0.116762	-1.28072	0.00839933	0.000495539	0.151304	NR2C2
chr3:15290088_CT/C<>ENSG00000177463	chr3:15290088_CT/C	Enh	ENSG00000177463	NR2C2	7182	15287001-15297901			7.24388e-05	0.116762	-1.28072	0.00839933	0.000495539	0.151304
chr3:124934349_G/A<>ENSG00000082781	chr3:124934349_G/A	Enh	ENSG00000082781	ITGB5	3693	124925270-124935675			9.95728e-06	0.139607	-1.26799	0.00841086	0.000111481	0.151304
chr3:129555399_G/T<>ENSG00000163913	chr3:129555399_G/T	Enh	ENSG00000163913	IFT122	55764	129553401-129555531			0.00330024	0.0699762	-1.09806	0.00836843	0.00987107	0.151304	IFT122
chr6:35377172_C/T<>ENSG00000112033	chr6:35377172_C/T	Enh	ENSG00000112033	PPARD	5467	35376382-35377955			0.000122842	0.110531	-1.07419	0.00840807	0.000747155	0.151304	PPARD
chr6:35725153_C/T<>ENSG00000112033	chr6:35725153_C/T	Enh	ENSG00000112033	PPARD	5467	35723688-35734505			0.000122842	0.110531	-1.07419	0.00840807	0.000747155	0.151304
chr8:143830475_C/A<>ENSG00000179950	chr8:143830475_C/A	Enh	ENSG00000179950	PUF60	22827	143826939-143830551			1.34779e-07	0.186479	1.72399	0.00841272	3.26842e-06	0.151304	PUF60
chr12:64730707_G/A<>ENSG00000135677	chr12:64730707_G/A	Enh	ENSG00000135677	GNS	2799	64729433-64732008			0.00144383	0.0804805	-1.30987	0.00841491	0.00512034	0.151304	GNS
chr13:42983125_CT/C<>ENSG00000133106	chr13:42983125_CT/C	Enh	ENSG00000133106	EPSTI1	94240	42980452-42983237			0.000761929	0.0884446	-1.30859	0.00841671	0.00312632	0.151304	EPSTI1
chr19:12613585_CA/C<>ENSG00000123144	chr19:12613585_CA/C	Enh	ENSG00000123144	TRIR	79002	12609970-12614750			0.000840363	0.0872322	1.2974	0.00840085	0.00338814	0.151304
chr1:246585462_C/T<>ENSG00000162852	chr1:246585462_C/T	Enh	ENSG00000162852	CNST	163882	246575904-246586140			7.9836e-10	0.238356	0.621195	0.00848516	4.50284e-08	0.152443	CNST
chr11:72317121_C/T<>ENSG00000162129	chr11:72317121_C/T	NS	ENSG00000162129	CLPB	81570		c.1063C>T	p.A355T	8.15933e-06	0.141854	-1.26127	0.00849104	9.46364e-05	0.152457	CLPB
chr1:37554428_CA/C<>ENSG00000134697	chr1:37554428_CA/C	Enh	ENSG00000134697	GNL2	29889	37552817-37554929			0.000144215	0.108625	1.07187	0.00854716	0.000845387	0.152951	GNL2
chr21:29071559_G/GT<>ENSG00000156261	chr21:29071559_G/GT	Enh	ENSG00000156261	CCT8	10694	29071043-29074540			1.68626e-11	0.274893	-1.14929	0.00855431	1.8512e-09	0.152951	CCT8
chr21:29072010_TA/T<>ENSG00000156261	chr21:29072010_TA/T	Enh	ENSG00000156261	CCT8	10694	29071043-29074540			1.68626e-11	0.274893	-1.14929	0.00855431	1.8512e-09	0.152951
chr14:55074783_C/T<>ENSG00000131981	chr14:55074783_C/T	Enh	ENSG00000131981	LGALS3	3958	55070601-55079189			1.07155e-05	0.138777	1.76449	0.00856256	0.000117173	0.153007
chr1:155946136_T/G<>ENSG00000116584	chr1:155946136_T/G	Enh	ENSG00000116584	ARHGEF2	9181	155937789-155948648			0.000249211	0.102076	-1.30027	0.00859585	0.00129509	0.153145	ARHGEF2
chr1:155974024_CTT/C<>ENSG00000116584	chr1:155974024_CTT/C	Enh	ENSG00000116584	ARHGEF2	9181	155965869-155984883			0.000249211	0.102076	-1.30027	0.00859585	0.00129509	0.153145
chr15:90816030_G/A<>ENSG00000197299	chr15:90816030_G/A	Enh	ENSG00000197299	BLM	641	90813289-90819720			3.24636e-08	0.201283	1.21316	0.0085946	9.87059e-07	0.153145	BLM
chr15:90837395_G/T<>ENSG00000197299	chr15:90837395_G/T	Enh	ENSG00000197299	BLM	641	90835910-90842736			3.24636e-08	0.201283	1.21316	0.0085946	9.87059e-07	0.153145
chr1:161194086_G/T<>ENSG00000158864	chr1:161194086_G/T	Enh	ENSG00000158864	NDUFS2	4720	161193271-161195900			1.67288e-06	0.159451	-1.25825	0.00861938	2.74226e-05	0.153269	NDUFS2
chr2:237475579_C/T<>ENSG00000115648	chr2:237475579_C/T	Enh	ENSG00000115648	MLPH	79083	237473008-237476793			0.000332248	0.0986018	1.28398	0.00862716	0.00163659	0.153269
chr2:237541089_G/T<>ENSG00000115648	chr2:237541089_G/T	Enh	ENSG00000115648	MLPH	79083	237539782-237541995			0.000332248	0.0986018	1.28398	0.00862716	0.00163659	0.153269
chr7:148986493_T/C<>ENSG00000155660	chr7:148986493_T/C	Enh	ENSG00000155660	PDIA4	9601	148985820-148988458			0.000726933	0.0890254	-1.49437	0.00863353	0.00301036	0.153269
chr7:76008997_C/CA<>ENSG00000127952	chr7:76008997_C/CA	Enh	ENSG00000127952	STYXL1	51657	76008373-76012926			0.0021329	0.075553	1.08778	0.00862785	0.0069881	0.153269	STYXL1
chr10:122226447_G/A<>ENSG00000138162	chr10:122226447_G/A	NS	ENSG00000138162	TACC2	10579		c.7690G>A	p.V2564I	5.30395e-07	0.171915	-1.22994	0.00863231	1.05477e-05	0.153269	TACC2
chr17:3935443_T/A<>ENSG00000074370	chr17:3935443_T/A	Enh	ENSG00000074370	ATP2A3	489	3934686-3935601			0.000173608	0.106413	1.79509	0.00865333	0.000977147	0.15353	ATP2A3
chr17:4970494_G/A<>ENSG00000108509	chr17:4970494_G/A	Both	ENSG00000108509	CAMTA2	23125	4965940-4971291	c.2851G>A	p.P951S	0.000494555	0.0937586	-1.2854	0.00865844	0.00223299	0.15353	CAMTA2
chr8:103406084_C/T<>ENSG00000164934	chr8:103406084_C/T	Enh	ENSG00000164934	DCAF13	25879	103405777-103407393			2.79397e-08	0.202825	-0.89493	0.00871363	8.89231e-07	0.154417	DCAF13
chr20:44861092_C/A<>ENSG00000166913	chr20:44861092_C/A	Enh	ENSG00000166913	YWHAB	7529	44860982-44864204			0.000107698	0.112089	-1.2837	0.00873442	0.000677043	0.154602
chr20:44911746_C/A<>ENSG00000166913	chr20:44911746_C/A	Enh	ENSG00000166913	YWHAB	7529	44909299-44912189			0.000107698	0.112089	-1.2837	0.00873442	0.000677043	0.154602
chr11:7577596_T/C<>ENSG00000166387	chr11:7577596_T/C	Enh	ENSG00000166387	PPFIBP2	8495	7571269-7580599			0.000157733	0.107557	-1.05676	0.00874296	0.000906187	0.154651	PPFIBP2
chr2:47489587_C/G<>ENSG00000095002	chr2:47489587_C/G	Enh	ENSG00000095002	MSH2	4436	47488614-47489926			5.66708e-07	0.171203	1.26677	0.00885297	1.1144e-05	0.155872	MSH2
chr6:27806650_CT/C<>ENSG00000278828	chr6:27806650_CT/C	Enh	ENSG00000278828	HIST1H3H	8357	27805754-27818474			4.11095e-06	0.149526	1.04225	0.00889825	5.6373e-05	0.155884
chr6:27812553_C/CA<>ENSG00000278828	chr6:27812553_C/CA	Enh	ENSG00000278828	HIST1H3H	8357	27805754-27818474			4.11095e-06	0.149526	1.04225	0.00889825	5.6373e-05	0.155884
chr7:55965572_G/A<>ENSG00000146729	chr7:55965572_G/A	Enh	ENSG00000146729	NIPSNAP2	2631	55963418-55967284			4.58437e-07	0.17348	1.23686	0.0089086	9.34632e-06	0.155884
chr7:56061511_GT/G<>ENSG00000146729	chr7:56061511_GT/G	Enh	ENSG00000146729	NIPSNAP2	2631	56059582-56065784			4.58437e-07	0.17348	1.23686	0.0089086	9.34632e-06	0.155884
chr11:134075600_AT/A<>ENSG00000151503	chr11:134075600_AT/A	Enh	ENSG00000151503	NCAPD3	23310	134068405-134075821			3.97291e-08	0.199202	-1.39138	0.00887694	1.16789e-06	0.155884
chr16:74992934_TA/T<>ENSG00000103091	chr16:74992934_TA/T	Enh	ENSG00000103091	WDR59	79726	74991200-74993354			0.000606092	0.0912649	-1.29373	0.00892131	0.00261178	0.155884	WDR59
chr16:75011970_G/GA<>ENSG00000103091	chr16:75011970_G/GA	Enh	ENSG00000103091	WDR59	79726	75010124-75013731			0.000606092	0.0912649	-1.29373	0.00892131	0.00261178	0.155884
chr16:75012708_G/A<>ENSG00000103091	chr16:75012708_G/A	Enh	ENSG00000103091	WDR59	79726	75010124-75013731			0.000606092	0.0912649	-1.29373	0.00892131	0.00261178	0.155884
chr16:75055836_C/T<>ENSG00000103091	chr16:75055836_C/T	Enh	ENSG00000103091	WDR59	79726	75052416-75056218			0.000606092	0.0912649	-1.29373	0.00892131	0.00261178	0.155884
chr17:8151306_C/T<>ENSG00000178921	chr17:8151306_C/T	Enh	ENSG00000178921	PFAS	5198	8149324-8165312			0.00129223	0.081872	-1.0689	0.00887025	0.00469389	0.155884	PFAS
chr17:8164260_G/T<>ENSG00000178921	chr17:8164260_G/T	Enh	ENSG00000178921	PFAS	5198	8149324-8165312			0.00129223	0.081872	-1.0689	0.00887025	0.00469389	0.155884
chr17:8226775_GA/G<>ENSG00000178921	chr17:8226775_GA/G	Enh	ENSG00000178921	PFAS	5198	8225001-8227851			0.00129223	0.081872	-1.0689	0.00887025	0.00469389	0.155884
chr1:22019708_CT/C<>ENSG00000184677	chr1:22019708_CT/C	Enh	ENSG00000184677	ZBTB40	9923	22018452-22020399			8.03646e-05	0.115542	-1.04446	0.0089745	0.000536642	0.156539	ZBTB40
chr12:64758135_GA/G<>ENSG00000135677	chr12:64758135_GA/G	Enh	ENSG00000135677	GNS	2799	64756153-64760693			0.00152224	0.0798157	-1.29963	0.00898276	0.00533273	0.156592
chr13:23332708_T/C<>ENSG00000151835	chr13:23332708_T/C	NS	ENSG00000151835	SACS	26278		c.11168T>C	p.D3723G	1.12818e-06	0.163752	-1.41605	0.00904989	1.97244e-05	0.157213	SACS
chr19:40736513_G/GT<>ENSG00000086544	chr19:40736513_G/GT	Enh	ENSG00000086544	ITPKC	80271	40734951-40736979			0.0024736	0.0736676	-1.09051	0.00906556	0.00784848	0.157394
chr9:35095210_C/T<>ENSG00000165282	chr9:35095210_C/T	Both	ENSG00000165282	PIGO	84720	35095068-35097213	c.356C>T	p.R119Q	9.85611e-05	0.113137	-1.27207	0.00910662	0.000633163	0.157468	PIGO
chr10:69048911_G/GA<>ENSG00000122862	chr10:69048911_G/GA	Enh	ENSG00000122862	SRGN	5552	69043651-69055158			0.00211152	0.0756809	1.29694	0.00908297	0.00692942	0.157468
chr10:69088026_A/G<>ENSG00000122862	chr10:69088026_A/G	Enh	ENSG00000122862	SRGN	5552	69085649-69094386			0.00211152	0.0756809	1.29694	0.00908297	0.00692942	0.157468
chr22:29552781_G/A<>ENSG00000184117	chr22:29552781_G/A	Enh	ENSG00000184117	NIPSNAP1	8508	29552600-29556080			6.61916e-05	0.117819	1.26703	0.00910183	0.000460721	0.157468	NIPSNAP1
chr9:111927446_G/GT<>ENSG00000148154	chr9:111927446_G/GT	Enh	ENSG00000148154	UGCG	7357	111923907-111930976			0.000637471	0.0906441	-1.28671	0.00912517	0.00271573	0.157606	UGCG
chr15:90811314_TA/T<>ENSG00000197299	chr15:90811314_TA/T	NS	ENSG00000197299	BLM	641		c.3985TA>T	p.K1329X	3.43853e-08	0.200691	-1.38173	0.00918975	1.03602e-06	0.158266
chr19:12792991_G/GC<>ENSG00000167815	chr19:12792991_G/GC	Enh	ENSG00000167815	PRDX2	7001	12781317-12797277			0.000213532	0.103934	1.46199	0.00924367	0.00114895	0.158829	PRDX2
chr19:29670886_G/A<>ENSG00000105176	chr19:29670886_G/A	Enh	ENSG00000105176	URI1	8725	29660734-29677952			2.83359e-06	0.153652	-1.27105	0.00930417	4.18871e-05	0.159138
chr22:28815118_CT/C<>ENSG00000183579	chr22:28815118_CT/C	Enh	ENSG00000183579	ZNRF3	84133	28807232-28825309			0.00147876	0.0801801	-1.07391	0.00929822	0.00522323	0.159138	ZNRF3
chr22:29603624_C/G<>ENSG00000184117	chr22:29603624_C/G	Enh	ENSG00000184117	NIPSNAP1	8508	29600968-29605626			6.74022e-05	0.117607	-1.77637	0.00930218	0.000467782	0.159138
chr22:28802324_ATTT/A<>ENSG00000183579	chr22:28802324_ATTT/A	Enh	ENSG00000183579	ZNRF3	84133	28797934-28804170			0.00147876	0.0801801	-1.07391	0.00929822	0.00522323	0.159138
chr22:28807857_TA/T<>ENSG00000183579	chr22:28807857_TA/T	Enh	ENSG00000183579	ZNRF3	84133	28807232-28825309			0.00147876	0.0801801	-1.07391	0.00929822	0.00522323	0.159138
chr22:28903252_G/A<>ENSG00000183579	chr22:28903252_G/A	Enh	ENSG00000183579	ZNRF3	84133	28902805-28906078			0.00147876	0.0801801	-1.07391	0.00929822	0.00522323	0.159138
chr22:28921123_TA/T<>ENSG00000183579	chr22:28921123_TA/T	Enh	ENSG00000183579	ZNRF3	84133	28921032-28921182			0.00147876	0.0801801	-1.07391	0.00929822	0.00522323	0.159138
chr15:72195920_C/CA<>ENSG00000137817	chr15:72195920_C/CA	Enh	ENSG00000137817	PARP6	56965	72194739-72204299			0.001605	0.0791492	-1.28823	0.00931231	0.00555125	0.159186	PARP6
chr10:88951173_G/A<>ENSG00000107796	chr10:88951173_G/A	Enh	ENSG00000107796	ACTA2	59	88949907-88954174			4.64956e-05	0.121942	0.733913	0.00946695	0.000357601	0.161645	ACTA2
chr10:32954212_TA/T<>ENSG00000150093	chr10:32954212_TA/T	Enh	ENSG00000150093	ITGB1	3688	32947004-32964108			0.000315778	0.0992177	-1.06609	0.00951457	0.00157411	0.161963	ITGB1
chr10:32979085_AT/A<>ENSG00000150093	chr10:32979085_AT/A	Enh	ENSG00000150093	ITGB1	3688	32978993-32987004			0.000315778	0.0992177	-1.06609	0.00951457	0.00157411	0.161963
chr11:121237040_G/T<>ENSG00000109929	chr11:121237040_G/T	Enh	ENSG00000109929	SC5D	6309	121235078-121242902			9.80102e-05	0.113203	1.34287	0.0095047	0.000630251	0.161963	SC5D
chr12:53366762_T/TA<>ENSG00000185591	chr12:53366762_T/TA	Enh	ENSG00000185591	SP1	6667	53364631-53367384			0.000101817	0.112753	1.05221	0.00953315	0.000648344	0.161963	SP1
chr12:53623002_G/T<>ENSG00000185591	chr12:53623002_G/T	Enh	ENSG00000185591	SP1	6667	53622654-53627614			0.000101817	0.112753	1.05221	0.00953315	0.000648344	0.161963
chr18:3056941_C/T<>ENSG00000101577	chr18:3056941_C/T	Enh	ENSG00000101577	LPIN2	9663	3056757-3063692			0.000942398	0.0858104	-1.054	0.00950773	0.00369084	0.161963	LPIN2
chr19:925877_G/A<>ENSG00000116017	chr19:925877_G/A	Enh	ENSG00000116017	ARID3A	1820	923268-930525			1.20246e-10	0.256536	-1.66068	0.00958006	9.0257e-09	0.161963	ARID3A
chr19:926075_G/A<>ENSG00000116017	chr19:926075_G/A	Enh	ENSG00000116017	ARID3A	1820	923268-930525			1.20246e-10	0.256536	-1.66068	0.00958006	9.0257e-09	0.161963
chr19:962978_G/C<>ENSG00000116017	chr19:962978_G/C	Enh	ENSG00000116017	ARID3A	1820	942420-964263			1.20246e-10	0.256536	-1.66068	0.00958006	9.0257e-09	0.161963
chr20:49225149_G/A<>ENSG00000124228	chr20:49225149_G/A	NS	ENSG00000124228	DDX27	55661		c.643G>A	p.D215N	2.51989e-10	0.249489	1.1664	0.00958293	1.75905e-08	0.161963	DDX27
chr20:49241966_CA/C<>ENSG00000124228	chr20:49241966_CA/C	NS	ENSG00000124228	DDX27	55661		c.2065CA>C	p.K689X	2.51989e-10	0.249489	1.1664	0.00958293	1.75905e-08	0.161963
chr14:74653713_C/T<>ENSG00000119682	chr14:74653713_C/T	Enh	ENSG00000119682	AREL1	9870	74653274-74657503			1.12084e-05	0.138268	-1.42223	0.0095927	0.000121272	0.162037	AREL1
chr3:134093019_T/A<>ENSG00000174640	chr3:134093019_T/A	Enh	ENSG00000174640	SLCO2A1	6578	134091681-134095430			0.000488764	0.0939026	1.39765	0.00959896	0.00221645	0.162051	SLCO2A1
chr3:45010586_GT/G<>ENSG00000075914	chr3:45010586_GT/G	Enh	ENSG00000075914	EXOSC7	23016	45009770-45013805			3.06134e-06	0.152797	-1.23058	0.00961096	4.45934e-05	0.162163	EXOSC7
chr14:93018533_GA/G<>ENSG00000100605	chr14:93018533_GA/G	Enh	ENSG00000100605	ITPK1	3705	93018158-93020644			0.00130569	0.0817422	1.27519	0.0096695	0.00473816	0.162752	ITPK1
chr14:93073622_CT/C<>ENSG00000100605	chr14:93073622_CT/C	Enh	ENSG00000100605	ITPK1	3705	93072450-93075816			0.00130569	0.0817422	1.27519	0.0096695	0.00473816	0.162752
chr18:703813_G/T<>ENSG00000132199	chr18:703813_G/T	Enh	ENSG00000132199	ENOSF1	55556	698957-705518			9.37572e-07	0.165763	1.39963	0.00967304	1.68442e-05	0.162752
chr1:89901216_T/C<>ENSG00000162664	chr1:89901216_T/C	Enh	ENSG00000162664	ZNF326	284695	89900142-89913286			0.000168717	0.106754	1.26801	0.00971132	0.00095572	0.163051	ZNF326
chr12:3081999_TA/T<>ENSG00000011105	chr12:3081999_TA/T	Enh	ENSG00000011105	TSPAN9	10867	3081621-3082623			0.00299956	0.0712027	1.28968	0.00973436	0.00913879	0.163051	TSPAN9
chr12:3117317_A/AT<>ENSG00000011105	chr12:3117317_A/AT	Enh	ENSG00000011105	TSPAN9	10867	3115871-3118308			0.00299956	0.0712027	1.28968	0.00973436	0.00913879	0.163051
chr12:3218837_TA/T<>ENSG00000011105	chr12:3218837_TA/T	Enh	ENSG00000011105	TSPAN9	10867	3216353-3219671			0.00299956	0.0712027	1.28968	0.00973436	0.00913879	0.163051
chr13:71864558_G/A<>ENSG00000276644	chr13:71864558_G/A	Enh	ENSG00000276644	DACH1	1602	71860477-71868114			8.81376e-11	0.259473	-1.62269	0.00972074	7.05784e-09	0.163051	DACH1
chr1:90017360_G/GA<>ENSG00000162664	chr1:90017360_G/GA	NS	ENSG00000162664	ZNF326	284695		c.970-971G>GA	p.E324EX	0.000168717	0.106754	1.26801	0.00971132	0.00095572	0.163051
chr2:55417187_CA/C<>ENSG00000115355	chr2:55417187_CA/C	Enh	ENSG00000115355	CCDC88A	55704	55416600-55421001			0.00217149	0.0753253	1.28879	0.00981453	0.00708121	0.164148	CCDC88A
chr17:57092812_G/A<>ENSG00000121057	chr17:57092812_G/A	Enh	ENSG00000121057	AKAP1	8165	57089905-57093531			0.00020371	0.104499	-1.05215	0.00984311	0.00110644	0.164412	AKAP1
chr9:37035647_GC/G<>ENSG00000147905	chr9:37035647_GC/G	Enh	ENSG00000147905	ZCCHC7	84186	37026010-37038375			0.00155367	0.0795586	-1.28208	0.00985902	0.00542001	0.164586	ZCCHC7
chr17:82098255_C/T<>ENSG00000141568	chr17:82098255_C/T	Enh	ENSG00000141568	FOXK2	3607	82095064-82108554			0.000363711	0.0975041	-1.26649	0.00989962	0.00175747	0.164988	FOXK2
chr17:82529639_G/A<>ENSG00000141568	chr17:82529639_G/A	Enh	ENSG00000141568	FOXK2	3607	82527738-82532666			0.000363711	0.0975041	-1.26649	0.00989962	0.00175747	0.164988
chr17:82530350_T/C<>ENSG00000141568	chr17:82530350_T/C	Enh	ENSG00000141568	FOXK2	3607	82527738-82532666			0.000363711	0.0975041	-1.26649	0.00989962	0.00175747	0.164988
chr7:55198818_C/T<>ENSG00000146648	chr7:55198818_C/T	NS	ENSG00000146648	EGFR	1956		c.2803C>T	p.Q935*	0.000268765	0.101166	-1.2708	0.00993635	0.00137881	0.165198
chr12:89950845_C/CA<>ENSG00000139323	chr12:89950845_C/CA	Enh	ENSG00000139323	POC1B	282809	89942668-89952313			2.37556e-05	0.129703	-1.03589	0.0100182	0.000212375	0.165766	POC1B
chr12:89951683_GA/G<>ENSG00000139323	chr12:89951683_GA/G	Enh	ENSG00000139323	POC1B	282809	89942668-89952313			2.37556e-05	0.129703	-1.03589	0.0100182	0.000212375	0.165766
chr12:55973142_TAC/T<>ENSG00000123374	chr12:55973142_TAC/T	Enh	ENSG00000123374	CDK2	1017	55970396-55975476			3.54229e-05	0.125097	-1.24631	0.0100893	0.000286647	0.166694	CDK2
chr1:99849251_GT/G<>ENSG00000162688	chr1:99849251_GT/G	Enh	ENSG00000162688	AGL	178	99848397-99852610			0.00138434	0.0810088	-1.27083	0.0101073	0.00495512	0.16687	AGL
chr1:211918589_ACTT/A<>ENSG00000123684	chr1:211918589_ACTT/A	Enh	ENSG00000123684	LPGAT1	9926	211914909-211921650			2.05407e-05	0.13137	-1.04287	0.0101255	0.000190103	0.166988	LPGAT1
chr18:3246321_C/T<>ENSG00000118680	chr18:3246321_C/T	Enh	ENSG00000118680	MYL12B	103910	3245036-3267125			0.000407869	0.0961105	-1.25291	0.0101764	0.00192064	0.167365	MYL12B
chr2:97848624_AT/A<>ENSG00000075568	chr2:97848624_AT/A	Enh	ENSG00000075568	TMEM131	23505	97848026-97850829			0.00241298	0.0739838	-0.84825	0.0102814	0.00769774	0.168815
chr7:5524769_G/A<>ENSG00000146587	chr7:5524769_G/A	Enh	ENSG00000146587	RBAK	57786	5523929-5535065			0.000804243	0.0877762	1.46616	0.010293	0.00327259	0.168913	RBAK
chr3:37182654_AT/A<>ENSG00000093167	chr3:37182654_AT/A	Enh	ENSG00000093167	LRRFIP2	9209	37181367-37185327			0.000215687	0.103813	-1.25536	0.0103194	0.00115577	0.168929	LRRFIP2
chr17:2396875_G/T<>ENSG00000127804	chr17:2396875_G/T	Enh	ENSG00000127804	METTL16	79066	2389697-2408325			0.000618176	0.0910222	1.25608	0.0103832	0.00264898	0.169463	METTL16
chr1:214031089_G/A<>ENSG00000117707	chr1:214031089_G/A	Enh	ENSG00000117707	PROX1	5629	214026367-214031952			8.08131e-05	0.115477	-1.04955	0.0104036	0.000538796	0.169613	PROX1
chr18:23516410_G/A<>ENSG00000141452	chr18:23516410_G/A	NS	ENSG00000141452	C18orf8	29919		c.640G>A	p.A214T	0.00102518	0.0847631	-1.44912	0.0104016	0.00393037	0.169613	C18orf8
chr16:24569052_C/T<>ENSG00000122257	chr16:24569052_C/T	NS	ENSG00000122257	RBBP6	5930		c.2362C>T	p.Q788*	0.00311672	0.0707112	1.49842	0.0105209	0.00942854	0.171059	RBBP6
chr15:90813321_A/C<>ENSG00000197299	chr15:90813321_A/C	Enh	ENSG00000197299	BLM	641	90813289-90819720			3.87774e-08	0.199453	0.522007	0.0105743	1.14531e-06	0.171538
chr16:11560507_T/C<>ENSG00000189067	chr16:11560507_T/C	Enh	ENSG00000189067	LITAF	9516	11556565-11564882			6.18676e-06	0.144962	1.02413	0.0105847	7.69142e-05	0.171538
chr16:11574939_A/G<>ENSG00000189067	chr16:11574939_A/G	Enh	ENSG00000189067	LITAF	9516	11574595-11577750			6.18676e-06	0.144962	1.02413	0.0105847	7.69142e-05	0.171538
chr16:11620627_G/A<>ENSG00000189067	chr16:11620627_G/A	Enh	ENSG00000189067	LITAF	9516	11617854-11623170			6.18676e-06	0.144962	1.02413	0.0105847	7.69142e-05	0.171538
chr1:2249913_GT/G<>ENSG00000157933	chr1:2249913_GT/G	Enh	ENSG00000157933	SKI	6497	2245800-2252422			0.000301963	0.099759	0.890606	0.0106316	0.00151457	0.171926	SKI
chr1:204446106_C/T<>ENSG00000133056	chr1:204446106_C/T	Both	ENSG00000133056	PIK3C2B	5287	204445972-204454213	c.2528C>T	p.R843Q	8.071e-05	0.115492	-0.696646	0.010631	0.000538229	0.171926	PIK3C2B
chr7:55132503_A/T<>ENSG00000146648	chr7:55132503_A/T	Enh	ENSG00000146648	EGFR	1956	55124480-55135801			0.000284057	0.100498	0.588835	0.0106291	0.00143679	0.171926
chr18:686089_G/A<>ENSG00000132199	chr18:686089_G/A	Enh	ENSG00000132199	ENOSF1	55556	679386-687326			1.01572e-06	0.164894	-1.68352	0.0106311	1.79362e-05	0.171926
chr13:27452089_G/A<>ENSG00000122034	chr13:27452089_G/A	Enh	ENSG00000122034	GTF3A	2971	27444339-27452265			9.611e-09	0.213688	-1.64238	0.0107004	3.76261e-07	0.172856	GTF3A
chr8:143923639_C/T<>ENSG00000178209	chr8:143923639_C/T	Both	ENSG00000178209	PLEC	5339	143914530-143959729	c.6359C>T	p.R2120Q	1.62727e-09	0.231388	1.16709	0.010757	8.23226e-08	0.173578
chr8:143934558_C/G<>ENSG00000178209	chr8:143934558_C/G	Enh	ENSG00000178209	PLEC	5339	143914530-143959729			1.62727e-09	0.231388	1.16709	0.010757	8.23226e-08	0.173578
chr7:27102146_C/T<>ENSG00000253293	chr7:27102146_C/T	Enh	ENSG00000253293	HOXA10	3206	27095068-27181321			0.000799018	0.0878568	-1.76656	0.0107969	0.0032531	0.174035
chr16:89826927_G/A<>ENSG00000204991	chr16:89826927_G/A	Enh	ENSG00000204991	SPIRE2	84501	89825686-89830930			0.00265802	0.0727499	-1.26878	0.010835	0.00830689	0.17446	SPIRE2
chr7:26686165_CA/C<>ENSG00000005020	chr7:26686165_CA/C	Enh	ENSG00000005020	SKAP2	8935	26685245-26687397			0.000552182	0.0924086	1.26101	0.0108463	0.00242696	0.17455	SKAP2
chr19:2083862_C/T<>ENSG00000099875	chr19:2083862_C/T	Enh	ENSG00000099875	MKNK2	2872	2079413-2098291			0.000539044	0.0927038	1.80043	0.0108564	0.00238567	0.174618	MKNK2
chr1:230281397_C/T<>ENSG00000143641	chr1:230281397_C/T	Enh	ENSG00000143641	GALNT2	2590	230280239-230283056			0.000128249	0.11002	-1.42376	0.0108697	0.000772359	0.174736	GALNT2
chr2:42791824_G/C<>ENSG00000143924	chr2:42791824_G/C	Enh	ENSG00000143924	EML4	27436	42791445-42796990			0.000518724	0.0931746	1.79971	0.0108754	0.0023187	0.174736	EML4
chr2:39326203_A/G<>ENSG00000011566	chr2:39326203_A/G	NS	ENSG00000011566	MAP4K3	8491		c.605A>G	p.I202T	8.02136e-08	0.191914	-1.18934	0.0108923	2.07454e-06	0.174913	MAP4K3
chr1:27517386_A/T<>ENSG00000009780	chr1:27517386_A/T	Enh	ENSG00000009780	FAM76A	199870	27516969-27530656			0.000141003	0.108893	-1.01945	0.011011	0.000832098	0.175915	FAM76A
chr1:27620864_TA/T<>ENSG00000009780	chr1:27620864_TA/T	Enh	ENSG00000009780	FAM76A	199870	27614138-27637536			0.000141003	0.108893	-1.01945	0.011011	0.000832098	0.175915
chr1:42177771_A/G<>ENSG00000198815	chr1:42177771_A/G	Enh	ENSG00000198815	FOXJ3	22887	42177395-42177832			0.00200655	0.0763277	-1.05384	0.0110342	0.00663952	0.175915	FOXJ3
chr1:42337520_T/TA<>ENSG00000198815	chr1:42337520_T/TA	Enh	ENSG00000198815	FOXJ3	22887	42333200-42337730			0.00200655	0.0763277	-1.05384	0.0110342	0.00663952	0.175915
chr4:973891_G/A<>ENSG00000145214	chr4:973891_G/A	Enh	ENSG00000145214	DGKQ	1609	969897-974001			0.00323281	0.0702415	1.26203	0.0109898	0.00970914	0.175915	DGKQ
chr4:987370_GC/G<>ENSG00000145214	chr4:987370_GC/G	Enh	ENSG00000145214	DGKQ	1609	986055-988135			0.00323281	0.0702415	1.26203	0.0109898	0.00970914	0.175915
chr7:50723621_C/T<>ENSG00000106070	chr7:50723621_C/T	Enh	ENSG00000106070	GRB10	2887	50721743-50725039			0.000770125	0.0883124	1.05527	0.0110288	0.00315519	0.175915	GRB10
chr7:50819017_TAAA/T<>ENSG00000106070	chr7:50819017_TAAA/T	Enh	ENSG00000106070	GRB10	2887	50819014-50819025			0.000770125	0.0883124	1.05527	0.0110288	0.00315519	0.175915
chr16:89409782_T/G<>ENSG00000197912	chr16:89409782_T/G	Enh	ENSG00000197912	SPG7	6687	89405252-89412400			4.08542e-05	0.123444	1.7476	0.0110369	0.000320971	0.175915	SPG7
chr7:50626856_C/T<>ENSG00000106070	chr7:50626856_C/T	NS	ENSG00000106070	GRB10	2887		c.627C>T	p.W209*	0.000770125	0.0883124	1.05527	0.0110288	0.00315519	0.175915
chr14:24272997_AT/A<>ENSG00000196943	chr14:24272997_AT/A	Enh	ENSG00000196943	NOP9	161424	24270148-24275502			1.53705e-06	0.160378	-0.993356	0.011066	2.56424e-05	0.176192	NOP9
chr12:32679811_G/A<>ENSG00000087470	chr12:32679811_G/A	Enh	ENSG00000087470	DNM1L	10059	32677800-32681470			0.00160902	0.0791177	1.26108	0.0111398	0.00556129	0.177272	DNM1L
chr3:52720355_A/T<>ENSG00000163938	chr3:52720355_A/T	Enh	ENSG00000163938	GNL3	26354	52719884-52723010			1.82658e-09	0.23025	1.3252	0.0111763	9.10219e-08	0.177693	GNL3
chr13:110370545_G/A<>ENSG00000134871	chr13:110370545_G/A	Enh	ENSG00000134871	COL4A2	1284	110370200-110375461			0.00128248	0.081967	0.831148	0.0111788	0.0046675	0.177693
chr21:46294753_G/A<>ENSG00000160294	chr21:46294753_G/A	Enh	ENSG00000160294	MCM3AP	8888	46294370-46298443			5.55895e-05	0.11986	-1.82905	0.0112494	0.000406756	0.17807	MCM3AP
chr11:118077354_C/T<>ENSG00000137648	chr11:118077354_C/T	Enh	ENSG00000137648	TMPRSS4	56649	118074674-118080091			4.38594e-08	0.198181	0.970396	0.0113341	1.2606e-06	0.178844	TMPRSS4
chr11:118078868_G/A<>ENSG00000137648	chr11:118078868_G/A	Enh	ENSG00000137648	TMPRSS4	56649	118074674-118080091			4.38594e-08	0.198181	0.970396	0.0113341	1.2606e-06	0.178844
chr12:4204906_T/G<>ENSG00000118971	chr12:4204906_T/G	Enh	ENSG00000118971	CCND2	894	4203588-4204964			0.000120472	0.110762	0.698878	0.0113121	0.000734829	0.178844
chr11:118117408_A/G<>ENSG00000137648	chr11:118117408_A/G	NS	ENSG00000137648	TMPRSS4	56649		c.1256A>G	p.Y419C	4.38594e-08	0.198181	0.970396	0.0113341	1.2606e-06	0.178844
chr1:161046208_G/T<>ENSG00000158796	chr1:161046208_G/T	Enh	ENSG00000158796	DEDD	9191	161043998-161049778			7.25655e-05	0.116741	-1.0372	0.0114517	0.000496179	0.179657	DEDD
chr12:64747839_T/C<>ENSG00000135677	chr12:64747839_T/C	Both	ENSG00000135677	GNS	2799	64746106-64748739	c.332T>C	p.N111S	0.00184656	0.0773796	-1.04734	0.0114169	0.00621658	0.179657
chr20:50635251_G/A<>ENSG00000101126	chr20:50635251_G/A	Enh	ENSG00000101126	ADNP	23394	50635212-50639001			6.8422e-09	0.217111	0.628124	0.0114228	2.83819e-07	0.179657
chr20:50931925_C/T<>ENSG00000101126	chr20:50931925_C/T	Enh	ENSG00000101126	ADNP	23394	50928465-50932957			6.8422e-09	0.217111	0.628124	0.0114228	2.83819e-07	0.179657
chr1:107806104_T/G<>ENSG00000134215	chr1:107806104_T/G	Enh	ENSG00000134215	VAV3	10451	107802665-107806414			0.000273377	0.100961	-1.41833	0.0116079	0.00139621	0.180673
chr7:36785789_T/C<>ENSG00000136250	chr7:36785789_T/C	Enh	ENSG00000136250	AOAH	313	36784500-36786646			0.000581171	0.0917807	1.43541	0.0115593	0.0025279	0.180673
chr6:27891114_A/AT<>ENSG00000137185	chr6:27891114_A/AT	Enh	ENSG00000137185	ZSCAN9	7746	27887548-27899412			8.73338e-05	0.114563	-1.10861	0.0116205	0.000570833	0.180697	ZSCAN9
chr4:87390747_AT/A<>ENSG00000198189	chr4:87390747_AT/A	Enh	ENSG00000198189	HSD17B11	51170	87388319-87392447			5.9516e-05	0.119063	-1.2124	0.0117737	0.000426218	0.182699	HSD17B11
chr17:75096885_C/T<>ENSG00000170190	chr17:75096885_C/T	Enh	ENSG00000170190	SLC16A5	9121	75085524-75097466			0.00261855	0.0729409	0.732628	0.011773	0.00820924	0.182699	SLC16A5
chr16:23641099_AC/A<>ENSG00000166847	chr16:23641099_AC/A	Enh	ENSG00000166847	DCTN5	84516	23639742-23642970			0.00318948	0.0704149	-1.44564	0.0117845	0.00960114	0.182773	DCTN5
chr14:67666183_C/G<>ENSG00000100568	chr14:67666183_C/G	Enh	ENSG00000100568	VTI1B	10490	67666141-67667913			0.000245414	0.102261	-1.7162	0.0118706	0.00128069	0.183822	VTI1B
chr20:19992915_GT/G<>ENSG00000173418	chr20:19992915_GT/G	Enh	ENSG00000173418	NAA20	51126	19989911-19995909			1.91685e-08	0.20668	-0.838239	0.0119606	6.64715e-07	0.185026	NAA20
chr10:69179228_ATTTT/A<>ENSG00000156510	chr10:69179228_ATTTT/A	Enh	ENSG00000156510	HKDC1	80201	69179011-69182306			4.80869e-07	0.172968	-0.980707	0.012038	9.71108e-06	0.18603	HKDC1
chr14:91321780_G/A<>ENSG00000015133	chr14:91321780_G/A	Enh	ENSG00000015133	CCDC88C	440193	91320979-91329063			9.05032e-06	0.140685	1.38027	0.0120988	0.000102748	0.186584	CCDC88C
chr17:42210171_G/A<>ENSG00000173757	chr17:42210171_G/A	Both	ENSG00000173757	STAT5B	6777	42209662-42211006	c.1906G>A	p.Q636*	8.92074e-07	0.166303	-0.990433	0.012121	1.61236e-05	0.18683
chr21:42465611_T/C<>ENSG00000160190	chr21:42465611_T/C	Enh	ENSG00000160190	SLC37A1	54020	42457549-42466241			0.00277466	0.0722008	1.23856	0.0121408	0.00860676	0.186917
chr11:129882600_CT/C<>ENSG00000170322	chr11:129882600_CT/C	NS	ENSG00000170322	NFRKB	4798		c.932CT>C	p.K311X	0.000918794	0.0861255	-0.802368	0.0121516	0.00361732	0.186917	NFRKB
chr20:50894071_C/T<>ENSG00000101126	chr20:50894071_C/T	NS	ENSG00000101126	ADNP	23394		c.643C>T	p.A215T	7.23057e-09	0.216556	-1.15212	0.012184	2.97866e-07	0.187224
chr17:7630826_C/T<>ENSG00000141504	chr17:7630826_C/T	Enh	ENSG00000141504	SAT2	112483	7625301-7631144			7.67115e-07	0.167937	-1.17293	0.0122364	1.43585e-05	0.18774	SAT2
chr4:86946645_G/A<>ENSG00000172493	chr4:86946645_G/A	Enh	ENSG00000172493	AFF1	4299	86946553-86949004			4.44066e-06	0.148667	-1.71189	0.0122473	5.97991e-05	0.187811	AFF1
chr2:223916515_C/CT<>ENSG00000085449	chr2:223916515_C/CT	Enh	ENSG00000085449	WDFY1	57590	223916416-223917389			0.000715845	0.0892151	-1.23167	0.0123074	0.00297266	0.187963	WDFY1
chr6:44238547_C/T<>ENSG00000096384	chr6:44238547_C/T	Enh	ENSG00000096384	HSP90AB1	3326	44236718-44239089			6.56768e-07	0.169614	1.20925	0.012302	1.25534e-05	0.187963	HSP90AB1
chr5:169581813_G/T<>ENSG00000040275	chr5:169581813_G/T	Enh	ENSG00000040275	SPDL1	54908	169581599-169581866			4.04986e-06	0.149692	-1.26445	0.0123642	5.56983e-05	0.188213	SPDL1
chr7:140404435_G/A<>ENSG00000157800	chr7:140404435_G/A	Enh	ENSG00000157800	SLC37A3	84255	140403678-140404877			8.31011e-05	0.115148	-1.02202	0.012351	0.000551228	0.188213	SLC37A3
chr7:149234300_C/T<>ENSG00000170260	chr7:149234300_C/T	Enh	ENSG00000170260	ZNF212	7988	149232333-149234990			7.35658e-06	0.143019	1.71448	0.0123448	8.70626e-05	0.188213	ZNF212
chr12:123479581_T/G<>ENSG00000111364	chr12:123479581_T/G	Enh	ENSG00000111364	DDX55	57696	123477648-123480165			0.000825527	0.0874528	-1.03579	0.0123698	0.00334104	0.188213	DDX55
chr16:23539202_CT/C<>ENSG00000166847	chr16:23539202_CT/C	Enh	ENSG00000166847	DCTN5	84516	23536904-23541662			0.00331442	0.069921	-1.25196	0.0123688	0.00990755	0.188213
chr16:23639890_CT/C<>ENSG00000166847	chr16:23639890_CT/C	Enh	ENSG00000166847	DCTN5	84516	23639742-23642970			0.00331442	0.069921	-1.25196	0.0123688	0.00990755	0.188213
chr17:10796648_CT/C<>ENSG00000133028	chr17:10796648_CT/C	Enh	ENSG00000133028	SCO1	6341	10793266-10804998			4.9554e-08	0.196919	-1.15056	0.0124396	1.38442e-06	0.188922	SCO1
chr19:48739326_C/T<>ENSG00000176920	chr19:48739326_C/T	Enh	ENSG00000176920	FUT2	2524	48736853-48742312			0.00153753	0.07969	-1.03954	0.0124917	0.00538188	0.189329	FUT2
chr9:109117108_G/GT<>ENSG00000106771	chr9:109117108_G/GT	Enh	ENSG00000106771	TMEM245	23731	109113000-109122010			0.00192145	0.0768766	1.24041	0.0125289	0.00640998	0.189623	TMEM245
chr9:109117117_GT/G<>ENSG00000106771	chr9:109117117_GT/G	Enh	ENSG00000106771	TMEM245	23731	109113000-109122010			0.00192145	0.0768766	1.24041	0.0125289	0.00640998	0.189623
chr2:148615378_GT/G<>ENSG00000135999	chr2:148615378_GT/G	Enh	ENSG00000135999	EPC2	26122	148613551-148616212			0.00325725	0.0701447	-0.811849	0.0126433	0.00976003	0.189945	EPC2
chr11:10806350_AT/A<>ENSG00000236287	chr11:10806350_AT/A	Enh	ENSG00000236287	ZBED5	58486	10805238-10810468			0.00249359	0.0735649	-1.0405	0.0125829	0.00790294	0.189945	ZBED5
chr12:64610808_GC/G<>ENSG00000153179	chr12:64610808_GC/G	Enh	ENSG00000153179	RASSF3	283349	64607938-64613865			0.00012385	0.110434	-1.21792	0.0126415	0.000750847	0.189945	RASSF3
chr12:64655797_C/T<>ENSG00000153179	chr12:64655797_C/T	Enh	ENSG00000153179	RASSF3	283349	64655086-64659700			0.00012385	0.110434	-1.21792	0.0126415	0.000750847	0.189945
chr12:64670094_T/C<>ENSG00000153179	chr12:64670094_T/C	Enh	ENSG00000153179	RASSF3	283349	64664401-64686209			0.00012385	0.110434	-1.21792	0.0126415	0.000750847	0.189945
chr12:64687584_AT/A<>ENSG00000153179	chr12:64687584_AT/A	Enh	ENSG00000153179	RASSF3	283349	64687022-64689558			0.00012385	0.110434	-1.21792	0.0126415	0.000750847	0.189945
chr14:68944522_G/T<>ENSG00000072110	chr14:68944522_G/T	Enh	ENSG00000072110	ACTN1	87	68931001-68953799			7.93037e-05	0.115698	1.20648	0.0126402	0.000531454	0.189945	ACTN1
chr19:49500426_C/T<>ENSG00000126464	chr19:49500426_C/T	Enh	ENSG00000126464	PRR12	57479	49494172-49503914			0.00316164	0.0705275	-1.04276	0.0126528	0.00952979	0.189945	PRR12
chr19:49567763_C/A<>ENSG00000126464	chr19:49567763_C/A	Enh	ENSG00000126464	PRR12	57479	49567265-49571865			0.00316164	0.0705275	-1.04276	0.0126528	0.00952979	0.189945
chr20:50346463_C/T<>ENSG00000172216	chr20:50346463_C/T	Enh	ENSG00000172216	CEBPB	1051	50345600-50349899			0.00049088	0.0938498	-1.26095	0.0126292	0.0022231	0.189945	CEBPB
chr22:37542682_G/A<>ENSG00000100083	chr22:37542682_G/A	Enh	ENSG00000100083	GGA1	26088	37541459-37543215			0.00101881	0.0848407	1.22908	0.0126909	0.00391335	0.189945	GGA1
chr22:37571374_C/T<>ENSG00000100083	chr22:37571374_C/T	Enh	ENSG00000100083	GGA1	26088	37558682-37572360			0.00101881	0.0848407	1.22908	0.0126909	0.00391335	0.189945
chr22:37610915_AG/A<>ENSG00000100083	chr22:37610915_AG/A	Enh	ENSG00000100083	GGA1	26088	37606863-37611851			0.00101881	0.0848407	1.22908	0.0126909	0.00391335	0.189945
chr22:37675724_AC/A<>ENSG00000100083	chr22:37675724_AC/A	Enh	ENSG00000100083	GGA1	26088	37672221-37678896			0.00101881	0.0848407	1.22908	0.0126909	0.00391335	0.189945
chr12:57203447_TC/T<>ENSG00000123384	chr12:57203447_TC/T	NS	ENSG00000123384	LRP1	4035		c.10878TC>T	p.I3626X	7.19481e-08	0.193047	-1.15901	0.0126743	1.89015e-06	0.189945
chr4:124671223_G/A<>ENSG00000151458	chr4:124671223_G/A	NS	ENSG00000151458	ANKRD50	57182		c.2054G>A	p.A685V	3.66812e-05	0.124693	-0.990669	0.0126736	0.000294759	0.189945
chr17:35726431_AT/A<>ENSG00000006125	chr17:35726431_AT/A	Enh	ENSG00000006125	AP2B1	163	35725264-35727707			6.13034e-05	0.118717	1.09146	0.0127054	0.000435375	0.190067
chr20:6034151_GA/G<>ENSG00000088766	chr20:6034151_GA/G	Enh	ENSG00000088766	CRLS1	54675	6033456-6035346			3.29749e-06	0.151974	1.19239	0.0127463	4.72745e-05	0.190488	CRLS1
chr20:6006328_C/T<>ENSG00000088766	chr20:6006328_C/T	NS	ENSG00000088766	CRLS1	54675		c.82C>T	p.R28*	3.29749e-06	0.151974	1.19239	0.0127463	4.72745e-05	0.190488
chr4:52036637_G/T<>ENSG00000163069	chr4:52036637_G/T	Enh	ENSG00000163069	SGCB	6443	52036518-52039146			0.00130611	0.0817382	1.73141	0.0127851	0.00473911	0.190631	SGCB
chr14:36320379_C/A<>ENSG00000151332	chr14:36320379_C/A	Enh	ENSG00000151332	MBIP	51562	36318590-36321284			3.396e-08	0.200819	-1.14486	0.0127697	1.02527e-06	0.190631
chr14:36311584_C/T<>ENSG00000151332	chr14:36311584_C/T	NS	ENSG00000151332	MBIP	51562		c.779C>T	p.R260Q	3.396e-08	0.200819	-1.14486	0.0127697	1.02527e-06	0.190631
chr10:68300605_A/C<>ENSG00000096746	chr10:68300605_A/C	Enh	ENSG00000096746	HNRNPH3	3189	68299908-68301600			0.00270724	0.0725153	1.0299	0.0128315	0.00843433	0.190904	HNRNPH3
chr10:68300673_G/T<>ENSG00000096746	chr10:68300673_G/T	Enh	ENSG00000096746	HNRNPH3	3189	68299908-68301600			0.00270724	0.0725153	1.0299	0.0128315	0.00843433	0.190904
chr1:2052895_AC/A<>ENSG00000067606	chr1:2052895_AC/A	Enh	ENSG00000067606	PRKCZ	5590	2045684-2054444			0.000510207	0.0933773	-1.21407	0.0128448	0.00228779	0.190922	PRKCZ
chr14:54881102_G/A<>ENSG00000131979	chr14:54881102_G/A	Enh	ENSG00000131979	GCH1	2643	54880868-54883076			1.05923e-05	0.138908	1.67091	0.0128518	0.000116629	0.190922	GCH1
chr1:247296577_GA/G<>ENSG00000162714	chr1:247296577_GA/G	Enh	ENSG00000162714	ZNF496	84838	247294438-247298117			0.000345936	0.0981123	-1.21639	0.0129053	0.00169031	0.191337	ZNF496
chr1:247331109_G/GC<>ENSG00000162714	chr1:247331109_G/GC	Enh	ENSG00000162714	ZNF496	84838	247330240-247333661			0.000345936	0.0981123	-1.21639	0.0129053	0.00169031	0.191337
chr1:247390840_C/T<>ENSG00000162714	chr1:247390840_C/T	Enh	ENSG00000162714	ZNF496	84838	247389600-247391457			0.000345936	0.0981123	-1.21639	0.0129053	0.00169031	0.191337
chr14:39174101_G/A<>ENSG00000100941	chr14:39174101_G/A	Enh	ENSG00000100941	PNN	5411	39173781-39177106			0.00072251	0.0891008	-1.22039	0.0128878	0.00299453	0.191337	PNN
chr19:2052690_T/TG<>ENSG00000104885	chr19:2052690_T/TG	Enh	ENSG00000104885	DOT1L	84444	2038921-2063128			1.00239e-05	0.139532	-1.1859	0.0129834	0.000111933	0.192114
chr19:2090670_AT/A<>ENSG00000104885	chr19:2090670_AT/A	Enh	ENSG00000104885	DOT1L	84444	2079413-2098291			1.00239e-05	0.139532	-1.1859	0.0129834	0.000111933	0.192114
chr19:2216714_G/A<>ENSG00000104885	chr19:2216714_G/A	NS	ENSG00000104885	DOT1L	84444		c.2357G>A	p.S786N	1.00239e-05	0.139532	-1.1859	0.0129834	0.000111933	0.192114
chr16:78591_C/T<>ENSG00000103148	chr16:78591_C/T	Enh	ENSG00000103148	NPRL3	8131	66700-80302			0.00167637	0.0786008	-1.23404	0.0130373	0.005745	0.192722	NPRL3
chr7:27738061_T/C<>ENSG00000106049	chr7:27738061_T/C	Enh	ENSG00000106049	HIBADH	11112	27736955-27741863			0.00279317	0.0721157	-1.4206	0.0130516	0.00865343	0.192838	HIBADH
chr3:13391265_G/A<>ENSG00000132182	chr3:13391265_G/A	NS	ENSG00000132182	NUP210	23225		c.479G>A	p.T160M	1.62732e-05	0.134031	1.19227	0.013103	0.000161059	0.193502	NUP210
chr12:42235358_GT/G<>ENSG00000134283	chr12:42235358_GT/G	Enh	ENSG00000134283	PPHLN1	51535	42235352-42239446			0.000244457	0.102308	-1.01209	0.013136	0.00127748	0.193893	PPHLN1
chr13:46182859_C/T<>ENSG00000136167	chr13:46182859_C/T	Enh	ENSG00000136167	LCP1	3936	46163888-46185703			5.16485e-05	0.120718	1.20767	0.013176	0.000388161	0.194102
chr21:42494567_C/A<>ENSG00000160190	chr21:42494567_C/A	Enh	ENSG00000160190	SLC37A1	54020	42490176-42497540			0.00296095	0.0713688	-1.40886	0.0131753	0.00904784	0.194102
chr13:46142406_G/A<>ENSG00000136167	chr13:46142406_G/A	NS	ENSG00000136167	LCP1	3936		c.1388G>A	p.A463V	5.16485e-05	0.120718	1.20767	0.013176	0.000388161	0.194102
chr10:11528304_CA/C<>ENSG00000148429	chr10:11528304_CA/C	Enh	ENSG00000148429	USP6NL	9712	11527800-11529004			6.88321e-05	0.117361	-1.20238	0.0132189	0.000475976	0.194161	USP6NL
chr10:11532429_GA/G<>ENSG00000148429	chr10:11532429_GA/G	Enh	ENSG00000148429	USP6NL	9712	11531671-11534613			6.88321e-05	0.117361	-1.20238	0.0132189	0.000475976	0.194161
chr10:11561185_CA/C<>ENSG00000148429	chr10:11561185_CA/C	Enh	ENSG00000148429	USP6NL	9712	11559790-11561516			6.88321e-05	0.117361	-1.20238	0.0132189	0.000475976	0.194161
chr8:123371743_G/A<>ENSG00000156802	chr8:123371743_G/A	NS	ENSG00000156802	ATAD2	29028		c.463G>A	p.R155C	2.44165e-06	0.155295	-1.18894	0.0132042	3.71759e-05	0.194161	ATAD2
chr10:11463282_G/A<>ENSG00000148429	chr10:11463282_G/A	NS	ENSG00000148429	USP6NL	9712		c.1697G>A	p.S566L	6.88321e-05	0.117361	-1.20238	0.0132189	0.000475976	0.194161
chr7:130127363_T/C<>ENSG00000128607	chr7:130127363_T/C	Enh	ENSG00000128607	KLHDC10	23008	130127080-130128754			0.00269033	0.0725954	-1.26446	0.0132293	0.00839094	0.194219	KLHDC10
chr13:42391972_CT/C<>ENSG00000023516	chr13:42391972_CT/C	Enh	ENSG00000023516	AKAP11	11215	42391749-42396200			0.000717545	0.0891859	1.22779	0.013275	0.00297766	0.194793	AKAP11
chr1:1779450_G/A<>ENSG00000008130	chr1:1779450_G/A	Enh	ENSG00000008130	NADK	65220	1775224-1783826			0.000493298	0.0937897	-0.998911	0.0134577	0.00223068	0.19519	NADK
chr2:216546602_GA/G<>ENSG00000115457	chr2:216546602_GA/G	Enh	ENSG00000115457	IGFBP2	3485	216545198-216547748			2.8587e-07	0.178525	-1.15617	0.0133335	6.17268e-06	0.19519	IGFBP2
chr6:26215760_AT/A<>ENSG00000277075	chr6:26215760_AT/A	Enh	ENSG00000277075	HIST1H2AE	3012	26214312-26220778			9.45615e-06	0.14019	-1.66435	0.0134764	0.000106783	0.19519	HIST1H2AE
chr6:26217448_A/G<>ENSG00000277075	chr6:26217448_A/G	Enh	ENSG00000277075	HIST1H2AE	3012	26214312-26220778			9.45615e-06	0.14019	-1.66435	0.0134764	0.000106783	0.19519
chr6:43052147_T/C<>ENSG00000044090	chr6:43052147_T/C	Enh	ENSG00000044090	CUL7	9820	43051726-43055143			0.00125395	0.0822485	-1.2247	0.0134846	0.00459078	0.19519
chr6:43116238_C/T<>ENSG00000044090	chr6:43116238_C/T	Enh	ENSG00000044090	CUL7	9820	43113077-43117759			0.00125395	0.0822485	-1.2247	0.0134846	0.00459078	0.19519
chr6:43229457_T/TC<>ENSG00000044090	chr6:43229457_T/TC	Enh	ENSG00000044090	CUL7	9820	43228085-43230092			0.00125395	0.0822485	-1.2247	0.0134846	0.00459078	0.19519
chr7:116694362_A/T<>ENSG00000105976	chr7:116694362_A/T	Enh	ENSG00000105976	MET	4233	116685938-116694553			3.60838e-13	0.309398	0.681123	0.0134675	1.02921e-10	0.19519	MET
chr7:27124206_C/T<>ENSG00000005073	chr7:27124206_C/T	Enh	ENSG00000005073	HOXA11	3207	27095068-27181321			0.000116005	0.11121	1.38827	0.0134412	0.000713251	0.19519	HOXA11
chr13:110411759_G/A<>ENSG00000134871	chr13:110411759_G/A	Enh	ENSG00000134871	COL4A2	1284	110386716-110415000			0.00147877	0.08018	-1.27189	0.0133463	0.00522323	0.19519
chr22:46642341_G/A<>ENSG00000075240	chr22:46642341_G/A	Enh	ENSG00000075240	GRAMD4	23151	46641013-46642443			5.25541e-05	0.120515	1.66779	0.0134815	0.000392016	0.19519	GRAMD4
chr6:43050319_T/G<>ENSG00000044090	chr6:43050319_T/G	NS	ENSG00000044090	CUL7	9820		c.1313T>G	p.E438A	0.00125395	0.0822485	-1.2247	0.0134846	0.00459078	0.19519
chr1:1756294_TC/T<>ENSG00000008130	chr1:1756294_TC/T	NS	ENSG00000008130	NADK	65220		c.548TC>T	p.G183X	0.000493298	0.0937897	-0.998911	0.0134577	0.00223068	0.19519
chr4:169227621_C/T<>ENSG00000154447	chr4:169227621_C/T	Enh	ENSG00000154447	SH3RF1	57630	169220494-169227745			9.277e-10	0.236893	-1.55564	0.0135642	5.07929e-08	0.196227
chr6:149129286_C/T<>ENSG00000055208	chr6:149129286_C/T	Enh	ENSG00000055208	TAB2	23118	149127331-149131551			0.000564674	0.0921342	-1.00802	0.0136562	0.00247342	0.196838
chr6:149139216_T/G<>ENSG00000055208	chr6:149139216_T/G	Enh	ENSG00000055208	TAB2	23118	149137987-149142501			0.000564674	0.0921342	-1.00802	0.0136562	0.00247342	0.196838
chr6:149148974_ATT/A<>ENSG00000055208	chr6:149148974_ATT/A	Enh	ENSG00000055208	TAB2	23118	149147237-149149463			0.000564674	0.0921342	-1.00802	0.0136562	0.00247342	0.196838
chr9:109251892_C/A<>ENSG00000095203	chr9:109251892_C/A	Enh	ENSG00000095203	EPB41L4B	54566	109247988-109255830			4.73764e-05	0.121723	-1.19341	0.0137342	0.000362605	0.196838
chr9:109254377_TC/T<>ENSG00000095203	chr9:109254377_TC/T	Enh	ENSG00000095203	EPB41L4B	54566	109247988-109255830			4.73764e-05	0.121723	-1.19341	0.0137342	0.000362605	0.196838
chr9:109273660_GC/G<>ENSG00000095203	chr9:109273660_GC/G	Enh	ENSG00000095203	EPB41L4B	54566	109273659-109275829			4.73764e-05	0.121723	-1.19341	0.0137342	0.000362605	0.196838
chr12:124835587_AT/A<>ENSG00000073060	chr12:124835587_AT/A	Enh	ENSG00000073060	SCARB1	949	124832881-124839598			1.91986e-08	0.206664	-1.13823	0.0137495	6.64715e-07	0.196838	SCARB1
chr12:124868454_G/A<>ENSG00000073060	chr12:124868454_G/A	Enh	ENSG00000073060	SCARB1	949	124866757-124870315			1.91986e-08	0.206664	-1.13823	0.0137495	6.64715e-07	0.196838
chr12:124924777_C/T<>ENSG00000073060	chr12:124924777_C/T	Enh	ENSG00000073060	SCARB1	949	124912853-124925511			1.91986e-08	0.206664	-1.13823	0.0137495	6.64715e-07	0.196838
chr18:2846941_C/T<>ENSG00000132205	chr18:2846941_C/T	Enh	ENSG00000132205	EMILIN2	84034	2845870-2849212			0.00104476	0.0845276	1.00149	0.0137083	0.00399252	0.196838	EMILIN2
chr18:2857988_A/T<>ENSG00000132205	chr18:2857988_A/T	Enh	ENSG00000132205	EMILIN2	84034	2853725-2858800			0.00104476	0.0845276	1.00149	0.0137083	0.00399252	0.196838
chr18:2883965_A/AT<>ENSG00000132205	chr18:2883965_A/AT	Enh	ENSG00000132205	EMILIN2	84034	2880267-2884043			0.00104476	0.0845276	1.00149	0.0137083	0.00399252	0.196838
chr18:2913122_C/T<>ENSG00000132205	chr18:2913122_C/T	Enh	ENSG00000132205	EMILIN2	84034	2912847-2915435			0.00104476	0.0845276	1.00149	0.0137083	0.00399252	0.196838
chr7:87515370_G/A<>ENSG00000085563	chr7:87515370_G/A	NS	ENSG00000085563	ABCB1	5243		c.3143G>A	p.P1048L	1.7816e-11	0.274386	1.52417	0.0137153	1.92625e-09	0.196838	ABCB1
chr3:179586553_G/A<>ENSG00000136518	chr3:179586553_G/A	NS	ENSG00000136518	ACTL6A	86		c.1130G>A	p.R377Q	1.5799e-06	0.160077	-1.16989	0.0137748	2.61562e-05	0.197094	ACTL6A
chr8:143529944_C/T<>ENSG00000014164	chr8:143529944_C/T	Enh	ENSG00000014164	ZC3H3	23144	143523248-143530620			0.0010387	0.0846	-1.41611	0.0138002	0.00397443	0.197181	ZC3H3
chr21:33402527_G/A<>ENSG00000159131	chr21:33402527_G/A	Enh	ENSG00000159131	GART	2618	33400594-33407303			0.00031363	0.0993004	0.991972	0.0138525	0.00156392	0.197181	GART
chr21:33949320_G/A<>ENSG00000159131	chr21:33949320_G/A	Enh	ENSG00000159131	GART	2618	33945384-33952726			0.00031363	0.0993004	0.991972	0.0138525	0.00156392	0.197181
chr2:112626864_A/G<>ENSG00000125630	chr2:112626864_A/G	Enh	ENSG00000125630	POLR1B	84172	112621462-112633225			7.31353e-05	0.11665	-1.32792	0.0139	0.000499277	0.197754	POLR1B
chr18:31206703_A/G<>ENSG00000134755	chr18:31206703_A/G	Enh	ENSG00000134755	DSC2	1824	31202219-31209381			2.01843e-08	0.206153	1.58448	0.0139714	6.90856e-07	0.197962	DSC2
chr18:9114114_A/G<>ENSG00000101745	chr18:9114114_A/G	Enh	ENSG00000101745	ANKRD12	23253	9112601-9121921			7.59709e-09	0.216058	1.11529	0.013956	3.09558e-07	0.197962	ANKRD12
chr18:9117578_A/G<>ENSG00000101745	chr18:9117578_A/G	Enh	ENSG00000101745	ANKRD12	23253	9112601-9121921			7.59709e-09	0.216058	1.11529	0.013956	3.09558e-07	0.197962
chr20:5613301_C/CT<>ENSG00000089195	chr20:5613301_C/CT	Enh	ENSG00000089195	TRMT6	51605	5607914-5613905			7.79271e-06	0.142371	-1.18405	0.0139855	9.10944e-05	0.197962	TRMT6
chr20:5643616_C/CT<>ENSG00000089195	chr20:5643616_C/CT	Enh	ENSG00000089195	TRMT6	51605	5641754-5660655			7.79271e-06	0.142371	-1.18405	0.0139855	9.10944e-05	0.197962
chr20:5658453_C/CA<>ENSG00000089195	chr20:5658453_C/CA	Enh	ENSG00000089195	TRMT6	51605	5641754-5660655			7.79271e-06	0.142371	-1.18405	0.0139855	9.10944e-05	0.197962
chr20:5918408_CA/C<>ENSG00000089195	chr20:5918408_CA/C	Enh	ENSG00000089195	TRMT6	51605	5918262-5920849			7.79271e-06	0.142371	-1.18405	0.0139855	9.10944e-05	0.197962
chr13:39036639_G/C<>ENSG00000188811	chr13:39036639_G/C	Enh	ENSG00000188811	NHLRC3	387921	39035480-39041266			0.000123448	0.110472	-1.20365	0.014016	0.000749773	0.198095	NHLRC3
chr3:56729328_C/T<>ENSG00000163947	chr3:56729328_C/T	NS	ENSG00000163947	ARHGEF3	50650		c.1523C>T	p.R508H	1.18544e-05	0.137633	-1.17675	0.0140127	0.00012675	0.198095	ARHGEF3
chr9:127761563_C/G<>ENSG00000136877	chr9:127761563_C/G	Enh	ENSG00000136877	FPGS	2356	127761195-127772471			0.000357807	0.0977028	-1.68973	0.0140948	0.00173454	0.198367
chr9:127761573_C/T<>ENSG00000136877	chr9:127761573_C/T	Enh	ENSG00000136877	FPGS	2356	127761195-127772471			0.000357807	0.0977028	-1.68973	0.0140948	0.00173454	0.198367
chr11:43680162_G/A<>ENSG00000149084	chr11:43680162_G/A	Enh	ENSG00000149084	HSD17B12	51144	43679599-43682831			0.000798163	0.0878701	-1.21464	0.014087	0.00325006	0.198367	HSD17B12
chr11:43680858_C/A<>ENSG00000149084	chr11:43680858_C/A	Both	ENSG00000149084	HSD17B12	51144	43679599-43682831	c.31C>A	p.L11M	0.000798163	0.0878701	-1.21464	0.014087	0.00325006	0.198367
chr9:104126768_A/G<>ENSG00000136824	chr9:104126768_A/G	NS	ENSG00000136824	SMC2	10592		c.2579A>G	p.E860G	5.68452e-08	0.195496	-0.948477	0.0140718	1.54488e-06	0.198367	SMC2
chr4:22668773_GA/G<>ENSG00000152990	chr4:22668773_GA/G	Enh	ENSG00000152990	ADGRA3	166647	22668338-22669174			0.000178631	0.106072	-1.19764	0.01412	0.000998472	0.198628
chr12:69337332_C/A<>ENSG00000090382	chr12:69337332_C/A	Enh	ENSG00000090382	LYZ	4069	69337001-69339218			4.43871e-05	0.122481	1.19907	0.0142149	0.000344302	0.199776	LYZ
chr3:48813406_A/T<>ENSG00000114302	chr3:48813406_A/T	Enh	ENSG00000114302	PRKAR2A	5576	48811797-48813518			2.40197e-05	0.129576	-0.980141	0.0142611	0.000213906	0.200331	PRKAR2A
chr19:32693186_G/A<>ENSG00000213965	chr19:32693186_G/A	Enh	ENSG00000213965	NUDT19	390916	32690733-32693704			1.29473e-05	0.136633	-1.18364	0.0142835	0.000134639	0.200552	NUDT19
chr11:6234707_C/G<>ENSG00000051009	chr11:6234707_C/G	Enh	ENSG00000051009	FAM160A2	84067	6233621-6236076			0.000241599	0.10245	-1.20063	0.0143478	0.00126564	0.201077	FAM160A2
chr18:3260758_CT/C<>ENSG00000118680	chr18:3260758_CT/C	Enh	ENSG00000118680	MYL12B	103910	3245036-3267125			0.000539275	0.0926986	0.990301	0.0143443	0.00238593	0.201077
chr18:3626430_C/CA<>ENSG00000118680	chr18:3626430_C/CA	Enh	ENSG00000118680	MYL12B	103910	3615106-3627845			0.000539275	0.0926986	0.990301	0.0143443	0.00238593	0.201077
chr3:156556008_CA/C<>ENSG00000114850	chr3:156556008_CA/C	Enh	ENSG00000114850	SSR3	6747	156549764-156556118			5.27049e-05	0.120482	1.18845	0.0144504	0.000392442	0.201517	SSR3
chr3:156588191_G/A<>ENSG00000114850	chr3:156588191_G/A	Enh	ENSG00000114850	SSR3	6747	156586801-156588399			5.27049e-05	0.120482	1.18845	0.0144504	0.000392442	0.201517
chr7:140177060_G/C<>ENSG00000006459	chr7:140177060_G/C	Enh	ENSG00000006459	KDM7A	80853	140174800-140178173			0.000309494	0.099461	1.23014	0.0144225	0.00154664	0.201517	KDM7A
chr12:121425107_C/T<>ENSG00000089053	chr12:121425107_C/T	Enh	ENSG00000089053	ANAPC5	51433	121423424-121426905			0.00161499	0.0790711	1.21866	0.0144643	0.00557806	0.201517	ANAPC5
chr14:100386525_TA/T<>ENSG00000140105	chr14:100386525_TA/T	Enh	ENSG00000140105	WARS	7453	100383600-100394790			0.0002522	0.101933	-1.19152	0.0144976	0.00130741	0.201517	WARS
chr14:100405759_T/C<>ENSG00000140105	chr14:100405759_T/C	Enh	ENSG00000140105	WARS	7453	100405470-100411311			0.0002522	0.101933	-1.19152	0.0144976	0.00130741	0.201517
chr14:100433663_TC/T<>ENSG00000140105	chr14:100433663_TC/T	Enh	ENSG00000140105	WARS	7453	100433538-100433675			0.0002522	0.101933	-1.19152	0.0144976	0.00130741	0.201517
chr20:47246327_CT/C<>ENSG00000101040	chr20:47246327_CT/C	NS	ENSG00000101040	ZMYND8	23613		c.1964CT>C	p.K655X	0.00241067	0.073996	-0.862289	0.0145205	0.00769287	0.201517
chr13:39687580_G/C<>ENSG00000133103	chr13:39687580_G/C	NS	ENSG00000133103	COG6	57511		c.866G>C	p.G289A	0.00218594	0.075241	1.2209	0.0145103	0.0071175	0.201517	COG6
chr9:124298971_G/A<>ENSG00000119408	chr9:124298971_G/A	Enh	ENSG00000119408	NEK6	10783	124277398-124302118			5.18368e-05	0.120676	-1.18421	0.0146111	0.000389283	0.202493
chr9:124307934_C/T<>ENSG00000119408	chr9:124307934_C/T	Enh	ENSG00000119408	NEK6	10783	124305559-124308365			5.18368e-05	0.120676	-1.18421	0.0146111	0.000389283	0.202493
chr1:233674552_CTT/C<>ENSG00000135750	chr1:233674552_CTT/C	Enh	ENSG00000135750	KCNK1	3775	233672674-233675162			0.000615337	0.0910788	1.19987	0.0146376	0.00264325	0.202722	KCNK1
chr8:22584477_TA/T<>ENSG00000158941	chr8:22584477_TA/T	Enh	ENSG00000158941	CCAR2	57805	22578138-22591278			1.05099e-07	0.189089	-0.938217	0.0146755	2.62738e-06	0.202722	CCAR2
chr8:22639861_CTTT/C<>ENSG00000158941	chr8:22639861_CTTT/C	Enh	ENSG00000158941	CCAR2	57805	22638692-22645641			1.05099e-07	0.189089	-0.938217	0.0146755	2.62738e-06	0.202722
chr11:117037648_G/C<>ENSG00000167257	chr11:117037648_G/C	Enh	ENSG00000167257	RNF214	257160	117036904-117038400			0.00126152	0.0821733	1.20218	0.0147396	0.00460858	0.20324	RNF214
chr11:117274529_AT/A<>ENSG00000167257	chr11:117274529_AT/A	Enh	ENSG00000167257	RNF214	257160	117273395-117275003			0.00126152	0.0821733	1.20218	0.0147396	0.00460858	0.20324
chr6:27895631_A/G<>ENSG00000185130	chr6:27895631_A/G	Enh	ENSG00000185130	HIST1H2BL	8340	27887548-27899412			2.78467e-07	0.178804	1.14183	0.0147837	6.01717e-06	0.203626
chr19:10616403_G/GT<>ENSG00000129347	chr19:10616403_G/GT	Enh	ENSG00000129347	KRI1	65095	10615226-10619345			0.000414675	0.095909	1.19235	0.0147881	0.00194749	0.203626
chr19:10732599_CA/C<>ENSG00000129347	chr19:10732599_CA/C	Enh	ENSG00000129347	KRI1	65095	10729400-10733452			0.000414675	0.095909	1.19235	0.0147881	0.00194749	0.203626
chr2:28953017_T/A<>ENSG00000163811	chr2:28953017_T/A	Enh	ENSG00000163811	WDR43	23160	28950396-28953400			3.27238e-11	0.268754	1.08171	0.0148123	3.22383e-09	0.203772	WDR43
chr20:25037934_C/CAGCT<>ENSG00000154930	chr20:25037934_C/CAGCT	Enh	ENSG00000154930	ACSS1	84532	25035077-25041194			1.73018e-05	0.133332	0.560203	0.0148087	0.000168675	0.203772	ACSS1
chr20:38142742_C/T<>ENSG00000132792	chr20:38142742_C/T	Enh	ENSG00000132792	CTNNBL1	56259	38139191-38172788			1.21502e-11	0.277906	0.424666	0.0148536	1.40497e-09	0.204247	CTNNBL1
chr7:99563249_G/A<>ENSG00000106245	chr7:99563249_G/A	Enh	ENSG00000106245	BUD31	8896	99557047-99564924			0.00139997	0.0808679	1.2111	0.0149542	0.00499912	0.204702	BUD31
chr9:96011668_GA/G<>ENSG00000182150	chr9:96011668_GA/G	Enh	ENSG00000182150	ERCC6L2	375748	96008227-96011789			0.00046299	0.0945647	-0.997104	0.0149498	0.0021254	0.204702	ERCC6L2
chr13:113849755_C/T<>ENSG00000183087	chr13:113849755_C/T	Enh	ENSG00000183087	GAS6	2621	113848365-113850551			0.000180342	0.105958	1.1952	0.0149343	0.00100635	0.204702	GAS6
chr17:29294161_C/T<>ENSG00000160551	chr17:29294161_C/T	Enh	ENSG00000160551	TAOK1	57551	29290879-29295651			0.000533078	0.0928402	-1.00223	0.0149433	0.00236565	0.204702	TAOK1
chr11:120459284_A/T<>ENSG00000196914	chr11:120459284_A/T	NS	ENSG00000196914	ARHGEF12	23365		c.2491A>T	p.I831F	0.000514933	0.0932644	-1.19202	0.0149509	0.00230554	0.204702	ARHGEF12
chr11:20103261_C/T<>ENSG00000166833	chr11:20103261_C/T	NS	ENSG00000166833	NAV2	89797		c.6232C>T	p.R2078C	0.000218684	0.103648	-1.66852	0.0149389	0.00117	0.204702	NAV2
chr9:95516941_T/A<>ENSG00000185920	chr9:95516941_T/A	Enh	ENSG00000185920	PTCH1	5727	95503633-95517911			0.000102118	0.112718	-0.499561	0.0150089	0.000649328	0.204917
chr15:76997220_C/T<>ENSG00000140391	chr15:76997220_C/T	Enh	ENSG00000140391	TSPAN3	10099	76993113-77000524			2.39505e-05	0.129609	1.67849	0.0150419	0.000213607	0.204917	TSPAN3
chr16:71426840_A/G<>ENSG00000040199	chr16:71426840_A/G	Enh	ENSG00000040199	PHLPP2	23035	71425755-71427468			7.36537e-17	0.379585	1.39155	0.0150368	5.38014e-14	0.204917	PHLPP2
chr16:71708659_G/A<>ENSG00000040199	chr16:71708659_G/A	Enh	ENSG00000040199	PHLPP2	23035	71707199-71710507			7.36537e-17	0.379585	1.39155	0.0150368	5.38014e-14	0.204917
chr19:48394826_G/GC<>ENSG00000105464	chr19:48394826_G/GC	Enh	ENSG00000105464	GRIN2D	2906	48393124-48394988			6.16778e-06	0.144997	-0.974736	0.015046	7.67767e-05	0.204917
chr19:48399003_G/A<>ENSG00000105464	chr19:48399003_G/A	Enh	ENSG00000105464	GRIN2D	2906	48395556-48401881			6.16778e-06	0.144997	-0.974736	0.015046	7.67767e-05	0.204917
chr1:204415887_GT/G<>ENSG00000198625	chr1:204415887_GT/G	Enh	ENSG00000198625	MDM4	4194	204415675-204421362			0.00190998	0.0769524	-1.01485	0.0151473	0.00638488	0.204964	MDM4
chr1:204542505_CT/C<>ENSG00000198625	chr1:204542505_CT/C	Enh	ENSG00000198625	MDM4	4194	204542248-204547223			0.00190998	0.0769524	-1.01485	0.0151473	0.00638488	0.204964
chr1:234521753_G/A<>ENSG00000168264	chr1:234521753_G/A	Enh	ENSG00000168264	IRF2BP2	359948	234520320-234524629			1.7299e-06	0.159084	-0.952951	0.0152255	2.81417e-05	0.204964	IRF2BP2
chr1:234616005_AT/A<>ENSG00000168264	chr1:234616005_AT/A	Enh	ENSG00000168264	IRF2BP2	359948	234598387-234625305			1.7299e-06	0.159084	-0.952951	0.0152255	2.81417e-05	0.204964
chr1:234767190_C/T<>ENSG00000168264	chr1:234767190_C/T	Enh	ENSG00000168264	IRF2BP2	359948	234766868-234776778			1.7299e-06	0.159084	-0.952951	0.0152255	2.81417e-05	0.204964
chr1:234773338_G/A<>ENSG00000168264	chr1:234773338_G/A	Enh	ENSG00000168264	IRF2BP2	359948	234766868-234776778			1.7299e-06	0.159084	-0.952951	0.0152255	2.81417e-05	0.204964
chr1:234842338_A/T<>ENSG00000168264	chr1:234842338_A/T	Enh	ENSG00000168264	IRF2BP2	359948	234840201-234845825			1.7299e-06	0.159084	-0.952951	0.0152255	2.81417e-05	0.204964
chr1:234878470_C/T<>ENSG00000168264	chr1:234878470_C/T	Enh	ENSG00000168264	IRF2BP2	359948	234873201-234878713			1.7299e-06	0.159084	-0.952951	0.0152255	2.81417e-05	0.204964
chr1:234985840_C/CT<>ENSG00000168264	chr1:234985840_C/CT	Enh	ENSG00000168264	IRF2BP2	359948	234968349-234989683			1.7299e-06	0.159084	-0.952951	0.0152255	2.81417e-05	0.204964
chr1:234987632_C/A<>ENSG00000168264	chr1:234987632_C/A	Enh	ENSG00000168264	IRF2BP2	359948	234968349-234989683			1.7299e-06	0.159084	-0.952951	0.0152255	2.81417e-05	0.204964
chr7:50722177_C/T<>ENSG00000106070	chr7:50722177_C/T	Enh	ENSG00000106070	GRB10	2887	50721743-50725039			0.000991221	0.0851824	-1.20774	0.0150795	0.00384087	0.204964
chr7:50820912_T/C<>ENSG00000106070	chr7:50820912_T/C	Enh	ENSG00000106070	GRB10	2887	50820612-50823458			0.000991221	0.0851824	-1.20774	0.0150795	0.00384087	0.204964
chr10:69087755_TA/T<>ENSG00000165732	chr10:69087755_TA/T	Enh	ENSG00000165732	DDX21	9188	69085649-69094386			1.88713e-07	0.18293	1.13406	0.0151031	4.36768e-06	0.204964	DDX21
chr19:37318810_C/T<>ENSG00000181666	chr19:37318810_C/T	Enh	ENSG00000181666	HKR1	284459	37316508-37319200			0.000375811	0.0971064	1.20013	0.0151846	0.00180059	0.204964	HKR1
chr20:5918408_CA/C<>ENSG00000125885	chr20:5918408_CA/C	Enh	ENSG00000125885	MCM8	84515	5918262-5920849			1.38519e-11	0.276703	-1.07378	0.0152047	1.58751e-09	0.204964	MCM8
chr20:63562381_G/A<>ENSG00000130589	chr20:63562381_G/A	NS	ENSG00000130589	HELZ2	85441		c.6304G>A	p.R2102C	6.06774e-12	0.284246	-1.0736	0.0150867	8.37466e-10	0.204964
chr17:64086101_C/T<>ENSG00000258890	chr17:64086101_C/T	Enh	ENSG00000258890	CEP95	90799	64079503-64086207			0.000159001	0.107462	0.506148	0.0152988	0.000911593	0.205464
chr2:218403313_C/T<>ENSG00000135912	chr2:218403313_C/T	Enh	ENSG00000135912	TTLL4	9654	218393793-218408219			4.67249e-05	0.121885	-1.17079	0.015317	0.000358811	0.205524	TTLL4
chr2:218744655_CT/C<>ENSG00000135912	chr2:218744655_CT/C	Enh	ENSG00000135912	TTLL4	9654	218743277-218746889			4.67249e-05	0.121885	-1.17079	0.015317	0.000358811	0.205524
chr11:126340726_T/C<>ENSG00000110063	chr11:126340726_T/C	Enh	ENSG00000110063	DCPS	28960	126339373-126350222			0.000954944	0.085646	-1.19673	0.0154188	0.00372697	0.206494
chr17:76260251_C/CA<>ENSG00000141576	chr17:76260251_C/CA	Enh	ENSG00000141576	RNF157	114804	76258180-76277769			3.66642e-06	0.150798	-1.32272	0.0155826	5.14072e-05	0.207969	RNF157
chr8:58834688_C/A<>ENSG00000198846	chr8:58834688_C/A	Enh	ENSG00000198846	TOX	9760	58828985-58834812			2.65926e-08	0.203332	-1.1238	0.0156415	8.55446e-07	0.208384
chr12:131786144_T/A<>ENSG00000061936	chr12:131786144_T/A	Enh	ENSG00000061936	SFSWAP	6433	131782610-131786656			3.72734e-07	0.175696	-1.5896	0.0157122	7.81723e-06	0.209139	SFSWAP
chr11:108222396_CA/C<>ENSG00000178105	chr11:108222396_CA/C	Enh	ENSG00000178105	DDX10	1662	108219774-108231947			1.79649e-06	0.15867	-1.64259	0.0157426	2.90514e-05	0.209451	DDX10
chr12:55927736_G/A<>ENSG00000123374	chr12:55927736_G/A	Enh	ENSG00000123374	CDK2	1017	55925232-55941443			5.12708e-05	0.120804	-0.974128	0.0157695	0.000385903	0.209716
chr1:164621834_AT/A<>ENSG00000185630	chr1:164621834_AT/A	Enh	ENSG00000185630	PBX1	5087	164621210-164623988			0.00114981	0.0833325	-0.880607	0.0158361	0.00429266	0.210044	PBX1
chr8:133036296_G/A<>ENSG00000129292	chr8:133036296_G/A	Enh	ENSG00000129292	PHF20L1	51105	133031684-133038373			1.42069e-05	0.135578	-0.960666	0.0158531	0.000144811	0.210044	PHF20L1
chr9:127572741_AT/A<>ENSG00000136877	chr9:127572741_AT/A	Enh	ENSG00000136877	FPGS	2356	127553075-127576818			0.000394573	0.096514	-0.858133	0.0159028	0.00187009	0.210044
chr12:16348189_T/C<>ENSG00000008394	chr12:16348189_T/C	Enh	ENSG00000008394	MGST1	4257	16346645-16353575			0.00311206	0.0707304	-1.00213	0.0159101	0.00941541	0.210044
chr12:16353519_T/C<>ENSG00000008394	chr12:16353519_T/C	Enh	ENSG00000008394	MGST1	4257	16346645-16353575			0.00311206	0.0707304	-1.00213	0.0159101	0.00941541	0.210044
chr19:15838892_C/T<>ENSG00000011243	chr19:15838892_C/T	Enh	ENSG00000011243	AKAP8L	26993	15826292-15839236			4.48183e-05	0.122369	-1.3362	0.0158598	0.000347377	0.210044
chr7:69740430_A/G<>ENSG00000158321	chr7:69740430_A/G	Enh	ENSG00000158321	AUTS2	26053	69737990-69740600			5.46447e-05	0.12006	-1.16644	0.0159896	0.000401018	0.210373	AUTS2
chr7:151752968_C/T<>ENSG00000106617	chr7:151752968_C/T	Enh	ENSG00000106617	PRKAG2	51422	151752791-151760019			0.00279594	0.0721031	-1.00623	0.0159876	0.00865841	0.210373	PRKAG2
chr7:70787242_C/T<>ENSG00000158321	chr7:70787242_C/T	NS	ENSG00000158321	AUTS2	26053		c.2342C>T	p.P781L	5.46447e-05	0.12006	-1.16644	0.0159896	0.000401018	0.210373
chr5:9061162_C/T<>ENSG00000112902	chr5:9061162_C/T	Enh	ENSG00000112902	SEMA5A	9037	9057466-9062055			4.06822e-09	0.222314	-1.09464	0.0160482	1.82611e-07	0.210821
chr22:33922204_AG/A<>ENSG00000133424	chr22:33922204_AG/A	Enh	ENSG00000133424	LARGE1	9215	33918999-33923357			0.0012667	0.082122	1.1908	0.0160497	0.00462581	0.210821	LARGE1
chr17:76178825_CT/C<>ENSG00000141576	chr17:76178825_CT/C	Enh	ENSG00000141576	RNF157	114804	76178798-76180695			3.77415e-06	0.150476	-0.944431	0.016134	5.25975e-05	0.211187
chr17:72124091_C/T<>ENSG00000125398	chr17:72124091_C/T	NS	ENSG00000125398	SOX9	6662		c.1234C>T	p.Q412*	5.5645e-11	0.263797	1.22791	0.0162	5.14356e-09	0.211866	SOX9
chr10:104275154_G/A<>ENSG00000065621	chr10:104275154_G/A	Enh	ENSG00000065621	GSTO2	119391	104274314-104276005			3.65253e-06	0.15084	-0.832215	0.0162229	5.12364e-05	0.212062	GSTO2
chr1:15778357_G/A<>ENSG00000162458	chr1:15778357_G/A	Enh	ENSG00000162458	FBLIM1	54751	15777520-15782248			1.15556e-05	0.137923	1.14234	0.0162951	0.000124579	0.212304	FBLIM1
chr1:15794666_CTTT/C<>ENSG00000162458	chr1:15794666_CTTT/C	Enh	ENSG00000162458	FBLIM1	54751	15791869-15803135			1.15556e-05	0.137923	1.14234	0.0162951	0.000124579	0.212304
chr1:15795548_T/C<>ENSG00000162458	chr1:15795548_T/C	Enh	ENSG00000162458	FBLIM1	54751	15791869-15803135			1.15556e-05	0.137923	1.14234	0.0162951	0.000124579	0.212304
chr7:150801026_G/T<>ENSG00000002933	chr7:150801026_G/T	Enh	ENSG00000002933	TMEM176A	55365	150798597-150802262			0.000306914	0.0995623	-1.18311	0.0163079	0.00153708	0.21235	TMEM176A
chr2:54631739_AT/A<>ENSG00000115306	chr2:54631739_AT/A	Enh	ENSG00000115306	SPTBN1	6711	54629053-54638067			2.33075e-06	0.155808	1.14344	0.016379	3.58888e-05	0.212663	SPTBN1
chr2:54525610_A/G<>ENSG00000115306	chr2:54525610_A/G	Enh	ENSG00000115306	SPTBN1	6711	54523306-54525953			2.33075e-06	0.155808	1.14344	0.016379	3.58888e-05	0.212663
chr2:54591618_CT/C<>ENSG00000115306	chr2:54591618_CT/C	Enh	ENSG00000115306	SPTBN1	6711	54584426-54593704			2.33075e-06	0.155808	1.14344	0.016379	3.58888e-05	0.212663
chr2:54597148_CA/C<>ENSG00000115306	chr2:54597148_CA/C	Enh	ENSG00000115306	SPTBN1	6711	54595775-54607110			2.33075e-06	0.155808	1.14344	0.016379	3.58888e-05	0.212663
chr2:54601297_A/G<>ENSG00000115306	chr2:54601297_A/G	Enh	ENSG00000115306	SPTBN1	6711	54595775-54607110			2.33075e-06	0.155808	1.14344	0.016379	3.58888e-05	0.212663
chr2:54606803_G/T<>ENSG00000115306	chr2:54606803_G/T	Enh	ENSG00000115306	SPTBN1	6711	54595775-54607110			2.33075e-06	0.155808	1.14344	0.016379	3.58888e-05	0.212663
chr17:31924000_CT/C<>ENSG00000108651	chr17:31924000_CT/C	Enh	ENSG00000108651	UTP6	55813	31923119-31924585			5.34722e-05	0.120313	-0.972416	0.0164421	0.000395515	0.212939	UTP6
chr4:48775076_G/A<>ENSG00000170448	chr4:48775076_G/A	Enh	ENSG00000170448	NFXL1	152518	48775017-48781849			0.000617646	0.0910327	1.1776	0.0165577	0.00264898	0.2136	NFXL1
chr9:83978159_TA/T<>ENSG00000165115	chr9:83978159_TA/T	Enh	ENSG00000165115	KIF27	55582	83977304-83982808			1.80715e-05	0.132835	-1.15315	0.0165392	0.000174455	0.2136	KIF27
chr17:57109268_G/A<>ENSG00000121057	chr17:57109268_G/A	Enh	ENSG00000121057	AKAP1	8165	57105267-57111697			0.000311687	0.0993756	-1.175	0.0165666	0.00155615	0.2136
chr17:58632659_C/T<>ENSG00000108384	chr17:58632659_C/T	Enh	ENSG00000108384	RAD51C	5889	58630584-58633177			0.00295774	0.0713827	1.19024	0.0165788	0.00904354	0.2136	RAD51C
chr17:75337383_TAA/T<>ENSG00000073350	chr17:75337383_TAA/T	Enh	ENSG00000073350	LLGL2	3993	75334636-75348999			1.39393e-06	0.161446	-0.941144	0.0165893	2.37333e-05	0.2136
chr17:75341583_GA/G<>ENSG00000073350	chr17:75341583_GA/G	Enh	ENSG00000073350	LLGL2	3993	75334636-75348999			1.39393e-06	0.161446	-0.941144	0.0165893	2.37333e-05	0.2136
chr17:75342270_T/G<>ENSG00000073350	chr17:75342270_T/G	Enh	ENSG00000073350	LLGL2	3993	75334636-75348999			1.39393e-06	0.161446	-0.941144	0.0165893	2.37333e-05	0.2136
chr17:75565639_GA/G<>ENSG00000073350	chr17:75565639_GA/G	Enh	ENSG00000073350	LLGL2	3993	75564958-75565762			1.39393e-06	0.161446	-0.941144	0.0165893	2.37333e-05	0.2136
chr3:50603746_C/A<>ENSG00000114738	chr3:50603746_C/A	Enh	ENSG00000114738	MAPKAPK3	7867	50598963-50614009			1.24682e-07	0.187297	-1.11317	0.0166195	3.05878e-06	0.213766	MAPKAPK3
chr19:41425719_A/G<>ENSG00000077348	chr19:41425719_A/G	Enh	ENSG00000077348	EXOSC5	56915	41424527-41429495			1.78905e-05	0.13295	-1.15904	0.0166308	0.000173221	0.213766	EXOSC5
chr19:41439422_T/C<>ENSG00000077348	chr19:41439422_T/C	Enh	ENSG00000077348	EXOSC5	56915	41438783-41440565			1.78905e-05	0.13295	-1.15904	0.0166308	0.000173221	0.213766
chr22:50444908_TG/T<>ENSG00000100239	chr22:50444908_TG/T	Enh	ENSG00000100239	PPP6R2	9701	50443697-50446227			0.00150982	0.0799187	0.974427	0.0166112	0.005306	0.213766	PPP6R2
chr19:44626566_G/T<>ENSG00000073008	chr19:44626566_G/T	Enh	ENSG00000073008	PVR	5817	44624924-44627905			1.59807e-05	0.134238	-1.15772	0.0166728	0.000158794	0.214122	PVR
chr7:73743897_AT/A<>ENSG00000009954	chr7:73743897_AT/A	Enh	ENSG00000009954	BAZ1B	9031	73736848-73744600			0.000544365	0.0925834	1.17654	0.0167021	0.00240389	0.214407	BAZ1B
chr3:16897301_TA/T<>ENSG00000154822	chr3:16897301_TA/T	Enh	ENSG00000154822	PLCL2	23228	16895742-16898799			6.06832e-07	0.170466	1.12495	0.0167625	1.17555e-05	0.214678
chr4:6297544_G/A<>ENSG00000109501	chr4:6297544_G/A	Enh	ENSG00000109501	WFS1	7466	6297013-6299211			1.38005e-06	0.161556	-1.58607	0.0167468	2.35639e-05	0.214678
chr8:11876379_AT/A<>ENSG00000079459	chr8:11876379_AT/A	Enh	ENSG00000079459	FDFT1	2222	11874364-11880351			3.41683e-07	0.176625	-0.924498	0.0168609	7.21654e-06	0.215522	FDFT1
chr16:4271525_C/T<>ENSG00000090447	chr16:4271525_C/T	Enh	ENSG00000090447	TFAP4	7023	4270486-4274942			0.000195276	0.105006	-1.16955	0.0168737	0.00107193	0.215593	TFAP4
chr3:124653512_GA/G<>ENSG00000160145	chr3:124653512_GA/G	Enh	ENSG00000160145	KALRN	8997	124653433-124655440			0.000182453	0.105819	-0.974308	0.0168994	0.00101548	0.215646	KALRN
chr16:8673832_TG/T<>ENSG00000183044	chr16:8673832_TG/T	Enh	ENSG00000183044	ABAT	18	8673800-8675201			6.35072e-05	0.118304	-0.844461	0.0169367	0.000446084	0.216029	ABAT
chr1:111200011_C/A<>ENSG00000134255	chr1:111200011_C/A	Enh	ENSG00000134255	CEPT1	10390	111189799-111206400			0.00138502	0.0810027	-0.981287	0.0170156	0.0049553	0.21642	CEPT1
chr4:112286276_G/T<>ENSG00000073331	chr4:112286276_G/T	Enh	ENSG00000073331	ALPK1	80216	112282559-112290146			0.000357942	0.0976982	-0.962915	0.0170658	0.00173463	0.21642	ALPK1
chr4:112286358_AT/A<>ENSG00000073331	chr4:112286358_AT/A	Enh	ENSG00000073331	ALPK1	80216	112282559-112290146			0.000357942	0.0976982	-0.962915	0.0170658	0.00173463	0.21642
chr7:99072574_C/T<>ENSG00000198742	chr7:99072574_C/T	Enh	ENSG00000198742	SMURF1	57154	99072457-99073466			0.00158562	0.0793023	-1.18719	0.0171118	0.00550008	0.21642	SMURF1
chr7:99073384_A/G<>ENSG00000198742	chr7:99073384_A/G	Enh	ENSG00000198742	SMURF1	57154	99072457-99073466			0.00158562	0.0793023	-1.18719	0.0171118	0.00550008	0.21642
chr13:27168847_C/T<>ENSG00000152484	chr13:27168847_C/T	Enh	ENSG00000152484	USP12	219333	27167767-27173637			0.000705017	0.0894032	1.65688	0.0169993	0.00294157	0.21642	USP12
chr14:101818229_C/T<>ENSG00000140153	chr14:101818229_C/T	Enh	ENSG00000140153	WDR20	91833	101807887-101830716			0.000341161	0.0982809	-1.16465	0.0170557	0.00167143	0.21642	WDR20
chr14:102085903_G/T<>ENSG00000140153	chr14:102085903_G/T	Enh	ENSG00000140153	WDR20	91833	102084600-102089261			0.000341161	0.0982809	-1.16465	0.0170557	0.00167143	0.21642
chr19:41425719_A/G<>ENSG00000105341	chr19:41425719_A/G	Enh	ENSG00000105341	DMAC2	55101	41424527-41429495			0.000271452	0.101046	-1.17605	0.0170068	0.00138851	0.21642	DMAC2
chr19:41439422_T/C<>ENSG00000105341	chr19:41439422_T/C	Enh	ENSG00000105341	DMAC2	55101	41438783-41440565			0.000271452	0.101046	-1.17605	0.0170068	0.00138851	0.21642
chr19:47310824_TG/T<>ENSG00000134815	chr19:47310824_TG/T	Enh	ENSG00000134815	DHX34	9704	47309000-47316475			3.2238e-05	0.126186	1.15859	0.0170911	0.000265757	0.21642	DHX34
chr19:41438408_G/A<>ENSG00000105341	chr19:41438408_G/A	NS	ENSG00000105341	DMAC2	55101		c.25G>A	p.R9C	0.000271452	0.101046	-1.17605	0.0170068	0.00138851	0.21642
chr7:2632382_T/TC<>ENSG00000136295	chr7:2632382_T/TC	Enh	ENSG00000136295	TTYH3	80727	2626275-2642973			3.58977e-09	0.22356	-1.08903	0.0171737	1.64138e-07	0.216654	TTYH3
chr11:121235727_T/TA<>ENSG00000109929	chr11:121235727_T/TA	Enh	ENSG00000109929	SC5D	6309	121235078-121242902			0.000159345	0.107436	-0.961794	0.0171737	0.000912094	0.216654
chr1:173831604_C/T<>ENSG00000117593	chr1:173831604_C/T	NS	ENSG00000117593	DARS2	55157		c.466C>T	p.P156S	2.3637e-09	0.227706	-0.913432	0.0171814	1.1492e-07	0.216659	DARS2
chr12:117040538_C/A<>ENSG00000088992	chr12:117040538_C/A	Enh	ENSG00000088992	TESC	54997	117040519-117040564			1.40345e-08	0.209854	-1.53887	0.0172148	5.16998e-07	0.216715	TESC
chr11:75874269_GA/G<>ENSG00000198382	chr11:75874269_GA/G	Enh	ENSG00000198382	UVRAG	7405	75872548-75874526			0.00013102	0.109766	-1.16127	0.0173256	0.000784625	0.217126	UVRAG
chr17:32796421_CT/C<>ENSG00000176658	chr17:32796421_CT/C	Enh	ENSG00000176658	MYO1D	4642	32794019-32796526			0.00113948	0.0834452	1.18024	0.0173236	0.00426685	0.217126	MYO1D
chr17:32879319_A/G<>ENSG00000176658	chr17:32879319_A/G	Enh	ENSG00000176658	MYO1D	4642	32875576-32880028			0.00113948	0.0834452	1.18024	0.0173236	0.00426685	0.217126
chr17:32911911_G/A<>ENSG00000176658	chr17:32911911_G/A	Enh	ENSG00000176658	MYO1D	4642	32909669-32913149			0.00113948	0.0834452	1.18024	0.0173236	0.00426685	0.217126
chr11:75983386_GA/G<>ENSG00000198382	chr11:75983386_GA/G	NS	ENSG00000198382	UVRAG	7405		c.700GA>G	p.K234X	0.00013102	0.109766	-1.16127	0.0173256	0.000784625	0.217126
chr14:31149122_G/A<>ENSG00000092148	chr14:31149122_G/A	NS	ENSG00000092148	HECTD1	25831		c.2194G>A	p.R732*	3.42053e-07	0.176613	-0.80492	0.0172882	7.21928e-06	0.217126	HECTD1
chr4:105938388_T/A<>ENSG00000168743	chr4:105938388_T/A	NS	ENSG00000168743	NPNT	255743		c.473T>A	p.L158Q	0.000144837	0.108574	-1.03458	0.0173859	0.000848042	0.217679	NPNT
chr12:124939663_C/G<>ENSG00000150990	chr12:124939663_C/G	Enh	ENSG00000150990	DHX37	57647	124937031-124942002			0.00105953	0.0843526	-1.23013	0.0173985	0.00403153	0.217747	DHX37
chr2:105750317_CT/C<>ENSG00000071051	chr2:105750317_CT/C	Enh	ENSG00000071051	NCK2	8440	105743460-105750955			0.000526611	0.0929898	-1.63955	0.0174607	0.00234381	0.217888	NCK2
chr2:105800086_A/T<>ENSG00000071051	chr2:105800086_A/T	Enh	ENSG00000071051	NCK2	8440	105794804-105805020			0.000526611	0.0929898	-1.63955	0.0174607	0.00234381	0.217888
chr2:105859888_C/T<>ENSG00000071051	chr2:105859888_C/T	Enh	ENSG00000071051	NCK2	8440	105854886-105860399			0.000526611	0.0929898	-1.63955	0.0174607	0.00234381	0.217888
chr7:39977528_G/C<>ENSG00000065883	chr7:39977528_G/C	Enh	ENSG00000065883	CDK13	8621	39977471-39979133			5.97382e-06	0.145354	-1.17133	0.0174333	7.46974e-05	0.217888	CDK13
chr16:24996114_TG/T<>ENSG00000140750	chr16:24996114_TG/T	Enh	ENSG00000140750	ARHGAP17	55114	24982601-24997325			0.001336	0.0814546	-1.18026	0.0175385	0.00483236	0.218586	ARHGAP17
chr16:25062034_G/GT<>ENSG00000140750	chr16:25062034_G/GT	Enh	ENSG00000140750	ARHGAP17	55114	25059992-25067969			0.001336	0.0814546	-1.18026	0.0175385	0.00483236	0.218586
chr1:89906178_TA/T<>ENSG00000162664	chr1:89906178_TA/T	Enh	ENSG00000162664	ZNF326	284695	89900142-89913286			0.000273854	0.100939	-0.971791	0.0175633	0.00139841	0.218685
chr9:133127644_G/A<>ENSG00000125484	chr9:133127644_G/A	Enh	ENSG00000125484	GTF3C4	9329	133112070-133145873			8.86311e-07	0.166373	1.30148	0.0175757	1.60291e-05	0.218685
chr17:81120329_T/C<>ENSG00000175866	chr17:81120329_T/C	Enh	ENSG00000175866	BAIAP2	10458	81118775-81120693			0.000545593	0.0925558	-1.63538	0.0175702	0.0024079	0.218685	BAIAP2
chr1:62688680_A/AG<>ENSG00000125703	chr1:62688680_A/AG	Enh	ENSG00000125703	ATG4C	84938	62686684-62692108			0.000433029	0.0953811	-1.16758	0.0177684	0.00201913	0.219847	ATG4C
chr3:134355988_G/A<>ENSG00000114019	chr3:134355988_G/A	Enh	ENSG00000114019	AMOTL2	51421	134347216-134376466			1.28785e-06	0.16231	-1.12311	0.0177719	2.22177e-05	0.219847	AMOTL2
chr5:141682386_C/G<>ENSG00000120318	chr5:141682386_C/G	Enh	ENSG00000120318	ARAP3	64411	141679465-141684155			0.00169732	0.0784441	0.648724	0.0177615	0.0058095	0.219847	ARAP3
chr7:27102973_AGT/A<>ENSG00000106031	chr7:27102973_AGT/A	Enh	ENSG00000106031	HOXA13	3209	27095068-27181321			0.0010787	0.0841291	-1.17696	0.0178444	0.00408728	0.22029	HOXA13
chr7:27106040_A/G<>ENSG00000106031	chr7:27106040_A/G	Enh	ENSG00000106031	HOXA13	3209	27095068-27181321			0.0010787	0.0841291	-1.17696	0.0178444	0.00408728	0.22029
chr7:27133304_TA/T<>ENSG00000106031	chr7:27133304_TA/T	Enh	ENSG00000106031	HOXA13	3209	27095068-27181321			0.0010787	0.0841291	-1.17696	0.0178444	0.00408728	0.22029
chr6:36602304_G/GT<>ENSG00000112081	chr6:36602304_G/GT	Enh	ENSG00000112081	SRSF3	6428	36592068-36602768			0.00064469	0.0905055	1.16641	0.017998	0.00273792	0.221728	SRSF3
chr11:130145767_CT/C<>ENSG00000149418	chr11:130145767_CT/C	Enh	ENSG00000149418	ST14	6768	130143337-130148157			3.10068e-07	0.17766	1.10017	0.0181556	6.60941e-06	0.223077
chr11:130166422_AG/A<>ENSG00000149418	chr11:130166422_AG/A	Enh	ENSG00000149418	ST14	6768	130165179-130168942			3.10068e-07	0.17766	1.10017	0.0181556	6.60941e-06	0.223077
chr3:48468528_G/T<>ENSG00000164054	chr3:48468528_G/T	Enh	ENSG00000164054	SHISA5	51246	48464369-48475807			2.73021e-06	0.154063	1.6069	0.0183356	4.0802e-05	0.224594	SHISA5
chr14:52439272_T/C<>ENSG00000087301	chr14:52439272_T/C	NS	ENSG00000087301	TXNDC16	57544		c.2126T>C	p.Q709R	0.00332688	0.0698728	-1.16881	0.0183712	0.00993486	0.224938	TXNDC16
chr6:128515684_TCA/T<>ENSG00000152894	chr6:128515684_TCA/T	Enh	ENSG00000152894	PTPRK	5796	128515443-128521843			0.0015239	0.079802	-1.16432	0.0184019	0.00533793	0.22522	PTPRK
chr22:17919650_G/C<>ENSG00000243156	chr22:17919650_G/C	Enh	ENSG00000243156	MICAL3	57553	17919243-17924399			0.000440236	0.0951798	-1.20867	0.0184338	0.00204543	0.225428
chr6:158069931_G/A<>ENSG00000078269	chr6:158069931_G/A	Enh	ENSG00000078269	SYNJ2	8871	158066639-158072829			0.00080486	0.0877667	-1.33096	0.0184948	0.00327288	0.225909
chr12:57475825_C/T<>ENSG00000166986	chr12:57475825_C/T	Enh	ENSG00000166986	MARS	4141	57475518-57482272			4.91256e-05	0.121301	-1.64814	0.0185033	0.000373133	0.225909	MARS
chr5:119268047_C/G<>ENSG00000172869	chr5:119268047_C/G	Enh	ENSG00000172869	DMXL1	1657	119267485-119279781			0.00240398	0.0740314	1.23255	0.018526	0.00767637	0.226094
chr19:2628525_G/A<>ENSG00000104885	chr19:2628525_G/A	Enh	ENSG00000104885	DOT1L	84444	2615801-2633599			1.34858e-05	0.13617	-1.00571	0.0185696	0.000139238	0.226534
chr6:96898482_C/T<>ENSG00000123545	chr6:96898482_C/T	Enh	ENSG00000123545	NDUFAF4	29078	96896425-96899344			0.000932007	0.0859481	-1.15756	0.0185785	0.0036602	0.22655	NDUFAF4
chr1:21833586_C/T<>ENSG00000142798	chr1:21833586_C/T	NS	ENSG00000142798	HSPG2	3339		c.10859C>T	p.R3620H	9.59886e-08	0.190039	0.593735	0.0185894	2.43342e-06	0.226591	HSPG2
chr1:2134895_AG/A<>ENSG00000157933	chr1:2134895_AG/A	Enh	ENSG00000157933	SKI	6497	2131985-2141131			0.00047935	0.0941404	1.14485	0.0187893	0.0021821	0.226629
chr1:2240737_G/A<>ENSG00000157933	chr1:2240737_G/A	Enh	ENSG00000157933	SKI	6497	2239685-2241010			0.00047935	0.0941404	1.14485	0.0187893	0.0021821	0.226629
chr1:2271718_TG/T<>ENSG00000157933	chr1:2271718_TG/T	Enh	ENSG00000157933	SKI	6497	2269999-2271967			0.00047935	0.0941404	1.14485	0.0187893	0.0021821	0.226629
chr1:2292049_C/T<>ENSG00000157933	chr1:2292049_C/T	Enh	ENSG00000157933	SKI	6497	2288571-2293482			0.00047935	0.0941404	1.14485	0.0187893	0.0021821	0.226629
chr3:111931200_C/T<>ENSG00000144827	chr3:111931200_C/T	Enh	ENSG00000144827	ABHD10	55347	111931154-111938379			0.000144387	0.108611	-1.14786	0.0187168	0.00084623	0.226629	ABHD10
chr3:39166110_A/G<>ENSG00000114745	chr3:39166110_A/G	Enh	ENSG00000114745	GORASP1	64689	39165463-39167979			0.000187384	0.1055	-0.95433	0.0186897	0.00103657	0.226629	GORASP1
chr10:5815006_CT/C<>ENSG00000108021	chr10:5815006_CT/C	Enh	ENSG00000108021	FAM208B	54906	5808881-5815735			0.000445845	0.0950253	-0.763431	0.0187874	0.00206122	0.226629	FAM208B
chr15:77000848_CT/C<>ENSG00000140391	chr15:77000848_CT/C	Enh	ENSG00000140391	TSPAN3	10099	77000844-77005746			2.86388e-05	0.127552	-1.13182	0.018689	0.000243251	0.226629
chr19:46849269_G/A<>ENSG00000042753	chr19:46849269_G/A	Enh	ENSG00000042753	AP2S1	1175	46848228-46851573			0.000610704	0.0911717	1.16544	0.0186355	0.00262787	0.226629
chr19:46953870_G/A<>ENSG00000042753	chr19:46953870_G/A	Enh	ENSG00000042753	AP2S1	1175	46949453-46956804			0.000610704	0.0911717	1.16544	0.0186355	0.00262787	0.226629
chr19:42283820_G/A<>ENSG00000167625	chr19:42283820_G/A	Enh	ENSG00000167625	ZNF526	116115	42276358-42287467			0.000203535	0.104509	-0.964065	0.0187196	0.00110609	0.226629	ZNF526
chr22:28815118_CT/C<>ENSG00000159873	chr22:28815118_CT/C	Enh	ENSG00000159873	CCDC117	150275	28807232-28825309			0.000408813	0.0960824	-0.960993	0.0186572	0.00192418	0.226629	CCDC117
chr22:41290918_C/T<>ENSG00000100401	chr22:41290918_C/T	Enh	ENSG00000100401	RANGAP1	5905	41284287-41292353			9.91515e-05	0.113067	-1.14051	0.0186326	0.00063641	0.226629
chr22:41291744_C/CA<>ENSG00000100401	chr22:41291744_C/CA	Enh	ENSG00000100401	RANGAP1	5905	41284287-41292353			9.91515e-05	0.113067	-1.14051	0.0186326	0.00063641	0.226629
chr22:28807857_TA/T<>ENSG00000159873	chr22:28807857_TA/T	Enh	ENSG00000159873	CCDC117	150275	28807232-28825309			0.000408813	0.0960824	-0.960993	0.0186572	0.00192418	0.226629
chr16:56500870_C/T<>ENSG00000125124	chr16:56500870_C/T	NS	ENSG00000125124	BBS2	583		c.1381C>T	p.V461M	0.0004019	0.09629	1.15713	0.0187678	0.00189761	0.226629	BBS2
chr12:2930326_C/T<>ENSG00000078246	chr12:2930326_C/T	NS	ENSG00000078246	TULP3	7289		c.473C>T	p.A158V	0.000266299	0.101277	-0.96043	0.0187789	0.00136823	0.226629	TULP3
chr17:8227558_C/T<>ENSG00000178921	chr17:8227558_C/T	Enh	ENSG00000178921	PFAS	5198	8225001-8227851			0.00235918	0.074271	1.00124	0.0188303	0.00755831	0.226776
chr1:151543799_GC/G<>ENSG00000143376	chr1:151543799_GC/G	Enh	ENSG00000143376	SNX27	81609	151536556-151543855			0.000191734	0.105225	-0.962515	0.0189016	0.00105634	0.226978	SNX27
chr19:738294_A/AG<>ENSG00000099812	chr19:738294_A/AG	Enh	ENSG00000099812	MISP	126353	737126-744196			0.00171754	0.0782947	-0.966925	0.0188817	0.00586396	0.226978
chr19:753692_CA/C<>ENSG00000099812	chr19:753692_CA/C	Enh	ENSG00000099812	MISP	126353	747239-756590			0.00171754	0.0782947	-0.966925	0.0188817	0.00586396	0.226978
chr20:17973484_CA/C<>ENSG00000125871	chr20:17973484_CA/C	Enh	ENSG00000125871	MGME1	92667	17954814-17974589			1.00334e-07	0.189575	-0.905135	0.0188943	2.51246e-06	0.226978	MGME1
chr20:17996198_ATT/A<>ENSG00000125871	chr20:17996198_ATT/A	Enh	ENSG00000125871	MGME1	92667	17996000-17996600			1.00334e-07	0.189575	-0.905135	0.0188943	2.51246e-06	0.226978
chr4:183154198_G/T<>ENSG00000151718	chr4:183154198_G/T	Enh	ENSG00000151718	WWC2	80014	183154122-183156204			0.00255992	0.07323	0.95988	0.0189157	0.00807278	0.227056	WWC2
chr6:125202234_GA/G<>ENSG00000111907	chr6:125202234_GA/G	Enh	ENSG00000111907	TPD52L1	7164	125200543-125203361			4.88609e-06	0.147601	0.928594	0.0189395	6.3985e-05	0.227251
chr20:24955055_CA/C<>ENSG00000101474	chr20:24955055_CA/C	Enh	ENSG00000101474	APMAP	57136	24948588-24956969			2.11143e-06	0.156896	-0.923444	0.0189557	3.32642e-05	0.227354	APMAP
chr10:100369983_CTTTT/C<>ENSG00000099194	chr10:100369983_CTTTT/C	Enh	ENSG00000099194	SCD	6319	100369041-100375845			5.19152e-09	0.219879	-0.887962	0.0191485	2.23392e-07	0.228842	SCD
chr21:45986394_G/A<>ENSG00000142156	chr21:45986394_G/A	Enh	ENSG00000142156	COL6A1	1291	45976592-45987764			4.99359e-05	0.121111	1.12419	0.0191826	0.000377469	0.228976	COL6A1
chr21:46079894_GACAC/G<>ENSG00000142156	chr21:46079894_GACAC/G	Enh	ENSG00000142156	COL6A1	1291	46078428-46084579			4.99359e-05	0.121111	1.12419	0.0191826	0.000377469	0.228976
chr21:46081185_G/A<>ENSG00000142156	chr21:46081185_G/A	Enh	ENSG00000142156	COL6A1	1291	46078428-46084579			4.99359e-05	0.121111	1.12419	0.0191826	0.000377469	0.228976
chr3:155026553_G/A<>ENSG00000196549	chr3:155026553_G/A	Enh	ENSG00000196549	MME	4311	155026401-155027771			9.07748e-07	0.166114	-1.26689	0.0193101	1.63772e-05	0.229856	MME
chr5:169584730_C/T<>ENSG00000040275	chr5:169584730_C/T	Enh	ENSG00000040275	SPDL1	54908	169582954-169585430			5.89787e-06	0.145498	-0.923894	0.0194217	7.40299e-05	0.230695
chr6:27889172_G/A<>ENSG00000137185	chr6:27889172_G/A	Enh	ENSG00000137185	ZSCAN9	7746	27887548-27899412			0.000133117	0.109577	-1.13962	0.0194463	0.000795274	0.230835
chr1:179016577_C/T<>ENSG00000116199	chr1:179016577_C/T	Enh	ENSG00000116199	FAM20B	9917	179016241-179019423			0.00120782	0.0827175	-1.16723	0.0195676	0.00446253	0.23207	FAM20B
chr22:30939621_C/T<>ENSG00000133422	chr22:30939621_C/T	NS	ENSG00000133422	MORC2	22880		c.1073C>T	p.R358Q	5.48298e-05	0.120021	0.988309	0.0195735	0.000402081	0.23207	MORC2
chr16:31132683_T/C<>ENSG00000103490	chr16:31132683_T/C	Enh	ENSG00000103490	PYCARD	29108	31125778-31136497			0.000348478	0.0980234	-1.14796	0.0196063	0.00170032	0.232274	PYCARD
chr16:31200813_C/CA<>ENSG00000103490	chr16:31200813_C/CA	Enh	ENSG00000103490	PYCARD	29108	31199760-31203573			0.000348478	0.0980234	-1.14796	0.0196063	0.00170032	0.232274
chr12:54003180_G/A<>ENSG00000139546	chr12:54003180_G/A	Enh	ENSG00000139546	TARBP2	6895	53971820-54008664			1.66439e-08	0.20812	-0.89272	0.0196645	5.96969e-07	0.232779	TARBP2
chr16:56861137_A/T<>ENSG00000102900	chr16:56861137_A/T	Enh	ENSG00000102900	NUP93	9688	56859593-56863797			1.18386e-05	0.137648	-1.61476	0.0197998	0.000126626	0.234103	NUP93
chr19:38816271_G/A<>ENSG00000171747	chr19:38816271_G/A	Enh	ENSG00000171747	LGALS4	3960	38810623-38821686			7.20069e-10	0.23936	-1.47539	0.019895	4.13508e-08	0.235136	LGALS4
chr22:50444908_TG/T<>ENSG00000100241	chr22:50444908_TG/T	Enh	ENSG00000100241	SBF1	6305	50443697-50446227			0.00046278	0.0945702	0.93898	0.0199215	0.00212476	0.235321	SBF1
chr20:62955070_C/G<>ENSG00000101191	chr20:62955070_C/G	Enh	ENSG00000101191	DIDO1	11083	62951631-62956666			5.10577e-06	0.14711	1.13769	0.0199775	6.63972e-05	0.235647	DIDO1
chr22:41653550_C/T<>ENSG00000196419	chr22:41653550_C/T	NS	ENSG00000196419	XRCC6	2547		c.1151C>T	p.A384V	3.08959e-07	0.177698	-1.04599	0.0200235	6.59517e-06	0.236096	XRCC6
chr7:101156147_G/A<>ENSG00000106367	chr7:101156147_G/A	Enh	ENSG00000106367	AP1S1	1174	101153819-101157728			0.000111252	0.111705	1.13579	0.0201484	0.000693275	0.237044	AP1S1
chr12:6723958_C/A<>ENSG00000111642	chr12:6723958_C/A	Enh	ENSG00000111642	CHD4	1108	6722880-6725224			0.00281102	0.0720343	-0.493917	0.020188	0.00868801	0.237044
chr20:49821764_AT/A<>ENSG00000197818	chr20:49821764_AT/A	Enh	ENSG00000197818	SLC9A8	23315	49821240-49824473			6.60251e-05	0.117849	-0.935593	0.0201668	0.00045975	0.237044	SLC9A8
chr7:82914943_C/T<>ENSG00000186472	chr7:82914943_C/T	NS	ENSG00000186472	PCLO	27445		c.13043C>T	p.R4348K	3.32598e-05	0.125826	-1.60986	0.0201529	0.000272828	0.237044	PCLO
chr12:131773638_C/T<>ENSG00000061936	chr12:131773638_C/T	Enh	ENSG00000061936	SFSWAP	6433	131772551-131777009			4.60827e-07	0.173425	-1.09144	0.0202477	9.37589e-06	0.237152
chr12:131784884_A/G<>ENSG00000061936	chr12:131784884_A/G	Enh	ENSG00000061936	SFSWAP	6433	131782610-131786656			4.60827e-07	0.173425	-1.09144	0.0202477	9.37589e-06	0.237152
chr4:41133982_CT/C<>ENSG00000163697	chr4:41133982_CT/C	Enh	ENSG00000163697	APBB2	323	41133270-41134988			0.0023522	0.0743087	-0.953409	0.0205197	0.00753918	0.237735
chr4:41209346_GA/G<>ENSG00000163697	chr4:41209346_GA/G	Enh	ENSG00000163697	APBB2	323	41201661-41210188			0.0023522	0.0743087	-0.953409	0.0205197	0.00753918	0.237735
chr8:97797763_G/C<>ENSG00000104341	chr8:97797763_G/C	Enh	ENSG00000104341	LAPTM4B	55353	97797574-97800288			3.94003e-06	0.149998	-1.27915	0.0206366	5.45286e-05	0.238812	LAPTM4B
chr6:136774410_G/A<>ENSG00000112357	chr6:136774410_G/A	Enh	ENSG00000112357	PEX7	5191	136770918-136776028			0.000864547	0.0868805	-1.13831	0.0206454	0.00345692	0.238821	PEX7
chr18:2979467_CA/C<>ENSG00000132205	chr18:2979467_CA/C	Enh	ENSG00000132205	EMILIN2	84034	2975531-2987561			0.0014519	0.0804105	0.816072	0.0207146	0.00514578	0.239344
chr12:121800541_C/G<>ENSG00000188735	chr12:121800541_C/G	Enh	ENSG00000188735	TMEM120B	144404	121783752-121808231			0.00259906	0.0730363	-1.19822	0.0207239	0.00816437	0.23936	TMEM120B
chr11:9385725_GT/G<>ENSG00000205339	chr11:9385725_GT/G	Enh	ENSG00000205339	IPO7	10527	9383737-9386876			6.84407e-07	0.169169	1.09146	0.0208097	1.30473e-05	0.240166	IPO7
chr11:102800221_C/T<>ENSG00000196611	chr11:102800221_C/T	Enh	ENSG00000196611	MMP1	4312	102797458-102803013			3.97578e-07	0.175006	1.07746	0.020927	8.2803e-06	0.240777	MMP1
chr17:29052991_G/T<>ENSG00000179761	chr17:29052991_G/T	NS	ENSG00000179761	PIPOX	51268		c.335G>T	p.R112M	5.16437e-06	0.146983	1.54712	0.021029	6.69847e-05	0.241237	PIPOX
chr9:733908_A/G<>ENSG00000107104	chr9:733908_A/G	Enh	ENSG00000107104	KANK1	23189	733514-740081			0.000903418	0.086335	-1.64099	0.0210709	0.00356804	0.241504
chr2:30408304_G/A<>ENSG00000172954	chr2:30408304_G/A	Enh	ENSG00000172954	LCLAT1	253558	30407331-30414472			0.000713713	0.089252	1.59621	0.0212152	0.00296463	0.242587	LCLAT1
chr14:75981196_G/A<>ENSG00000119650	chr14:75981196_G/A	Enh	ENSG00000119650	IFT43	112752	75979314-75983460			0.000886834	0.0865649	-1.1306	0.0211866	0.00352174	0.242587	IFT43
chr7:140229179_A/G<>ENSG00000006459	chr7:140229179_A/G	Enh	ENSG00000006459	KDM7A	80853	140229002-140234670			0.000423824	0.095643	-1.13622	0.0212959	0.00198361	0.242876
chr7:81212473_AAC/A<>ENSG00000075223	chr7:81212473_AAC/A	Enh	ENSG00000075223	SEMA3C	10512	81211485-81212506			0.00039637	0.0964587	1.58673	0.0213084	0.00187652	0.242926
chr1:179955845_T/C<>ENSG00000135837	chr1:179955845_T/C	Enh	ENSG00000135837	CEP350	9857	179951790-179957001			5.99286e-07	0.170601	-1.09377	0.0213831	1.16319e-05	0.243504	CEP350
chr11:62880433_TG/T<>ENSG00000168003	chr11:62880433_TG/T	Enh	ENSG00000168003	SLC3A2	6520	62878886-62884778			6.96515e-05	0.117222	-1.11712	0.0214403	0.000480643	0.243504	SLC3A2
chr19:18973290_C/T<>ENSG00000129933	chr19:18973290_C/T	Enh	ENSG00000129933	MAU2	23383	18966371-18973477			7.94188e-06	0.142158	-1.09541	0.0214114	9.25131e-05	0.243504	MAU2
chr19:19602737_GT/G<>ENSG00000129933	chr19:19602737_GT/G	Enh	ENSG00000129933	MAU2	23383	19594524-19603458			7.94188e-06	0.142158	-1.09541	0.0214114	9.25131e-05	0.243504
chr17:41654601_C/CG<>ENSG00000173801	chr17:41654601_C/CG	Enh	ENSG00000173801	JUP	3728	41649755-41659535			0.00270988	0.0725029	-1.14639	0.0214803	0.0084363	0.243772	JUP
chr17:41657195_C/T<>ENSG00000173801	chr17:41657195_C/T	Enh	ENSG00000173801	JUP	3728	41649755-41659535			0.00270988	0.0725029	-1.14639	0.0214803	0.0084363	0.243772
chr4:159180185_A/T<>ENSG00000109756	chr4:159180185_A/T	Enh	ENSG00000109756	RAPGEF2	9693	159177286-159180687			7.98038e-05	0.115624	-1.27363	0.0215319	0.000533611	0.24401	RAPGEF2
chr16:68092729_AAAC/A<>ENSG00000132600	chr16:68092729_AAAC/A	Enh	ENSG00000132600	PRMT7	54496	68077703-68093658			0.00100485	0.0850125	-0.948982	0.0216061	0.00388613	0.244274	PRMT7
chr16:68277094_CT/C<>ENSG00000132600	chr16:68277094_CT/C	Enh	ENSG00000132600	PRMT7	54496	68267234-68277908			0.00100485	0.0850125	-0.948982	0.0216061	0.00388613	0.244274
chr16:68339847_C/A<>ENSG00000132600	chr16:68339847_C/A	NS	ENSG00000132600	PRMT7	54496		c.806C>A	p.P269H	0.00100485	0.0850125	-0.948982	0.0216061	0.00388613	0.244274
chr1:107839713_T/C<>ENSG00000134215	chr1:107839713_T/C	Enh	ENSG00000134215	VAV3	10451	107839347-107843195			0.000454672	0.094786	-1.57667	0.0217659	0.00209492	0.245188
chr1:107941874_CA/C<>ENSG00000134215	chr1:107941874_CA/C	Enh	ENSG00000134215	VAV3	10451	107940201-107944544			0.000454672	0.094786	-1.57667	0.0217659	0.00209492	0.245188
chr1:2406766_G/A<>ENSG00000157911	chr1:2406766_G/A	Both	ENSG00000157911	PEX10	5192	2403815-2407882	c.730G>A	p.R244*	0.00220979	0.0751032	-0.935554	0.021775	0.00717485	0.245188	PEX10
chr3:46954793_G/A<>ENSG00000160796	chr3:46954793_G/A	Enh	ENSG00000160796	NBEAL2	23218	46952201-46961828			0.00141829	0.0807047	-1.30195	0.0217552	0.00504771	0.245188
chr6:31736629_C/A<>ENSG00000204394	chr6:31736629_C/A	Enh	ENSG00000204394	VARS	7407	31733219-31741689			3.03596e-10	0.247703	0.803201	0.0217376	2.04784e-08	0.245188
chr3:47002757_C/T<>ENSG00000160796	chr3:47002757_C/T	NS	ENSG00000160796	NBEAL2	23218		c.5414C>T	p.A1805V	0.00141829	0.0807047	-1.30195	0.0217552	0.00504771	0.245188
chr22:50535518_GA/G<>ENSG00000128159	chr22:50535518_GA/G	Enh	ENSG00000128159	TUBGCP6	85378	50523653-50535754			0.000947125	0.0857482	1.12714	0.0218897	0.00370742	0.246179	TUBGCP6
chr12:989355_TA/T<>ENSG00000082805	chr12:989355_TA/T	Enh	ENSG00000082805	ERC1	23085	988671-993051			0.0011503	0.0833272	-1.13611	0.0219039	0.00429394	0.24621
chr6:27895631_A/G<>ENSG00000278828	chr6:27895631_A/G	Enh	ENSG00000278828	HIST1H3H	8357	27887548-27899412			8.72118e-06	0.141103	1.09663	0.0219268	9.96531e-05	0.246319
chr7:139682104_C/A<>ENSG00000059377	chr7:139682104_C/A	Enh	ENSG00000059377	TBXAS1	6916	139679129-139684894			1.03309e-05	0.139191	-1.102	0.0220146	0.000114507	0.247053
chr7:139684722_TA/T<>ENSG00000059377	chr7:139684722_TA/T	Enh	ENSG00000059377	TBXAS1	6916	139679129-139684894			1.03309e-05	0.139191	-1.102	0.0220146	0.000114507	0.247053
chr10:71344244_C/T<>ENSG00000198246	chr10:71344244_C/T	Enh	ENSG00000198246	SLC29A3	55315	71338428-71345834			0.00122217	0.0825697	1.01545	0.0220169	0.00450442	0.247053	SLC29A3
chr10:69087860_GA/G<>ENSG00000165732	chr10:69087860_GA/G	Enh	ENSG00000165732	DDX21	9188	69085649-69094386			2.59345e-07	0.179561	0.626368	0.0220764	5.66944e-06	0.247442
chr1:40713188_CT/C<>ENSG00000066136	chr1:40713188_CT/C	Enh	ENSG00000066136	NFYC	4802	40708172-40714303			0.00139079	0.0809505	-1.13494	0.0221204	0.00497288	0.247771	NFYC
chr19:15830343_G/A<>ENSG00000011243	chr19:15830343_G/A	Enh	ENSG00000011243	AKAP8L	26993	15826292-15839236			5.88251e-05	0.1192	1.59133	0.0221222	0.00042228	0.247771
chr14:102085707_G/A<>ENSG00000080824	chr14:102085707_G/A	Enh	ENSG00000080824	HSP90AA1	3320	102084600-102089261			2.76807e-05	0.127944	1.54281	0.0221632	0.000237214	0.247899
chr3:149226362_G/GT<>ENSG00000163755	chr3:149226362_G/GT	Enh	ENSG00000163755	HPS3	84343	149213369-149226368			7.29843e-06	0.143108	-1.0952	0.0222425	8.66696e-05	0.24819	HPS3
chr9:112850938_G/A<>ENSG00000148158	chr9:112850938_G/A	NS	ENSG00000148158	SNX30	401548		c.1094G>A	p.R365H	0.0013632	0.0812019	-0.942013	0.0223218	0.00489291	0.248796	SNX30
chr12:118356749_CA/C<>ENSG00000111707	chr12:118356749_CA/C	Enh	ENSG00000111707	SUDS3	64426	118355075-118360343			1.2676e-05	0.136873	-0.800041	0.0224397	0.000132646	0.24903	SUDS3
chr13:114131995_G/A<>ENSG00000169062	chr13:114131995_G/A	Enh	ENSG00000169062	UPF3A	65110	114126221-114133201			4.25198e-06	0.14915	-1.09344	0.0223768	5.7621e-05	0.24903	UPF3A
chr18:683999_CTT/C<>ENSG00000132199	chr18:683999_CTT/C	Enh	ENSG00000132199	ENOSF1	55556	679386-687326			1.89988e-06	0.158056	-0.887873	0.0224726	3.04275e-05	0.24903
chr18:704612_CTT/C<>ENSG00000132199	chr18:704612_CTT/C	Enh	ENSG00000132199	ENOSF1	55556	698957-705518			1.89988e-06	0.158056	-0.887873	0.0224726	3.04275e-05	0.24903
chr18:704623_T/G<>ENSG00000132199	chr18:704623_T/G	Enh	ENSG00000132199	ENOSF1	55556	698957-705518			1.89988e-06	0.158056	-0.887873	0.0224726	3.04275e-05	0.24903
chr13:114291735_CA/C<>ENSG00000169062	chr13:114291735_CA/C	NS	ENSG00000169062	UPF3A	65110		c.790CA>C	p.K264X	4.25198e-06	0.14915	-1.09344	0.0223768	5.7621e-05	0.24903
chr7:29330324_C/T<>ENSG00000106069	chr7:29330324_C/T	Enh	ENSG00000106069	CHN2	1124	29327984-29330960			6.93322e-08	0.193433	-0.888436	0.0225416	1.83548e-06	0.24939	CHN2
chr7:29496027_C/T<>ENSG00000106069	chr7:29496027_C/T	NS	ENSG00000106069	CHN2	1124		c.730C>T	p.R244W	6.93322e-08	0.193433	-0.888436	0.0225416	1.83548e-06	0.24939
chr3:100336367_G/A<>ENSG00000114021	chr3:100336367_G/A	Enh	ENSG00000114021	NIT2	56954	100333693-100337095			5.93018e-10	0.241244	-1.02687	0.0225945	3.58071e-08	0.249883	NIT2
chr16:69839507_TG/T<>ENSG00000181019	chr16:69839507_TG/T	Enh	ENSG00000181019	NQO1	1728	69837692-69841468			6.29731e-05	0.118403	-1.10793	0.022637	0.000443656	0.249924	NQO1
chr16:69839599_CT/C<>ENSG00000181019	chr16:69839599_CT/C	Enh	ENSG00000181019	NQO1	1728	69837692-69841468			6.29731e-05	0.118403	-1.10793	0.022637	0.000443656	0.249924
chr20:43656555_C/A<>ENSG00000124193	chr20:43656555_C/A	Enh	ENSG00000124193	SRSF6	6431	43656298-43659059			0.00102154	0.0848074	1.13081	0.0226483	0.00392182	0.249924	SRSF6
chr15:80857519_C/G<>ENSG00000103888	chr15:80857519_C/G	Enh	ENSG00000103888	CEMIP	57214	80855874-80857832			2.16884e-06	0.1566	-1.51761	0.0227081	3.4079e-05	0.249939	CEMIP
chr17:27448346_C/T<>ENSG00000141068	chr17:27448346_C/T	Enh	ENSG00000141068	KSR1	8844	27445690-27448994			3.72898e-05	0.124503	-1.10137	0.022703	0.000298448	0.249939	KSR1
chr17:27455837_C/T<>ENSG00000141068	chr17:27455837_C/T	Enh	ENSG00000141068	KSR1	8844	27455350-27461064			3.72898e-05	0.124503	-1.10137	0.022703	0.000298448	0.249939
chr17:27475386_T/TA<>ENSG00000141068	chr17:27475386_T/TA	Enh	ENSG00000141068	KSR1	8844	27470848-27475955			3.72898e-05	0.124503	-1.10137	0.022703	0.000298448	0.249939
chr20:54180268_GA/G<>ENSG00000101132	chr20:54180268_GA/G	Enh	ENSG00000101132	PFDN4	5203	54179814-54180772			2.30387e-09	0.227959	-0.690564	0.022707	1.12193e-07	0.249939	PFDN4
chr21:46080704_C/T<>ENSG00000142156	chr21:46080704_C/T	Enh	ENSG00000142156	COL6A1	1291	46078428-46084579			5.74198e-05	0.119482	-0.461887	0.0227729	0.000415615	0.25056
chr5:134141511_C/T<>ENSG00000081059	chr5:134141511_C/T	Enh	ENSG00000081059	TCF7	6932	134113459-134147591			0.000755375	0.0885514	-1.11388	0.0228383	0.00310666	0.251004	TCF7
chr6:27127459_CT/C<>ENSG00000274997	chr6:27127459_CT/C	Enh	ENSG00000274997	HIST1H2AH	85235	27126528-27149515			5.24297e-09	0.21978	0.866011	0.022892	2.2496e-07	0.251225	HIST1H2AH
chr6:27130139_G/A<>ENSG00000274997	chr6:27130139_G/A	Enh	ENSG00000274997	HIST1H2AH	85235	27126528-27149515			5.24297e-09	0.21978	0.866011	0.022892	2.2496e-07	0.251225
chr10:96645315_G/A<>ENSG00000196233	chr10:96645315_G/A	Enh	ENSG00000196233	LCOR	84458	96644704-96649247			0.00245018	0.0737889	-1.12763	0.023003	0.00779067	0.252196	LCOR
chr5:149053203_T/A<>ENSG00000169247	chr5:149053203_T/A	Enh	ENSG00000169247	SH3TC2	79628	149053199-149053401			0.00180292	0.077682	-0.933022	0.0230237	0.00609224	0.252208	SH3TC2
chr4:6279632_G/A<>ENSG00000109501	chr4:6279632_G/A	Enh	ENSG00000109501	WFS1	7466	6268998-6283461			1.80045e-06	0.158646	-1.13638	0.0230714	2.90839e-05	0.25248
chr16:10827967_G/A<>ENSG00000103274	chr16:10827967_G/A	Enh	ENSG00000103274	NUBP1	4682	10827136-10830736			6.04833e-05	0.118875	-1.10505	0.0230685	0.000431494	0.25248	NUBP1
chr3:155854309_G/A<>ENSG00000169359	chr3:155854309_G/A	Enh	ENSG00000169359	SLC33A1	9197	155851599-155855617			0.000700727	0.0894785	-1.12112	0.0231709	0.00292693	0.252551	SLC33A1
chr6:83867628_GACAA/G<>ENSG00000135315	chr6:83867628_GACAA/G	Enh	ENSG00000135315	CEP162	22832	83866792-83869051			0.00141817	0.0807057	-1.12049	0.0231579	0.00504771	0.252551	CEP162
chr8:119921047_G/C<>ENSG00000155792	chr8:119921047_G/C	Enh	ENSG00000155792	DEPTOR	64798	119918677-119921361			0.00107307	0.0841943	-0.931654	0.023144	0.00407216	0.252551	DEPTOR
chr8:119976386_G/GAT<>ENSG00000155792	chr8:119976386_G/GAT	Enh	ENSG00000155792	DEPTOR	64798	119968711-119979824			0.00107307	0.0841943	-0.931654	0.023144	0.00407216	0.252551
chr8:119977389_GA/G<>ENSG00000155792	chr8:119977389_GA/G	Enh	ENSG00000155792	DEPTOR	64798	119968711-119979824			0.00107307	0.0841943	-0.931654	0.023144	0.00407216	0.252551
[truncated: 8,181 more rows]

## Sheet: Fig. 2d
#Figure 2d - Regression coefficients (effect size) and significance values for 'CNA' for every gene-mutation combination whose overall model was significant (FDR<0.01, ordered by CNAadjP)
[truncated: 10,044 more rows]

[truncated: 3 more sheets: Fig. 2e, Fig. 2f, Fig. 2g]
