# Supplementary material for: Phenotypic plasticity and genetic control in colorectal cancer evolution
Source: Nature. 2022 Oct 26;611(7937):744–53. doi: 10.1038/s41586-022-05311-x (PMC9684078; doi:10.1038/s41586-022-05311-x)
Supplement: Supplementary file 11 — Source Data Fig. 5. [file 41586_2022_5311_MOESM11_ESM.xlsx]

## Sheet: Fig. 5d
model	statistic	type	value
Neutral	k	bar	4
Selection x 2	k	bar	8
Selection	k	bar	6
Neutral	NLL	violin	38.4279
Neutral	NLL	violin	37.8731
Neutral	NLL	violin	38.6758
Neutral	NLL	violin	39.594
Neutral	NLL	violin	38.5309
Neutral	NLL	violin	38.2103
Neutral	NLL	violin	40.6746
Neutral	NLL	violin	38.6015
Neutral	NLL	violin	38.5592
Neutral	NLL	violin	38.0754
Neutral	NLL	violin	38.0873
Neutral	NLL	violin	39.7347
Neutral	NLL	violin	38.1655
Neutral	NLL	violin	39.2503
Neutral	NLL	violin	38.4527
Neutral	NLL	violin	38.3494
Neutral	NLL	violin	38.4428
Neutral	NLL	violin	39.6958
Neutral	NLL	violin	38.1694
Neutral	NLL	violin	38.1034
Neutral	NLL	violin	38.1935
Neutral	NLL	violin	38.6074
Neutral	NLL	violin	38.2333
Neutral	NLL	violin	38.0088
Neutral	NLL	violin	40.3924
Neutral	NLL	violin	38.686
Neutral	NLL	violin	38.1848
Neutral	NLL	violin	38.2296
Neutral	NLL	violin	39.3142
Neutral	NLL	violin	38.6198
Neutral	NLL	violin	38.5131
Neutral	NLL	violin	40.2651
Neutral	NLL	violin	38.1675
Neutral	NLL	violin	38.0567
Neutral	NLL	violin	37.7358
Neutral	NLL	violin	38.8081
Neutral	NLL	violin	38.7876
Neutral	NLL	violin	38.1897
Neutral	NLL	violin	38.0782
Neutral	NLL	violin	38.5987
Neutral	NLL	violin	38.0435
Neutral	NLL	violin	38.6256
Neutral	NLL	violin	38.2193
Neutral	NLL	violin	38.2301
Neutral	NLL	violin	38.5241
Neutral	NLL	violin	37.7488
Neutral	NLL	violin	40.3831
Neutral	NLL	violin	38.7811
Neutral	NLL	violin	40.261
Neutral	NLL	violin	38.0732
Neutral	AIC	violin	84.8557
Neutral	AIC	violin	83.7462
Neutral	AIC	violin	85.3516
Neutral	AIC	violin	87.1881
Neutral	AIC	violin	85.0618
Neutral	AIC	violin	84.4207
Neutral	AIC	violin	89.3491
Neutral	AIC	violin	85.2029
Neutral	AIC	violin	85.1185
Neutral	AIC	violin	84.1507
Neutral	AIC	violin	84.1746
Neutral	AIC	violin	87.4694
Neutral	AIC	violin	84.331
Neutral	AIC	violin	86.5006
Neutral	AIC	violin	84.9053
Neutral	AIC	violin	84.6988
Neutral	AIC	violin	84.8856
Neutral	AIC	violin	87.3916
Neutral	AIC	violin	84.3389
Neutral	AIC	violin	84.2067
Neutral	AIC	violin	84.387
Neutral	AIC	violin	85.2147
Neutral	AIC	violin	84.4667
Neutral	AIC	violin	84.0175
Neutral	AIC	violin	88.7847
Neutral	AIC	violin	85.3721
Neutral	AIC	violin	84.3697
Neutral	AIC	violin	84.4593
Neutral	AIC	violin	86.6284
Neutral	AIC	violin	85.2395
Neutral	AIC	violin	85.0263
Neutral	AIC	violin	88.5303
Neutral	AIC	violin	84.3351
Neutral	AIC	violin	84.1133
Neutral	AIC	violin	83.4716
Neutral	AIC	violin	85.6162
Neutral	AIC	violin	85.5752
Neutral	AIC	violin	84.3793
Neutral	AIC	violin	84.1564
Neutral	AIC	violin	85.1974
Neutral	AIC	violin	84.0869
Neutral	AIC	violin	85.2512
Neutral	AIC	violin	84.4387
Neutral	AIC	violin	84.4602
Neutral	AIC	violin	85.0482
Neutral	AIC	violin	83.4977
Neutral	AIC	violin	88.7662
Neutral	AIC	violin	85.5622
Neutral	AIC	violin	88.5221
Neutral	AIC	violin	84.1464
Neutral	Delta~AIC	violin	28.8234
Neutral	Delta~AIC	violin	28.1755
Neutral	Delta~AIC	violin	28.8343
Neutral	Delta~AIC	violin	31.2859
Neutral	Delta~AIC	violin	28.543
Neutral	Delta~AIC	violin	27.7447
Neutral	Delta~AIC	violin	33.1397
Neutral	Delta~AIC	violin	29.1445
Neutral	Delta~AIC	violin	29.7628
Neutral	Delta~AIC	violin	28.5546
Neutral	Delta~AIC	violin	28.15
Neutral	Delta~AIC	violin	30.3281
Neutral	Delta~AIC	violin	28.251
Neutral	Delta~AIC	violin	29.5747
Neutral	Delta~AIC	violin	28.7823
Neutral	Delta~AIC	violin	27.925
Neutral	Delta~AIC	violin	28.5743
Neutral	Delta~AIC	violin	31.592
Neutral	Delta~AIC	violin	27.88
Neutral	Delta~AIC	violin	28.4021
Neutral	Delta~AIC	violin	27.6539
Neutral	Delta~AIC	violin	29.2512
Neutral	Delta~AIC	violin	28.4518
Neutral	Delta~AIC	violin	27.2957
Neutral	Delta~AIC	violin	33.1126
Neutral	Delta~AIC	violin	29.3463
Neutral	Delta~AIC	violin	28.2908
Neutral	Delta~AIC	violin	28.242
Neutral	Delta~AIC	violin	29.5413
Neutral	Delta~AIC	violin	28.8148
Neutral	Delta~AIC	violin	29.6877
Neutral	Delta~AIC	violin	32.2571
Neutral	Delta~AIC	violin	28.1252
Neutral	Delta~AIC	violin	27.4968
Neutral	Delta~AIC	violin	26.5909
Neutral	Delta~AIC	violin	29.0796
Neutral	Delta~AIC	violin	29.7044
Neutral	Delta~AIC	violin	27.9679
Neutral	Delta~AIC	violin	28.1411
Neutral	Delta~AIC	violin	28.8367
Neutral	Delta~AIC	violin	26.8456
Neutral	Delta~AIC	violin	28.5867
Neutral	Delta~AIC	violin	27.4517
Neutral	Delta~AIC	violin	28.2392
Neutral	Delta~AIC	violin	29.6286
Neutral	Delta~AIC	violin	26.8899
Neutral	Delta~AIC	violin	32.1012
Neutral	Delta~AIC	violin	29.5697
Neutral	Delta~AIC	violin	31.613
Neutral	Delta~AIC	violin	27.6222
Selection x 2	NLL	violin	17.4038
Selection x 2	NLL	violin	18.3054
Selection x 2	NLL	violin	18.0856
Selection x 2	NLL	violin	17.368
Selection x 2	NLL	violin	17.804
Selection x 2	NLL	violin	18.5607
Selection x 2	NLL	violin	17.4724
Selection x 2	NLL	violin	18.8512
Selection x 2	NLL	violin	17.7728
Selection x 2	NLL	violin	17.5713
Selection x 2	NLL	violin	18.4806
Selection x 2	NLL	violin	17.822
Selection x 2	NLL	violin	17.6869
Selection x 2	NLL	violin	17.3716
Selection x 2	NLL	violin	18.1814
Selection x 2	NLL	violin	17.785
Selection x 2	NLL	violin	17.7018
Selection x 2	NLL	violin	17.649
Selection x 2	NLL	violin	18.3509
Selection x 2	NLL	violin	18.0557
Selection x 2	NLL	violin	17.7573
Selection x 2	NLL	violin	18.6997
Selection x 2	NLL	violin	17.6424
Selection x 2	NLL	violin	17.2158
Selection x 2	NLL	violin	18.0458
Selection x 2	NLL	violin	17.563
Selection x 2	NLL	violin	17.2836
Selection x 2	NLL	violin	17.4569
Selection x 2	NLL	violin	17.4667
Selection x 2	NLL	violin	17.3315
Selection x 2	NLL	violin	18.0132
Selection x 2	NLL	violin	18.0269
Selection x 2	NLL	violin	17.1575
Selection x 2	NLL	violin	17.652
Selection x 2	NLL	violin	18.1162
Selection x 2	NLL	violin	18.4286
Selection x 2	NLL	violin	18.1303
Selection x 2	NLL	violin	18.4924
Selection x 2	NLL	violin	17.6419
Selection x 2	NLL	violin	17.9541
Selection x 2	NLL	violin	18.1068
Selection x 2	NLL	violin	18.0575
Selection x 2	NLL	violin	17.9394
Selection x 2	NLL	violin	17.6927
Selection x 2	NLL	violin	17.6146
Selection x 2	NLL	violin	17.3419
Selection x 2	NLL	violin	17.4017
Selection x 2	NLL	violin	18.5242
Selection x 2	NLL	violin	18.031
Selection x 2	NLL	violin	17.3911
Selection x 2	AIC	violin	58.8076
Selection x 2	AIC	violin	60.6108
Selection x 2	AIC	violin	60.1712
Selection x 2	AIC	violin	58.736
Selection x 2	AIC	violin	59.6081
Selection x 2	AIC	violin	61.1214
Selection x 2	AIC	violin	58.9447
Selection x 2	AIC	violin	61.7024
Selection x 2	AIC	violin	59.5456
Selection x 2	AIC	violin	59.1426
Selection x 2	AIC	violin	60.9613
Selection x 2	AIC	violin	59.644
Selection x 2	AIC	violin	59.3739
Selection x 2	AIC	violin	58.7431
Selection x 2	AIC	violin	60.3629
Selection x 2	AIC	violin	59.57
Selection x 2	AIC	violin	59.4036
Selection x 2	AIC	violin	59.298
Selection x 2	AIC	violin	60.7017
Selection x 2	AIC	violin	60.1113
Selection x 2	AIC	violin	59.5145
Selection x 2	AIC	violin	61.3995
Selection x 2	AIC	violin	59.2848
Selection x 2	AIC	violin	58.4316
Selection x 2	AIC	violin	60.0916
Selection x 2	AIC	violin	59.1261
Selection x 2	AIC	violin	58.5673
Selection x 2	AIC	violin	58.9138
Selection x 2	AIC	violin	58.9334
Selection x 2	AIC	violin	58.663
Selection x 2	AIC	violin	60.0265
Selection x 2	AIC	violin	60.0538
Selection x 2	AIC	violin	58.315
Selection x 2	AIC	violin	59.304
Selection x 2	AIC	violin	60.2324
Selection x 2	AIC	violin	60.8572
Selection x 2	AIC	violin	60.2606
Selection x 2	AIC	violin	60.9847
Selection x 2	AIC	violin	59.2837
Selection x 2	AIC	violin	59.9081
Selection x 2	AIC	violin	60.2135
Selection x 2	AIC	violin	60.1149
Selection x 2	AIC	violin	59.8787
Selection x 2	AIC	violin	59.3854
Selection x 2	AIC	violin	59.2292
Selection x 2	AIC	violin	58.6837
Selection x 2	AIC	violin	58.8034
Selection x 2	AIC	violin	61.0483
Selection x 2	AIC	violin	60.0621
Selection x 2	AIC	violin	58.7822
Selection x 2	Delta~AIC	violin	2.77523
Selection x 2	Delta~AIC	violin	5.04002
Selection x 2	Delta~AIC	violin	3.65393
Selection x 2	Delta~AIC	violin	2.83386
Selection x 2	Delta~AIC	violin	3.08928
Selection x 2	Delta~AIC	violin	4.44546
Selection x 2	Delta~AIC	violin	2.73534
Selection x 2	Delta~AIC	violin	5.64403
Selection x 2	Delta~AIC	violin	4.18996
Selection x 2	Delta~AIC	violin	3.54652
Selection x 2	Delta~AIC	violin	4.9367
Selection x 2	Delta~AIC	violin	2.50274
Selection x 2	Delta~AIC	violin	3.2938
Selection x 2	Delta~AIC	violin	1.81727
Selection x 2	Delta~AIC	violin	4.23989
Selection x 2	Delta~AIC	violin	2.79612
Selection x 2	Delta~AIC	violin	3.09225
Selection x 2	Delta~AIC	violin	3.49833
Selection x 2	Delta~AIC	violin	4.24281
Selection x 2	Delta~AIC	violin	4.3067
Selection x 2	Delta~AIC	violin	2.78138
Selection x 2	Delta~AIC	violin	5.43594
Selection x 2	Delta~AIC	violin	3.26997
Selection x 2	Delta~AIC	violin	1.70981
Selection x 2	Delta~AIC	violin	4.41943
Selection x 2	Delta~AIC	violin	3.1003
Selection x 2	Delta~AIC	violin	2.48842
Selection x 2	Delta~AIC	violin	2.69651
Selection x 2	Delta~AIC	violin	1.84628
Selection x 2	Delta~AIC	violin	2.23832
Selection x 2	Delta~AIC	violin	4.68787
Selection x 2	Delta~AIC	violin	3.78067
Selection x 2	Delta~AIC	violin	2.10515
Selection x 2	Delta~AIC	violin	2.6875
Selection x 2	Delta~AIC	violin	3.35173
Selection x 2	Delta~AIC	violin	4.32054
Selection x 2	Delta~AIC	violin	4.38986
Selection x 2	Delta~AIC	violin	4.57333
Selection x 2	Delta~AIC	violin	3.26838
Selection x 2	Delta~AIC	violin	3.54748
Selection x 2	Delta~AIC	violin	2.97223
Selection x 2	Delta~AIC	violin	3.45049
Selection x 2	Delta~AIC	violin	2.89169
Selection x 2	Delta~AIC	violin	3.16441
Selection x 2	Delta~AIC	violin	3.80948
Selection x 2	Delta~AIC	violin	2.07591
Selection x 2	Delta~AIC	violin	2.13842
Selection x 2	Delta~AIC	violin	5.05579
Selection x 2	Delta~AIC	violin	3.153
Selection x 2	Delta~AIC	violin	2.25797
Selection	NLL	violin	20.0162
Selection	NLL	violin	19.7854
Selection	NLL	violin	20.2586
Selection	NLL	violin	19.9511
Selection	NLL	violin	20.2594
Selection	NLL	violin	20.338
Selection	NLL	violin	20.1047
Selection	NLL	violin	20.0292
Selection	NLL	violin	19.6778
Selection	NLL	violin	19.798
Selection	NLL	violin	20.0123
Selection	NLL	violin	20.5706
Selection	NLL	violin	20.04
Selection	NLL	violin	20.4629
Selection	NLL	violin	20.0615
Selection	NLL	violin	20.3869
Selection	NLL	violin	20.1556
Selection	NLL	violin	19.8998
Selection	NLL	violin	20.2295
Selection	NLL	violin	19.9023
Selection	NLL	violin	20.3666
Selection	NLL	violin	19.9818
Selection	NLL	violin	20.0074
Selection	NLL	violin	20.3609
Selection	NLL	violin	19.8361
Selection	NLL	violin	20.0129
Selection	NLL	violin	20.0394
Selection	NLL	violin	20.1087
Selection	NLL	violin	20.5435
Selection	NLL	violin	20.2124
Selection	NLL	violin	19.6693
Selection	NLL	violin	20.1366
Selection	NLL	violin	20.1049
Selection	NLL	violin	20.3083
Selection	NLL	violin	20.4404
Selection	NLL	violin	20.2683
Selection	NLL	violin	19.9354
Selection	NLL	violin	20.2057
Selection	NLL	violin	20.0077
Selection	NLL	violin	20.1803
Selection	NLL	violin	20.6206
Selection	NLL	violin	20.3322
Selection	NLL	violin	20.4935
Selection	NLL	violin	20.1105
Selection	NLL	violin	19.7098
Selection	NLL	violin	20.3039
Selection	NLL	violin	20.3325
Selection	NLL	violin	19.9963
Selection	NLL	violin	20.4545
Selection	NLL	violin	20.2621
Selection	AIC	violin	56.0323
Selection	AIC	violin	55.5708
Selection	AIC	violin	56.5173
Selection	AIC	violin	55.9021
Selection	AIC	violin	56.5188
Selection	AIC	violin	56.676
Selection	AIC	violin	56.2094
Selection	AIC	violin	56.0584
Selection	AIC	violin	55.3556
Selection	AIC	violin	55.5961
Selection	AIC	violin	56.0246
Selection	AIC	violin	57.1412
Selection	AIC	violin	56.0801
Selection	AIC	violin	56.9258
Selection	AIC	violin	56.123
Selection	AIC	violin	56.7739
Selection	AIC	violin	56.3113
Selection	AIC	violin	55.7996
Selection	AIC	violin	56.4589
Selection	AIC	violin	55.8046
Selection	AIC	violin	56.7332
Selection	AIC	violin	55.9635
Selection	AIC	violin	56.0148
Selection	AIC	violin	56.7218
Selection	AIC	violin	55.6722
Selection	AIC	violin	56.0258
Selection	AIC	violin	56.0788
Selection	AIC	violin	56.2173
Selection	AIC	violin	57.0871
Selection	AIC	violin	56.4247
Selection	AIC	violin	55.3386
Selection	AIC	violin	56.2732
Selection	AIC	violin	56.2099
Selection	AIC	violin	56.6165
Selection	AIC	violin	56.8807
Selection	AIC	violin	56.5366
Selection	AIC	violin	55.8708
Selection	AIC	violin	56.4114
Selection	AIC	violin	56.0153
Selection	AIC	violin	56.3607
Selection	AIC	violin	57.2413
Selection	AIC	violin	56.6644
Selection	AIC	violin	56.987
Selection	AIC	violin	56.221
Selection	AIC	violin	55.4197
Selection	AIC	violin	56.6078
Selection	AIC	violin	56.665
Selection	AIC	violin	55.9925
Selection	AIC	violin	56.9091
Selection	AIC	violin	56.5242
Selection	Delta~AIC	violin	0
Selection	Delta~AIC	violin	0
Selection	Delta~AIC	violin	0
Selection	Delta~AIC	violin	0
Selection	Delta~AIC	violin	0
Selection	Delta~AIC	violin	0
Selection	Delta~AIC	violin	0
Selection	Delta~AIC	violin	0
Selection	Delta~AIC	violin	0
Selection	Delta~AIC	violin	0
Selection	Delta~AIC	violin	0
Selection	Delta~AIC	violin	0
Selection	Delta~AIC	violin	0
Selection	Delta~AIC	violin	0
Selection	Delta~AIC	violin	0
Selection	Delta~AIC	violin	0
Selection	Delta~AIC	violin	0
Selection	Delta~AIC	violin	0
Selection	Delta~AIC	violin	0
Selection	Delta~AIC	violin	0
Selection	Delta~AIC	violin	0
Selection	Delta~AIC	violin	0
Selection	Delta~AIC	violin	0
Selection	Delta~AIC	violin	0
Selection	Delta~AIC	violin	0
Selection	Delta~AIC	violin	0
Selection	Delta~AIC	violin	0
Selection	Delta~AIC	violin	0
Selection	Delta~AIC	violin	0
Selection	Delta~AIC	violin	0
Selection	Delta~AIC	violin	0
Selection	Delta~AIC	violin	0
Selection	Delta~AIC	violin	0
Selection	Delta~AIC	violin	0
Selection	Delta~AIC	violin	0
Selection	Delta~AIC	violin	0
Selection	Delta~AIC	violin	0
Selection	Delta~AIC	violin	0
Selection	Delta~AIC	violin	0
Selection	Delta~AIC	violin	0
Selection	Delta~AIC	violin	0
Selection	Delta~AIC	violin	0
Selection	Delta~AIC	violin	0
Selection	Delta~AIC	violin	0
Selection	Delta~AIC	violin	0
Selection	Delta~AIC	violin	0
Selection	Delta~AIC	violin	0
Selection	Delta~AIC	violin	0
Selection	Delta~AIC	violin	0
Selection	Delta~AIC	violin	0

## Sheet: Fig. 5e
model	variable	eps	mean	low	high
Neutral	AIC	0	122.17	120.84	123.88
Selection x 2	AIC	0	74.8238	72.6738	79.3063
Selection	AIC	0	75.9217	74.4612	77.8867
Neutral	AIC	263.984	116.92	114.936	118.893
Selection x 2	AIC	263.984	72.5934	70.3776	76.3661
Selection	AIC	263.984	73.0545	71.569	74.6481
Neutral	AIC	527.968	111.441	109.863	113.655
Selection x 2	AIC	527.968	70.5585	68.0054	73.8337
Selection	AIC	527.968	69.942	68.2575	71.6704
Neutral	AIC	791.952	105.349	103.719	107.002
Selection x 2	AIC	791.952	67.7687	66.0079	70.6873
Selection	AIC	791.952	66.8618	65.6796	68.0834
Neutral	AIC	1055.94	100.254	98.2286	102.51
Selection x 2	AIC	1055.94	65.6144	63.518	67.4508
Selection	AIC	1055.94	64.107	62.7272	65.1955
Neutral	AIC	1319.92	94.8169	92.9047	97.7863
Selection x 2	AIC	1319.92	63.5396	61.7747	65.7388
Selection	AIC	1319.92	61.2382	60.4483	62.4063
Neutral	AIC	1583.9	89.4343	86.8835	92.6631
Selection x 2	AIC	1583.9	61.2045	60.0452	62.6144
Selection	AIC	1583.9	58.361	57.2489	59.4804
Neutral	AIC	1847.89	84.2945	82.0016	87.7048
Selection x 2	AIC	1847.89	58.9348	57.5082	60.2332
Selection	AIC	1847.89	55.659	54.7339	56.4653
Neutral	AIC	2111.87	78.6944	76.5974	82.2095
Selection x 2	AIC	2111.87	56.688	55.4743	58.1153
Selection	AIC	2111.87	52.9215	52.0356	53.9114
Neutral	AIC	2375.86	74.7867	71.4574	78.3174
Selection x 2	AIC	2375.86	54.4201	53.4784	55.2212
Selection	AIC	2375.86	50.2197	49.754	50.8135
Neutral	AIC	2639.84	70.1632	67.3392	73.5084
Selection x 2	AIC	2639.84	52.4746	51.8093	53.194
Selection	AIC	2639.84	47.6155	47.0588	48.2231
Neutral	AIC	2903.82	65.4089	63.0652	68.9142
Selection x 2	AIC	2903.82	50.2537	49.6294	50.9936
Selection	AIC	2903.82	45.117	44.6075	45.5613
Neutral	AIC	3167.81	61.1481	58.886	64.0543
Selection x 2	AIC	3167.81	48.1858	47.5047	48.7052
Selection	AIC	3167.81	42.6115	42.2665	42.9287
Neutral	AIC	3431.79	57.117	54.9086	60.5773
Selection x 2	AIC	3431.79	46.0624	45.6872	46.4083
Selection	AIC	3431.79	40.1777	39.8134	40.6339
Neutral	AIC	3695.77	52.9305	50.7818	56.0681
Selection x 2	AIC	3695.77	43.9994	43.6422	44.5164
Selection	AIC	3695.77	37.8474	37.5219	38.2265
Neutral	AIC	3959.76	49.514	47.5155	51.9024
Selection x 2	AIC	3959.76	41.9888	41.7367	42.2673
Selection	AIC	3959.76	35.4926	35.211	35.7486
Neutral	AIC	4223.74	46.217	44.4143	47.9193
Selection x 2	AIC	4223.74	39.9239	39.7152	40.2021
Selection	AIC	4223.74	33.2878	33.0823	33.5671
Neutral	AIC	4487.73	42.567	41.2224	43.741
Selection x 2	AIC	4487.73	37.9281	37.7502	38.1704
Selection	AIC	4487.73	31.074	30.8424	31.2696
Neutral	AIC	4751.71	39.7401	38.3918	41.0828
Selection x 2	AIC	4751.71	36.0056	35.8874	36.2083
Selection	AIC	4751.71	28.9117	28.6845	29.1041
Neutral	AIC	5015.69	36.5062	35.5137	37.8484
Selection x 2	AIC	5015.69	34.2334	34.0889	34.3681
Selection	AIC	5015.69	26.9432	26.786	27.1351
Neutral	AIC	5279.68	33.8679	33.1413	34.867
Selection x 2	AIC	5279.68	32.6345	32.5151	32.7438
Selection	AIC	5279.68	25.2005	25.0417	25.3746
Neutral	AIC	5543.66	30.8921	30.4971	31.6336
Selection x 2	AIC	5543.66	31.2439	31.1	31.3641
Selection	AIC	5543.66	23.7197	23.6068	23.8489
Neutral	AIC	5807.65	28.21	27.6512	28.6726
Selection x 2	AIC	5807.65	30.0766	29.9949	30.176
Selection	AIC	5807.65	22.492	22.3776	22.5862
Neutral	AIC	6071.63	25.5504	25.2222	25.9189
Selection x 2	AIC	6071.63	29.1034	29.039	29.1651
Selection	AIC	6071.63	21.4996	21.3944	21.6072
Neutral	AIC	6335.61	23.0467	22.8435	23.3707
Selection x 2	AIC	6335.61	28.329	28.2524	28.4026
Selection	AIC	6335.61	20.7094	20.6109	20.8108
Neutral	AIC	6599.6	20.5353	20.3347	20.7407
Selection x 2	AIC	6599.6	27.6888	27.6336	27.7262
Selection	AIC	6599.6	20.0658	19.9954	20.1376
Neutral	AIC	6863.58	18.2322	18.1008	18.3809
Selection x 2	AIC	6863.58	27.1478	27.1105	27.1947
Selection	AIC	6863.58	19.5248	19.4611	19.5936
Neutral	AIC	7127.57	16.1046	16.0149	16.1914
Selection x 2	AIC	7127.57	26.6508	26.6082	26.6882
Selection	AIC	7127.57	19.0137	18.9563	19.0707
Neutral	AIC	7391.55	14.2232	14.154	14.2959
Selection x 2	AIC	7391.55	26.1644	26.133	26.1919
Selection	AIC	7391.55	18.5006	18.4511	18.5512
Neutral	AIC	7655.53	12.5952	12.5401	12.6542
Selection x 2	AIC	7655.53	25.6544	25.6234	25.6794
Selection	AIC	7655.53	17.9402	17.8965	17.9862
Neutral	AIC	7919.52	11.2546	11.2056	11.3213
Selection x 2	AIC	7919.52	25.1497	25.1327	25.1695
Selection	AIC	7919.52	17.3789	17.3381	17.4163
Neutral	AIC	8183.5	10.2054	10.1628	10.2422
Selection x 2	AIC	8183.5	24.7077	24.6931	24.7256
Selection	AIC	8183.5	16.8826	16.8576	16.9155
Neutral	AIC	8447.49	9.42208	9.38606	9.45695
Selection x 2	AIC	8447.49	24.3856	24.3738	24.3965
Selection	AIC	8447.49	16.517	16.4972	16.5382
Neutral	AIC	8711.47	8.88694	8.85887	8.91777
Selection x 2	AIC	8711.47	24.1895	24.1826	24.1973
Selection	AIC	8711.47	16.2848	16.2702	16.2992
Neutral	AIC	8975.45	8.54524	8.52531	8.56763
Selection x 2	AIC	8975.45	24.0846	24.0788	24.0895
Selection	AIC	8975.45	16.1516	16.1408	16.1622
Neutral	AIC	9239.44	8.34916	8.32935	8.37937
Selection x 2	AIC	9239.44	24.0361	24.0333	24.0399
Selection	AIC	9239.44	16.0788	16.0706	16.0879
Neutral	AIC	9503.42	8.24561	8.22397	8.26256
Selection x 2	AIC	9503.42	24.0155	24.0132	24.0181
Selection	AIC	9503.42	16.0431	16.0379	16.0479
Neutral	AIC	9767.4	8.18355	8.16552	8.206
Selection x 2	AIC	9767.4	24.0069	24.0053	24.0091
Selection	AIC	9767.4	16.024	16.0196	16.0304
Neutral	AIC	10031.4	8.14471	8.1319	8.16543
Selection x 2	AIC	10031.4	24.0031	24.0018	24.005
Selection	AIC	10031.4	16.0143	16.0115	16.0181
Neutral	AIC	10295.4	8.11929	8.10657	8.13293
Selection x 2	AIC	10295.4	24.0016	24.0008	24.003
Selection	AIC	10295.4	16.0099	16.0065	16.0135
Neutral	AIC	10559.4	8.0956	8.08046	8.11207
Selection x 2	AIC	10559.4	24.0013	24.0003	24.003
Selection	AIC	10559.4	16.0061	16.003	16.0097
Neutral	AIC	10823.3	8.07611	8.06219	8.08877
Selection x 2	AIC	10823.3	24.0007	24.0001	24.0018
Selection	AIC	10823.3	16.0043	16.0022	16.0062
Neutral	AIC	11087.3	8.05875	8.05163	8.06683
Selection x 2	AIC	11087.3	24.0005	24	24.0017
Selection	AIC	11087.3	16.0027	16.0013	16.0041
Neutral	AIC	11351.3	8.04314	8.03692	8.04926
Selection x 2	AIC	11351.3	24.0004	24	24.0015
Selection	AIC	11351.3	16.002	16.0009	16.0037
Neutral	AIC	11615.3	8.03079	8.02533	8.03657
Selection x 2	AIC	11615.3	24.0002	24	24.0008
Selection	AIC	11615.3	16.0012	16.0005	16.0021
Neutral	AIC	11879.3	8.0204	8.01701	8.02361
Selection x 2	AIC	11879.3	24.0002	24	24.0004
Selection	AIC	11879.3	16.0007	16.0003	16.0015
Neutral	AIC	12143.3	8.01309	8.01004	8.01633
Selection x 2	AIC	12143.3	24.0001	24	24.0002
Selection	AIC	12143.3	16.0005	16.0001	16.0009
Neutral	AIC	12407.2	8.00796	8.00663	8.00952
Selection x 2	AIC	12407.2	24	24	24.0001
Selection	AIC	12407.2	16.0003	16.0001	16.0004
Neutral	AIC	12671.2	8.00435	8.00369	8.00511
Selection x 2	AIC	12671.2	24	24	24.0001
Selection	AIC	12671.2	16.0002	16	16.0003
Neutral	AIC	12935.2	8.00227	8.00183	8.00282
Selection x 2	AIC	12935.2	24	24	24
Selection	AIC	12935.2	16.0001	16	16.0001

## Sheet: Fig. 5f
x
4847.7
4402.04
3892.69
4905.04
5247.18
5754.47
6029.53
5605.29
5394.94
4973.62
7593.84
5522.96
3718.48
7615.72
6847.32
5648.31
5752.9
5804.24
4513.39
4909.23
6625.36
6065.05
6660.71
4952.66
6023.49
4458.22
5427.2
6098.44
5671.31
6144.76
6335.64
4753.69
5280.63
5717.81
5027.08
6512.5
6024.77
7409.1
5870.64
5681.56
8099.28
4085.72
6602.09
6081.06
5857.71
6018.68
2400.21
3881.71
6754.45
5537.82
5166.5
5611.77
6437.72
5804.16
3813.07
4249.85
5623.02
4787.14
5770.93
4201.51
4088.96
5082.89
4734.5
6814.95
6019.94
5094.2
5477.86
5389.15
5223.44
4242.41
3739.77
4765.04
5833.27
4423.34
4913.39
6013.95
4616.88
8162.94
6031.33
4718.85
5270.09
3398.74
4915.48
5562.39
8601.38
4952.2
4241.19
5217.13
2641.28
6223.28
6690.97
5932.08
4978.26
5970.08
6610.49
6846.64
4863.5
5521.55
4140.25
3348.69
5349.57
5442.51
7888.93
6396.07
6534.21
6282.26
5124.05
5357.84
5479.53
4841.28
2935.3
6820.93
4587.54
6045.83
7207.25
6288.67
6122.52
6070.65
6694.96
6260.74
5365.43
5972.56
6824.25
6231.25
4907.71
4830.87
6816.8
8701.98
5536.41
5830.26
6038.07
3447.6
7044.67
7114.87
5679.17
5420.29
6715.59
3392.24
4286.02
4410.52
4584.6
5173.2
5043.34
4446.49
6673.09
6881.57
5992.59
5962.39
4845.22
6687.5
6595.35
6317.81
5634.54
6309.64
6869.22
2142.45
7726.86
6109.82
5919.77
5209.31
4424.54
5412.37
7405.06
4303.57
6266.96
6402.35
7683.15
5466.4
4945.01
7190.4
6889.91
6728.25
5184.94
4591.35
6261.33
4440.38
6966.99
6371.73
5299.69
4593.62
5357.48
5085.11
5116.54
7329.65
4647.42
7736.78
5471.75
7276.23
8765.69
5873.34
4940.22
3835.36
5471.87
5296.27
6411.12
6324.69
4069.69
3837.48
3197.96
5713.45
4338.77
4499.95
4945.6
3890.67
6769.67
4907.1
5078.84
5560.07
5093.75
4655.62
4503.74
5480.69
6022.5
6289.75
5527.36
4568.24
5397.91
5661.59
6287
3493.88
5990.85
4893.5
6678.44
5675.79
5040.11
5472.57
3386.55
5049.94
5062.31
4755.01
3951.72
5366.43
5979.56
5306.85
4288.41
5398.88
6160.86
6079.34
4365.04
5048.79
5351.21
3436.46
5018.44
6341.61
6915.65
5108.54
6393.78
4479.29
4613.6
6184.52
5663.75
3565.29
5433.57
4812.27
4691.86
4086.46
5578.77
5510.55
4725.58
5214.63
5689.99
6694.27
5865.37
3777.9
5626.57
5512.01
3225.32
5215.69
4709.28
4825.43
5293.95
6752.8
7125.58
5502.62
5943.53
4533.29
7496.85
5192.8
7217.44
7966.93
4654.07
5658.73
6789.17
4987.11
4359.9
6933.69
5403.4
5232.02
6572.08
4927.08
4590.58
5852.56
4568.67
3240.29
6459.71
4519.78
4680.45
5012.37
4787.39
3966.34
4782.13
4867.69
6120.93
4561.82
5813.82
4618.96
4766.42
3719.02
4434.01
4382.06
6555.59
4352.47
4656.1
4009.88
4177.97
5925.59
4378.12
5148.26
5490.11
5898.05
5025.45
6260.25
6447.65
8562.05
6071.71
5519.41
3393.94
7315.36
5898.33
4871.38
4478.15
4402.66
5815.04
3901.87
4566.43
4459.75
4953.39
5108.28
7148.11
5715.39
6276.72
6071.15
5572.21
6321.2
4294.08
4888.6
5997.1
6538.47
4985.34
5610.47
4858.11
4454.18
6052.89
5909.56
3300.65
4789.23
5654.05
2231.79
6484.99
5096.3
4677.1
5673.69
4695.48
5036.54
5790.67
5272.33
5905.03
6765.17
4691.52
4601.27
3367.88
4708.26
6469.63
4349.27
3914.15
4890.57
4768.29
5242.04
5903.74
4957.72
5856.44
6009.95
7845.26
4634.67
5058.27
4896.12
4979.58
6351.54
3784.94
5581.64
4423.45
5747.02
4617.09
6517.01
5807
6997.97
6794.23
6214.73
6542.04
4388.9
5721.69
4700.88
3232.38
4207.61
5701.51
6422.08
5217.84
5294.83
5271.98
3826.42
4623.43
5334.6
5422.14
4804.78
5210.72
6754.66
6419.75
6580.68
3824.91
5345.84
4165.14
3862.45
4936.8
4059.05
5124.92
5609.47
6961.9
4789.06
4152.27
8149.5
4983.04
6899.52
4259.39
5706.44
6946.66
4463.57
4111.56
5409.27
2912.07
6437.77
6227.83
6725.24
5261.19
5676.31
5587.53
6104.03
5442.85
7012.28
6507.01
4842.16
2545.29
5456.36
5752.47
4810.15
6723.25
5560.47
5167.39
3735.56
7045.9
7014.28
4421.29
5849.16
4073.04
5565.76
6378.59
4245.9
5706.42
4820.55
5088.89
5171.15
4974.43
5182.13
4928.47
6272.82
4879.1
3950.27
4895.63
5675.69
4655.11
5714.83
5182.35
5082.35
4905.99
4651.35
4288.42
5936.42
3973.29
7858.49
4751.24
6971.84
5911.22
5515.36
6124.78
7399.99
5314.63
5311.12
6737.74
6753.08
6956.78
7168.43
6138.9
5475.33
5491.93
6029.45
4839.74
5097
6001.11
4469.69
5865.25
6743.38
5915.17
5038.91
5390.58
5022.42
6481.73
5235.97
5442.21
5179.72
5027.34
3966.96
5135.42
3161.88
4971.18
4547.24
4628.05
7336.51
5310.34
6817.8
6788.81
7888.14
4757.29
6017.92
4969.4
7129.65
4666.36
4686.56
5653.04
4276.99
2793.9
6584.06
5419.32
4783.49
6636.25
4335.68
4672.33
4285.56
6733.43
4550.64
5132.7
6906.39
7059.49
3997.9
5910.71
7433.08
5332.82
4459.04
7297.38
7505.7
6848.84
5846.1
5133.91
4745.85
4147.27
4894.67
4526.42
5957.3
6436.37
6419.78
4233.31
3803.21
8024.22
3874.87
4209.28
4267.56
5053.05
3820.78
4677.61
6141.66
6427.28
6244.06
4928.9
7284.71
7672.86
6537.49
5099.53
5857.38
4921.61
6669.66
6606.24
6507.3
6407.99
4124.96
6612.49
7682.94
4813.96
4934.38
4537.6
4656.37
4571
4290.04
6685.5
4654.76
7262.52
4448.52
4424.44
8381.11
5063.64
6826.27
3342.68
5259.17
7220.84
6546.37
5587.6
5531.03
4571.97
4616.53
5031.05
4113.46
6019.55
5098.23
6304.65
4712.97
6228.13
4074.15
4950.5
6260.55
7325.54
3673.38
6935.34
6972.31
4547.36
5856.03
3671.56
4941.46
4946.52
3659.83
5208.72
4421.39
6448.41
3306.71
5308.79
6621.05
7423.83
7075.88
4289
6010.77
5920.73
5163.66
6234.37
6832.37
4639.21
5141.66
5203.99
2423.8
5883.86
5674.92
4904.01
3137.49
6118.66
6753.35
6381.32
5957.23
4604.22
5871.71
3384.19
5166.22
5807.73
4500.31
4289.23
5803.84
3329.49
6485.89
4578.88
5222.97
4098.31
4314.04
5046.04
5265.33
6267.6
4967.1
5759.44
5968.55
5215.92
6963.77
3892.43
5194.59
4327.26
5225.61
4253.03
5979.78
5257.88
5712.72
5205.13
6528.48
5671.68
4573.6
5241.33
5423.55
5422.29
5263.32
3286.87
6368.15
6262.14
4858.59
6223.99
5659.69
4648.31
5063.37
8163.06
5172.22
5006.57
6582.39
5113.83
7017.74
5769.71
6108.21
5672.74
3509.96
5205.25
4808.63
6435.04
3611.83
6149.14
3997.55
4510.73
4462.28
7005.7
4348.84
4832.29
5308.18
8437.22
7534.68
6466.12
7607.12
5470.59
5818.86
4483.13
7228.43
5542.26
4655.28
5292.15
5590.68
7064.97
5033.55
5895.56
4535.45
4930.04
4788.25
6955.97
5094.32
6264.1
5358.56
4692.06
6745.82
7212.01
3661.4
6568.04
4698.36
7907.02
4995.75
7295.93
6619.51
3589.9
6022.57
6209.07
7050.06
5804.64
5462.72
5083.18
3691.27
4566.04
6653.24
6290.15
8443.01
4405.93
4038.61
4502.82
3620.73
7134.13
4680.4
4168.31
4290.11
5700.85
7045.75
5224.01
7026.2
4698.91
6417.19
6065.73
6744.9
5186.48
3571.04
5930.29
5086.51
5168.1
6011.71
6238.39
6607.29
4638.66
6582.99
4647.28
5572.44
4990.76
5171.32
3424.58
4702.82
4485.67
4753.7
4799.47
5530.63
4782
8054.41
4220.29
5524.26
4907.88
6797.45
4873.11
4922.69
5910.18
5181.99
6567.54
6672.33
5578.92
7740.88
6843.03
4982.88
5299.48
4295.7
5687.44
8017.03
6010.87
5199.98
5693.23
4328.09
6342.53
5559.75
2412.22
5085.5
6089.53
4983.57
6781.29
5759.62
6926.7
6079.12
4955.81
4186.6
4875.94
4351.03
5799.28
6404.23
4207.34
5805.49
5383.86
4849.81
2515.4
5742.76
7825.67
5473.38
5677.7
7036.05
4400.18
5011.24
3362.63
5938.09
4513.8
5359.89
4885.01
5036.59
5336.63
6954.95
5188.3
3962
3166.42
5248.75
4272.45
2984.57
5515.57
6595.47
6189.15
6412.04
5073.58
4502.98
5451.72
5546.9
5977.81
4885.85
6276.55
5801.26
5786.11
5999.1
6155.03
4036.83
4450.53
6700.05
7142.1
3150.72
4256
6260.78
6425.28
5269.14
4983.65
5556.57
6253.32
4025.69
5542.85
7229.29
8428.43
6375.78
5971.27
6899.42
4855.71
5927.7
7196.4
5716.78
4625.68
6621.3
6238.35
6698.6
5315.28
5671.99
5856.3
8149.82
6538.9
6066.97
7213.66
5645.29
6418.84
7508.4
4884.76
5953.91
6130.74
7328.61
5248.53
5926.05
6522.54
6112.38
7017.93
5955.7
5074.88
4266.78
5406.56
5065.06
4220.58
5462.99
4203.4
6582.94
4896.76
6850.5
6201.71
5538.93
5120.47
5063
4985.46
5735.52
5828.81
4984.78
5386.09
4582.16
6414.62
5685.34
6275.12
4231.59
3423.93
5722.82
4783.67
5377.35
3878.23
5500.6
5215.63
5794.54
6041.59
6332.17
6935.42
7128.32
6694.98
7395.75
6660.55
3933.06
5554.03
5942.62
6001.77
5337.1
6332.86
3623.03
5032.07
7388.56
5353.7
7156.51
6790.98
7194.66
4013.74
4672.96
4148.61
5060.64
3776.4
4870.24
5453.97
4772.44
3920.12
5049.66
6004
4886.63
4859.58
5914.13
6970.45
5104.63
6085.73
6425.63
4322.3
4601.74
5156.44
3380.21
5226.85
5069.73
5126.4
4158.16
3678.1
4046.75
4267.11
6407.47
5518.35
6693
5467.29
6225.77
6382.64
5060.42
6146.55
4646.46
6436.99
5406.03
5823.49
3308.72
5822.65
4680.05
6877.78
6204.24
5963.74
6133.43
4374.86
6293.76
5449.79
4538.87
5739.97
6405.03
5082
6291.41
6237.54
6137.13
8138.09
3652.42
6041.98
8729.73
4849.07
5620.96
6132.85
4243.07
6266.04
3930.09
7674.58
7973.33
5249.22
4172.86
6784.18
5524.86
4021.9
5420.39
7623.82
5163.78
5472.49
5330.58
7002.36
6171.27
5919.64
4533.09
7078.02
4844.8
6797.72
5670.84
4827.56
5202.53
5648.28
6349.6
3193.6
4518.13
4755.08
4620.79
3779.52
4468.6
5337.63
5393.02
6952.38
3651.05
4148.96
3530.25
5667.91
5113.25
5153.05
4922.89
4506.3
5591.79
5464.77
6697.91
6099.16
6422.92
6983.26
5317.2
3841.35
5931.35
5491.47
5283.28
5357.41
6494.52
4638.88
6210.14
5550.22
6351.82
6281.24
4241.52
4844.69
3843.11
3997.54
5515.86
6323.14
5064.9
5922.3
5900.99
5474.85
5014.29
4365.5
5397.92
4710.82
5909.67
6222.95
4926.92
7292.45
5041.21
6731.23
6650.87
5061.22
6643.73
3965.66
4539.5
4731.62
4776.08
4237.9
6153.4
6913.65
4805.52
5090.08
6478.46
5765.87
5177.12
4306.21
3695.6
4813.92
5206.47
5429.88
2205.92
5297.4
6176.87
4704.01
7283.44
4163.62
7994.6
6613.9
4948.04
5241.98
4437.09
6728.93
4495.43
5959.5
5990.85
5167.64
6299.9
4097.45
4646.7
5412.34
5458.46
4309.48
5646.28
8066.99
3910.73
4967.11
5910.66
6410.55
4403.35
6734.6
4099.1
3233.15
5651.33
3541.86
5255.39
4602.73
3010.28
4260.19
5474
4227.83
5480.92
6147.88
6262.41
4911.42
4846.72
3857.74
5526.86
6991
5256.78
8927.86
5716.09
5743.76
3593.75
5154.92
6388.77
5188.07
7995.1
5244.27
4848.17
6501.12
5820.92
4238.5
3007.89
6911.02
7180.45
5201.42
6509.14
6145.6
5849.96
5932.75
4673.62
5683.35
2596.19
6049.47
4811.42
3731.19
6952.98
5306.66
5734.14
5264.3
4396.89
5963.9
4293.59
6071.85
6835.45
7429.95
5517.29
3629.84
4910.78
4749.76
4881.26
3000.74
4188.01
7376.24
3778.77
6599.38
5921.34
5387.92
6610.38
6103.25
5190.47
6288.69
3843.24
4701.21
5079.3
6065.57
4817.72
5641.03
7249.15
6733.51
3549.77
4935.16
4283.17
5382.02
5500.61
2523.57
5879.44
5312.3
4867.24
5198.11
3220.67
4315.03
5189.93
7826.48
5129.38
6141.11
5511.51
4715.31
5470.2
6082.09
5485.39
5086.7
6749.11
6739.52
5366.18
4990.8
5388.52
5999.71
3968.04
6068.28
4643.59
5496.14
5018.14
6838.52
6992.45
4621.56
6492.21
4878.27
6933.31
4698.89
6283.84
4344.92
4791.69
5128.22
5602.49
5111.16
6262.19
5414.25
5319.62
6953.18
5727.49
6456.07
5834.58
4018.41
6943.07
5199.5
2909.4
4606.64
5694.41
7247.86
2109.5
7319.85
5654.86
4753.24
5377.65
5014.77
4518.54
4993.79
6644.79
5218.82
5806.8
7380.15
6327.51
6665.68
6292.38
6438.69
5383.7
6250.1
6605.92
7345.63
4065.5
5949.55
5366.57
6066.85
5893.51
5473.65
5472.45
5921.28
7094.36
4787.49
5419.02
6586.8
3005.83
7264.19
5038.01
4278.39
3192.13
4653.88
7491.12
4206.06
5004.95
4674.71
4753.85
3547.29
4463.27
4173.91
4992.6
6567.78
4593.36
6856.02
4730.69
6796.51
4910.6
3784.07
6340.61
4479.85
4459.43
4884.82
5997.82
5347.12
6602.8
4210.66
6877.19
5401.18
7864.14
6718.92
7411.32
5090.92
6110.88
4828.67
5740.3
6548.83
7675.01
4563.67
4970.35
4529.99
5701.64
4408.17
5645.29
6082.03
4852.76
6030.52
6815.6
4785.49
5131.97
5328.5
5994.05
5742.27
6093.21
7807.93
4613.89
4132.44
8690.55
5405.98
5392.84
4036.67
5072.98
4695.32
4967.82
4662.63
7268.43
3851.7
4940.44
4334.41
5112.27
4210.63
6358.76
4382.74
4427.84
7177.97
5914.04
6175.25
6519.76
5595.98
7785.78
6250.55
6258.38
6046.41
4588.74
7426.7
5649.32
6200.59
5596.65
5016.16
4810.51
5162.29
6307.96
5927.8
3958.29
6458.75
5467
4101.3
4205.62
5526.62
6155.7
6128.07
5225.22
7745.09
5306.77
3972.27
4927.26
4464.56
5488.79
5730.2
5349.84
4265.06
4258.84
5948.9
6447.54
5325.88
6037.58
5461.23
5754.45
4563.56
5464.84
6098.36
6231.49
5802.68
7191.43
6455.09
8086.61
2587.67
5622.6
7461.8
4418.87
6403.34
4601.38
6390.89
6660.07
5567.49
5971.65
7482.4
6315.29
8307.57
5122.42
3999.52
7238.15
5158.55
7420.84
5655.59
5280.49
4533.62
5324.51
5290.08
5018.76
4693.7
5163.65
5368.06
6135.32
3737.98
4469.76
6223.71
5329.42
4403.3
5229.45
5866.01
6080.52
3778.3
6175.94
4557.19
6252.77
5190.22
4718.94
5231.48
3387.72
7304.28
5281.28
5229.81
5599.19
6006.72
6632.21
6085.51
5005.8
4854.69
3777.39
5097.85
5582.23
5476.72
6462
7515.22
6381.13
5337.84
5774.82
4936.89
4905.21
4336.97
4768.63
5458.64
5900.38
5563.41
4058.52
6308.72
8223.59
7785.56
4580.21
7068.11
4565.75
5963.01
5080.2
5527.84
5613.4
6620.47
6956.1
4468.37
5133.71
5893.22
4959.6
5659.79
4826.33
7042.32
5484.4
5686.84
4873.01
4674.25
4494.64
6752.23
5357.01
4813.81
5725.61
4896.77
5783.28
4169.13
5511.4
8356.64
6753.86
5140.12
6209.36
6487.77
4271.81
4611.59
6682.17
5218.18
4277.31
5857.28
5411.54
6045.59
6092.18
4283.76
4427.15
4672.48
3222.19
4803.98
5260.64
5996.58
6278.35
4426.48
5607.63
6470.08
4179.62
4215.68
4393.09
6120.05
4582.26
5035.98
7944.08
7263.17
5713.86
5617.76
5230.82
4803.28
4483.51
6459.18
4120.54
6060.36
4359.05
5729.87
5920.38
4079.62
6042.66
6268.98
6303.69
5627.24
6189.6
3030.11
5002.91
6770.66
4838.11
5427.95
5821.04
5989.03
5804.76
5971.28
5580.93
5093.56
4997.2
4272.13
4629.3
4219.52
5412.21
5435.4
5264.55
4944.09
3628.72
5411.84
5979.93
5256.06
4861.64
3699.58
3676.97
4513.18
4400.06
5151.84
5091.28
5059.18
6973.08
3873.18
4372.06
6191.25
4154.26
5852.45
4482.12
6679.74
7649.98
6133.75
5136.03
5626.28
5590.08
7200.65
6112.32
7151.08
5114.71
5705.55
6445.25
4637.88
7733.25
6745.76
4462.05
6362.12
5503.84
4726.62
4866.96
4661.99
5383.95
5733.88
5895.3
5026.44
7321.62
5016.57
5546.48
7480.15
6948.68
5785.68
6581.84
4987.84
3385.09
7171.66
5947.03
5805.01
3806.28
5455.99
6594.69
5955.41
6144.79
5754.3
5616.88
6316.75
4573.54
3525.8
7371.02
5870.82
4156.99
4901.36
5863
5142.85
6269.11
6483.66
5782.31
6140.09
5476.09
5268.43
3929.94
6871.05
3229.7
5599.77
6357.98
5247.34
8060.13
6464.36
4254.77
4771.78
4097.66
7099.58
5107.22
7280.05
6345.15
3800.94
6044.18
3762.81
4445.39
4842.7
4451.57
6300.8
6323.32
5334.02
7487.96
6062.16
5147.52
6355.99
4801.47
4697.38
4863.08
5868.9
7233.62
5920.65
6326.58
4622.81
5008.16
5807.9
6203.33
6744.72
6960.68
6325.33
6188.09
4718.22
3715
3832.64
5370.57
5495.14
6067.19
8001.49
5725.56
5659.21
6293.82
4232.81
6258.06
3466.45
4885.87
4315.15
6648.07
5751.99
4214.49
5953.15
6304.37
5678.44
5381.5
2486.34
6403.13
4944.09
6055.08
8194.89
6672.46
6907.04
4616.27
4432.8
5212.09
4664.62
4190.53
4276.12
7440.98
5356.51
7834.05
6951.18
7528.46
4736.53
4751.21
6020.36
5948.27
4883.64
5932.81
2872.06
5960.39
6042.64
5522.66
3513.97
6598.97
3366.85
5834.83
3946.49
4956.27
7976.87
5431.43
6768.49
7167.53
4846.28
6037.22
4473.44
4108.22
6059.07
5920.98
4274.93
6150.83
8970.91
5559.86
5356.25
5748.6
5355.46
3775.35
4088.9
5243.69
5339.27
4011.13
7427.28
4805.83
5603.65
6357.51
5600.69
7662.89
5726.48
7174.07
5983.18
6169
3913.7
4593.21
5882.79
6601.21
4845.34
5794.55
6566.09
4728.9
6985.87
4850.24
4620.02
5783.95
3072.99
4606.88
5260.71
6097.16
8192.96
5295.42
5342.4
6417.1
5751.73
6429.34
5858.01
5293.25
4919.12
5385.02
6309.83
5874.37
5139.5
4561.84
4362.29
4723.05
5261.49
5588.8
8360.14
7064.32
4528.86
4013.56
4953
4812.49
4410.99
5123.14
4142.47
5196.84
4996.04
5186.34
3976.51
6318.53
6878.22
5480.38
5183.17
7875.03
4577.46
5260.66
5065.94
4007.86
5110.65
5691.36
7925.63
6948.4
5321.26
5952.1
4552.42
5130.64
4575.55
5303.61
5257.17
5085.22
5505.17
7378.6
5324.69
5256.64
6551.75
4412.72
5961.93
5137.96
5646.53
6166.19
6749.04
6072.29
4651.73
6110.14
7335.85
3886.96
6066.81
4886.47
5086.66
4442.15
6203.64
5236.51
7628.83
6573.49
5110.63
4603.2
4579.32
4246.29
7543.11
6762.47
7567.33
4051.4
5196.92
6204.57
6168.61
5823.74
5054.82
6439.23
3982.86
5411.39
6661.91
6142.09
3605.28
7324.46
5235.89
5297.33
7857.24
6920.68
3785.35
5908.36
6050.82
4155.68
8316.33
7808.66
4209.35
4731.19
5148.6
7108.99
5933.59
3644.12
6815.74
5059.43
5576.49
[truncated: 8,001 more rows]

## Sheet: Fig. 5j
model	statistic	type	value
Neutral	k	bar	4
Selection	k	bar	6
Neutral	NLL	violin	13.176
Neutral	NLL	violin	13.3505
Neutral	NLL	violin	13.1229
Neutral	NLL	violin	13.2248
Neutral	NLL	violin	13.0999
Neutral	NLL	violin	13.086
Neutral	NLL	violin	13.2286
Neutral	NLL	violin	13.0557
Neutral	NLL	violin	13.152
Neutral	NLL	violin	13.1723
Neutral	NLL	violin	13.1525
Neutral	NLL	violin	13.0372
Neutral	NLL	violin	12.9917
Neutral	NLL	violin	13.23
Neutral	NLL	violin	13.1514
Neutral	NLL	violin	13.2208
Neutral	NLL	violin	13.1462
Neutral	NLL	violin	13.0944
Neutral	NLL	violin	13.0984
Neutral	NLL	violin	13.2205
Neutral	NLL	violin	13.2581
Neutral	NLL	violin	13.097
Neutral	NLL	violin	13.1809
Neutral	NLL	violin	13.2891
Neutral	NLL	violin	13.0864
Neutral	NLL	violin	13.2673
Neutral	NLL	violin	13.1063
Neutral	NLL	violin	13.2886
Neutral	NLL	violin	13.0913
Neutral	NLL	violin	13.1965
Neutral	NLL	violin	13.1978
Neutral	NLL	violin	13.2332
Neutral	NLL	violin	13.1888
Neutral	NLL	violin	13.0433
Neutral	NLL	violin	13.1798
Neutral	NLL	violin	13.0367
Neutral	NLL	violin	13.2195
Neutral	NLL	violin	13.0802
Neutral	NLL	violin	13.0962
Neutral	NLL	violin	13.1556
Neutral	NLL	violin	13.2632
Neutral	NLL	violin	13.2246
Neutral	NLL	violin	13.0722
Neutral	NLL	violin	13.1425
Neutral	NLL	violin	13.2083
Neutral	NLL	violin	13.1698
Neutral	NLL	violin	13.1676
Neutral	NLL	violin	13.1869
Neutral	NLL	violin	13.218
Neutral	NLL	violin	13.2017
Neutral	AIC	violin	34.3519
Neutral	AIC	violin	34.7011
Neutral	AIC	violin	34.2458
Neutral	AIC	violin	34.4496
Neutral	AIC	violin	34.1998
Neutral	AIC	violin	34.172
Neutral	AIC	violin	34.4571
Neutral	AIC	violin	34.1115
Neutral	AIC	violin	34.304
Neutral	AIC	violin	34.3447
Neutral	AIC	violin	34.3051
Neutral	AIC	violin	34.0743
Neutral	AIC	violin	33.9833
Neutral	AIC	violin	34.4599
Neutral	AIC	violin	34.3027
Neutral	AIC	violin	34.4416
Neutral	AIC	violin	34.2925
Neutral	AIC	violin	34.1887
Neutral	AIC	violin	34.1967
Neutral	AIC	violin	34.4411
Neutral	AIC	violin	34.5161
Neutral	AIC	violin	34.194
Neutral	AIC	violin	34.3618
Neutral	AIC	violin	34.5783
Neutral	AIC	violin	34.1729
Neutral	AIC	violin	34.5345
Neutral	AIC	violin	34.2125
Neutral	AIC	violin	34.5772
Neutral	AIC	violin	34.1825
Neutral	AIC	violin	34.393
Neutral	AIC	violin	34.3955
Neutral	AIC	violin	34.4664
Neutral	AIC	violin	34.3775
Neutral	AIC	violin	34.0866
Neutral	AIC	violin	34.3595
Neutral	AIC	violin	34.0735
Neutral	AIC	violin	34.439
Neutral	AIC	violin	34.1604
Neutral	AIC	violin	34.1924
Neutral	AIC	violin	34.3113
Neutral	AIC	violin	34.5265
Neutral	AIC	violin	34.4492
Neutral	AIC	violin	34.1444
Neutral	AIC	violin	34.285
Neutral	AIC	violin	34.4166
Neutral	AIC	violin	34.3395
Neutral	AIC	violin	34.3351
Neutral	AIC	violin	34.3739
Neutral	AIC	violin	34.436
Neutral	AIC	violin	34.4034
Neutral	Delta~AIC	violin	0
Neutral	Delta~AIC	violin	0
Neutral	Delta~AIC	violin	0
Neutral	Delta~AIC	violin	0
Neutral	Delta~AIC	violin	0
Neutral	Delta~AIC	violin	0
Neutral	Delta~AIC	violin	0
Neutral	Delta~AIC	violin	0
Neutral	Delta~AIC	violin	0
Neutral	Delta~AIC	violin	0
Neutral	Delta~AIC	violin	0
Neutral	Delta~AIC	violin	0
Neutral	Delta~AIC	violin	0
Neutral	Delta~AIC	violin	0
Neutral	Delta~AIC	violin	0
Neutral	Delta~AIC	violin	0
Neutral	Delta~AIC	violin	0
Neutral	Delta~AIC	violin	0
Neutral	Delta~AIC	violin	0
Neutral	Delta~AIC	violin	0
Neutral	Delta~AIC	violin	0
Neutral	Delta~AIC	violin	0
Neutral	Delta~AIC	violin	0
Neutral	Delta~AIC	violin	0
Neutral	Delta~AIC	violin	0
Neutral	Delta~AIC	violin	0
Neutral	Delta~AIC	violin	0
Neutral	Delta~AIC	violin	0
Neutral	Delta~AIC	violin	0
Neutral	Delta~AIC	violin	0
Neutral	Delta~AIC	violin	0
Neutral	Delta~AIC	violin	0
Neutral	Delta~AIC	violin	0
Neutral	Delta~AIC	violin	0
Neutral	Delta~AIC	violin	0
Neutral	Delta~AIC	violin	0
Neutral	Delta~AIC	violin	0
Neutral	Delta~AIC	violin	0
Neutral	Delta~AIC	violin	0
Neutral	Delta~AIC	violin	0
Neutral	Delta~AIC	violin	0
Neutral	Delta~AIC	violin	0
Neutral	Delta~AIC	violin	0
Neutral	Delta~AIC	violin	0
Neutral	Delta~AIC	violin	0
Neutral	Delta~AIC	violin	0
Neutral	Delta~AIC	violin	0
Neutral	Delta~AIC	violin	0
Neutral	Delta~AIC	violin	0
Neutral	Delta~AIC	violin	0
Selection	NLL	violin	12.2596
Selection	NLL	violin	12.3223
Selection	NLL	violin	12.3746
Selection	NLL	violin	12.4151
Selection	NLL	violin	12.4646
Selection	NLL	violin	12.2697
Selection	NLL	violin	12.2295
Selection	NLL	violin	12.314
Selection	NLL	violin	12.2643
Selection	NLL	violin	12.3117
Selection	NLL	violin	12.3075
Selection	NLL	violin	12.2917
Selection	NLL	violin	12.2246
Selection	NLL	violin	12.3751
Selection	NLL	violin	12.4538
Selection	NLL	violin	12.259
Selection	NLL	violin	12.2893
Selection	NLL	violin	12.2856
Selection	NLL	violin	12.3221
Selection	NLL	violin	12.2988
Selection	NLL	violin	12.3247
Selection	NLL	violin	12.2334
Selection	NLL	violin	12.2732
Selection	NLL	violin	12.2802
Selection	NLL	violin	12.4077
Selection	NLL	violin	12.3409
Selection	NLL	violin	12.3887
Selection	NLL	violin	12.2911
Selection	NLL	violin	12.2603
Selection	NLL	violin	12.3238
Selection	NLL	violin	12.2711
Selection	NLL	violin	12.3879
Selection	NLL	violin	12.3087
Selection	NLL	violin	12.361
Selection	NLL	violin	12.3645
Selection	NLL	violin	12.3878
Selection	NLL	violin	12.3202
Selection	NLL	violin	12.3603
Selection	NLL	violin	12.412
Selection	NLL	violin	12.3573
Selection	NLL	violin	12.3388
Selection	NLL	violin	12.2649
Selection	NLL	violin	12.3468
Selection	NLL	violin	12.3638
Selection	NLL	violin	12.3292
Selection	NLL	violin	12.3506
Selection	NLL	violin	12.3456
Selection	NLL	violin	12.2011
Selection	NLL	violin	12.1651
Selection	NLL	violin	12.3017
Selection	AIC	violin	40.5192
Selection	AIC	violin	40.6447
Selection	AIC	violin	40.7493
Selection	AIC	violin	40.8301
Selection	AIC	violin	40.9292
Selection	AIC	violin	40.5394
Selection	AIC	violin	40.4589
Selection	AIC	violin	40.628
Selection	AIC	violin	40.5286
Selection	AIC	violin	40.6234
Selection	AIC	violin	40.6149
Selection	AIC	violin	40.5834
Selection	AIC	violin	40.4492
Selection	AIC	violin	40.7503
Selection	AIC	violin	40.9077
Selection	AIC	violin	40.518
Selection	AIC	violin	40.5785
Selection	AIC	violin	40.5711
Selection	AIC	violin	40.6442
Selection	AIC	violin	40.5976
Selection	AIC	violin	40.6495
Selection	AIC	violin	40.4669
Selection	AIC	violin	40.5464
Selection	AIC	violin	40.5605
Selection	AIC	violin	40.8154
Selection	AIC	violin	40.6818
Selection	AIC	violin	40.7775
Selection	AIC	violin	40.5822
Selection	AIC	violin	40.5205
Selection	AIC	violin	40.6475
Selection	AIC	violin	40.5422
Selection	AIC	violin	40.7758
Selection	AIC	violin	40.6174
Selection	AIC	violin	40.722
Selection	AIC	violin	40.7291
Selection	AIC	violin	40.7757
Selection	AIC	violin	40.6404
Selection	AIC	violin	40.7206
Selection	AIC	violin	40.8241
Selection	AIC	violin	40.7147
Selection	AIC	violin	40.6777
Selection	AIC	violin	40.5298
Selection	AIC	violin	40.6935
Selection	AIC	violin	40.7277
Selection	AIC	violin	40.6585
Selection	AIC	violin	40.7011
Selection	AIC	violin	40.6912
Selection	AIC	violin	40.4022
Selection	AIC	violin	40.3302
Selection	AIC	violin	40.6034
Selection	Delta~AIC	violin	6.16728
Selection	Delta~AIC	violin	5.94359
Selection	Delta~AIC	violin	6.50349
Selection	Delta~AIC	violin	6.38055
Selection	Delta~AIC	violin	6.72943
Selection	Delta~AIC	violin	6.36742
Selection	Delta~AIC	violin	6.0018
Selection	Delta~AIC	violin	6.51654
Selection	Delta~AIC	violin	6.22455
Selection	Delta~AIC	violin	6.27876
Selection	Delta~AIC	violin	6.30982
Selection	Delta~AIC	violin	6.50908
Selection	Delta~AIC	violin	6.46584
Selection	Delta~AIC	violin	6.29031
Selection	Delta~AIC	violin	6.60493
Selection	Delta~AIC	violin	6.07633
Selection	Delta~AIC	violin	6.28605
Selection	Delta~AIC	violin	6.38235
Selection	Delta~AIC	violin	6.44744
Selection	Delta~AIC	violin	6.15647
Selection	Delta~AIC	violin	6.13334
Selection	Delta~AIC	violin	6.27283
Selection	Delta~AIC	violin	6.18458
Selection	Delta~AIC	violin	5.98217
Selection	Delta~AIC	violin	6.64247
Selection	Delta~AIC	violin	6.14729
Selection	Delta~AIC	violin	6.56494
Selection	Delta~AIC	violin	6.00497
Selection	Delta~AIC	violin	6.33802
Selection	Delta~AIC	violin	6.25453
Selection	Delta~AIC	violin	6.14665
Selection	Delta~AIC	violin	6.30946
Selection	Delta~AIC	violin	6.23991
Selection	Delta~AIC	violin	6.63538
Selection	Delta~AIC	violin	6.36957
Selection	Delta~AIC	violin	6.70218
Selection	Delta~AIC	violin	6.20137
Selection	Delta~AIC	violin	6.56021
Selection	Delta~AIC	violin	6.63168
Selection	Delta~AIC	violin	6.4034
Selection	Delta~AIC	violin	6.1512
Selection	Delta~AIC	violin	6.08052
Selection	Delta~AIC	violin	6.54916
Selection	Delta~AIC	violin	6.44269
Selection	Delta~AIC	violin	6.24185
Selection	Delta~AIC	violin	6.36162
Selection	Delta~AIC	violin	6.35606
Selection	Delta~AIC	violin	6.02837
Selection	Delta~AIC	violin	5.89419
Selection	Delta~AIC	violin	6.19999

## Sheet: Fig. 5k
model	variable	eps	mean	low	high
Neutral	AIC	0	70.7994	69.3236	72.5269
Selection	AIC	0	72.5975	68.0513	79.5203
Neutral	AIC	185.081	68.4457	67.2416	70.5168
Selection	AIC	185.081	71.0271	66.5986	77.6427
Neutral	AIC	370.162	66.3891	65.0342	67.655
Selection	AIC	370.162	69.4449	65.6159	75.2212
Neutral	AIC	555.244	64.5624	63.3523	65.9538
Selection	AIC	555.244	67.7989	64.3871	73.2259
Neutral	AIC	740.325	62.7603	61.7138	64.1718
Selection	AIC	740.325	67.4184	62.8534	71.25
Neutral	AIC	925.406	60.6471	59.6455	61.899
Selection	AIC	925.406	64.8146	61.6904	68.9411
Neutral	AIC	1110.49	58.7085	57.9706	59.7176
Selection	AIC	1110.49	63.1533	59.6538	66.8186
Neutral	AIC	1295.57	56.7981	55.7551	57.6289
Selection	AIC	1295.57	61.7987	58.882	64.9203
Neutral	AIC	1480.65	54.9522	54.1154	55.9103
Selection	AIC	1480.65	60.053	57.582	62.6915
Neutral	AIC	1665.73	53.1899	52.3456	54.062
Selection	AIC	1665.73	58.8718	56.4034	60.962
Neutral	AIC	1850.81	51.3381	50.6429	52.2514
Selection	AIC	1850.81	57.3449	55.6487	59.1106
Neutral	AIC	2035.89	49.5981	48.6454	50.5231
Selection	AIC	2035.89	55.4597	53.0851	57.0664
Neutral	AIC	2220.97	47.8352	47.333	48.523
Selection	AIC	2220.97	53.7187	52.4563	55.1926
Neutral	AIC	2406.06	46.1433	45.3449	46.8164
Selection	AIC	2406.06	52.1521	51.0903	53.1361
Neutral	AIC	2591.14	44.3962	43.8021	45.2079
Selection	AIC	2591.14	50.5167	49.511	51.2774
Neutral	AIC	2776.22	42.7809	42.1443	43.4353
Selection	AIC	2776.22	48.8395	48.2465	49.3822
Neutral	AIC	2961.3	40.9886	40.4152	41.6095
Selection	AIC	2961.3	47.1433	46.5978	47.5081
Neutral	AIC	3146.38	39.3481	38.8997	39.7853
Selection	AIC	3146.38	45.4468	45.0701	45.7919
Neutral	AIC	3331.46	37.5147	37.1311	37.8314
Selection	AIC	3331.46	43.5957	43.3558	43.8432
Neutral	AIC	3516.54	35.596	35.2333	35.8665
Selection	AIC	3516.54	41.8886	41.6119	42.1978
Neutral	AIC	3701.62	33.7	33.4474	33.9155
Selection	AIC	3701.62	40.0709	39.8646	40.2604
Neutral	AIC	3886.71	31.6695	31.4906	31.8707
Selection	AIC	3886.71	38.3197	38.1453	38.483
Neutral	AIC	4071.79	29.6483	29.5441	29.7353
Selection	AIC	4071.79	36.5512	36.4482	36.6604
Neutral	AIC	4256.87	27.6417	27.5699	27.7314
Selection	AIC	4256.87	34.875	34.7576	35.027
Neutral	AIC	4441.95	25.6767	25.6009	25.7546
Selection	AIC	4441.95	33.2149	33.0924	33.3263
Neutral	AIC	4627.03	23.7952	23.7139	23.8675
Selection	AIC	4627.03	31.5838	31.4837	31.6834
Neutral	AIC	4812.11	22.0018	21.9337	22.0554
Selection	AIC	4812.11	30.0082	29.9158	30.1095
Neutral	AIC	4997.19	20.3113	20.2611	20.373
Selection	AIC	4997.19	28.5123	28.4445	28.5943
Neutral	AIC	5182.27	18.7216	18.6618	18.765
Selection	AIC	5182.27	27.0742	27.0078	27.1654
Neutral	AIC	5367.35	17.2465	17.2011	17.281
Selection	AIC	5367.35	25.7287	25.6528	25.7908
Neutral	AIC	5552.44	15.8887	15.8489	15.9244
Selection	AIC	5552.44	24.4577	24.3991	24.5182
Neutral	AIC	5737.52	14.6524	14.6185	14.6892
Selection	AIC	5737.52	23.2869	23.2314	23.363
Neutral	AIC	5922.6	13.5382	13.5037	13.5681
Selection	AIC	5922.6	22.2256	22.1747	22.2886
Neutral	AIC	6107.68	12.5399	12.5143	12.5687
Selection	AIC	6107.68	21.2442	21.197	21.2926
Neutral	AIC	6292.76	11.6649	11.6464	11.6853
Selection	AIC	6292.76	20.3967	20.3342	20.4469
Neutral	AIC	6477.84	10.9074	10.8897	10.9272
Selection	AIC	6477.84	19.6387	19.5996	19.6781
Neutral	AIC	6662.92	10.2607	10.2423	10.2763
Selection	AIC	6662.92	18.9905	18.9405	19.0272
Neutral	AIC	6848	9.71926	9.7025	9.73573
Selection	AIC	6848	18.4364	18.3987	18.4807
Neutral	AIC	7033.09	9.27978	9.26447	9.29561
Selection	AIC	7033.09	17.9762	17.947	18.0134
Neutral	AIC	7218.17	8.93147	8.91901	8.95257
Selection	AIC	7218.17	17.5915	17.5488	17.6377
Neutral	AIC	7403.25	8.65944	8.64766	8.66975
Selection	AIC	7403.25	17.2822	17.2506	17.317
Neutral	AIC	7588.33	8.4558	8.44146	8.4682
Selection	AIC	7588.33	17.033	17.0045	17.0639
Neutral	AIC	7773.41	8.31052	8.29979	8.32474
Selection	AIC	7773.41	16.8254	16.7972	16.8538
Neutral	AIC	7958.49	8.21151	8.20273	8.21996
Selection	AIC	7958.49	16.6584	16.6277	16.6829
Neutral	AIC	8143.57	8.14369	8.1326	8.15565
Selection	AIC	8143.57	16.5231	16.4999	16.5578
Neutral	AIC	8328.65	8.10111	8.08961	8.11261
Selection	AIC	8328.65	16.414	16.3908	16.4322
Neutral	AIC	8513.74	8.07159	8.06103	8.08345
Selection	AIC	8513.74	16.3221	16.3031	16.3411
Neutral	AIC	8698.82	8.05568	8.04706	8.06383
Selection	AIC	8698.82	16.2454	16.2318	16.2616
Neutral	AIC	8883.9	8.04477	8.03728	8.0531
Selection	AIC	8883.9	16.1813	16.1705	16.1928
Neutral	AIC	9068.98	8.03833	8.02893	8.05019
Selection	AIC	9068.98	16.1312	16.1227	16.1403

## Sheet: Fig. 5l
x
5152.15
6572.57
6645.84
5871.9
4284.49
6086.87
6236.8
5856.69
5454.16
5688.72
6917.46
6303.64
5391.72
5434.75
5953.95
4113.56
4761.36
5967.6
6515.32
6379.93
5429.92
6685.35
4484.41
5824.29
6038.31
9275.35
5237.86
5177.48
6909.24
4047.52
5382.68
7387.73
5163.68
5366.93
5560.79
5868.85
6079.17
5219.54
6228.26
6553.21
5046.8
7372.39
6007.84
6944.83
8958.07
6051.71
5988.84
4687.84
4909.64
6566.58
6868.05
6610.3
6422.13
5376.97
5617.36
5243.18
6031.65
5732.28
7622.32
8192.83
6016.45
5698.14
4223.28
4310.97
5627.88
6869.28
4905.52
5555.95
4421.64
6392.33
5943.87
6298.84
5577.19
6838.56
4566.83
4535.17
5203.87
4596.66
6034.23
7212.59
5696.35
5231.86
5100.41
5609.49
4863.11
8703.75
7001.04
6368.9
5814.46
5566
5016.21
8105.21
5362.42
7171.18
8388.67
4395.65
5200.84
4695.37
5624.5
5753.26
5217.74
7066.63
5921.75
4425.29
6144.61
5763.6
4471.83
4510.06
5813.53
6630.56
5868.9
5218.32
5403.46
5632.82
4297.63
5485.78
7886.69
5915.77
6729.95
5305.36
5816.4
6797.97
7312.59
5615.89
7242.38
6360.81
5776.06
4558.71
8177.24
5337.75
6058.31
6360.72
6134.02
6661.57
5260.97
5646.06
5298.17
5727.54
6901.57
4917.84
8274.47
5675.46
5190.18
5963.22
6268.12
7465.14
6729.14
6654.15
6589.94
5249.26
4978.01
6331.12
6207.02
6086.37
6500.61
6198.29
7231.07
5268.64
7541.19
5635.44
7676.69
5625.91
4932.65
6645.28
4351.63
5650.6
5914.59
6839.84
6121.52
6074.2
4835.85
6926.49
4676.26
4673.53
7503.87
7048.1
5840.1
6819.16
6366.53
5970.54
6850.92
4600.24
5050.3
6138.01
5613.34
4958.38
6350.73
4948.83
6610.08
6735.26
4873.72
5664.35
4270.05
6786.06
8105.23
6449.39
5603.4
7578.82
7912.85
5060.86
7494.44
5028.45
5750.05
6066.81
5179.28
3514.4
5605.38
6964.22
6141.34
6864.27
5748.93
5347.34
6356.73
7169.55
6097.23
6005.81
6959.78
6000.43
5489.22
6709.74
5590.78
7245.7
5791.62
6659.1
4963.58
9872.58
5754.8
6194.14
5729.33
6811.68
5722.02
5495.14
4838.06
5721.77
5187.21
7012.26
5891.63
5452.93
6554.26
7995.52
5924.66
6426.63
7423.81
8398.03
6218.81
7428.63
6264.73
5401.08
5300.9
6203.32
6265.99
5647.67
6442.4
6328.94
8182.33
6637.48
7162.52
5870.52
5006.57
8793.75
7397.71
6398.02
7672.99
5899.16
5238.99
6466.98
4796.51
5787.37
5575.19
5909.86
5664.23
7248.9
6379.81
4172.62
4919.93
5734.56
5053.03
5224.37
6801.71
6601.01
7006.59
6302.56
5926.2
4505.3
5380.62
5501.74
5793.74
5958.06
8089.35
4982.73
9001.83
7600.96
7630.57
7075.87
5839.79
4779.26
7125.91
6238.33
5642.11
5099.43
4410.38
4470.39
5474.25
7348.59
5867.21
4615.55
7914.18
5141.3
5412.79
5228.68
5227.01
5448.72
6432.2
4758.13
6956.23
7380.35
5364.86
6263.47
3845.25
4407.1
6516.43
6948.22
5896.94
6298.58
6111.87
6177.04
5592.08
6193.04
4568.79
5660.4
8654.9
5227.06
7185.04
5708.59
5069.87
5757.5
4962.89
5636.8
6689.11
5895.48
6449.46
5798.2
7213.29
6591
5606.8
7682.3
5422.97
5718.37
5815.51
4317.21
6218.37
4290.2
8426.22
5313.2
7293.64
5183.42
5651.93
4839.81
7196.88
6845.86
4997.69
6935.27
7128.94
5917.58
5213.97
5586.69
5944.63
5185.8
7564.59
6155.78
5315.16
6312.05
7158.2
6759.32
4598.22
5774.17
7506.45
5656.52
5682.7
6795.6
5192.06
5956.18
3332.65
5025.96
4434.71
5538.33
5961.66
7983.92
5022.48
4736.6
6712.89
7901.89
6322.39
6329.45
3707.21
4803.2
6662.24
6098.39
7915.42
6225.96
6860.66
4837.81
6104.8
7083.77
6981.74
8404.03
5303.78
5002.97
5762.68
5608.97
7611.05
8050.89
5688.02
7020.06
4329.51
6411.96
7032.61
6808.01
5255.22
5683.38
7203.9
5542.54
6726.57
6063.26
8607.12
4490.81
5677.92
5058.39
7426.1
4664.99
5395.17
7031.51
5951.43
7926.27
6182.49
5090.63
6210.97
4845.3
5289.29
6038.21
4746.91
6005.41
6228.3
5907.35
5184.11
5995.74
4601.13
8275.93
5987.07
5992.71
4656.23
7306.92
6338.95
5917.57
4788.28
5029.48
5004.25
6097.78
6131.99
6220.92
5589.44
5376.04
6469.3
6160.6
5030.33
4790.35
5582.53
6324.96
6243.09
5973.54
6258.1
6977.99
5965.76
5431.96
5910.45
5532.1
5792.15
6374.37
6413.65
6522.28
4304.25
5689.82
6378.27
4756.81
6415.91
6485.57
7520.78
4991.56
6605.29
8354.25
4696.22
7261.44
6623.71
8165.73
7615.86
5332.57
7256.98
6941.77
8550.22
7012.37
5476.21
5503.47
7327.02
5931.47
6219.88
4760.32
4979.52
6367.99
4998.64
6421.3
7051.43
7099.59
6462.72
4201.21
6085.17
6537.8
5536.6
5656.23
7147.11
8084.19
6435.96
5693.41
5131.87
6033.01
5944.66
5926.24
5848.96
5188.99
6759.55
5474.32
6624.01
5575.75
3810.95
5341.7
6965.56
6521.78
6075.47
7065.82
5378.21
4975.77
5424.01
8334.42
6975.7
7927.17
5268.45
6595.81
6415.1
5718.64
5604.13
5374.39
5367.78
6874.21
6779.35
7849.27
5695.03
5147.61
7543.39
5283.3
7127.44
5565.15
7319.03
5771.68
6672.15
5126.43
7809.27
5649.8
6038.34
5740.01
7234.69
5045.78
5345.12
5663.34
5836.24
8717.36
5376.86
5843.77
5902.84
6800.25
5459.49
6798.84
7310.08
5292.08
7121.3
5627.13
5625.83
4897.12
5319.1
6007.84
5845.35
5858.45
5765.89
4922.78
6689.34
5396.04
4906.62
6189.27
4699.61
5683.86
6810.04
6322.85
6250.62
6621.04
6656.59
5157.46
4746.56
4865.41
5677.3
5764.4
6980
6429.74
5941.98
5416.97
5604.13
6068.21
6732.91
6894.15
6542.24
5820.58
6663.43
5230.74
7575.63
6863.77
7538.97
7973.86
6194.52
5686.84
5776.54
9229.13
5730.65
6870.04
5231.38
6956.69
5947.06
5011.66
6889.83
5470.29
6405.53
4891.07
6810.88
8397.27
6355.9
6012.38
5444.14
6934.66
6950.27
6273.59
5793.34
6682.45
6731.73
6378.88
5193.1
9224.73
7565.8
5963.1
4845.66
6004.35
6278.2
6303.72
4088.78
6227.66
6353
5195.35
5799.32
6798.53
6068.97
6349.5
7164.44
6212.22
5840.2
5786.89
6564.74
7358.87
6974.41
6320.54
5524.36
5241.43
6316.66
5114.41
5672.87
5988.95
5953.02
6765.63
5570.89
4885.72
6638.01
6662.54
6003.4
8615.28
4355.53
6532.18
7408.9
6300.76
5955.03
6318.07
4940.84
7328.83
5380.77
6076.07
4721.3
4286.95
6794.96
7932.3
6150.41
5006.34
5704.3
6135.41
6366.96
5898.34
4602.68
7283.21
5997.58
6427.64
5496.71
6469.36
7596.66
6742.93
7308.24
5694.54
6288.82
6222.73
5914.51
5657.74
6137.78
6859.96
7342.69
6157.59
5311.31
4998.62
6103.08
5836.66
5836.36
7176.34
6177.88
7128.61
5484.35
4779.04
7320.2
6366.83
7070
6799.94
7737.39
6371.76
5908.37
5829.41
4600.92
6793.64
6485.1
5827.8
5198.62
5152.41
5981.32
7764.62
6082.81
5400.99
6129.18
5519.62
4949.81
5259.84
6850.93
4814.8
6505.26
4944.89
7072.74
6608.74
7099.89
5119.83
5744.5
4978.77
6007.18
5695.66
4655.73
5927.34
4968.26
6611.34
5386.11
5919.78
7066.4
7173.48
6551.53
4186.21
4202.69
5673.16
4993.05
5740.57
5893.48
5409.97
4181.92
6073.9
5680.99
6007.92
6503.2
5022.05
6633.35
4937.9
6432.15
6207.59
5741.35
5433.47
5413.2
6327.72
4745.67
4581.14
5067.59
4894.7
6108.62
6633.43
4605.78
6066.76
7066.19
6351.8
4499.96
6198.62
7101.01
6236.59
5710.82
5759.15
4859.24
5658.16
5178.11
6844.57
7244.6
6197.67
6424.01
5731.02
4320.34
5784.83
4608.14
6635.59
6815.22
4996.08
5590.06
7914.28
6644.83
4586.59
6697.54
5876.66
5820.05
6669.6
5411.71
5515.6
5122.56
5012.35
5844.18
4365.85
7239.91
5536.87
4934.72
6041.67
6790.96
4704.21
4557.52
8286.57
6172.49
5581.81
8033.93
5336.42
5045.4
4963.57
7246.14
8854.22
7030.25
5577.39
4713.86
5410.1
7818.5
5960.96
6208.73
7029.28
5475.56
7191.58
4810.01
5462.46
6275.45
5368.22
5344.7
5285.02
6530.79
5690.09
5680.74
5570.02
4299.83
5191.41
5352.62
6956.23
5198.46
6480.86
5128.65
6023.25
7103.76
5515.12
5029.91
6698.12
6657.4
5266.28
5985.82
5421.69
5549.72
6941.76
6893.65
6507.71
5607.74
5694.88
6381.48
4037.24
4658.18
6444.52
4673.67
6345.82
5518.88
7230.57
5766.52
7057.95
6851.21
7519.72
6236.46
6156.43
5345.9
7481.72
5610.4
4055.28
7750.4
6560.18
7229.68
5979.44
5025.54
6273.81
5770.03
5961.58
7208.67
4862.79
8609.01
8357.08
4604.28
5952.87
5727.91
5138.54
5298.47
5948.78
5528.97
4670.75
6485.4
5786
5252.79
5030.28
8238.38
5692.19
7242.37
5592.42
5370.95
7864.84
7830.91
4291.47
5530.87
6515.96
4762.26
6481.32
6199.07
4872.72
5333.22
6201.89
5313.19
6215.46
6323.84
8493.29
8930.42
6944.03
5295.78
5723.46
6329.59
7269.23
4592.61
5293.25
5826.19
8941.29
5580.46
7895.54
5920.48
5995.31
7749.06
5367.93
6264.03
6765.71
7509.79
5259.09
4411.92
5551.34
6632.52
5813.21
4833.81
6956.83
6210.99
6847.68
4682.99
5618.49
7062.4
5539.11
5587.55
6884.06
6822.84
5056.2
5287.09
6317.82
5835.59
6352.35
6483.19
6037.48
4998.8
5918.95
5573.89
7671.83
8648.64
6410.87
6219.26
7119.56
5350.51
6025.56
5797.57
7671.9
6600.56
5521.61
6960.99
5591.34
4276.3
8125.45
4941.27
6103.2
5534.44
8554.12
6206.24
4853.22
5967.38
8655.09
6838.4
5226.29
4735.93
5476.4
5509.95
6344.57
5549.97
6000.31
8299
7419.33
5858.31
5934.33
5920.49
5792.23
4946.8
5051.57
4901.81
9542.59
5293.64
4968.08
4812.18
6485.05
4262.09
8338.87
5064.09
7681.55
7002.3
4558.14
6046.81
5108.65
6661.55
6693.1
5318.32
5727.83
8997.38
6198.67
7602.44
7089.48
5548.05
6199.39
7342.56
6436.17
5685.23
6135.24
5781.1
7934.6
6132.54
5461.42
6849.39
4974.44
6716.85
7299.28
5285.79
5276.47
5243.56
7498.03
5055.82
5351.15
5885
5178.73
5791.17
4977.67
5082.62
6084.16
6221.81
6786.39
7645.64
6128.91
5714.03
5687.24
5747.34
4830.34
5017.8
4884.3
5963.7
8539
4789.13
5128.19
7212.08
5007.87
6264.95
9118.29
5278.77
5526.31
4895.66
5156.11
4419.68
6008.15
5330.81
8926
6072.99
6823.78
8926.85
5533.05
9194.87
4532.24
7992.66
7807.2
4915.08
6569.82
6067.62
6108.84
5830.6
6797.38
5853.41
5597.83
4801.47
7104.83
6350.14
5187.66
5150.29
7290.99
5509.73
5252.24
6514.01
5797.26
6549.65
6114.24
6116.83
7906.66
6768.23
5876.13
6685.26
5962.2
5066.06
5660.22
6565.73
7055.07
4889.03
6249.74
8287.97
6881.05
7144.25
4482.75
5002.61
6999.12
6016.39
5741.31
6773.94
4927.36
7569.92
7054.67
6112.28
5516.98
5596.32
6397.46
7264.38
5454.26
6601.55
7458.22
5716.22
4944.82
6568.86
6259.61
4630.34
5628.37
5065.94
4798.01
5653.99
5160.62
6650.13
7571.91
4649.48
5439.07
6580.73
4214.83
4520.13
6163.94
4029
7067.12
4964.35
4926.21
5059.19
5242.35
5642.05
5384.46
9048.51
6678.86
5928.35
6387.39
6575.79
4516.75
5694.31
4480.47
7731.83
6993.18
6630.37
5580.07
7362.34
6478.52
5801.15
6234.08
6658.71
6456.26
5703.57
6403.13
5333.4
5744.05
5161.11
4812.23
5835.23
5820.53
5696.08
3906.23
5354.17
4970.81
6834.16
5767.64
7062.23
5404.95
5431.15
7964.3
6048.51
5957.76
4700.8
6963.36
6330.21
4737.83
5666.3
5445.51
7587.95
7282.33
5075.4
6711.29
4783.62
7909.61
5378.98
6855.3
5583.76
4915.44
5139.6
5211.89
7183.09
6703.31
6654.61
5404.09
6125.49
5171.16
6799.49
5820.26
6880.62
6296.03
4763.93
5456.44
4784.34
7145.05
6385.12
5897.02
5987.21
6112.08
6986.61
6237.28
8068.05
5984.54
5679.59
5585.3
5191.55
5152.3
4825.91
5724.63
5077.87
5861.87
5274.72
5539.54
5858.64
7462.87
6234.15
6617.51
7939.4
5473.79
6552.04
5304.98
5699.61
5568.15
6040.12
6764.16
9324.08
6800.99
6141.2
5756.42
6576.69
7397.35
5940.58
6258.32
5876.82
8418.99
6244.66
4862.04
5321.17
6662.34
7071.28
5672.35
7394.83
7315.51
6837.19
5273.18
6348.15
6743.39
5224.06
5942.67
5347.52
4425.98
4966.95
5366.98
6167.79
5860.67
6550.8
6955.92
6346.73
5510.69
5456.9
5894.28
6709.14
6022.54
5873.41
5185.46
4803.35
8437.19
6351.25
5665.68
6054.1
4734.62
7694.76
6270.27
8437.6
5594.69
7736.19
4850.28
6957.02
6263.31
6261.01
7198.49
4567.8
7556.76
6137.96
7050.48
6695.45
6003.67
6930.35
6649.81
5147.46
6645.95
5203.02
6420.53
5646.69
6777.83
6394.88
5113.22
9056.91
6720.65
6535.33
7693.86
6736.92
6646.03
5402.4
6095.49
5795.73
7901.07
5008.77
5565.66
5548.72
6720.64
7535.5
5976.28
6009.28
5448.09
5528.17
4809.76
6292.05
4190.19
5929.23
6476.63
5875.54
6175.14
6932.41
5498.93
6879.1
6522.27
5392.1
6349.39
5807.62
4745
5264.83
6817.97
6941.65
4697.56
6920.39
5219.97
7046.2
5625.75
5583.38
5192.41
5084.68
5622.91
6687.36
5271.23
8175.89
4721.52
6867.83
5533.13
6946.81
5991.09
8060.02
7060.49
6611.38
6031.11
6582.65
6023.99
6977.65
6824.31
5652.73
4062.61
5950.38
5451.76
5302.65
8554.72
6175.34
6033.91
5669.92
5425.15
5318.31
6566.58
5875.95
6447.55
5148.82
5911.75
5911.31
7599.48
8596.42
5529.81
5431.4
5695.2
6133.44
5067.18
6055.49
6007.25
5480.78
6957.17
5606.41
5663.78
7161.48
6731.14
6148.4
6669.39
5433.53
5578.94
8002.04
4616.39
6190.36
6567.6
4985.05
6095.44
6018.22
4727.72
4536.43
5952.41
6487.22
5681.95
4004.99
5500.84
4954.1
8753.27
5288.34
5500.03
5331.32
4087.94
6596.42
6952.5
5135.96
4451.85
5200.9
4408.62
6654.88
6182.88
5394.62
6033.26
6499.21
4947
6085.75
7411.02
4864.34
6236.59
5455.2
5636.77
5405.5
5260.74
7314.9
5171.81
4267.38
5371.84
6577.02
5254.87
7344.86
4794.39
5229.32
7307.85
6315.6
5998.11
6032.92
5895.83
5182.02
6857.53
4976.44
5289.48
6242.55
6046.42
6009.24
5888.49
6481.33
6821.82
4542.31
5617.1
5632.58
7660.78
6604.88
5514.45
7010.86
6416.62
6500.76
4832.41
6052.65
6289.66
6850.92
5693.84
7079.7
7909.65
5756.53
5777.11
6270.84
7904.49
6079
6182.63
5936.67
5729.79
6385.95
4470.93
7057.97
6825.79
7250.39
5125.27
7273.78
7769.07
6232.04
5937.48
5091.4
5652.98
6551.46
5219.91
5787.29
6413.87
6952.45
4680.67
5392.68
6556.15
5413.56
6248.43
7477.18
5604.9
7672.07
5345.21
6473.88
5507.34
5887.99
7329.17
5904.46
6492.72
6635.57
6591.73
5998.5
4905.43
4538.1
6673.39
6010.13
5710.6
5415.62
7423.13
5739.19
6360.88
5755.09
5526
9005.45
5447.36
6610.57
5543.71
5948.69
5850.16
4669.33
4634.94
6432.39
6148.65
5284.01
4450.79
5193.43
5744
5014.33
5089.75
5105.67
6000.01
5928.18
5199.44
5422.32
6383.15
6468.58
5949.45
8103.19
5399.55
6287.65
8426.35
5698.14
6601.47
5273.41
4284.81
7104.8
5983.9
5265.47
6289.5
5905.33
4696.42
6940.67
5032.83
5829.79
4956.4
7108.58
6347.39
4733.54
5954.91
5380.72
7002.13
5006.31
5491.39
6242.61
7176.19
5868.33
8258.65
7587.74
5098.78
8664.33
4937.43
7205.03
4172.31
4297.56
6498.01
6089.57
6059.98
4217.78
5177.15
5178.18
4928.47
6435.01
5151.6
6480.33
6592.46
6521.46
8341.94
6416.08
8888.78
7922.2
6011.74
6112.96
6986.26
6444.78
7961.94
6576.25
7259.34
5518.25
5184.94
6128.48
5647.19
4659.93
4325.44
6176.72
4798.01
7765.26
6518.18
5864.79
5470.93
7322.98
5766.02
5807.44
4844.91
5075.51
7815.57
5626.17
7473.57
8158.52
6579.4
5988.47
7905.68
5767.57
5785.12
7082.99
6068
5967.1
7002.89
4155.26
4864.72
4446.37
4727.59
6450.57
6458.91
6857.14
5664.56
5698.3
5914.37
5959.97
5607.88
4237.22
5569.1
5629.79
6058.11
5137.64
4907.32
4336.39
5022.38
5939.48
8054.59
5087.98
6508.12
5842.56
6220.1
7312.7
6979.67
6918.1
6983.55
6986.51
6068.21
4839.3
5662.25
4812.69
6987.14
6520.93
6101.29
7240.36
6006.63
4816.31
8358.32
5763.23
4796.31
6691.01
5868.41
6388.9
4776.58
4398.7
4120.38
5602.52
7019.02
6842.37
5461.93
7855.88
5894.26
5412.57
5126.44
5270.17
7568.74
5312.84
4578.73
4970.36
7756.01
6325.22
5114.31
4759.66
6844.58
6215.54
5880.42
7793.46
8199.64
6352.09
5931.32
7219.32
6179.01
5234.85
6183.06
6558.03
6022.59
5162.28
5181.44
6729
5187.93
7941.56
5207.69
6315.75
6157.92
5276.3
4808.52
4862.96
8287.36
5611.99
4908
5239.97
7456.12
6262.37
6362.41
5376.72
10204.3
6590.71
6404.13
6194.89
5440.52
5520.65
4982.47
5127.71
6759.16
6334.89
5883.8
9552.45
5500.37
5571.56
6571.42
6366.31
6369.16
5829.69
5071.74
5155.79
6164.9
5222.97
5469.86
6346.47
6579.16
6766.1
6188.4
7416.4
4640.81
6897.3
6171.15
5664.16
8042.54
6315.82
5729.11
6664.76
5299.16
6763.62
5467.33
6299.71
5234.22
6112.37
5765.2
9307.75
6033.74
5101.56
5301.6
6153.58
6546.5
3433.04
7467.99
5387.2
4685.11
5982.94
6406.64
4925.72
6332.74
5558.94
6027.74
4774.54
5158.11
6001.74
5612.7
6300.55
5972.57
6237.93
6176.15
5928.8
6823.22
6350.66
5505.2
5500.23
6574.27
4863.38
6457.02
7660.37
5760.55
7129.08
6611.68
6513.7
5579.5
4734.03
5379.37
5666.58
6462.26
7227.14
5827.01
6708.22
6344.45
5884.08
4514.34
5238.2
6255.07
6158.55
8508.35
5904.33
4843.41
6345.57
5719.61
5577.52
9276.8
9525.98
6759.58
5859.74
7159.84
5982.44
5679.85
5735.8
5430.14
5973.46
6068.24
6875.04
6539.89
7115.71
6605.97
5444.7
4720.11
5846.84
6254.5
7462.82
4750.94
6710.78
6533.37
5410.7
5240.2
6931.4
4849.76
7532.53
6423.78
6614.21
5626.94
7024.67
8031
4482.05
5290.54
6986.45
6456.38
4831.17
4992.9
6214.15
7144.92
5861.65
4580.59
6826.48
6987.86
6509.33
5513.07
5841.58
7162.27
5519.48
7211.91
6563.59
5317.32
5182.6
6173.79
8613.53
5100.55
7779.38
5590.15
5048.62
6075.83
6164.47
8332.79
8393.73
7800.85
7202.38
5861.96
7677.26
4811.31
5456.6
6419.55
4560.13
6759.31
6907.4
[truncated: 8,001 more rows]

## Sheet: Fig. 5m
model	set	case	stat
Selection	WGS & LP	C516	AIC
Selection x 2	WGS & LP	C518	AIC
Neutral	WGS & LP	C522	AIC
Selection	WGS & LP	C524	AIC
Selection	WGS & LP	C525	AIC
Neutral	WGS & LP	C528	AIC
Neutral	WGS & LP	C530	AIC
Selection	WGS & LP	C531.2	AIC
Neutral	WGS & LP	C532	AIC
Neutral	WGS & LP	C536	AIC
Neutral	WGS & LP	C537	AIC
Selection	WGS & LP	C538	AIC
Selection	WGS & LP	C539	AIC
Selection	WGS & LP	C542	AIC
Neutral	WGS & LP	C543.2	AIC
Neutral	WGS & LP	C544	AIC
Neutral	WGS & LP	C548	AIC
Selection	WGS & LP	C549	AIC
Neutral	WGS & LP	C550	AIC
Selection	WGS & LP	C551	AIC
Neutral	WGS & LP	C552	AIC
Neutral	WGS & LP	C554	AIC
Neutral	WGS & LP	C555	AIC
Selection	WGS & LP	C559	AIC
Neutral	WGS & LP	C560	AIC
Neutral	WGS & LP	C561	AIC
Selection	WGS & LP	C562	AIC
Undecided	WGS & LP	C516	Delta~AIC
Selection	WGS & LP	C518	Delta~AIC
Neutral	WGS & LP	C522	Delta~AIC
Undecided	WGS & LP	C524	Delta~AIC
Undecided	WGS & LP	C525	Delta~AIC
Undecided	WGS & LP	C528	Delta~AIC
Neutral	WGS & LP	C530	Delta~AIC
Selection	WGS & LP	C531.2	Delta~AIC
Neutral	WGS & LP	C532	Delta~AIC
Neutral	WGS & LP	C536	Delta~AIC
Neutral	WGS & LP	C537	Delta~AIC
Selection	WGS & LP	C538	Delta~AIC
Selection	WGS & LP	C539	Delta~AIC
Selection	WGS & LP	C542	Delta~AIC
Undecided	WGS & LP	C543.2	Delta~AIC
Neutral	WGS & LP	C544	Delta~AIC
Neutral	WGS & LP	C548	Delta~AIC
Selection	WGS & LP	C549	Delta~AIC
Neutral	WGS & LP	C550	Delta~AIC
Undecided	WGS & LP	C551	Delta~AIC
Neutral	WGS & LP	C552	Delta~AIC
Neutral	WGS & LP	C554	Delta~AIC
Neutral	WGS & LP	C555	Delta~AIC
Selection	WGS & LP	C559	Delta~AIC
Neutral	WGS & LP	C560	Delta~AIC
Neutral	WGS & LP	C561	Delta~AIC
Undecided	WGS & LP	C562	Delta~AIC

## Sheet: Fig. 5n
model	n_tips	set
Selection	5	WGS & LP tips*
Selection	14	WGS & LP tips*
Neutral	8	WGS & LP tips*
Selection	13	WGS & LP tips*
Selection	18	WGS & LP tips*
Neutral	15	WGS & LP tips*
Neutral	29	WGS & LP tips*
Selection	20	WGS & LP tips*
Neutral	23	WGS & LP tips*
Neutral	9	WGS & LP tips*
Neutral	15	WGS & LP tips*
Selection	25	WGS & LP tips*
Selection	20	WGS & LP tips*
Selection	26	WGS & LP tips*
Neutral	11	WGS & LP tips*
Neutral	9	WGS & LP tips*
Neutral	26	WGS & LP tips*
Selection	12	WGS & LP tips*
Neutral	9	WGS & LP tips*
Selection	30	WGS & LP tips*
Neutral	9	WGS & LP tips*
Neutral	11	WGS & LP tips*
Neutral	7	WGS & LP tips*
Selection	33	WGS & LP tips*
Neutral	22	WGS & LP tips*
Neutral	28	WGS & LP tips*
Selection	5	WGS & LP tips*

## Sheet: Fig. 5o
type_name	variant_group	gene_set_label	tissue	clonal_status	mle	cilow	cihigh
Missense	Cancer subclonal (neutral)	All	cancer-neutral	subclonal	1.00083	0.926124	1.08156
Missense	Cancer subclonal (neutral)	All	cancer-neutral	subclonal	0.943529	0.844736	1.05388
Missense	Cancer subclonal (selected)	All	cancer-selection	subclonal	0.977311	0.895554	1.06653
Missense	Cancer subclonal (selected)	All	cancer-selection	subclonal	0.896776	0.80722	0.996269
Missense	Cancer subclonal (all)	All	cancer	subclonal	0.990361	0.934545	1.04951
Missense	Cancer subclonal (all)	All	cancer	subclonal	0.893707	0.830929	0.961229
Missense	Cancer subclonal (neutral)	IntOGen	cancer-neutral	subclonal	0.986307	0.446107	2.18065
Missense	Cancer subclonal (neutral)	IntOGen	cancer-neutral	subclonal	1.3914	0.512989	3.77397
Missense	Cancer subclonal (selected)	IntOGen	cancer-selection	subclonal	0.522289	0.175475	1.55455
Missense	Cancer subclonal (selected)	IntOGen	cancer-selection	subclonal	8.09173	1.08807	60.1763
Missense	Cancer subclonal (all)	IntOGen	cancer	subclonal	0.794442	0.420705	1.50019
Missense	Cancer subclonal (all)	IntOGen	cancer	subclonal	2.64348	1.12037	6.23721
Truncating	Cancer subclonal (neutral)	All	cancer-neutral	subclonal	0.8831	0.737181	1.0579
Truncating	Cancer subclonal (neutral)	All	cancer-neutral	subclonal	0.918082	0.72227	1.16698
Truncating	Cancer subclonal (selected)	All	cancer-selection	subclonal	0.925745	0.758092	1.13047
Truncating	Cancer subclonal (selected)	All	cancer-selection	subclonal	0.993958	0.806085	1.22562
Truncating	Cancer subclonal (all)	All	cancer	subclonal	0.901895	0.788821	1.03118
Truncating	Cancer subclonal (all)	All	cancer	subclonal	0.941982	0.809816	1.09572
Truncating	Cancer subclonal (neutral)	IntOGen	cancer-neutral	subclonal	2.03517	0.394022	10.5119
Truncating	Cancer subclonal (selected)	IntOGen	cancer-selection	subclonal	0.999972	0.120264	8.31456
Truncating	Cancer subclonal (selected)	IntOGen	cancer-selection	subclonal	8.98095	0.813428	99.1576
Truncating	Cancer subclonal (all)	IntOGen	cancer	subclonal	0.395682	0.0522432	2.99684
Truncating	Cancer subclonal (all)	IntOGen	cancer	subclonal	3.96414	1.20838	13.0045

## Sheet: Fig. 5p
parameter	map	lower	upper	model	case	set	shape	parameter_n	superset
birthrates.2	22.2872	6.31152	24.224	Selection	C516	WGS & LP	19	lambda[2]	Variable Sampling
clone_start_times.2	10070	4168.33	62646.7	Selection	C516	WGS & LP	19	t[2]	Variable Sampling
dispersion.1	0.203642	0.0471491	5.33323	Selection	C516	WGS & LP	19	D	Variable Sampling
push_power.1	34.5917	17.339	251.724	Selection	C516	WGS & LP	19	d[push]	Variable Sampling
mutation_rate	532.965	357.801	631.026	Selection	C516	WGS & LP	19	m	Variable Sampling
birthrates.2	11.5007	4.28618	23.9719	Selection x 2	C518	WGS & LP	19	lambda[2]	Variable Sampling
birthrates.3	23.7906	5.32437	23.8267	Selection x 2	C518	WGS & LP	19	lambda[3]	Variable Sampling
clone_start_times.2	3158.88	2674.41	42125.8	Selection x 2	C518	WGS & LP	19	t[2]	Variable Sampling
clone_start_times.3	6178.28	5080.98	47408.6	Selection x 2	C518	WGS & LP	19	t[3]	Variable Sampling
dispersion.1	0.0357839	0.00750699	1.21255	Selection x 2	C518	WGS & LP	19	D	Variable Sampling
push_power.1	27.0024	25.7747	250.618	Selection x 2	C518	WGS & LP	19	d[push]	Variable Sampling
mutation_rate	1165.45	995.417	1612.35	Selection x 2	C518	WGS & LP	19	m	Variable Sampling
mutation_rate				Neutral	C522	WGS & LP		m	Variable Sampling
dispersion.1	0.261485	0.105665	1.00406	Neutral	C522	WGS & LP	19	D	Variable Sampling
push_power.1	209.897	23.5297	253.499	Neutral	C522	WGS & LP	19	d[push]	Variable Sampling
birthrates.2	13.9579	4.53678	23.9242	Selection	C524	WGS & LP	19	lambda[2]	Variable Sampling
clone_start_times.2	1967.71	1558	70353.2	Selection	C524	WGS & LP	19	t[2]	Variable Sampling
dispersion.1	0.0158419	0.00429269	0.406081	Selection	C524	WGS & LP	19	D	Variable Sampling
push_power.1	11.8552	12.1472	250.547	Selection	C524	WGS & LP	19	d[push]	Variable Sampling
mutation_rate	96.805	50.898	101.6	Selection	C524	WGS & LP	19	m	Variable Sampling
birthrates.2	21.933	5.31592	24.2046	Selection	C525	WGS & LP	19	lambda[2]	Variable Sampling
clone_start_times.2	11796.2	4608.75	65436.9	Selection	C525	WGS & LP	19	t[2]	Variable Sampling
dispersion.1	0.0767139	0.00997806	1.05543	Selection	C525	WGS & LP	19	D	Variable Sampling
push_power.1	26.355	10	247.294	Selection	C525	WGS & LP	19	d[push]	Variable Sampling
mutation_rate	25.7232	12.7308	35.4224	Selection	C525	WGS & LP	19	m	Variable Sampling
mutation_rate	56.9242	49.429	59.428	Neutral	C528	WGS & LP	19	m	Variable Sampling
dispersion.1	0.784397	0.354916	2.90805	Neutral	C528	WGS & LP	19	D	Variable Sampling
push_power.1	175.607	39.649	255.608	Neutral	C528	WGS & LP	19	d[push]	Variable Sampling
mutation_rate	9.57173	7.6405	9.98699	Neutral	C530	WGS & LP	19	m	Variable Sampling
dispersion.1	0.353552	0.127576	1.2263	Neutral	C530	WGS & LP	19	D	Variable Sampling
push_power.1	147.94	29.0197	253.916	Neutral	C530	WGS & LP	19	d[push]	Variable Sampling
birthrates.2	23.0583	4.99942	24.0377	Selection	C531.2	WGS & LP	19	lambda[2]	Variable Sampling
clone_start_times.2	10406.1	2822.6	67244.6	Selection	C531.2	WGS & LP	19	t[2]	Variable Sampling
dispersion.1	0.0483883	0.00884095	1.67775	Selection	C531.2	WGS & LP	19	D	Variable Sampling
push_power.1	13.6031	9.00257	246.814	Selection	C531.2	WGS & LP	19	d[push]	Variable Sampling
mutation_rate	53.1587	26.378	71.7224	Selection	C531.2	WGS & LP	19	m	Variable Sampling
birthrates.2	23.8521	6.39941	24.2431	Selection	C531	WGS & LP	19	lambda[2]	Variable Sampling
clone_start_times.2	11823.2	4815.09	59291.5	Selection	C531	WGS & LP	19	t[2]	Variable Sampling
dispersion.1	0.165774	0.0316096	1.73609	Selection	C531	WGS & LP	19	D	Variable Sampling
push_power.1	29.416	16.0948	247.658	Selection	C531	WGS & LP	19	d[push]	Variable Sampling
mutation_rate	78.0608	52.773	108.998	Selection	C531	WGS & LP	19	m	Variable Sampling
mutation_rate	13.6802	13.9056	20.6954	Neutral	C532	WGS & LP	19	m	Variable Sampling
dispersion.1	0.0915776	0.0539326	0.629587	Neutral	C532	WGS & LP	19	D	Variable Sampling
push_power.1	2.20362	0.170481	3.80159	Neutral	C532	WGS & LP	19	d[push]	Variable Sampling
mutation_rate	42.0847	38.4286	78.7396	Neutral	C536	WGS & LP	19	m	Variable Sampling
dispersion.1	0.0916888	0.0345741	0.738191	Neutral	C536	WGS & LP	19	D	Variable Sampling
push_power.1	1.83989	0.147524	4.29172	Neutral	C536	WGS & LP	19	d[push]	Variable Sampling
mutation_rate	4.82303	4.87885	7.26039	Neutral	C537	WGS & LP	19	m	Variable Sampling
dispersion.1	0.304728	0.113212	1.08788	Neutral	C537	WGS & LP	19	D	Variable Sampling
push_power.1	1.17216	0.160866	3.80005	Neutral	C537	WGS & LP	19	d[push]	Variable Sampling
mutation_rate	40.9745	28.2317	56.5693	Selection	C538	WGS & LP	19	m	Variable Sampling
birthrates.2	23.6762	6.42171	24.2749	Selection	C538	WGS & LP	19	lambda[2]	Variable Sampling
clone_start_times.2	19077	6324.54	58313.3	Selection	C538	WGS & LP	19	t[2]	Variable Sampling
dispersion.1	0.192365	0.0360017	4.30737	Selection	C538	WGS & LP	19	D	Variable Sampling
push_power.1	34.4925	18.0753	253.706	Selection	C538	WGS & LP	19	d[push]	Variable Sampling
mutation_rate	219.278	131.08	277.824	Selection	C539	WGS & LP	19	m	Variable Sampling
birthrates.2	22.7173	4.85873	24.2224	Selection	C539	WGS & LP	19	lambda[2]	Variable Sampling
clone_start_times.2	19751.7	7463.39	52439.8	Selection	C539	WGS & LP	19	t[2]	Variable Sampling
dispersion.1	0.10632	0.0117015	1.34838	Selection	C539	WGS & LP	19	D	Variable Sampling
push_power.1	29.9262	12.91	243.736	Selection	C539	WGS & LP	19	d[push]	Variable Sampling
mutation_rate	40.3906	20.34	59.9532	Selection	C542	WGS & LP	19	m	Variable Sampling
birthrates.2	22.2631	4.53863	24.1489	Selection	C542	WGS & LP	19	lambda[2]	Variable Sampling
clone_start_times.2	25437.9	4020.59	64941.5	Selection	C542	WGS & LP	19	t[2]	Variable Sampling
dispersion.1	0.113993	0.0167397	2.28751	Selection	C542	WGS & LP	19	D	Variable Sampling
push_power.1	32.1032	9.23819	251.136	Selection	C542	WGS & LP	19	d[push]	Variable Sampling
mutation_rate	44.0878	4.67979	45.3665	Neutral	C543.2	WGS & LP	19	m	Variable Sampling
dispersion.1	0.342988	0.102043	2.31632	Neutral	C543.2	WGS & LP	19	D	Variable Sampling
push_power.1	5.26859	2.72552	248.387	Neutral	C543.2	WGS & LP	19	d[push]	Variable Sampling
mutation_rate	44.9741	32.4074	58.4959	Selection	C543	WGS & LP	19	m	Variable Sampling
birthrates.2	23.5557	6.146	24.183	Selection	C543	WGS & LP	19	lambda[2]	Variable Sampling
clone_start_times.2	5658.43	2271.84	55513.1	Selection	C543	WGS & LP	19	t[2]	Variable Sampling
dispersion.1	0.261016	0.109293	2.3328	Selection	C543	WGS & LP	19	D	Variable Sampling
push_power.1	32.8861	18.5176	251.592	Selection	C543	WGS & LP	19	d[push]	Variable Sampling
mutation_rate	3.53587	3.57197	5.3424	Neutral	C544	WGS & LP	19	m	Variable Sampling
dispersion.1	0.20335	0.0989928	0.886511	Neutral	C544	WGS & LP	19	D	Variable Sampling
push_power.1	1.37103	0.183842	3.83674	Neutral	C544	WGS & LP	19	d[push]	Variable Sampling
mutation_rate	819.672	402.547	850.357	Neutral	C548	WGS & LP	19	m	Variable Sampling
dispersion.1	0.0650139	0.00215694	0.236688	Neutral	C548	WGS & LP	19	D	Variable Sampling
push_power.1	17.3918	11.1819	248.441	Neutral	C548	WGS & LP	19	d[push]	Variable Sampling
birthrates.2	20.9459	5.72582	24.1298	Selection	C549	WGS & LP	19	lambda[2]	Variable Sampling
clone_start_times.2	27604.2	3931.67	67923.9	Selection	C549	WGS & LP	19	t[2]	Variable Sampling
dispersion.1	1.08972	0.335735	8.59376	Selection	C549	WGS & LP	19	D	Variable Sampling
push_power.1	31.0167	6.61101	249.671	Selection	C549	WGS & LP	19	d[push]	Variable Sampling
mutation_rate	24.8032	8.96363	34.3754	Selection	C549	WGS & LP	19	m	Variable Sampling
mutation_rate	99.1601	76.2195	102.645	Neutral	C550	WGS & LP	19	m	Variable Sampling
dispersion.1	0.638271	0.286791	3.18314	Neutral	C550	WGS & LP	19	D	Variable Sampling
push_power.1	166.748	26.635	254.647	Neutral	C550	WGS & LP	19	d[push]	Variable Sampling
birthrates.2	20.1198	5.12748	23.9906	Selection	C551	WGS & LP	19	lambda[2]	Variable Sampling
clone_start_times.2	3081.13	1196.93	65491.1	Selection	C551	WGS & LP	19	t[2]	Variable Sampling
dispersion.1	0.370865	0.104224	2.88191	Selection	C551	WGS & LP	19	D	Variable Sampling
push_power.1	236.53	31.9157	253.274	Selection	C551	WGS & LP	19	d[push]	Variable Sampling
mutation_rate	81.0483	66.0033	115.389	Selection	C551	WGS & LP	19	m	Variable Sampling
mutation_rate	67.9198	60.8014	441.835	Neutral	C552	WGS & LP	19	m	Variable Sampling
dispersion.1	0.106642	0.0190402	0.644522	Neutral	C552	WGS & LP	19	D	Variable Sampling
push_power.1	2.1247	0.0513954	21.4388	Neutral	C552	WGS & LP	19	d[push]	Variable Sampling
mutation_rate	10.4819	10.0429	99.6158	Neutral	C554	WGS & LP	19	m	Variable Sampling
dispersion.1	0.10178	0.0216188	1.11352	Neutral	C554	WGS & LP	19	D	Variable Sampling
push_power.1	3.22375	0.735812	246	Neutral	C554	WGS & LP	19	d[push]	Variable Sampling
mutation_rate	96.1318	47.6244	98.8187	Neutral	C555	WGS & LP	19	m	Variable Sampling
dispersion.1	0.0538891	0.00532704	1.4968	Neutral	C555	WGS & LP	19	D	Variable Sampling
push_power.1	15.8897	10.8707	250.904	Neutral	C555	WGS & LP	19	d[push]	Variable Sampling
mutation_rate	33.6579	14.7706	49.2438	Selection	C559	WGS & LP	19	m	Variable Sampling
birthrates.2	24.0931	4.87981	24.1945	Selection	C559	WGS & LP	19	lambda[2]	Variable Sampling
clone_start_times.2	29450.8	5168.98	66263.5	Selection	C559	WGS & LP	19	t[2]	Variable Sampling
dispersion.1	0.110661	0.00912439	0.868485	Selection	C559	WGS & LP	19	D	Variable Sampling
push_power.1	17.3946	7.73621	244.431	Selection	C559	WGS & LP	19	d[push]	Variable Sampling
mutation_rate	36.1278	15.5063	37.3324	Neutral	C560	WGS & LP	19	m	Variable Sampling
dispersion.1	0.0872227	0.0271083	1.39113	Neutral	C560	WGS & LP	19	D	Variable Sampling
push_power.1	15.8842	9.26183	248.661	Neutral	C560	WGS & LP	19	d[push]	Variable Sampling
mutation_rate	40.8622	34.9895	42.8549	Neutral	C561	WGS & LP	19	m	Variable Sampling
dispersion.1	0.168032	0.0353821	0.71839	Neutral	C561	WGS & LP	19	D	Variable Sampling
push_power.1	200.393	37.4705	256.325	Neutral	C561	WGS & LP	19	d[push]	Variable Sampling
mutation_rate	557.36	410.173	579.718	Selection	C562	WGS & LP	19	m	Variable Sampling
birthrates.2	23.7131	5.66119	24.2046	Selection	C562	WGS & LP	19	lambda[2]	Variable Sampling
clone_start_times.2	9843.99	2879.96	66933.6	Selection	C562	WGS & LP	19	t[2]	Variable Sampling
dispersion.1	0.84391	0.280543	6.11481	Selection	C562	WGS & LP	19	D	Variable Sampling
push_power.1	66.2704	18.742	253.079	Selection	C562	WGS & LP	19	d[push]	Variable Sampling
push_power.1_low_freq	34.5917	17.339	50	Selection	C516	WGS & LP	19	d[push]	Variable Sampling
push_power.1_low_freq	27.0024	25.7747	50	Selection x 2	C518	WGS & LP	19	d[push]	Variable Sampling
push_power.1_low_freq	50	23.5297	50	Neutral	C522	WGS & LP	17	d[push]	Variable Sampling
push_power.1_low_freq	11.8552	12.1472	50	Selection	C524	WGS & LP	19	d[push]	Variable Sampling
push_power.1_low_freq	26.355	10	50	Selection	C525	WGS & LP	19	d[push]	Variable Sampling
push_power.1_low_freq	50	39.649	50	Neutral	C528	WGS & LP	17	d[push]	Variable Sampling
push_power.1_low_freq	50	29.0197	50	Neutral	C530	WGS & LP	17	d[push]	Variable Sampling
push_power.1_low_freq	13.6031	9.00257	50	Selection	C531.2	WGS & LP	19	d[push]	Variable Sampling
push_power.1_low_freq	29.416	16.0948	50	Selection	C531	WGS & LP	19	d[push]	Variable Sampling
push_power.1_low_freq	2.20362	0.170481	3.80159	Neutral	C532	WGS & LP	19	d[push]	Variable Sampling
push_power.1_low_freq	1.83989	0.147524	4.29172	Neutral	C536	WGS & LP	19	d[push]	Variable Sampling
push_power.1_low_freq	1.17216	0.160866	3.80005	Neutral	C537	WGS & LP	19	d[push]	Variable Sampling
push_power.1_low_freq	34.4925	18.0753	50	Selection	C538	WGS & LP	19	d[push]	Variable Sampling
push_power.1_low_freq	29.9262	12.91	50	Selection	C539	WGS & LP	19	d[push]	Variable Sampling
push_power.1_low_freq	32.1032	9.23819	50	Selection	C542	WGS & LP	19	d[push]	Variable Sampling
push_power.1_low_freq	5.26859	2.72552	50	Neutral	C543.2	WGS & LP	19	d[push]	Variable Sampling
push_power.1_low_freq	32.8861	18.5176	50	Selection	C543	WGS & LP	19	d[push]	Variable Sampling
push_power.1_low_freq	1.37103	0.183842	3.83674	Neutral	C544	WGS & LP	19	d[push]	Variable Sampling
push_power.1_low_freq	17.3918	11.1819	50	Neutral	C548	WGS & LP	19	d[push]	Variable Sampling
push_power.1_low_freq	31.0167	6.61101	50	Selection	C549	WGS & LP	19	d[push]	Variable Sampling
push_power.1_low_freq	50	26.635	50	Neutral	C550	WGS & LP	17	d[push]	Variable Sampling
push_power.1_low_freq	50	31.9157	50	Selection	C551	WGS & LP	17	d[push]	Variable Sampling
push_power.1_low_freq	2.1247	0.0513954	21.4388	Neutral	C552	WGS & LP	19	d[push]	Variable Sampling
push_power.1_low_freq	3.22375	0.735812	50	Neutral	C554	WGS & LP	19	d[push]	Variable Sampling
push_power.1_low_freq	15.8897	10.8707	50	Neutral	C555	WGS & LP	19	d[push]	Variable Sampling
push_power.1_low_freq	17.3946	7.73621	50	Selection	C559	WGS & LP	19	d[push]	Variable Sampling
push_power.1_low_freq	15.8842	9.26183	50	Neutral	C560	WGS & LP	19	d[push]	Variable Sampling
push_power.1_low_freq	50	37.4705	50	Neutral	C561	WGS & LP	17	d[push]	Variable Sampling
push_power.1_low_freq	50	18.742	50	Selection	C562	WGS & LP	17	d[push]	Variable Sampling
