# Supplementary material for: Phenotypic plasticity and genetic control in colorectal cancer evolution
Source: Nature. 2022 Oct 26;611(7937):744–53. doi: 10.1038/s41586-022-05311-x (PMC9684078; doi:10.1038/s41586-022-05311-x)
Supplement: Supplementary file 12 — Source Data Extended Data Fig. 1. [file 41586_2022_5311_MOESM12_ESM.xlsx]

## Sheet: Extended Data Fig. 1abc
#Extended Data Figure 1a-c - Pathway information table including summary enrichment statistics and Groups
Pathway	Class	Mean_Var	Mean_Mean_Enrichment	Mean_Norm	Group
ADIPOGENESIS	Other	0.034858	0.351861	0.534048	3
ALLOGRAFT_REJECTION	Immune	0.0428199	0.145928	0.235336	3
ANDROGEN_RESPONSE	Other	0.0305959	0.400203	0.61411	1
ANGIOGENESIS	Stromal	0.0700382	0.207624	0.285783	4
APICAL_JUNCTION	Stromal	0.024234	0.268627	0.401744	3
APICAL_SURFACE	Other	0.0374646	0.153219	0.214862	3
APOPTOSIS	Other	0.0305109	0.366143	0.54422	3
BILE_ACID_METABOLISM	Other	0.0234899	0.19086	0.284974	3
CHOLESTEROL_HOMEOSTASIS	Other	0.0474929	0.37451	0.514086	1
COAGULATION	Other	0.0496641	0.137996	0.219406	3
COMPLEMENT_INNATE_IMMUNE_SYSTEM	Immune	0.038588	0.233418	0.354124	3
DNA_REPAIR	Oncogenic	0.0506444	0.370792	0.455163	1
E2F_TARGETS	Oncogenic	0.0556355	0.461904	0.547612	2
EPITHELIAL_MESENCHYMAL_TRANSITION	Stromal	0.0693954	0.235006	0.371104	4
ESTROGEN_RESPONSE_EARLY	Other	0.0234677	0.272495	0.397228	3
ESTROGEN_RESPONSE_LATE	Other	0.0252424	0.308843	0.442065	3
FATTY_ACID_METABOLISM	Other	0.0365484	0.375923	0.563403	3
G2M_CHECKPOINT	Oncogenic	0.0440243	0.462721	0.579291	2
GLYCOLYSIS	Oncogenic	0.0271313	0.344826	0.463111	3
HEDGEHOG_SIGNALING	Oncogenic	0.0475768	0.174677	0.252333	3
HEME_METABOLISM	Other	0.0210452	0.288096	0.448382	3
HYPOXIA	Cellular Stress	0.0305473	0.296529	0.439329	3
IL2_STAT5_SIGNALING	Immune	0.0261067	0.247421	0.357818	3
IL6_JAK_STAT3_SIGNALING	Immune	0.0453682	0.224592	0.333201	3
INFLAMMATORY_RESPONSE	Immune	0.0406556	0.127388	0.194986	3
INTERFERON_ALPHA_RESPONSE	Immune	0.0561745	0.350406	0.467172	1
INTERFERON_GAMMA_RESPONSE	Immune	0.0451004	0.286882	0.40923	3
INTESTINAL_STEM_CELL	Oncogenic	0.0486469	0.0542569	0.0808618	3
KRAS_SIGNALING_UP	Oncogenic	0.0379817	0.188809	0.300065	3
MITOTIC_SPINDLE	Oncogenic	0.0239464	0.459009	0.663991	1
MTORC1_SIGNALING	Oncogenic	0.0419825	0.451814	0.60375	1
MYC_TARGETS_V1	Oncogenic	0.0530771	0.565889	0.785807	2
MYC_TARGETS_V2	Oncogenic	0.057855	0.452053	0.519056	2
NOTCH_SIGNALING	Oncogenic	0.04623	0.29188	0.394058	3
OXIDATIVE_PHOSPHORYLATION	Other	0.0571029	0.480301	0.706969	2
P53_PATHWAY	Oncogenic	0.0306673	0.316189	0.444828	3
PEROXISOME	Other	0.0348997	0.347922	0.509984	3
PI3K_AKT_MTOR_SIGNALING	Oncogenic	0.0259463	0.387701	0.568951	1
PROTEIN_SECRETION	Other	0.0346886	0.459469	0.680432	1
REACTIVE_OXYGEN_SPECIES_PATHWAY	Cellular Stress	0.0524217	0.371068	0.533069	1
TGF_BETA_SIGNALING	Cellular Stress	0.0367183	0.411864	0.638913	1
TNFA_SIGNALING_VIA_NFKB	Immune	0.0469735	0.291138	0.392631	3
UNFOLDED_PROTEIN_RESPONSE	Cellular Stress	0.041082	0.45155	0.596201	1
UV_RESPONSE_DN	Cellular Stress	0.0302782	0.321982	0.484616	3
UV_RESPONSE_UP	Cellular Stress	0.031078	0.324813	0.450805	3
WNT_BETA_CATENIN_SIGNALING	Oncogenic	0.0399797	0.273093	0.324455	3
WNT_SIGNALING	Oncogenic	0.030328	0.216165	0.285214	3
XENOBIOTIC_METABOLISM	Other	0.0264055	0.271419	0.407901	3

## Sheet: Extended Data Fig. 1a - Part 1
#Extended Data Figure 1a part 1 - Mean enrichment of pathways per tumour (scaled by column), jointly clustered according to mean enrichment and standard deviation of enrichment
Pathway	C561	C551	C524	C538	C559	C537	C542	C554	C532	C549	C544	C550	C560	C531	C543	C518	C552
INTERFERON_ALPHA_RESPONSE	0.164255	0.0929189	0.217098	0.535029	-0.0241334	0.46936	0.0707537	-0.0581714	0.122045	0.143638	0.54866	0.111587	-0.249228	0.319884	0.934206	0.452619	1.13441
REACTIVE_OXYGEN_SPECIES_PATHWAY	0.384652	0.778504	0.451063	0.705003	0.558352	0.539069	0.673881	0.525039	-0.0159308	0.178617	0.427754	0.473944	0.490357	0.189115	0.507501	0.483901	0.564049
DNA_REPAIR	0.623916	0.680201	0.640097	0.619475	0.742729	0.251961	0.58012	0.665696	0.186713	0.0482381	0.272553	0.343385	0.7175	0.321341	0.492314	0.355647	0.197204
CHOLESTEROL_HOMEOSTASIS	0.402321	0.646255	0.783674	0.448213	0.841623	0.625624	0.542776	0.580899	0.608994	0.447245	0.341294	0.210722	0.403416	0.435231	0.491984	0.311817	0.388739
MTORC1_SIGNALING	0.994765	1.36458	1.38088	1.31502	1.35176	1.39953	1.37772	1.2934	1.2168	1.34622	1.21825	1.24298	1.12788	1.15851	1.21948	1.27172	1.22267
UNFOLDED_PROTEIN_RESPONSE	1.44351	1.28207	1.29145	1.2938	1.21304	1.21942	1.22221	1.32667	1.09816	1.14381	1.21061	1.29469	1.22336	1.21194	1.26537	1.36176	1.26282
TGF_BETA_SIGNALING	0.793658	0.566383	0.515366	0.581012	0.839993	0.655334	0.927599	0.888475	1.21115	1.00608	1.18223	1.07624	0.841648	1.16547	0.841408	0.74125	1.04478
PROTEIN_SECRETION	1.23554	1.32355	1.30546	1.30562	1.18363	1.46107	1.2803	1.13451	1.43598	1.60805	1.36771	1.45902	1.07475	1.6021	1.58531	1.03315	1.5315
ANDROGEN_RESPONSE	0.704245	0.813534	0.574952	0.631793	0.513117	0.982115	0.722648	0.734836	0.720837	1.17054	0.789811	0.848476	0.530932	0.856775	0.858541	0.616468	0.828162
PI3K_AKT_MTOR_SIGNALING	0.761457	0.501327	0.399156	0.628097	0.630443	0.635098	0.651301	0.516335	0.754383	0.77006	0.724228	0.891773	0.49765	0.795909	0.616913	0.396175	0.582676
MITOTIC_SPINDLE	1.80831	1.10323	1.07391	1.10015	1.05246	1.10213	1.22576	1.18691	1.98181	1.57678	1.46703	1.32174	1.48131	1.59035	1.09519	1.49191	1.19427
MYC_TARGETS_V2	1.53088	1.184	1.28874	1.47604	1.37058	1.28239	1.45251	1.53639	1.18631	0.834117	1.34758	1.08107	1.5087	1.01093	1.09904	1.34262	0.830974
OXIDATIVE_PHOSPHORYLATION	0.697093	1.81428	1.80341	1.71198	1.78332	1.52718	1.65907	1.72553	1.00937	1.54294	1.41437	1.82319	1.63793	1.40125	1.72733	1.64339	1.65208
E2F_TARGETS	1.40969	1.43853	1.59967	1.50423	1.50437	1.24305	1.28463	1.53763	1.22382	1.15194	1.37959	1.1421	1.72966	1.22705	1.1179	1.54196	1.05939
MYC_TARGETS_V1	2.29285	2.40222	2.52182	2.50712	2.38322	2.55151	2.62636	2.58778	2.35525	2.66205	2.51177	2.61598	2.56249	2.52045	2.33372	2.63452	2.43269
G2M_CHECKPOINT	1.5195	1.30479	1.4656	1.44231	1.39766	1.32813	1.27764	1.45165	1.54568	1.19153	1.44654	1.30631	1.61685	1.27745	1.15809	1.51952	1.04743
COAGULATION	-1.88917	-1.42077	-1.48049	-1.49307	-1.42604	-1.33483	-1.20556	-1.38813	-1.54768	-1.44045	-1.50362	-1.5661	-1.46248	-1.4621	-1.5726	-1.42101	-1.45792
INTESTINAL_STEM_CELL	-1.96954	-1.79378	-1.91767	-1.75142	-1.84427	-2.46248	-2.08279	-1.69528	-2.31024	-2.28619	-2.00643	-2.01091	-2.1347	-2.31509	-2.42755	-2.0706	-2.48312
HEDGEHOG_SIGNALING	-0.706805	-1.42876	-1.24299	-1.09179	-1.24884	-1.44291	-1.23105	-1.36169	-0.842743	-1.39887	-1.25722	-1.12598	-0.869429	-0.997636	-1.40688	-1.4941	-1.44425
TNFA_SIGNALING_VIA_NFKB	-0.00404947	-0.164161	-0.280212	-0.760806	-0.379059	-0.0865624	-0.458971	-0.211394	-0.159043	-0.365827	0.00945329	-0.116129	-0.498723	-0.536247	-0.334533	-0.0263848	0.261693
NOTCH_SIGNALING	0.100659	-0.373042	-0.305473	-0.239115	-0.181708	-0.265089	-0.317281	-0.159381	0.112714	-0.533401	-0.294716	-0.527511	-0.188802	0.0295416	-0.251085	-0.219187	-0.617677
IL6_JAK_STAT3_SIGNALING	-0.928206	-0.745122	-0.804204	-0.965182	-1.02538	-0.570822	-0.957037	-0.876137	-0.749358	-0.562184	-0.776802	-0.772459	-0.861876	-1.07051	-0.608148	-0.765972	-0.578006
INTERFERON_GAMMA_RESPONSE	-0.465111	-0.486214	-0.410693	-0.162218	-0.507233	-0.088738	-0.370767	-0.527108	-0.446386	-0.187768	-0.082823	-0.307089	-0.636971	-0.341043	0.128481	-0.119421	0.350656
ALLOGRAFT_REJECTION	-1.58873	-1.43054	-1.44926	-1.48533	-1.49764	-1.31761	-1.40095	-1.40564	-1.62966	-1.16286	-1.39115	-1.38483	-1.43355	-1.50355	-1.28567	-1.52708	-1.1933
INFLAMMATORY_RESPONSE	-1.67624	-1.53694	-1.56393	-1.57487	-1.69622	-1.50208	-1.57889	-1.64962	-1.70955	-1.44786	-1.58493	-1.62935	-1.72939	-1.58147	-1.47854	-1.26319	-1.19079
WNT_BETA_CATENIN_SIGNALING	0.0108044	-0.635886	-0.220999	-0.247966	-0.197121	-0.733394	-0.319312	-0.373031	-0.14952	-0.936004	-0.183316	-0.43377	0.00525873	-0.221058	-0.624567	-0.813317	-1.03357
COMPLEMENT_INNATE_IMMUNE_SYSTEM	-0.930585	-0.724036	-0.737912	-0.918329	-0.865622	-0.601459	-0.600992	-0.865321	-0.849598	-0.453758	-0.725517	-0.663004	-0.803408	-0.881304	-0.691973	-0.634855	-0.417856
KRAS_SIGNALING_UP	-1.20734	-1.08518	-1.09179	-1.31977	-1.13782	-0.833913	-1.18161	-1.0565	-1.02187	-0.877885	-1.20117	-1.02592	-1.16086	-1.01918	-1.1441	-1.06754	-1.03859
APICAL_SURFACE	-0.938968	-1.44227	-1.45364	-1.29806	-1.50714	-1.44993	-1.70227	-1.56196	-1.44324	-1.10046	-1.30921	-1.48981	-0.975872	-1.42439	-1.43007	-1.21204	-1.60496
FATTY_ACID_METABOLISM	0.159906	0.677006	0.750573	0.537389	0.671166	0.566633	0.549433	0.455985	0.21664	0.653861	0.433721	0.543464	0.474203	0.540008	0.553399	0.495075	0.537676
PEROXISOME	0.0239869	0.334348	0.294565	0.511253	0.451723	0.11786	0.289501	0.14569	0.0792889	0.434612	0.209134	0.326041	0.343856	0.348437	0.356418	-0.0870641	0.133159
ADIPOGENESIS	-0.0177002	0.419825	0.440714	0.448681	0.456582	0.281102	0.385857	0.370691	0.143737	0.237161	0.119727	0.256957	0.339159	0.232177	0.339229	0.270545	0.213778
UV_RESPONSE_UP	0.134131	0.161636	0.0897086	-0.000352239	0.0805044	0.0771516	-0.0455563	-0.0432953	-0.1408	-0.0178423	0.130107	0.0302338	0.0702223	-0.0894937	0.1162	-0.020657	0.194881
P53_PATHWAY	0.148949	0.105563	0.0978991	-0.135326	0.107412	-0.0462915	-0.233328	-0.0307522	0.0846229	-0.454745	-0.0855779	-0.0344684	-0.101993	0.0700785	0.00657668	-0.0513842	-0.0735499
HYPOXIA	-0.0101217	-0.161233	-0.362836	-0.523795	-0.383438	-0.0480737	-0.28968	-0.237731	0.0424175	0.00383384	-0.144745	-0.177159	-0.401178	-0.154117	-0.259493	-0.150265	-0.063774
APOPTOSIS	0.455585	0.407769	0.307735	0.251077	0.342407	0.469869	0.413842	0.392888	0.51459	0.665792	0.432317	0.511715	0.25459	0.498584	0.461471	0.450858	0.503099
WNT_SIGNALING	-0.768113	-0.900403	-0.971396	-0.740784	-0.789478	-1.19439	-0.991321	-0.911495	-0.965146	-0.955718	-0.740012	-0.748543	-0.567921	-0.836881	-0.855487	-1.09131	-1.01559
UV_RESPONSE_DN	0.288875	-0.0630854	-0.179504	-0.0754235	-0.158668	-0.0192972	0.0765706	0.071682	0.498586	0.0514712	-0.0195716	0.0106322	0.0209819	0.189789	-0.106757	-0.155438	-0.00879057
GLYCOLYSIS	0.32463	0.379502	0.267105	0.236382	0.257856	0.344626	0.132791	0.160036	0.116923	0.194351	0.172439	0.151114	0.219114	0.183784	0.204311	0.301722	0.165414
XENOBIOTIC_METABOLISM	-0.445125	-0.399013	-0.367579	-0.244581	-0.383705	-0.444454	-0.374837	-0.496614	-0.769812	-0.400934	-0.495433	-0.419495	-0.394278	-0.337507	-0.273673	-0.540729	-0.425723
IL2_STAT5_SIGNALING	-0.524344	-0.615542	-0.667073	-0.650514	-0.634066	-0.629351	-0.648697	-0.670685	-0.428385	-0.688394	-0.53949	-0.581549	-0.753982	-0.555987	-0.601328	-0.718829	-0.662799
ESTROGEN_RESPONSE_LATE	-0.0899486	-0.0139974	-0.0825628	-0.0923051	0.0156433	-0.251158	-0.32537	-0.152298	-0.0118988	-0.039172	-0.202486	0.0308681	-0.154688	-0.169762	-0.0637176	-0.0105185	-0.0336745
APICAL_JUNCTION	-0.143161	-0.523732	-0.61419	-0.472078	-0.497622	-0.455637	-0.377926	-0.439539	-0.316848	-0.308315	-0.487223	-0.524532	-0.40912	-0.468016	-0.496971	-0.487991	-0.537768
BILE_ACID_METABOLISM	-1.27201	-0.934347	-1.0441	-0.870571	-0.852694	-1.13353	-1.10327	-1.21681	-1.20963	-1.08064	-1.27741	-1.10334	-0.784397	-0.910461	-0.939775	-1.49087	-1.22737
ESTROGEN_RESPONSE_EARLY	-0.0692739	-0.352109	-0.487558	-0.376322	-0.345393	-0.595145	-0.6519	-0.487672	-0.230538	-0.468462	-0.489254	-0.422531	-0.501657	-0.325435	-0.402061	-0.379334	-0.484603
HEME_METABOLISM	-0.149295	-0.166467	-0.310031	-0.365224	-0.297647	-0.453559	-0.340681	-0.444264	-0.299775	-0.168795	-0.398849	-0.206386	-0.225679	-0.192665	-0.172951	-0.337553	-0.212327
ANGIOGENESIS	-1.54228	-1.43052	-0.613409	-1.03031	-0.990765	-0.71342	-0.419511	-0.655409	-0.675144	-1.18962	-1.24004	-0.980778	-0.966108	-0.958634	-0.999487	-0.38039	-0.949505
EPITHELIAL_MESENCHYMAL_TRANSITION	-1.07806	-0.954863	-0.901146	-0.904166	-0.877888	-0.456085	-0.213721	-0.312792	-0.544016	-0.536787	-0.719874	-0.852599	-0.905536	-0.823612	-1.08297	-0.179604	-0.578692

## Sheet: Extended Data Fig. 1a - Part 2
#Extended Data Figure 1a part 2 - Standard deviation of enrichment of pathways per tumour (scaled by column), jointly clustered according to mean enrichment and standard deviation of enrichment
Pathway	C561	C551	C524	C538	C559	C537	C542	C554	C532	C549	C544	C550	C560	C531	C543	C518	C552
INTERFERON_ALPHA_RESPONSE	0.639259	-0.287886	1.75149	0.754738	0.211618	1.89742	-0.230848	0.0138527	1.53275	1.85929	1.35893	1.37414	0.879488	0.889835	0.273682	2.21184	1.30272
REACTIVE_OXYGEN_SPECIES_PATHWAY	0.0855103	-0.10987	-0.626469	0.473281	0.738563	0.534172	-0.376987	0.220664	2.48754	2.0913	-0.351589	1.12094	2.17491	0.0832523	1.36246	1.7677	0.398143
DNA_REPAIR	-0.318172	0.417555	1.81822	0.509082	1.65077	0.452148	-0.31382	0.496823	0.507422	1.39798	0.4144	0.12079	0.548884	0.167649	0.986561	1.83392	0.94041
CHOLESTEROL_HOMEOSTASIS	0.438089	-0.254921	0.651157	0.611978	0.895299	0.0430985	0.644832	-0.209823	1.15903	0.560793	0.508425	1.27104	-0.937931	0.963087	-0.354708	1.48476	0.249179
MTORC1_SIGNALING	0.804204	0.240329	-0.395093	-0.963229	0.41443	0.3793	-0.791163	0.582866	0.125266	1.02955	-0.693735	-0.598888	0.174052	0.289574	1.16637	0.364306	-0.438246
UNFOLDED_PROTEIN_RESPONSE	-1.3445	0.0531678	-0.867976	-0.578846	0.978433	-0.0692017	-0.475265	0.0213773	0.120655	2.15151	-0.572764	-0.751028	0.117648	0.155451	0.408221	0.959329	0.57597
TGF_BETA_SIGNALING	0.0899499	1.13046	-0.16151	0.572541	-0.780102	-1.12755	-0.0186404	-0.168793	-0.429366	-1.26044	-0.551036	0.750448	-0.756347	0.785749	-0.378722	-0.300669	-0.255419
PROTEIN_SECRETION	0.375377	-0.491304	0.0947161	-0.18607	-0.498985	-0.488219	-0.615769	-0.394121	1.23189	-0.0624527	-0.275792	-0.379641	0.10733	-1.04893	-1.10219	-0.252792	-0.7299
ANDROGEN_RESPONSE	1.53924	-1.005	-0.883623	-1.17372	-1.07371	-0.553591	-0.931639	-1.13483	0.0544022	0.392649	0.201758	-0.322473	-0.878417	-0.557486	-0.888955	-1.12275	-1.02912
PI3K_AKT_MTOR_SIGNALING	-1.08065	-0.927882	-0.638052	-1.13133	-1.35274	-1.22268	-1.09654	-1.02445	0.529814	0.228092	-0.688009	-1.14367	-0.917434	-0.869653	-1.24804	-1.10473	-0.725102
MITOTIC_SPINDLE	-0.365301	-1.26836	-0.879541	-1.4439	-1.21756	-0.631671	-0.974799	-1.16846	-0.226762	-0.563856	-0.637962	-1.6575	-1.56834	-1.18231	-1.06159	-1.11145	-0.584013
MYC_TARGETS_V2	-0.0840872	1.46236	0.337904	-0.214946	2.20424	0.187022	0.694085	0.592786	-0.324941	0.478985	3.67836	2.52268	0.886289	0.815024	3.26051	-0.0125472	2.5722
OXIDATIVE_PHOSPHORYLATION	-0.106466	0.527177	0.422524	1.27864	1.95437	0.736433	0.27419	0.576952	3.06521	1.72809	0.0787472	0.215842	2.45067	1.13627	1.66031	1.72455	-0.45861
E2F_TARGETS	1.01531	2.02371	-0.751864	-0.119238	1.78538	2.38871	0.473926	0.214154	0.198786	0.058841	2.23991	0.82207	0.920148	0.414473	1.68148	0.39874	2.88603
MYC_TARGETS_V1	0.0421943	0.284687	-0.802119	-0.500529	0.972185	0.814616	-0.289117	0.202788	1.9663	1.04313	0.699243	1.21724	1.51995	0.555462	2.91803	0.40932	1.25387
G2M_CHECKPOINT	-0.771977	0.833115	-0.843804	-0.711015	0.949504	1.1392	0.225559	-0.382136	-0.483338	-0.0774694	1.53451	0.42164	0.424938	-0.0375602	0.772698	-0.115368	1.71003
COAGULATION	2.24042	1.07404	1.43265	0.312596	-0.0770999	1.54715	1.68678	2.08422	0.104918	0.132473	-0.169787	-0.616879	-0.296597	-0.0629975	0.202112	0.967316	-0.30013
INTESTINAL_STEM_CELL	0.57597	0.596012	-0.19945	2.47573	0.41958	-0.765267	0.493878	0.389549	0.841523	0.943058	1.15424	2.51628	-1.05528	0.110352	0.577109	0.291408	0.902616
HEDGEHOG_SIGNALING	-0.0984323	1.97852	0.684893	1.16118	0.900398	-0.305954	0.668857	0.64027	-1.17414	0.0481321	0.709671	1.7638	1.00225	0.0587282	0.764904	0.570423	0.321613
TNFA_SIGNALING_VIA_NFKB	-0.399875	0.252437	0.487197	0.58236	-0.469669	0.594514	1.61897	0.298717	-0.0874566	0.130971	-0.178852	1.37978	0.0312494	1.16864	-0.136365	0.339317	1.16452
NOTCH_SIGNALING	1.24047	1.54081	-0.222975	0.885462	-0.375819	0.253246	0.300296	0.758016	0.446801	-0.565371	1.43225	0.835476	0.357065	0.271375	0.0146931	-0.0459618	0.275667
IL6_JAK_STAT3_SIGNALING	0.0408197	0.356349	0.744533	0.805944	0.319144	0.408976	1.29399	-0.55653	-0.21187	-0.355656	0.168331	0.818296	-0.148862	1.4688	0.448464	-0.362257	0.417319
INTERFERON_GAMMA_RESPONSE	-0.935285	-0.632866	0.988562	0.594898	0.197822	0.512642	0.314669	-0.273746	0.0360646	1.46982	0.545898	0.661782	0.237347	1.06365	-0.636501	0.712379	0.628707
ALLOGRAFT_REJECTION	2.00999	0.744775	0.831096	0.759377	0.974541	0.641263	1.32596	-0.631404	-1.81495	0.536667	0.4984	0.0213263	0.517637	-0.0801143	0.230104	-1.08228	-0.438167
INFLAMMATORY_RESPONSE	0.197948	-0.402747	0.406607	0.803585	0.0252367	0.137411	1.42768	0.0194225	-1.52446	-0.756271	0.565717	-0.141726	0.279353	0.709765	-0.623499	-0.0903576	0.291702
WNT_BETA_CATENIN_SIGNALING	-0.538817	0.476855	0.961489	0.431119	0.24275	-0.253898	-0.979654	-0.184475	-0.120506	-0.630635	1.8024	-0.162284	-0.129049	0.200242	-0.052096	0.489997	-0.350756
COMPLEMENT_INNATE_IMMUNE_SYSTEM	0.0348987	0.310997	0.293538	0.00571899	-0.728486	1.10069	0.678312	0.10442	-1.13212	0.780286	-0.337688	-0.701133	-0.396288	-0.0857264	-0.447366	-0.551965	0.190433
KRAS_SIGNALING_UP	1.1022	0.617809	0.139957	0.183562	0.235888	0.472812	1.0799	-0.393568	-0.953726	-0.445156	-0.209668	-0.679033	0.0503129	-0.580288	-0.541584	-0.506542	-0.35852
APICAL_SURFACE	1.51586	0.18975	-0.39414	-0.0952491	0.186853	-1.38632	-0.50631	-0.337723	0.886764	-0.337983	0.581104	0.471522	1.05064	-0.908389	-0.574307	-1.15621	-0.267555
FATTY_ACID_METABOLISM	0.126404	-0.671897	0.75536	0.00997813	-0.177869	-0.85178	-0.590563	-0.545064	0.530192	-0.546645	-0.126146	-1.20876	0.382746	-0.327922	-0.0774401	0.870034	-1.01746
PEROXISOME	-0.954028	-0.890288	-1.00969	0.218909	-0.453246	-0.626767	-0.476417	-0.787901	0.191495	0.133637	-0.598369	-0.718685	0.51412	-0.458877	0.107251	0.68128	-0.441084
ADIPOGENESIS	-0.982059	-0.324303	-0.313828	-0.98973	-0.128141	-0.714536	-0.666502	0.387741	0.506975	-0.0441531	-0.62085	-0.448373	-0.0200253	-0.307688	-0.285341	0.221156	-0.669886
UV_RESPONSE_UP	-0.631002	-1.26151	-0.629356	-0.170065	-0.585057	-0.745801	-0.851426	-0.427567	-0.0204885	-0.358869	-0.767001	-0.558442	0.361688	-1.08801	-0.0307905	-0.406225	-0.720237
P53_PATHWAY	-0.284977	-0.711893	-0.613459	-0.388039	-0.540026	-0.75389	-0.915876	-0.884652	-0.420653	-0.224067	-0.221484	-0.547886	-0.515229	-0.347002	-1.26762	-0.189446	-0.232021
HYPOXIA	-0.768959	-0.923847	-0.456378	-0.930661	-0.506604	-0.251021	0.188793	0.545814	-0.800561	-1.53349	-0.758408	-0.231978	0.366109	-0.766226	-0.850255	-1.03619	-0.561026
APOPTOSIS	-0.890407	-1.03179	-0.0911569	-0.661387	-1.08639	-0.220585	-0.356271	-0.541339	-0.0163954	-0.746639	-0.749301	0.388731	-0.189918	-1.12076	-0.584145	-0.681517	-0.857057
WNT_SIGNALING	0.152512	-0.327739	0.162427	-0.293745	-0.93716	-1.19746	-0.898622	-0.562723	-0.744386	-0.754789	-0.525835	0.755395	-0.758975	-0.658952	-0.299534	-1.17667	-0.831007
UV_RESPONSE_DN	-1.36375	-0.974532	-1.08803	-0.144718	-0.986577	-1.0207	-0.148199	-0.147942	-0.771966	-0.615545	-1.05502	-0.508102	-0.559087	0.330141	-0.265767	-0.361109	-0.818775
GLYCOLYSIS	-0.933496	-1.11412	-0.724242	-1.37912	-0.827687	-0.760119	-0.999164	0.0899672	-0.259287	-0.49592	-1.3047	-0.849762	-0.567789	-0.886109	-0.821876	-0.345208	-1.1392
XENOBIOTIC_METABOLISM	0.143314	-0.58628	-0.763364	-1.46327	-1.05835	-0.830272	-0.757252	-1.05142	-0.436517	-0.103156	-0.719503	-0.715162	-1.88115	-1.09833	-0.801915	-0.844841	-0.802193
IL2_STAT5_SIGNALING	-0.810307	-1.15613	-0.725556	-0.784799	-1.28684	-0.634263	-0.181713	-0.194339	-1.06387	-1.08708	-0.621481	-0.728301	-0.605958	-1.18476	-0.866272	-1.22196	-0.725583
ESTROGEN_RESPONSE_LATE	-1.03982	-0.65318	-1.27284	-1.57215	-0.50419	-0.566561	-0.777826	-0.825181	-0.445403	-1.32898	-0.707897	-1.59743	-0.535034	-0.178604	-0.76336	-1.35305	-1.14693
APICAL_JUNCTION	-1.02623	-0.663906	-0.626512	-0.477084	-1.49137	-0.771207	-0.886146	-0.00883069	-1.28366	-1.75494	-1.30455	-1.28545	-1.61967	-0.551866	-0.339668	-1.04328	-0.993998
BILE_ACID_METABOLISM	-0.414355	-1.04108	-0.701053	-0.36022	-0.919877	-1.19653	-0.988772	-1.06227	-0.665278	-1.03237	-1.16947	-1.01195	-1.53085	-1.38709	-0.641364	-1.42582	-0.667648
ESTROGEN_RESPONSE_EARLY	-1.50895	-0.855923	-1.17524	-0.926923	-0.5982	-0.193379	-0.975713	-0.793498	-1.38942	-1.29272	-1.26283	-1.29898	-1.00758	-0.837511	-1.02738	-0.742693	-0.687111
HEME_METABOLISM	-1.04746	-1.22151	-1.05401	-0.990923	-1.24521	-1.00806	-1.05272	-0.922952	-0.958704	-1.66221	-0.675751	-0.602253	-1.84268	-1.31149	-1.16624	-1.11775	-1.07606
ANGIOGENESIS	2.63716	2.3154	2.78954	2.49144	1.64933	1.91251	2.40846	3.3369	1.04073	1.69325	0.23114	-0.17719	1.80682	2.91305	0.475713	1.45322	2.35881
EPITHELIAL_MESENCHYMAL_TRANSITION	1.65227	2.36442	3.15748	2.72879	2.00061	2.99393	3.32461	4.03843	0.195693	-0.251619	-0.547955	0.193749	1.55683	3.37408	0.824227	2.01065	0.882883

## Sheet: Extended Data Fig. 1d
#Extended Data Figure 1d - Results of two-sided Fisher's exact tests comparing pathways Groups to classes
Group	Class	OddsRatio	LowerBoundCI	UpperBoundCI	p-value	FDR
1	Other	0.785175	0.113789	4.0873	1	1
1	Immune	0.434988	0.00866087	4.13386	0.661154	1
1	Stromal	0	0	8.40225	1	1
1	Oncogenic	1.18608	0.212067	5.83064	1	1
1	Cellular Stress	4.088	0.46127	36.721	0.123814	0.825427
2	Other	0.524227	0.00982906	5.97977	1	1
2	Immune	0	0	5.80526	0.57302	1
2	Stromal	0	0	23.6872	1	1
2	Oncogenic	9.78515	0.857616	523.034	0.0365636	0.365636
2	Cellular Stress	0	0	8.5993	1	1
3	Other	1.99753	0.461085	10.4533	0.351218	1
3	Immune	5.03117	0.558571	246.337	0.228852	0.91541
3	Stromal	0.28376	0.00453014	5.84477	0.547294	1
3	Oncogenic	0.462452	0.11175	1.86381	0.225765	0.91541
3	Cellular Stress	0.562705	0.0666664	4.7382	0.658317	1
4	Other	0	0	11.8468	1	1
4	Immune	0	0	27.7384	1	1
4	Stromal	Inf	3.5424	Inf	0.00265957	0.0531915
4	Oncogenic	0	0	10.7377	0.546099	1
4	Cellular Stress	0	0	39.6499	1	1
