# Supplementary material for: Phenotypic plasticity and genetic control in colorectal cancer evolution
Source: Nature. 2022 Oct 26;611(7937):744–53. doi: 10.1038/s41586-022-05311-x (PMC9684078; doi:10.1038/s41586-022-05311-x)
Supplement: Supplementary file 13 — Source Data Extended Data Fig. 2. [file 41586_2022_5311_MOESM13_ESM.xlsx]

## Sheet: Extended Data Fig. 2a
#Extended Data Figure 2a - Number of samples classified into CMS subtypes in each tumour
	C518	C524	C531	C532	C537	C538	C542	C543	C544	C549	C550	C551	C552	C554	C559	C560	C561
CMS1	4	5	0	2	1	0	0	1	1	4	1	0	12	0	0	2	0
CMS2	0	0	7	2	3	16	5	6	10	1	8	0	0	7	34	7	0
CMS3	0	3	0	0	0	0	0	3	5	3	3	38	3	0	0	0	6
CMS4	3	0	1	2	3	1	12	1	8	3	3	0	0	10	3	3	0

## Sheet: Extended Data Fig. 2b
#Extended Data Figure 2b - Number of samples classified into CRIS subtypes in each tumour
	C518	C524	C531	C532	C537	C538	C542	C543	C544	C549	C550	C551	C552	C554	C559	C560	C561
CRISA	5	6	1	2	0	0	0	3	2	2	5	38	8	0	0	1	4
CRISB	1	0	0	3	1	0	1	1	0	2	0	0	6	0	1	2	0
CRISC	0	0	4	0	4	3	4	7	6	1	1	0	0	13	18	0	0
CRISD	1	0	3	1	0	0	3	0	16	6	9	0	0	0	12	9	1
CRISE	0	2	0	0	2	14	9	0	0	0	0	0	1	4	6	0	1

## Sheet: Extended Data Fig. 2c
#Extended Data Figure 2c - Number of samples classified into CMS and CRIS subtypes in each tumour
	C518	C524	C531	C532	C537	C538	C542	C543	C544	C549	C550	C551	C552	C554	C559	C560	C561
CMS1	4	5	0	2	1	0	0	1	1	4	1	0	12	0	0	2	0
CMS2	0	0	7	2	3	16	5	6	10	1	8	0	0	7	34	7	0
CMS3	0	3	0	0	0	0	0	3	5	3	3	38	3	0	0	0	6
CMS4	3	0	1	2	3	1	12	1	8	3	3	0	0	10	3	3	0
CRISA	5	6	1	2	0	0	0	3	2	2	5	38	8	0	0	1	4
CRISB	1	0	0	3	1	0	1	1	0	2	0	0	6	0	1	2	0
CRISC	0	0	4	0	4	3	4	7	6	1	1	0	0	13	18	0	0
CRISD	1	0	3	1	0	0	3	0	16	6	9	0	0	0	12	9	1
CRISE	0	2	0	0	2	14	9	0	0	0	0	0	1	4	6	0	1

## Sheet: Extended Data Fig. 2d
#Extended Data Figure 2d - Fisher's exact tests results examining enrichment of genes included in CMS and CRIS classifications in gene Groups
# CMS
Group	NotCMSNotGroup	NotCMSGroup	CMSNotGroup	CMSGroup	OddsRatio	LowerBoundCI	UpperBoundCI	Pval	Padj
1	10157	885	353	6	0.195089	0.0708955	0.430718	3.70177e-07	2.96142e-06
2	8648	2394	309	50	0.584566	0.423091	0.793168	0.000308586	0.000617172
3	6175	4867	193	166	1.09125	0.878292	1.35464	0.418486	0.47827
4	8146	2896	222	137	1.73574	1.38647	2.16696	1.40534e-06	4.80359e-06
# CRIS
Group	NotCRISNotGroup	NotCRISGroup	CRISNotGroup	CRISGroup	OddsRatio	LowerBoundCI	UpperBoundCI	Pval	Padj
1	10112	874	398	17	0.494211	0.283635	0.806342	0.00272931	0.00363908
2	8605	2381	352	63	0.646865	0.484736	0.85142	0.00121633	0.00194614
3	6134	4852	234	181	0.97788	0.797944	1.19691	0.840501	0.840501
4	8107	2879	261	154	1.66141	1.34622	2.04501	1.80135e-06	4.80359e-06

## Sheet: Extended Data Fig. 2e
#Extended Data Figure 2e - Number of samples classified into CMS subtypes in each tumour
	C518	C524	C531	C532	C537	C538	C542	C543	C544	C549	C550	C551	C552	C554	C559	C560	C561
CMS1	3	5	0	1	1	0	0	0	0	0	1	0	11	0	0	0	0
CMS2	0	0	3	1	1	14	0	5	1	0	4	0	0	5	31	0	0
CMS3	0	2	0	0	0	0	0	2	3	1	3	38	3	0	0	0	3
CMS4	2	0	1	2	2	0	12	0	5	2	1	0	0	10	2	1	0

## Sheet: Extended Data Fig. 2f
#Extended Data Figure 2f - Number of samples classified into CRIS subtypes in each tumour
	C518	C524	C531	C532	C537	C538	C542	C543	C544	C549	C550	C551	C552	C554	C559	C560	C561
CRISA	5	6	0	1	0	0	0	1	2	0	4	38	6	0	0	0	0
CRISB	0	0	0	1	1	0	1	1	0	0	0	0	2	0	0	0	0
CRISC	0	0	2	0	3	3	0	6	3	0	1	0	0	7	7	0	0
CRISD	0	0	1	0	0	0	0	0	13	2	7	0	0	0	2	2	0
CRISE	0	2	0	0	0	13	0	0	0	0	0	0	0	2	1	0	0

## Sheet: Extended Data Fig. 2g
#Extended Data Figure 2g - Centroid distances of each sample from CMS classes for tumour C550
sample	prediction	d.CMS1	d.CMS2	d.CMS3	d.CMS4	p.value	FDR
C550_A1_B1	CMS3	0.694752	0.696571	0.657276	0.74012	0.001998	0.00387491
C550_A1_G1	CMS2	0.696624	0.6836	0.702789	0.717769	0.018981	0.0280875
C550_A1_G2	CMS1	0.67879	0.699	0.685076	0.715169	0.022977	0.0336121
C550_A1_G7	CMS3	0.672106	0.669909	0.658555	0.746529	0.00899101	0.0147545
C550_B1_G1	CMS3	0.699731	0.679015	0.657369	0.776215	0.002997	0.00555966
C550_B1_G9	NA	0.685806	0.701718	0.724354	0.669224	0.0659341	0.0870058
C550_C1_B1	CMS2	0.703533	0.674757	0.682172	0.732946	0.018981	0.0280875
C550_C1_G1	CMS2	0.74037	0.684733	0.743255	0.712757	0.013986	0.021312
C550_C1_G10	CMS4	0.691587	0.698534	0.70372	0.668955	0.002997	0.00555966
C550_C1_G7	NA	0.734007	0.696244	0.712329	0.73014	0.13986	0.164239
C550_D1_B1	NA	0.70352	0.665199	0.70412	0.674434	0.044955	0.0615427
C550_D1_G10	NA	0.70715	0.68888	0.70302	0.683611	0.042957	0.0591237
C550_D1_G5	CMS2	0.73683	0.663249	0.704733	0.674584	0.003996	0.00705501
C550_D1_G8	NA	0.701204	0.687831	0.704579	0.703299	0.140859	0.164657
C550_D1_G9	NA	0.704796	0.688698	0.704797	0.694721	0.0769231	0.0974867

## Sheet: Extended Data Fig. 2h
#Extended Data Figure 2h - Centroid distances of each sample from CRIS classes for tumour C550
sample	prediction	d.CRISA	d.CRISB	d.CRISC	d.CRISD	d.CRISE	p.value	FDR
C550_A1_B1	CRISA	0.621682	0.690158	0.654641	0.729908	0.721308	0.001	0.00294253
C550_A1_G1	CRISC	0.686973	0.702243	0.66409	0.69068	0.713129	0.001	0.00294253
C550_A1_G2	CRISA	0.672808	0.697986	0.70621	0.690729	0.721153	0.016983	0.0326891
C550_A1_G7	CRISA	0.629232	0.709947	0.660749	0.725569	0.725833	0.001	0.00294253
C550_B1_G1	CRISA	0.646976	0.707922	0.701298	0.737289	0.724862	0.001998	0.00521927
C550_B1_G9	CRISD	0.712622	0.69301	0.700815	0.62692	0.7057	0.001	0.00294253
C550_C1_B1	CRISD	0.69842	0.691338	0.699396	0.660833	0.717453	0.002997	0.00703883
C550_C1_G1	CRISD	0.754148	0.724573	0.725319	0.656952	0.751362	0.001	0.00294253
C550_C1_G10	NA	0.726561	0.738366	0.706063	0.693144	0.730704	0.120879	0.167271
C550_C1_G7	NA	0.696066	0.701586	0.697333	0.71029	0.743336	0.200799	0.257023
C550_D1_B1	CRISD	0.724054	0.698447	0.678026	0.637632	0.707649	0.001	0.00294253
C550_D1_G10	NA	0.72118	0.708798	0.743406	0.700813	0.735218	0.455544	0.54495
C550_D1_G5	CRISD	0.733751	0.694702	0.710208	0.610601	0.724889	0.001	0.00294253
C550_D1_G8	CRISD	0.688406	0.698326	0.725292	0.669161	0.727244	0.011988	0.0243566
C550_D1_G9	CRISD	0.739914	0.705078	0.736109	0.646992	0.739634	0.001	0.00294253
