# Supplementary material for: Phenotypic plasticity and genetic control in colorectal cancer evolution
Source: Nature. 2022 Oct 26;611(7937):744–53. doi: 10.1038/s41586-022-05311-x (PMC9684078; doi:10.1038/s41586-022-05311-x)
Supplement: Supplementary file 14 — Source Data Extended Data Fig. 3. [file 41586_2022_5311_MOESM14_ESM.xlsx]

## Sheet: Extended Data Fig. 3a
#Extended Data Figure 3a - Expression of genes which had significant phylogenetic signal for tumour C538 (n=80, ordered by phylogenetic tree structure, scaled by gene)
### Phylogenetic tree not included in source data
																	# Annotation used in heatmap
Gene	D1_G10	D1_G5	D1_G8	C1_G1	C1_G7	C1_G9	C1_G5	C1_G10	C1_G4	C1_G3	C1_G2	B1_G10	B1_G8	B1_G1	B1_G9		Gene	MedLambda	MedPval	Group
DNTTIP2	0.499553	1.31694	1.07662	0.312985	-1.00844	-0.87529	-0.0672759	0.446287	1.26053	0.531137	0.143891	0.37123	-2.27339	-1.05402	-0.680753		DNTTIP2	0.999934	1.3099	2
MBNL2	1.82631	1.99322	0.860476	1.01699	-0.828446	-0.845621	-0.207796	-0.750153	-0.580154	0.395671	-0.197565	-0.361557	-1.32177	-0.506854	-0.492749		MBNL2	0.753164	1.36244	2
ZGRF1	1.07011	1.86222	1.41174	-0.921033	-0.561841	-0.921033	-0.752332	-0.921033	-0.799483	0.309618	-0.921033	0.646178	-0.921033	0.47335	0.945606		ZGRF1	0.759583	1.37234	3
IGSF9	-0.607507	2.30454	2.10962	-0.607507	0.433659	-0.607507	-0.391877	-0.607507	-0.22737	-0.607507	-0.607507	-0.273065	-0.607507	-0.607507	0.904556		IGSF9	0.999934	1.89107	3
SHH	0.589084	2.65781	1.63278	-0.729661	-0.704908	-0.144388	0.491936	-0.747851	-0.810885	-0.101972	-0.609983	-0.148605	-0.932328	-0.367171	-0.0738627		SHH	0.902015	2.42085	3
MUC17	-0.26851	3.34733	1.07529	-0.285195	-0.243048	-0.203905	-0.353204	-0.198156	-0.291057	-0.449052	-0.355282	-0.373767	-0.551147	-0.466831	-0.38347		MUC17	0.747512	1.65362	2
ACAP1	2.17632	-0.376902	2.72341	-0.376902	-0.376902	-0.376902	-0.376902	-0.376902	-0.376902	-0.376902	-0.376902	-0.376902	-0.376902	-0.376902	-0.376902		ACAP1	0.593808	1.4384	3
APBB1IP	2.60339	-0.49935	2.23604	-0.422801	-0.202257	-0.49935	-0.319447	-0.158899	-0.49935	-0.49935	-0.345159	0.104582	-0.49935	-0.49935	-0.49935		APBB1IP	0.669269	1.38072	3
TRIM22	1.77172	1.5885	2.29604	-0.576331	-0.576331	-0.397263	-0.576331	0.0539385	-0.326003	-0.576331	-0.576331	-0.576331	-0.376287	-0.576331	-0.576331		TRIM22	0.956063	4.44159	3
RARRES3	1.541	0.876159	2.63503	-0.735256	0.0852634	-0.336846	-0.494248	-0.595235	-0.0218214	-0.748018	-0.720682	-0.82453	-0.668766	-0.469232	0.477183		RARRES3	0.789975	2.18575	3
SLC38A5	3.57901	-0.326767	-0.0593915	-0.326767	-0.0327544	-0.326767	-0.326767	-0.326767	-0.326767	0.107583	-0.326767	-0.326767	-0.326767	-0.326767	-0.326767		SLC38A5	0.999934	2.29577	3
DACT1	3.59565	-0.202479	-0.0244679	-0.32815	-0.32815	-0.32815	-0.125982	-0.106883	-0.182486	-0.32815	-0.32815	-0.32815	-0.32815	-0.32815	-0.32815		DACT1	0.999934	2.63702	3
PIK3CG	3.61478	-0.258199	-0.258199	-0.258199	-0.258199	-0.258199	-0.258199	-0.258199	-0.258199	-0.258199	-0.258199	-0.258199	-0.258199	-0.258199	-0.258199		PIK3CG	0.999934	2.5553	3
BANK1	3.61478	-0.258199	-0.258199	-0.258199	-0.258199	-0.258199	-0.258199	-0.258199	-0.258199	-0.258199	-0.258199	-0.258199	-0.258199	-0.258199	-0.258199		BANK1	0.999934	2.5553	3
FOXP2	3.61478	-0.258199	-0.258199	-0.258199	-0.258199	-0.258199	-0.258199	-0.258199	-0.258199	-0.258199	-0.258199	-0.258199	-0.258199	-0.258199	-0.258199		FOXP2	0.999934	2.5553	2
REC8	3.61478	-0.258199	-0.258199	-0.258199	-0.258199	-0.258199	-0.258199	-0.258199	-0.258199	-0.258199	-0.258199	-0.258199	-0.258199	-0.258199	-0.258199		REC8	0.999934	2.5553	3
ISL1	3.61478	-0.258199	-0.258199	-0.258199	-0.258199	-0.258199	-0.258199	-0.258199	-0.258199	-0.258199	-0.258199	-0.258199	-0.258199	-0.258199	-0.258199		ISL1	0.999934	2.5553	3
LGALS2	3.61478	-0.258199	-0.258199	-0.258199	-0.258199	-0.258199	-0.258199	-0.258199	-0.258199	-0.258199	-0.258199	-0.258199	-0.258199	-0.258199	-0.258199		LGALS2	0.999934	2.5553	3
GABBR1	3.22011	-0.388635	-0.388635	-0.388635	-0.388635	1.34489	-0.388635	-0.388635	0.0986179	-0.388635	-0.388635	-0.388635	-0.388635	-0.388635	-0.388635		GABBR1	0.999934	1.34548	3
ZFYVE28	3.37387	-0.340549	-0.340549	-0.340549	-0.340549	1.05327	-0.340549	-0.340549	-0.340549	-0.340549	-0.340549	-0.340549	-0.340549	-0.340549	-0.340549		ZFYVE28	0.999934	1.78711	3
LRRK2	3.37641	-0.393658	-0.0891247	-0.393658	-0.393658	0.989803	-0.218117	-0.393658	-0.393658	-0.122389	-0.393658	-0.393658	-0.393658	-0.393658	-0.393658		LRRK2	0.999934	1.81694	3
METTL25	3.03458	-0.523573	0.25665	-0.523573	-0.523573	-0.333249	-0.523573	-0.523573	-0.523573	-0.523573	-0.523573	0.047979	0.265995	1.44021	-0.523573		METTL25	0.999934	1.63129	3
REG1B	2.72601	-0.447269	-0.587712	-0.519716	-0.587712	-0.457617	-0.587712	-0.587712	-0.472573	-0.587712	-0.587712	0.582009	1.66053	-0.216395	0.671294		REG1B	0.999934	1.93428	3
COPS3	-2.36182	0.584245	-0.189793	0.149412	-0.362477	0.6678	0.205319	-0.85616	-1.1059	-0.377843	-0.243273	0.530193	1.86381	1.17839	0.318104		COPS3	0.999934	1.40282	3
PSMD7	-2.70159	-0.0458474	0.632848	0.835161	0.185146	0.540194	0.216667	-0.291822	-1.07229	-0.982051	-0.524979	0.621378	1.0626	0.567493	0.957096		PSMD7	0.999934	1.84691	2
SETD1B	-3.16592	-0.206958	-0.316194	0.674717	-0.0224896	0.707197	0.585946	0.00907903	-0.500823	-0.115693	-0.455026	0.501039	0.932475	0.664817	0.707837		SETD1B	0.999934	2.60124	3
SSB	0.0872713	-0.0788145	-0.314311	-0.673011	-1.94103	-0.605769	-0.192275	-0.647405	-0.526852	-0.357795	-0.153574	1.16322	1.67731	1.97564	0.587395		SSB	0.999934	1.48771	2
HIST1H1B	-1.32753	-0.949211	-0.305665	-0.253874	-0.139735	0.0583703	0.63568	-1.09647	-0.292681	-0.655013	-0.713452	1.58099	2.20424	1.06358	0.19077		HIST1H1B	0.999934	1.43632	2
ZSCAN25	1.21678	-0.761872	-0.761872	-0.761872	-0.327567	-0.391462	-0.439986	-0.761872	-0.434009	-0.55861	-0.48599	1.14149	-0.348072	1.19315	2.48177		ZSCAN25	0.999934	1.30268	3
DHX35	-0.905578	-0.997386	-0.885906	0.6923	-0.469202	1.07841	-0.521358	-0.997386	-0.373628	-0.542726	-0.806973	1.54005	0.090119	1.59081	1.50845		DHX35	0.999934	1.48267	3
NBPF20	-0.718582	-0.905537	-0.350976	-0.794278	0.0833481	0.0830869	-0.294302	-0.501169	-0.484903	-0.469438	-0.905537	1.70092	-0.235644	1.63162	2.16138		NBPF20	0.999934	1.51694	3
DNASE1	-0.575243	-0.714523	-0.714523	0.557811	-0.486969	-0.555956	-0.338912	-0.714523	-0.615241	-0.591504	-0.714523	1.70242	0.0418962	1.62767	2.09213		DNASE1	0.999934	2.1046	3
ZNF383	0.612368	-0.896825	-0.101108	-1.15025	-0.688172	1.06928	0.072974	1.19007	0.769029	1.44443	1.4392	-1.23138	-0.986283	-0.672315	-0.87103		ZNF383	0.999934	1.85331	3
FBXL20	-1.1931	-1.14003	-1.29818	-1.20975	0.0894795	0.84773	0.475864	0.953347	1.39163	0.921548	0.703647	0.940065	-1.10925	0.44651	-0.819509		FBXL20	0.999934	1.5245	3
RTTN	-1.07872	-0.453271	-1.07872	-1.07872	0.37957	-0.136941	1.26994	1.63994	1.09678	1.07407	1.09701	-0.632432	-1.07872	-0.822225	-0.197583		RTTN	0.999934	1.64351	3
TBC1D8	1.0105	-1.43029	-1.29246	1.32138	1.32872	0.431004	0.42429	0.483981	-0.346209	0.285722	0.724205	0.366378	-1.43029	-1.43029	-0.446665		TBC1D8	0.999934	1.30252	3
MECOM	-0.718183	-0.988493	-2.38175	-0.0331314	-0.191764	1.25308	-0.00167277	0.780833	1.07152	0.499055	1.46443	-0.454113	-0.196224	-0.693954	0.59036		MECOM	0.773828	1.44173	1
ZNF337	-1.39613	-1.48749	-1.33068	0.0113065	0.938533	1.22878	-1.28567	1.26229	1.01803	0.842751	0.65765	0.249458	-0.223034	-0.345814	-0.13999		ZNF337	0.999934	1.45535	3
PRKAG2	-0.735242	-1.64937	-1.61787	0.838886	0.896489	1.13477	-0.170838	1.1084	0.621698	0.219068	0.661453	0.362765	-1.44502	0.57719	-0.802368		PRKAG2	0.981443	1.47241	3
NOP16	-1.35228	-1.81782	-1.53382	0.655477	0.0571095	1.42993	-0.234828	0.593256	0.442696	0.565707	1.09689	0.728966	-1.09958	0.407725	0.0605693		NOP16	0.999934	2.16034	3
NCKIPSD	-0.970696	-1.75812	-1.60663	0.532608	0.0489314	1.27989	0.977411	0.838242	0.776751	0.568174	0.522621	0.106566	-1.53381	0.437906	-0.219844		NCKIPSD	0.999934	2.78418	3
XYLB	-1.37365	-1.37365	-1.27607	1.37717	0.181566	0.500344	0.668837	0.805162	0.318312	1.34926	0.686442	-1.16045	-1.16956	0.463414	0.00287576		XYLB	0.999934	1.78984	3
CLRN3	-0.745043	-1.63098	-1.55976	-0.0164115	0.255113	-0.0943291	0.505126	1.19151	0.721125	0.715424	0.848928	-0.375207	-1.70409	1.04971	0.838891		CLRN3	0.999934	1.39712	3
KDM5B	-3.08788	-0.44528	0.647196	0.22592	-0.185781	0.362088	1.04415	0.491519	1.0078	0.588387	0.57704	-0.310691	0.0828346	-0.542154	-0.45515		KDM5B	0.999934	1.94031	3
ZNF318	-2.8528	-0.237231	-1.10915	0.177464	0.938773	0.176498	1.01305	0.507869	0.0184732	-0.3637	0.434639	-0.0562852	1.27594	0.480543	-0.404086		ZNF318	0.916402	1.37726	2
PSD4	-2.38607	-1.13141	-1.04831	1.21631	0.662531	0.34458	1.18373	-0.550026	-0.443825	0.317515	0.450555	0.464913	0.0207024	-0.280498	1.17931		PSD4	0.89164	1.43539	2
HMGCS2	-2.73082	-0.297436	-0.809527	0.865777	0.374832	0.480095	0.774652	0.0248699	0.41223	0.919126	0.320965	0.314449	-1.507	0.0957525	0.762035		HMGCS2	0.987949	1.40603	2
ITM2C	-1.47781	-1.43073	-1.41103	0.955911	0.588499	-0.228395	1.28656	1.0458	0.437029	0.304221	0.835852	0.580692	-1.40342	-0.502242	0.419068		ITM2C	0.997069	1.75416	2
WDR78	-1.50164	-1.50164	-1.50164	0.545799	-0.112423	0.0016367	1.56561	-0.220117	0.0537029	0.244732	0.313523	0.878234	-0.996561	1.03981	1.19097		WDR78	0.999934	1.45505	3
CUTA	-1.30215	-2.03176	-1.16323	0.390024	-1.34179	-0.392617	-0.0247251	0.893767	0.60351	0.578131	0.545197	0.752852	0.396331	1.04513	1.05133		CUTA	0.999934	1.91371	3
THBS1	-1.78052	-1.568	-1.68973	0.77173	-0.220544	0.0315463	-0.520589	0.846727	-0.0831104	1.01705	0.954175	0.680925	-0.140028	0.88265	0.817725		THBS1	0.999934	2.57983	2
CENPC	-1.83601	-1.96295	-0.95199	1.44598	0.427702	0.843526	-0.905378	0.607844	0.257258	0.537147	0.00631918	0.581306	-0.213352	0.956209	0.206386		CENPC	0.871076	1.48997	2
TMEM62	-2.02706	-2.37144	-0.64688	1.08146	0.550845	0.520985	0.512863	0.317427	0.479788	0.689313	0.812622	0.545902	-0.122551	-0.132857	-0.210426		TMEM62	0.868463	2.6782	3
PCCA	-1.92524	-2.60259	-0.23775	0.621951	0.314702	0.396219	0.0699707	0.926486	0.589877	0.574533	0.795383	0.418776	-0.538404	0.255007	0.341086		PCCA	0.717785	1.91174	2
ECE1	-1.02869	-2.33368	-1.39962	0.0897409	-0.644954	0.359306	0.981073	-0.501756	0.585026	0.359096	0.643181	0.218798	0.767538	0.487096	1.41784		ECE1	0.754124	1.60432	2
RNF169	-1.46364	-1.6	-1.6	0.484293	-1.31277	0.60193	0.23951	0.0491158	0.86906	0.471483	1.32378	0.0786794	0.913835	0.0599099	0.884825		RNF169	0.792193	1.41232	3
PROM1	-0.305563	-2.03493	-2.06857	0.0104769	-1.00154	0.578289	0.484142	-0.376928	1.06338	0.665535	0.483917	0.445244	0.594475	1.14593	0.316149		PROM1	0.840346	1.42967	3
NUMB	-0.248324	-1.23107	-2.09306	0.134568	-1.08328	0.0430442	-0.0233107	-0.185318	0.51705	0.403356	0.237316	-0.614354	1.74278	1.32489	1.07571		NUMB	0.999934	1.32614	3
CRBN	-1.77016	-1.77016	-1.61022	-0.157927	0.582193	-0.367423	0.425288	1.13897	-0.115377	0.694835	0.165304	0.461726	1.42073	0.427539	0.474684		CRBN	0.845591	2.27919	3
SLC29A1	-0.603406	-1.31206	-2.78262	-0.162014	1.11068	0.0995757	0.0103	0.0484206	0.124412	0.712284	1.08089	-0.0757547	0.84833	0.254562	0.646405		SLC29A1	0.730846	1.67096	2
CARD11	-1.09513	-0.962192	-2.55091	0.722734	0.705379	-0.815834	-0.104765	0.739485	0.236707	1.02953	0.835165	-0.201516	-0.119172	0.730475	0.850041		CARD11	0.792255	1.49869	3
LMAN1	1.15213	-2.17619	-2.02293	-0.185807	-0.10185	-0.482956	0.452937	0.541924	0.290306	0.859744	0.596585	-0.814278	0.493852	0.642772	0.753758		LMAN1	0.999934	1.56828	2
NDFIP2	0.211868	-2.56373	-1.68354	0.296596	0.531837	0.500609	0.844941	0.531422	0.145571	0.736772	0.645546	0.509525	-0.98599	0.72194	-0.443367		NDFIP2	0.999934	2.17579	3
TTYH3	-0.604839	-2.35068	-2.07062	0.226135	0.584995	0.401587	1.12513	0.808158	-0.131147	0.536633	0.105079	0.291492	-0.228133	0.79624	0.509979		TTYH3	0.972167	3.0074	3
YAP1	0.0662871	-3.15561	-0.94009	0.0487111	-0.0574638	0.690546	0.31163	1.06929	0.810422	0.567024	0.628446	-0.147061	-0.0542607	-0.0189333	0.181063		YAP1	0.742459	1.55217	1
ASPH	-0.163683	-3.15012	-1.05512	1.12419	0.419176	0.123922	0.106392	0.228237	0.0873945	0.847962	0.0318069	0.388783	0.247962	0.687235	0.0758617		ASPH	0.664629	1.41896	1
PCCB	-1.20477	-1.82444	-1.82444	0.459691	1.08045	0.740211	0.708082	0.374559	-1.08803	0.37277	0.834683	1.01091	-0.248408	0.436139	0.172582		PCCB	0.999934	2.02358	3
DGKD	-0.846976	-1.96761	-1.9529	0.192623	1.25527	0.522778	0.833847	-0.141915	-0.422274	0.189613	0.380106	0.972798	1.20355	-0.439771	0.220866		DGKD	0.999934	2.3607	2
HNF1A	-1.54656	-2.0917	-1.68308	1.11263	0.758689	0.312523	0.829853	0.611346	0.446321	-0.226672	-0.0620681	0.816828	0.562105	-0.216928	0.376711		HNF1A	0.999934	3.26564	3
COPB2	0.431059	-2.3073	-2.18469	0.683231	-0.206475	-0.237855	0.308097	-0.4797	0.61313	0.328232	0.846613	0.439495	1.09411	0.264921	0.40714		COPB2	0.805717	1.33861	1
FNBP4	-0.24081	-2.51224	-1.94216	0.362755	0.157452	0.939074	0.90614	0.0948055	0.445204	-0.330636	0.862954	0.0154072	0.861927	0.437767	-0.0576349		FNBP4	0.773694	1.91193	2
COG3	0.245288	-2.28986	-2.13263	1.03619	-0.36048	0.423621	1.02175	0.190887	0.661844	0.138911	0.907833	-0.438944	0.328131	-0.0495234	0.316978		COG3	0.928047	1.72346	2
PARN	-0.352721	-1.74432	-2.48339	1.25007	-0.364533	0.430526	0.535284	0.943757	-0.0332517	0.873957	-0.00839701	0.0831799	-0.328754	0.667592	0.530996		PARN	0.751796	1.56124	2
PLCD3	0.485037	-1.94596	-2.65548	1.06606	-0.0054822	0.146225	0.103887	0.493507	0.588846	0.900052	0.235183	0.077038	0.436068	0.264596	-0.189584		PLCD3	0.951671	2.02544	3
PGRMC1	-0.658539	-2.30519	-1.74228	0.929571	-0.875834	0.748839	0.85955	0.412488	-0.545092	0.492756	0.773689	0.365234	0.488562	0.373985	0.682263		PGRMC1	0.999934	1.96066	3
IPO7	-1.09115	-1.56289	-1.98174	1.15968	-0.842418	0.601863	0.81678	0.732105	0.000985931	0.749285	0.751337	0.545964	0.99993	-0.506075	-0.37366		IPO7	0.999934	1.9362	1
INSR	-0.461443	-2.07353	-1.86258	0.271549	0.483439	0.019839	-0.936881	0.817982	0.835473	-0.194817	0.32354	0.736297	1.05647	-0.27576	1.26043		INSR	0.823589	1.31124	3
PTGES3	0.191361	-2.19269	-2.14302	-0.0472148	-0.0228043	1.2192	-0.0253201	0.157592	-0.453443	0.608186	0.182979	0.537899	1.39681	0.184393	0.406063		PTGES3	0.999934	1.98095	1
LDHB	-0.693358	-1.45274	-2.72115	0.330461	0.0594067	-0.0298126	0.327671	0.140215	0.650399	0.105659	0.0452605	0.36288	1.23597	1.22243	0.416712		LDHB	0.946344	2.85768	1
ZNF622	0.207145	-1.1631	-2.79947	0.152776	-0.271241	-0.158808	0.696308	0.102662	0.203923	-0.293082	-0.518751	1.07534	1.06325	0.761778	0.941274		ZNF622	0.880036	1.51782	3

## Sheet: Extended Data Fig. 3b
#Extended Data Figure 3b - Expression of genes which had significant phylogenetic signal for tumour C542 (n=168, ordered by phylogenetic tree structure, scaled by gene)
### Phylogenetic tree not included in source data
																# Annotation used in heatmap
Gene	C1_G10	C1_G8	C1_G9	C1_G7	C1_G1	C1_G6	C1_G5	C1_G4	C1_G2	B1_G1	D1_G7	A1_G7	D1_G10	A1_G8		Gene	MedLambda	MedPval	Group
RHOC	2.46428	0.792025	1.08932	-0.323035	-0.629985	0.596024	-0.37242	-0.285525	-0.620137	-0.230625	-1.23643	-0.230971	-1.37351	0.360979		RHOC	0.999934	1.7628	3
HLA-DQA1	3.43864	-0.248635	-0.409812	-0.249433	-0.409812	-0.30158	-0.346005	-0.352765	-0.339779	-0.409812	-0.269873	0.039147	-0.151116	0.0108366		HLA-DQA1	0.999934	1.78465	3
TFG	0.647657	2.1551	1.65966	0.0523028	-0.183976	-0.503567	-0.425083	-0.308742	-1.172	-0.602602	-0.389559	0.166739	0.476395	-1.57232		TFG	0.999934	1.36178	2
ANKRD17	1.82991	1.70199	0.44188	-0.382858	0.0735496	-0.827996	-0.53916	-0.514401	-0.464683	-1.47197	-0.672503	1.3501	0.169155	-0.693016		ANKRD17	0.999934	1.75304	1
PPP2R1A	1.69653	1.12391	2.05404	-0.41614	-0.411397	-1.45737	-0.568464	-0.674407	0.0191588	0.354792	0.133463	-0.878139	-0.44444	-0.531526		PPP2R1A	0.999934	2.0918	1
ARHGAP17	1.86104	1.23982	1.16904	0.573618	-0.465265	-1.53259	-0.345568	-0.478083	-0.915134	0.0505538	-0.158044	-1.36876	0.7249	-0.355536		ARHGAP17	0.999934	1.35114	2
NXPE1	2.33734	1.85919	-0.601664	-0.601664	-0.601664	-0.497155	-0.478502	0.2038	-0.484584	1.02807	-0.601664	-0.601664	-0.489697	-0.470143		NXPE1	0.999934	1.72723	2
DPP4	1.39151	2.20808	0.961038	-0.534709	-0.697057	-0.600506	-0.76049	-0.758219	-0.581677	1.06276	-0.769804	-0.510895	-0.740431	0.330393		DPP4	0.999934	2.74147	3
ECHDC1	0.629638	-1.38627	0.699142	0.195422	0.736122	0.987931	0.414665	1.46129	0.976062	-0.65294	-0.856466	-0.646933	-1.79251	-0.765149		ECHDC1	0.624168	1.62459	2
TOP2A	0.669378	-0.722121	0.677108	1.1442	0.787465	0.083849	0.455072	0.73227	1.23887	-0.0230612	-0.618343	-1.93256	-1.50543	-0.986696		TOP2A	0.93591	2.40045	1
MUC5B	-0.912811	-1.04418	-0.701352	1.32911	1.09839	1.08943	1.43991	0.506477	1.02264	-0.788881	-1.04245	-0.577643	-0.714654	-0.704001		MUC5B	0.999934	3.91999	2
PARN	0.600057	-1.4755	-0.623278	1.82476	0.627245	0.633293	1.00434	0.392226	0.707633	0.238974	-0.88719	-0.821176	-1.49865	-0.722729		PARN	0.999934	1.41994	2
TOP2B	-0.775848	-0.0666984	-0.354885	2.04816	1.03711	0.474213	0.596735	1.33121	0.132326	-0.64071	-0.433337	-0.93376	-0.85987	-1.55465		TOP2B	0.745403	2.09745	1
TMC5	-0.418777	-0.0286199	0.24498	1.40624	1.86717	0.260594	0.676785	-0.295576	0.656603	0.102636	-0.387815	-0.938504	-1.93755	-1.20818		TMC5	0.583663	1.60454	2
MIS18BP1	-0.670467	0.258014	0.986944	0.611774	0.688698	0.477559	1.24882	0.339382	0.472134	-2.18152	-0.281484	0.58143	-1.54451	-0.98677		MIS18BP1	0.999934	1.9154	2
UTRN	0.250671	0.363606	0.794235	0.29246	1.21442	0.292865	0.388728	1.2623	0.32146	-0.991035	-1.26954	-0.265779	-2.44361	-0.210787		UTRN	0.63021	1.95897	1
SKA3	-0.215588	-0.290046	1.21765	-0.089184	0.5755	1.87998	0.492689	0.213714	0.782941	-0.0837671	-0.644175	-2.18478	-0.673841	-0.981096		SKA3	0.614785	1.62584	3
MAN1A1	-0.651514	0.629949	0.943965	0.871669	0.604867	2.02489	-0.0204393	-0.14329	0.171148	0.0238035	-1.40483	-1.14914	-1.62502	-0.276056		MAN1A1	0.572117	1.49477	3
TKT	0.324346	0.653009	0.698617	-0.143791	0.632964	1.83855	0.684909	-0.0689644	0.275234	0.119954	-0.902411	-0.714997	-2.20761	-1.18981		TKT	0.697924	2.02596	1
TPX2	0.656402	0.65761	0.076082	0.110958	0.413126	0.629753	1.17282	-0.14031	1.87252	-0.544774	-1.29319	-1.08361	-1.65908	-0.868303		TPX2	0.700517	2.78439	2
PHKB	0.448212	0.898524	1.30432	-0.105799	1.05635	0.300428	0.593816	0.701954	0.216167	-0.102446	-1.66037	-0.934005	-0.706677	-2.01047		PHKB	0.999934	3.32286	1
SMS	1.3027	0.979698	0.76665	0.13808	0.365809	0.649886	1.1129	-1.06643	-0.25505	0.392943	-0.693396	-0.398772	-2.15571	-1.1393		SMS	0.777598	1.32329	1
SZRD1	1.03071	0.307161	1.64349	-0.121737	0.37144	1.2926	-0.228453	0.181715	0.201597	-0.367138	-0.876034	-0.986589	-2.30118	-0.147582		SZRD1	0.654911	1.47463	3
EHF	1.26163	0.139958	1.91923	0.035866	0.255488	0.98912	-0.461601	-0.204539	-0.0386014	0.579397	-0.659783	-1.081	-1.96916	-0.766		EHF	0.856614	1.3432	1
CCZ1	1.00114	0.492716	0.272686	0.518544	0.777631	1.01641	-0.132058	-0.0905838	0.538819	0.834115	-0.505792	-1.40593	-2.37515	-0.942545		CCZ1	0.89068	1.7204	2
MTMR6	1.2287	1.23934	0.484165	0.179796	0.334092	0.605865	-0.0196315	0.246569	0.11214	0.346867	0.0239974	-1.69504	-2.37312	-0.71373		MTMR6	0.999934	1.6422	3
ZNF107	0.489252	2.0869	0.879152	0.38657	-0.565609	-0.632589	-0.0330619	0.130706	0.632521	0.552989	-1.00898	-0.18304	-2.15729	-0.577526		ZNF107	0.999934	1.30339	3
OSBP	0.132813	1.11781	0.370422	0.272022	-0.75342	1.19801	1.00224	0.430655	0.574759	0.319736	-1.40889	-1.69481	-1.73462	0.173262		OSBP	0.585156	1.31277	2
RIPK2	-0.0130609	1.11055	1.55449	0.436084	-0.406088	1.14675	-0.00511032	0.76723	0.0818413	-0.544501	-0.470288	-1.59784	-2.00264	-0.0574072		RIPK2	0.645406	1.47368	3
RUVBL1	0.62456	1.0662	1.33099	0.28991	-0.316088	0.678357	-0.294484	0.0237762	0.653603	0.568232	-0.93448	-1.24986	-2.40487	-0.0358398		RUVBL1	0.931719	1.42185	2
CENPU	0.0832	0.0371466	0.059379	1.74195	-0.0210474	0.634666	0.917718	0.801298	0.767401	-0.433224	-0.627966	-0.856281	-2.37186	-0.732385		CENPU	0.650579	2.11624	3
SACS	0.737846	0.90955	-0.0262134	1.84928	0.646777	0.0544824	-0.0123908	0.444097	0.589361	-1.04713	-0.225945	-1.68919	-1.72897	-0.501555		SACS	0.64109	1.94718	3
MELK	0.897198	0.408192	0.466365	1.72186	0.0316526	0.024633	0.475734	0.138578	0.689017	-0.100296	-0.328391	-1.95058	-1.9924	-0.481562		MELK	0.708445	1.74083	3
USP39	1.89855	-0.604641	0.343161	0.746148	0.703405	0.938814	-0.0875028	0.425541	-0.287956	0.470568	-0.678884	-2.10226	-1.0378	-0.727138		USP39	0.999934	1.50104	2
CCSER2	1.56799	0.797051	0.281816	0.716359	0.266865	-0.0237251	0.735827	0.374046	-0.196552	-1.06399	0.563625	-2.35783	-0.573449	-1.08804		CCSER2	0.999934	1.3721	2
TSG101	0.39114	-0.014498	0.182092	1.29768	0.520353	0.263509	0.871907	0.506652	0.746993	-0.709658	-0.227878	-2.71697	-1.12993	0.0186139		TSG101	0.999942	1.80147	2
AMZ2	0.574915	0.69372	0.33136	0.716826	0.694542	0.00303102	0.185731	0.869587	0.363579	-0.410449	-0.00854055	-3.08672	-0.591679	-0.335898		AMZ2	0.999934	1.42421	2
ZBTB40	-1.15033	-1.73676	-1.48639	0.683915	0.843033	0.789178	1.22426	0.648043	0.57751	-0.0371405	0.126029	0.718524	-1.35628	0.15642		ZBTB40	0.999934	1.71285	2
SFT2D2	-1.90321	-2.0249	-0.762157	0.378843	0.448737	1.06531	0.955531	0.259973	0.380806	0.942278	0.28323	0.0446378	-0.782469	0.713389		SFT2D2	0.999934	2.21969	3
CLCN2	-1.46151	-1.57038	-1.32827	-0.235685	0.48137	0.770401	1.47445	1.18862	0.56007	0.379778	0.253994	-0.015517	-1.12035	0.623023		CLCN2	0.986133	1.34119	3
LSM3	-1.31578	-1.3954	-1.1696	0.102589	0.595281	1.45278	1.19559	0.871197	0.789548	0.689221	-0.0450214	-0.488952	-1.39211	0.110661		LSM3	0.999934	1.94543	3
CAAP1	-1.68828	-1.5515	-1.3821	1.33112	0.57439	1.11355	1.13974	0.387143	0.497126	0.2559	0.182914	-0.782178	0.16205	-0.239873		CAAP1	0.999934	2.51655	3
ZNF627	-1.10643	-1.10574	-1.283	1.04957	0.717806	1.39632	1.23344	0.898271	0.189858	-0.0308095	-0.206403	-1.11716	-1.17882	0.5431		ZNF627	0.999934	1.56421	3
TM9SF3	-3.04472	-0.524695	-0.233267	0.0829066	0.0364717	0.889384	0.142857	1.21668	0.584939	0.194353	0.642863	-0.047266	0.418886	-0.359391		TM9SF3	0.999934	1.81488	1
EIF4ENIF1	-2.72961	-0.654064	-0.167737	0.306734	0.375229	1.18847	0.456177	0.577999	0.247149	0.517571	0.643069	-1.38251	0.47926	0.142259		EIF4ENIF1	0.999934	1.70569	3
UQCRFS1	-3.13549	-0.831199	0.49696	0.432682	0.0569092	0.315376	0.746489	0.47377	0.240055	0.178398	-0.398067	0.566438	0.762476	0.0952076		UQCRFS1	0.999934	1.73918	2
ASPH	-3.06283	-0.815701	0.242355	0.694309	-0.271969	1.19608	0.232644	0.157331	0.25395	0.1073	-0.0814969	0.326492	0.754124	0.267416		ASPH	0.999934	1.54302	1
TAOK1	-3.23684	-0.248886	-0.422083	0.414938	0.859061	0.810544	0.41793	0.590509	0.109368	0.112815	0.0157052	0.056268	0.379954	0.140716		TAOK1	0.999934	2.35194	2
DHX36	-3.34565	0.0706321	0.552579	-0.092655	0.267353	0.724265	0.289418	0.305486	0.235333	0.0698726	-0.0212211	0.325254	0.73173	-0.112393		DHX36	0.999934	1.5586	2
NELFCD	-3.26423	0.256665	0.599377	-0.167715	0.484155	-0.211949	0.0399253	0.0779324	0.649375	-0.345576	0.74223	0.364016	0.586732	0.189067		NELFCD	0.999934	1.40556	2
PTPN1	-2.71432	-0.52196	-0.324021	-1.25778	-0.119326	0.4749	0.59273	0.617504	0.690348	0.295799	0.207263	0.951566	1.08987	0.0174165		PTPN1	0.999934	1.38032	2
SPTBN1	-1.6648	-0.772142	-1.79541	0.392892	0.0214517	-0.0339127	-0.0441264	-0.113796	-0.0623646	-0.0125167	1.35832	0.802543	-0.0112262	1.93509		SPTBN1	0.999934	2.37974	1
FBXW4	-1.74781	-0.978721	-1.24325	0.476938	-1.03117	-0.434055	-0.0438979	1.08174	-0.160846	1.03744	1.34129	0.0944704	0.261908	1.34596		FBXW4	0.864123	1.55743	3
SOX9	-2.58952	-0.965839	-1.23354	0.317288	-0.0946952	0.355289	0.180103	0.721553	-0.350682	0.723211	0.447084	0.667343	0.688537	1.13387		SOX9	0.999934	3.20828	2
RSPRY1	-2.34553	-1.08175	-1.14735	0.90011	0.997957	0.0640049	0.442383	0.691938	0.61858	0.731545	-0.147698	0.933556	-0.828758	0.171004		RSPRY1	0.999934	2.20798	3
PARP14	-2.83833	-1.06391	-0.0417781	0.350047	0.570639	-0.367785	0.70508	0.603969	0.108945	1.02566	0.821546	0.503685	-0.576878	0.199108		PARP14	0.999934	1.67201	2
ITPR2	-2.16851	-0.50881	-0.836149	-0.748224	0.179766	-0.365216	0.225722	1.17445	0.322258	-0.770646	1.14727	1.50981	-0.0999327	0.938209		ITPR2	0.999934	1.47043	2
SLC9A8	-1.51024	-1.52649	-1.41313	0.155505	1.08489	-0.652571	-0.47336	0.583777	0.837499	-0.296011	0.676449	1.26701	0.110829	1.15585		SLC9A8	0.905627	1.59882	3
TAB3	-1.75414	-2.16724	-0.31689	-0.956885	0.959469	0.277441	0.680496	0.853073	0.0196837	0.966125	0.536024	0.0549469	0.891956	-0.0440596		TAB3	0.999934	1.45637	2
MAP3K7	-2.31155	-1.92212	0.100683	0.0331466	0.912118	1.01442	0.50199	-0.055697	-0.066757	-0.00114073	0.331956	-0.0673818	1.28704	0.243298		MAP3K7	0.999934	1.60787	2
C2CD3	-2.03282	-2.12912	0.107295	-0.399247	0.324057	1.36462	1.02778	0.460072	0.356628	-0.181516	0.573464	-0.303114	0.443048	0.388847		C2CD3	0.999934	1.38078	3
DHPS	-0.985093	-1.74258	-1.50935	-0.293911	0.0737858	0.94756	0.687656	0.51055	0.72963	0.20312	0.692452	-1.35376	1.13216	0.907777		DHPS	0.999934	1.49234	3
LSR	-2.27656	-1.14192	-1.17172	-0.254927	0.77391	0.104618	0.745847	0.521327	0.757094	0.714825	0.341694	-0.637097	0.10153	1.42138		LSR	0.999934	2.44848	3
ZNF525	-1.78483	-1.45661	-1.55028	-0.170773	1.25919	0.383199	0.789085	0.448171	0.890288	0.268616	1.1135	-0.618868	-0.0347541	0.46407		ZNF525	0.999934	2.22687	3
SPINT2	-1.90455	-1.78325	-0.600863	-0.370196	0.582987	0.408491	-0.562701	0.150525	0.668974	0.948432	-0.10588	0.642389	0.180642	1.745		SPINT2	0.976539	1.72701	3
PGRMC1	-1.90392	-1.90302	-1.43372	0.45459	1.03392	0.767959	-0.000133483	0.541802	0.260885	0.115914	0.130866	0.339827	0.634892	0.960143		PGRMC1	0.999934	3.14489	3
CCDC22	-1.65032	-1.81922	-1.65038	0.736396	0.392014	1.35837	-0.0348756	0.443518	0.595786	0.465224	-0.230396	0.24694	0.289857	0.857091		CCDC22	0.994065	2.24772	3
WDR74	-1.97798	-1.53444	-1.4413	-0.153867	0.133038	0.654919	0.683977	0.295431	0.736039	0.571573	0.550432	-0.174123	1.5551	0.101202		WDR74	0.999934	2.68458	3
RYBP	-1.80652	-1.74998	-1.32861	-0.135699	0.211155	1.28088	0.283565	0.337455	-0.0869439	0.542398	0.0678947	0.327838	1.51938	0.537183		RYBP	0.999934	2.30886	3
CYLD	-1.73919	-1.55398	-1.34879	-0.331273	0.286094	0.490737	0.819876	-0.593602	0.616441	0.548208	0.180329	1.03602	1.58041	0.00873497		CYLD	0.977411	1.99121	2
PPARG	-1.02398	-2.23789	-1.12117	-0.370993	0.251099	0.404975	0.517948	0.341052	0.14779	0.513631	-0.488439	0.959787	1.85108	0.255117		PPARG	0.999934	1.31006	2
RETREG3	-2.40863	-1.37914	-0.739311	-0.0246456	1.65462	-0.329285	0.661422	0.207137	0.00914935	0.383365	0.106363	0.741594	0.770972	0.346382		RETREG3	0.949764	1.73955	3
VEZF1	-2.21144	-2.03847	-0.381262	0.385913	0.740103	-0.283985	0.825617	0.754274	0.420056	-0.0396924	0.113111	-0.0578737	0.803567	0.970077		VEZF1	0.999934	2.16867	2
TRAF3IP1	-2.35713	-2.17325	0.093272	0.204513	0.594606	-0.105516	0.527156	0.151297	0.520302	0.298532	0.0920441	0.542749	0.657816	0.953601		TRAF3IP1	0.999934	2.21288	3
COX7A2L	-2.14017	-2.0819	0.128133	0.238571	0.688581	-0.097523	-0.274689	0.0965764	-0.247633	1.09866	0.294032	0.797008	1.15515	0.345207		COX7A2L	0.999934	1.98022	3
EP400	-2.14003	-1.66813	-0.666153	0.781529	0.450674	0.470519	-0.537293	0.258992	0.250321	0.0807362	0.576057	0.25737	1.82537	0.060038		EP400	0.993298	1.68057	1
SACM1L	-1.67024	-1.74894	-1.05076	0.887608	0.262418	-0.349128	-0.214166	-0.346016	0.376766	0.415692	0.586741	0.776489	1.90033	0.173205		SACM1L	0.999934	2.03815	3
DYNC1LI1	-1.5773	-1.58998	-1.7631	0.966859	-0.0307526	0.727754	0.527376	0.636838	0.905105	-0.501389	0.00225904	1.24675	0.239589	0.209987		DYNC1LI1	0.999934	2.60421	3
TMEM123	-1.6625	-1.65801	-1.22678	0.672493	0.575322	0.589397	0.882701	1.24321	-0.30533	-0.177249	-0.120437	1.33177	0.477047	-0.621642		TMEM123	0.997064	1.59966	1
ZSWIM1	-2.01479	-1.81566	-1.26791	0.14211	0.396689	0.0643557	0.85045	0.0948712	0.58752	0.66186	0.743779	1.02654	0.808991	-0.278803		ZSWIM1	0.999934	3.24049	3
IFRD1	-1.93948	-1.3504	-1.72222	0.130764	1.02107	-0.297042	1.02467	0.113544	0.607888	0.272124	0.524803	1.17107	0.378796	0.0644144		IFRD1	0.987279	2.37892	2
BCOR	-1.98006	-1.31009	-1.68777	0.756626	0.707422	-0.441932	0.617032	-0.0667736	0.419102	0.945904	0.297112	1.20622	0.495673	0.0415373		BCOR	0.999934	2.4463	2
RBM10	-1.52055	-1.23777	-2.16293	0.929222	-0.238037	-0.15848	0.578356	0.482357	0.484771	1.03133	0.831571	0.917524	-0.224823	0.287459		RBM10	0.999934	1.89254	1
DIP2A	-1.7142	-1.77005	-1.66645	1.02564	0.272414	0.543844	0.656296	0.228206	-0.301303	0.452322	0.314032	1.1912	0.120622	0.647434		DIP2A	0.999934	2.69318	3
CEP63	-2.20691	-0.824351	-1.91849	1.43393	0.405143	0.586244	0.423016	0.124115	0.000368985	0.306668	0.378822	0.5114	0.71234	0.0677025		CEP63	0.999934	2.02399	2
SYNRG	-2.02434	-1.22397	-1.86573	1.24234	0.675907	0.444546	0.371497	0.417108	0.505082	-0.0240695	0.390411	0.992253	0.137609	-0.0386413		SYNRG	0.999934	2.7544	3
USF2	-2.24613	-0.587227	-1.74524	0.891476	0.549202	-0.0999151	0.666611	0.0180991	0.220046	0.194901	-0.350613	0.135505	1.26754	1.08574		USF2	0.999934	1.46724	3
PLEKHA1	-2.67882	-0.556651	-0.689927	0.873803	0.633711	0.977442	0.0604224	0.724611	0.171074	-0.461177	-0.278463	0.593823	1.18633	-0.556175		PLEKHA1	0.999934	1.45093	2
PAK1IP1	-2.41445	-1.74999	-0.588121	-0.0496002	0.834598	0.262363	0.086304	0.616962	0.656296	0.266864	-0.154357	0.898756	1.10442	0.229954		PAK1IP1	0.999934	2.6256	3
FKBP9	-2.6383	-1.32132	-0.510936	0.728499	0.0186548	0.402744	-0.0178063	0.834228	0.224491	0.125935	-0.308667	1.20629	0.972523	0.283663		FKBP9	0.999934	2.24465	2
E2F5	-1.54284	-1.54186	-1.36394	0.853326	0.46813	1.059	-0.914706	-0.75123	0.377979	0.86902	1.02332	0.281589	0.898336	0.283873		E2F5	0.807414	1.31139	3
MYO1D	-2.19925	-1.65106	-0.873015	1.33051	0.871241	-0.136652	0.365927	0.239914	0.108913	0.119439	1.20535	-0.262182	0.441278	0.439592		MYO1D	0.999934	1.95999	1
SLC3A2	-2.69891	-1.43227	-0.129674	0.865467	0.436032	0.825267	-0.0528825	0.321604	0.103896	0.572798	0.112881	-0.524681	0.717967	0.882505		SLC3A2	0.999934	2.08822	2
RNF170	-2.13464	-2.10515	-0.652837	0.67507	0.955245	0.935487	0.494996	-0.0563754	-0.161302	0.502436	0.344887	0.160167	0.268078	0.773938		RNF170	0.999934	2.533	2
RNF145	-2.08281	-2.08206	-0.083352	0.949572	0.326168	1.07798	0.481811	-0.373399	0.165396	0.387501	0.60198	-0.471231	0.0991767	1.00326		RNF145	0.999934	1.35981	3
BTN2A1	-1.49864	-0.89708	-1.67228	-0.981079	-0.343055	1.34273	-0.362235	0.350454	0.491377	0.754112	0.469969	-0.0557668	1.42204	0.979453		BTN2A1	0.839959	1.33847	3
SNAPC3	-1.36979	-1.56895	-1.63852	-0.901081	0.174184	1.10266	-0.403686	1.0558	0.152245	0.527464	0.921045	0.63434	0.993102	0.321176		SNAPC3	0.918057	1.94735	3
KRCC1	-1.60936	-1.23483	-1.47165	-1.34098	0.300261	1.49428	-0.0316822	0.581347	0.23558	0.548193	0.201445	0.910068	0.831059	0.586264		KRCC1	0.899554	1.51683	2
ANKRD10	-0.667966	-0.886907	-2.49187	-0.221773	-0.234785	0.59903	-0.019271	-0.321062	0.0769353	0.86019	0.34459	0.0975496	1.51009	1.35525		ANKRD10	0.999934	1.89711	3
TMCO3	-1.19886	-0.916672	-2.08586	-0.477499	0.592498	0.418824	-0.00276382	0.294949	-0.693384	0.163676	0.505144	1.1611	1.79509	0.443756		TMCO3	0.988094	2.032	2
HGS	-1.37711	-1.30604	-1.88212	-0.293521	-0.608224	0.40025	1.10957	-0.0205968	-0.232908	0.741178	0.508843	1.02404	1.30083	0.63581		HGS	0.906647	2.34142	2
RIN3	0.0696361	-2.22838	-2.16397	0.800725	0.839488	0.462631	0.661424	0.208183	-0.308863	-0.219087	0.674456	0.0167967	0.631661	0.555307		RIN3	0.999934	1.31022	3
PEAK1	-0.262388	-2.05521	-1.19821	0.153755	-0.0352113	0.761055	-0.259657	-0.851088	-0.126471	-0.384794	0.582503	1.01506	1.96375	0.69691		PEAK1	0.953463	1.47205	2
PLOD2	-1.31459	-1.42337	-1.08525	-1.05524	0.905716	0.719643	0.0412088	-0.0746532	-0.202325	1.02249	1.1738	-0.879993	1.15875	1.0138		PLOD2	0.999934	1.6382	3
CHCHD1	-0.943833	-1.12771	-1.12771	-0.828036	0.190829	0.166147	0.329423	-1.02108	0.0877435	0.487148	1.14435	-0.532641	2.21428	0.961082		CHCHD1	0.977221	1.44081	3
LZTR1	-0.207471	-1.60651	-2.03245	0.121279	-0.0308967	-0.448334	0.567306	-0.424652	-0.304068	0.110807	1.08067	0.304992	1.58338	1.28595		LZTR1	0.999934	2.41195	3
NUCB1	-0.87629	-2.30344	-1.2315	0.0403408	-0.163361	-0.102431	0.602824	0.355107	0.141039	0.657164	0.807476	-0.553541	1.41734	1.20927		NUCB1	0.999934	2.21518	1
BTBD6	-0.86355	-2.20533	-0.982668	-0.843997	0.336159	-0.284435	0.578127	-0.181143	0.302024	0.558561	0.767981	-0.045916	1.59793	1.26626		BTBD6	0.999934	2.20952	3
BRAF	0.0182395	-2.24774	-1.97793	-0.877417	0.531318	0.317804	0.352138	0.0236815	0.337078	0.896339	0.918851	0.489379	0.523955	0.694303		BRAF	0.999934	2.37253	2
GPCPD1	-0.182697	-2.00907	-1.56292	-1.54001	0.28437	0.897488	0.203445	0.248228	-0.0140586	0.49523	0.319291	0.807616	1.12479	0.928301		GPCPD1	0.999934	1.53456	2
ROMO1	-0.038337	-2.29705	-1.6402	-0.972042	0.0227797	0.598143	0.604501	0.200177	0.204401	0.404454	0.230274	0.52121	0.603002	1.55869		ROMO1	0.999934	1.70183	3
IQSEC2	-1.22964	-1.54136	-1.42606	-0.816595	0.581081	-0.634925	0.0133727	0.693	-0.142613	1.34755	0.425118	0.233421	1.25063	1.24701		IQSEC2	0.96682	2.60281	3
EGFR	-1.63189	-1.89648	-1.32344	-0.673039	0.128179	-0.222448	0.409774	1.16283	0.480544	0.459624	0.980358	0.545597	0.784448	0.79594		EGFR	0.999934	3.02408	2
C19orf66	-1.37224	-0.304962	-0.963403	-0.869817	-0.378041	-0.131339	-0.148825	-0.0134948	-0.191776	-0.151797	-0.00525947	2.17851	2.06616	0.286291		C19orf66	0.999934	1.55012	3
ELOC	-1.17626	-1.34184	-0.628747	-1.20677	-0.203	-1.18407	0.589311	-0.112459	0.793619	0.21049	0.454141	0.755629	1.69618	1.35378		ELOC	0.716533	1.63266	3
PDCD7	-1.24152	-1.12253	-1.05945	-0.638381	0.0109855	-0.636499	0.357481	-0.352638	0.601113	-0.461319	0.405015	1.38461	2.26143	0.491704		PDCD7	0.913256	1.67987	3
SMAGP	-1.25401	-1.25319	-1.14023	0.276833	0.171443	-1.26402	1.01322	-0.219653	-0.171046	-0.454558	0.661895	1.55406	1.55318	0.52609		SMAGP	0.810363	1.52846	3
MOSPD2	-1.04211	-1.46399	-1.26152	-0.5555	0.408188	-1.45332	0.0398338	0.846341	0.358244	0.713069	1.2789	0.685318	1.46009	-0.0135459		MOSPD2	0.755812	1.44354	3
OAS1	-0.169249	-1.92489	-1.37303	-0.859109	0.814856	-1.00214	-0.365913	0.342679	0.351803	0.735025	0.597613	1.31139	1.401	0.139959		OAS1	0.793783	1.35376	2
RNF138	-0.499155	-1.56115	-1.37202	-1.36015	0.593582	-1.09206	-0.219927	0.571864	0.564307	1.22808	1.06218	0.470048	1.10881	0.505594		RNF138	0.769927	1.61479	3
NAA25	-1.33437	-1.28793	-1.71896	-0.382292	0.268918	0.305293	-1.07035	0.728658	0.924026	0.61544	0.0482058	1.2701	1.28342	0.349838		NAA25	0.838238	1.42791	2
THOC6	-0.829668	-1.76133	-1.44944	0.422338	-0.588379	-0.241866	-1.06536	0.691974	0.906391	0.377544	0.82046	1.00528	1.48778	0.224273		THOC6	0.816169	1.44796	3
AP3M2	-0.92688	-0.882009	-0.754805	-0.784441	0.979453	-0.706812	-1.04503	-1.06607	0.77145	0.292231	1.19469	1.96735	0.639277	0.321592		AP3M2	0.567358	1.34914	3
GOPC	-1.28919	-0.870723	-1.07744	-0.920224	0.448893	-0.999331	-0.0773271	0.109216	0.281583	0.999069	-0.372182	2.20101	0.601041	0.965609		GOPC	0.838773	1.3588	3
TCTN1	-1.32425	-0.971426	-1.39065	-0.860836	-0.325918	-0.491418	-0.526619	0.875237	1.03797	1.00306	0.0844683	1.82486	0.180469	0.885049		TCTN1	0.849089	1.31869	3
GRAMD4	-2.34175	-1.40619	1.03781	-0.0453255	-0.589333	0.219072	-0.26498	-0.137588	-0.118225	0.0402881	1.03528	1.44719	0.277191	0.84657		GRAMD4	0.999934	1.51662	3
GGA3	-2.01636	-2.19471	-0.0752566	0.0384893	-0.543452	0.0392434	0.516635	0.521234	0.193768	-0.0387128	0.693519	0.872823	1.05748	0.935306		GGA3	0.999934	2.36853	3
MAT2A	-2.28112	-1.56108	0.0210763	-0.134078	-0.44011	1.24536	0.307234	-0.126143	-0.18623	-0.260912	0.382674	0.98377	1.31529	0.734275		MAT2A	0.972323	1.6481	2
UBE2E1	-2.40253	-1.74701	0.40014	0.456727	0.13729	0.675156	-0.210793	-0.465404	0.153775	0.119494	-0.0572721	0.870332	1.29002	0.780076		UBE2E1	0.999934	1.44228	2
ZBTB7A	-1.9197	-0.605021	-0.153743	-0.897899	-0.305242	0.951637	-0.97851	-0.193075	-0.470524	1.32595	-0.207737	1.40594	0.903728	1.1442		ZBTB7A	0.775056	1.36016	3
SPTSSA	-0.609649	-1.5006	-0.637575	-1.66168	0.302864	0.89046	-0.709208	-0.480909	0.0388733	0.398607	0.148132	1.80986	0.770557	1.24027		SPTSSA	0.623065	1.33029	3
C8orf4	-0.937966	-1.02277	-0.781381	-0.991842	-0.764146	1.15163	-1.06617	-0.0323827	-0.0601687	0.0457422	0.531974	2.09313	1.11668	0.717675		C8orf4	0.693647	1.62501	3
AIMP2	-1.87242	-1.33998	-0.284023	-1.04266	0.903469	0.669014	-0.453646	-0.710026	0.228409	0.199845	0.539651	1.23397	1.59331	0.335082		AIMP2	0.853739	1.4574	3
CERK	-0.885844	-1.87237	-0.0768808	-1.79543	-0.485861	0.345754	-0.210778	0.291256	0.0557391	0.390444	0.820805	0.820462	1.5312	1.07151		CERK	0.736777	1.69617	3
KMT2D	-1.06418	-1.60469	-0.279986	-1.35839	-0.259233	0.234626	0.34544	0.0402819	-0.644017	-0.124002	0.656002	1.29955	2.00036	0.758241		KMT2D	0.874812	1.91428	1
RNF187	-1.69053	-1.59983	0.259019	-1.22673	-0.920287	0.320412	0.477205	-0.252622	0.287021	0.459831	0.289071	1.1007	1.42693	1.06981		RNF187	0.773592	1.41266	3
CYHR1	-1.22035	-1.29304	0.337252	-1.47217	-0.656382	0.267705	-0.547878	-0.43268	-0.0858814	0.484426	0.924423	1.7193	1.51889	0.456381		CYHR1	0.827205	2.10374	3
BEX3	-0.865706	-0.751693	-0.691246	1.13455	-0.865706	-0.757492	-0.865706	-0.865706	0.0335792	-0.127323	0.558442	2.17012	0.58203	1.31185		BEX3	0.720487	1.51828	3
EML1	-0.511567	-0.625971	-0.215943	-0.647649	-0.6733	-0.74165	-0.650125	-0.708235	-0.40247	-0.617367	1.06856	1.33544	2.30235	1.08793		EML1	0.999934	3.83469	3
GATS	-0.958375	-0.751863	-0.642607	0.0375994	-0.157148	-0.860293	-0.958375	-0.444963	-0.868643	0.471502	1.59185	0.30734	2.05629	1.17768		GATS	0.994309	3.36199	3
CCL24	-0.77979	-0.704984	-0.684059	-0.812685	-0.340195	-0.838011	-0.611547	-0.415555	-0.619629	1.77341	0.125923	0.59449	1.74823	1.56439		CCL24	0.999934	3.50661	3
ADPGK	-1.30395	-0.988616	-0.748307	-1.15585	0.516505	-0.937622	-0.838198	-0.0297273	0.458669	0.539812	1.08879	0.470502	1.90094	1.02705		ADPGK	0.806332	2.27318	3
TFF3	-1.15293	-0.607219	-1.07507	-1.13067	0.555336	-0.75725	-1.21657	0.327005	-0.28489	1.15853	0.647872	1.50358	1.35534	0.676944		TFF3	0.758158	2.50976	2
FCGR3A	1.71952	-0.0729819	-0.39793	-0.625472	-0.625472	-0.625472	-0.625472	-0.625472	-0.625472	2.12266	-0.546399	-0.209732	-0.44033	1.57802		FCGR3A	0.999934	1.43531	3
COL28A1	-0.434525	-0.570214	-0.361776	-0.570214	-0.570214	-0.47877	-0.570214	-0.570214	-0.107277	2.58015	0.840176	-0.349709	-0.570214	1.73301		COL28A1	0.999934	1.61678	3
SLC6A7	-0.436258	-0.436258	-0.436258	0.45243	-0.436258	-0.436258	-0.185976	-0.436258	-0.436258	3.159	-0.436258	-0.436258	-0.436258	0.937127		SLC6A7	0.999934	1.73817	3
ZNF185	-0.505321	-0.271622	-0.505321	-0.315383	-0.385683	-0.505321	-0.345131	-0.291918	-0.505321	2.84874	-0.417402	-0.237673	-0.299464	1.73682		ZNF185	0.999934	1.60385	3
DENND2A	-0.410352	-0.410352	-0.410352	-0.160147	-0.410352	-0.410352	-0.410352	-0.410352	-0.410352	3.04546	-0.410352	-0.410352	-0.188894	1.4071		DENND2A	0.999934	1.9684	3
CACNB2	-0.460528	-0.188739	-0.460528	-0.148305	-0.460528	-0.460528	-0.308446	-0.460528	-0.342485	2.99816	-0.460528	-0.460528	-0.265048	1.47855		CACNB2	0.999934	1.71703	3
PCDHGA9	-0.587475	-0.587475	-0.587475	-0.587475	-0.470408	-0.587475	-0.587475	0.400261	-0.587475	2.81732	0.054432	1.18957	-0.587475	0.708614		PCDHGA9	0.999934	1.81881	3
AMN1	-0.3053	-0.37775	-0.555348	-0.555348	-0.481141	-0.386784	-0.555348	-0.555348	-0.555348	2.37013	-0.478237	2.07782	-0.374756	0.732761		AMN1	0.999934	1.63408	3
KLK7	-0.391371	-0.391371	-0.391371	-0.391371	-0.391371	-0.391371	-0.391371	-0.391371	-0.391371	2.60672	-0.391371	2.08972	-0.391371	-0.391371		KLK7	0.999934	1.53654	3
FAM72B	-0.429063	-0.429063	-0.429063	-0.429063	0.343014	-0.24922	0.869686	-0.429063	-0.312709	3.2108	-0.429063	-0.429063	-0.429063	-0.429063		FAM72B	0.999934	1.39546	3
GALNT8	-0.480679	-0.480679	-0.480679	-0.0137677	-0.480679	-0.480679	-0.480679	-0.480679	-0.230994	3.28441	0.266306	-0.480679	0.0526262	0.486853		GALNT8	0.999934	2.9708	3
SERPINB5	-0.426328	-0.426328	-0.426328	-0.426328	-0.426328	-0.426328	-0.426328	-0.426328	-0.426328	3.26611	0.0896497	-0.426328	0.235626	0.671895		SERPINB5	0.999934	3.21038	3
FLVCR2	-0.056347	-0.41383	0.135316	-0.41383	-0.263876	-0.41383	-0.41383	-0.41383	-0.41383	3.39218	-0.41383	0.167109	-0.41383	-0.0637379		FLVCR2	0.999934	2.51183	3
SPDEF	-0.267261	-0.267261	-0.267261	-0.267261	-0.267261	-0.267261	-0.267261	-0.267261	-0.267261	3.4744	-0.267261	-0.267261	-0.267261	-0.267261		SPDEF	0.999934	2.75773	3
SYDE2	0.731978	-1.31249	-0.908273	-0.85786	0.584462	-1.31249	-1.05636	-0.389148	-0.0473459	1.70201	1.43266	0.568977	0.115221	0.74867		SYDE2	0.584105	1.34021	3
AGAP4	-0.655943	-0.769881	-0.422199	-0.656187	0.596011	-0.730524	-0.644418	-0.851812	-0.77325	1.53395	1.02393	1.4793	-0.74165	1.61267		AGAP4	0.538511	1.38021	3
ARMCX1	-0.625045	-0.625045	-0.625045	-0.625045	-0.625045	-0.625045	-0.244811	-0.625045	-0.625045	1.81932	0.855369	1.9697	-0.625045	1.22582		ARMCX1	0.999933	2.1073	3
NHS	-0.709448	-0.708917	-0.296836	-0.574164	-0.764785	-0.686775	-0.737429	0.227055	-0.71291	1.07913	0.882328	2.19429	-0.675457	1.48392		NHS	0.57689	1.44464	3
OGT	-0.800441	-1.12542	-1.36806	-1.29034	-0.0731418	0.711253	-0.0181179	-0.0840543	-0.384383	0.39447	1.32648	1.21383	-0.341761	1.83969		OGT	0.788045	1.48232	2
RNF213	-0.502079	-0.549663	-1.22225	-2.09206	0.0551233	0.249354	-0.720925	0.363581	-0.247306	1.53899	1.46846	0.536164	0.14033	0.982273		RNF213	0.580004	1.46521	1
ACADVL	0.37714	-0.28568	-0.996213	-0.231945	-1.20652	-0.987941	0.28065	-1.39701	-0.939635	1.00668	0.504494	1.29552	1.52388	1.05658		ACADVL	0.699756	2.81971	1
RAB31	0.511876	0.306781	0.732655	-1.04841	-1.19258	-0.71782	-0.0587183	-1.25263	-1.28271	0.760205	-0.592646	1.1938	1.40058	1.23961		RAB31	0.629292	1.30956	3
TET3	0.431075	0.900879	-0.133369	-2.09382	-0.94384	-0.971458	-1.0561	-0.503908	0.271471	0.207517	0.516532	1.08527	1.472	0.817763		TET3	0.649433	1.58803	3
CEP170B	-0.351918	-0.0194589	-0.219249	-1.64417	-0.900401	-1.92389	0.579557	0.179024	-0.549297	1.04553	1.18005	0.980404	0.552917	1.0909		CEP170B	0.49875	1.7781	3
VILL	-1.32243	0.614826	-1.23905	-1.35108	-0.108888	-1.32977	0.159608	0.217521	-0.460197	0.793066	0.314722	1.4248	0.950036	1.33684		VILL	0.56009	1.41479	3

## Sheet: Extended Data Fig. 3c
#Extended Data Figure 3c - Expression of genes which had significant phylogenetic signal for tumour C544 (n=465, ordered by phylogenetic tree structure, scaled by gene)
### Phylogenetic tree not included in source data
									# Annotation used in heatmap
Gene	D1_G8	C1_G10	A1_G4	A1_G5	A1_G8	A1_G10	A1_G1		Gene	MedLambda	MedPval	Group
REPIN1	-2.17605	0.689082	0.625253	0.087907	0.0318512	0.610792	0.131169		REPIN1	0.999934	2.28619	2
BCAP31	-1.90654	1.10822	0.107075	-0.63732	0.150692	0.627222	0.550647		BCAP31	0.999934	1.41425	2
AKR1B1	-2.13494	0.829046	0.0182391	-0.149498	0.515263	0.605118	0.316777		AKR1B1	0.999934	2.39394	3
CHD4	-1.97066	1.15904	0.0773125	-0.438292	0.511352	0.548487	0.112767		CHD4	0.999934	1.73837	1
EGR1	-1.96224	1.17392	-0.444064	0.102523	0.622875	0.0996759	0.407314		EGR1	0.999934	1.83293	2
VCP	-1.93862	1.15375	-0.228393	0.0673901	0.922278	0.0508595	-0.0272616		VCP	0.98955	1.43893	1
PTBP1	-2.00624	1.04439	-0.345746	0.731554	-0.073854	0.405228	0.244668		PTBP1	0.999934	1.62389	1
ALDH1A1	-1.8784	1.28911	-0.575628	0.588775	0.299874	0.181309	0.0949648		ALDH1A1	0.999934	1.51198	3
NOS2	-1.6608	1.7247	0.0108739	0.00886753	-0.432657	0.0773498	0.271665		NOS2	0.999934	1.71961	3
BIRC6	-1.24675	2.03524	0.0942698	-0.23503	-0.359346	-0.329365	0.0409856		BIRC6	0.999934	1.63353	1
PRC1	-1.30065	1.96471	0.28189	-0.293113	-0.234227	-0.474211	0.0555972		PRC1	0.999934	1.45258	2
RNF213	-1.95945	1.02378	0.340582	0.866662	-0.0113969	0.194993	-0.455172		RNF213	0.974838	1.39605	1
KIAA0100	-1.7852	1.35055	0.661217	0.384089	0.0587807	-0.632064	-0.0373676		KIAA0100	0.999934	1.52852	1
CLK3	-1.87191	0.978338	0.948264	0.637353	-0.372844	-0.306952	-0.0122499		CLK3	0.999934	1.46998	3
CDH11	-0.263117	2.23543	-0.0416514	-0.482666	-0.482666	-0.482666	-0.482666		CDH11	0.999934	1.59689	3
ZNF350	-0.13347	2.22224	-0.0827505	-0.349105	-0.552304	-0.552304	-0.552304		ZNF350	0.999934	1.67354	3
UTP3	-0.182104	2.1695	-0.0446577	-7.70074e-05	-0.640234	-0.647514	-0.654919		UTP3	0.999934	1.4906	3
TBC1D13	-0.504873	2.22329	-0.193042	-0.0107584	-0.504873	-0.504873	-0.504873		TBC1D13	0.999934	1.60737	3
ZNF81	-0.544944	2.15871	0.156881	-0.0270238	-0.607794	-0.528039	-0.607794		ZNF81	0.999934	1.44491	3
MARS2	-0.7957	2.15221	-0.0915723	-0.106117	-0.026504	-0.757752	-0.374568		MARS2	0.999934	1.35382	3
DOCK4	-0.564441	2.20614	0.0733157	-0.564441	-0.292558	-0.564441	-0.293578		DOCK4	0.999934	1.37189	3
HAAO	-0.605901	2.20523	-0.0119253	-0.556239	-0.175594	-0.605901	-0.249673		HAAO	0.999934	1.34549	3
ADCY7	-0.717338	2.19398	0.125318	-0.483915	-0.406327	-0.313184	-0.398532		ADCY7	0.999934	1.48638	3
CXorf40A	-0.564367	2.23976	-0.115106	-0.370199	-0.564367	-0.32655	-0.299175		CXorf40A	0.999934	1.60421	3
KCNAB2	-0.528046	2.22529	0.00792875	-0.345362	-0.528046	-0.528046	-0.303718		KCNAB2	0.999934	1.55627	3
ZNF773	-0.454353	2.22409	0.0410076	-0.498895	-0.498895	-0.498895	-0.314055		ZNF773	0.999934	1.47812	3
BMP7	-0.530427	2.24096	-0.386721	-0.530427	-0.0795641	-0.405511	-0.308313		BMP7	0.999934	1.51346	3
RPUSD4	-0.338835	2.23741	-0.365066	-0.532364	-0.0483545	-0.532364	-0.420424		RPUSD4	0.999934	1.43402	3
MEIS3	-0.432086	2.24914	-0.432086	-0.432086	-0.432086	-0.432086	-0.0887092		MEIS3	0.999934	1.48429	3
TSNARE1	-0.487339	2.24273	-0.228079	-0.388557	-0.4657	-0.544219	-0.12884		TSNARE1	0.999934	1.47965	3
BBS12	-0.434057	2.25696	-0.434057	-0.168299	-0.352429	-0.434057	-0.434057		BBS12	0.999934	1.66158	3
SAMD4A	-0.462443	2.2583	-0.303086	-0.231871	-0.462443	-0.336011	-0.462443		SAMD4A	0.999934	1.68867	3
MMP15	-0.478451	2.26172	-0.34963	-0.280678	-0.377909	-0.311606	-0.463444		MMP15	0.999934	1.68529	3
CENPU	-0.254347	2.25959	-0.436648	-0.436648	-0.258656	-0.436648	-0.436648		CENPU	0.999934	1.66331	3
ZNF789	-0.282596	2.26276	-0.436506	-0.436506	-0.293178	-0.377471	-0.436506		ZNF789	0.999934	1.67324	3
CRABP2	-0.394455	2.26619	-0.394455	-0.394455	-0.394455	-0.293918	-0.394455		CRABP2	0.999934	1.68435	3
FRMD5	-0.338699	2.26744	-0.385748	-0.385748	-0.385748	-0.385748	-0.385748		FRMD5	0.999934	1.71191	3
FOLR1	-0.377964	2.26779	-0.377964	-0.377964	-0.377964	-0.377964	-0.377964		FOLR1	0.999934	1.71004	3
AKR1B10	-0.377964	2.26779	-0.377964	-0.377964	-0.377964	-0.377964	-0.377964		AKR1B10	0.999934	1.71004	3
PCDHGB7	-0.377964	2.26779	-0.377964	-0.377964	-0.377964	-0.377964	-0.377964		PCDHGB7	0.999934	1.71004	3
NTRK2	-0.377964	2.26779	-0.377964	-0.377964	-0.377964	-0.377964	-0.377964		NTRK2	0.999934	1.71004	3
BCO1	-0.377964	2.26779	-0.377964	-0.377964	-0.377964	-0.377964	-0.377964		BCO1	0.999934	1.71004	3
STRIP2	-0.377964	2.26779	-0.377964	-0.377964	-0.377964	-0.377964	-0.377964		STRIP2	0.999934	1.71004	3
BAIAP3	-0.377964	2.26779	-0.377964	-0.377964	-0.377964	-0.377964	-0.377964		BAIAP3	0.999934	1.71004	3
RBP2	-0.377964	2.26779	-0.377964	-0.377964	-0.377964	-0.377964	-0.377964		RBP2	0.999934	1.71004	3
FNDC1	-0.377964	2.26779	-0.377964	-0.377964	-0.377964	-0.377964	-0.377964		FNDC1	0.999934	1.71004	3
PIK3CG	-0.377964	2.26779	-0.377964	-0.377964	-0.377964	-0.377964	-0.377964		PIK3CG	0.999934	1.71004	3
CPED1	-0.377964	2.26779	-0.377964	-0.377964	-0.377964	-0.377964	-0.377964		CPED1	0.999934	1.71004	3
GABRP	-0.377964	2.26779	-0.377964	-0.377964	-0.377964	-0.377964	-0.377964		GABRP	0.999934	1.71004	3
ZNF573	-0.377964	2.26779	-0.377964	-0.377964	-0.377964	-0.377964	-0.377964		ZNF573	0.999934	1.71004	3
BCL2L15	-0.443	2.26613	-0.318873	-0.398334	-0.383487	-0.365665	-0.356771		BCL2L15	0.999934	1.70518	3
TRIP6	-0.405148	2.26594	-0.303702	-0.405148	-0.405148	-0.405148	-0.341643		TRIP6	0.999934	1.70178	3
MTMR9	-0.404921	2.26598	-0.305582	-0.404921	-0.404921	-0.404921	-0.340717		MTMR9	0.999934	1.70171	3
NEIL3	-0.378721	2.26272	-0.250786	-0.432356	-0.432356	-0.336142	-0.432356		NEIL3	0.999934	1.68051	3
RNASEL	-0.41094	2.26119	-0.206496	-0.41094	-0.41094	-0.41094	-0.41094		RNASEL	0.999934	1.69484	3
MMAA	-0.39742	2.26556	-0.278456	-0.39742	-0.39742	-0.39742	-0.39742		MMAA	0.999934	1.71048	3
DDX31	1.17791	1.54564	-1.00972	0.155301	-0.631171	-0.706185	-0.531785		DDX31	0.999934	1.32763	3
SNRPB	0.988147	1.78063	-0.753521	-0.33092	-0.930587	-0.263829	-0.489921		SNRPB	0.999934	1.70368	3
NARS2	0.943382	1.7856	-0.938914	-0.470529	-0.685806	-0.588483	-0.0452547		NARS2	0.999729	1.38794	3
GINM1	0.856193	1.91721	-0.659618	-0.592721	-0.640328	-0.499443	-0.381288		GINM1	0.999934	2.07181	3
RNF138	1.00146	1.83066	-0.491926	-0.646911	-0.429756	-0.665836	-0.597694		RNF138	0.999934	2.24883	3
ANAPC15	1.16563	1.72269	-0.557706	-0.602424	-0.602424	-0.602424	-0.523336		ANAPC15	0.999934	2.47509	3
CDKN2AIP	1.15844	1.72848	-0.590668	-0.590668	-0.590668	-0.590668	-0.524243		CDKN2AIP	0.999934	2.46784	3
SRSF8	1.287	1.57273	-0.451805	-0.631401	-0.82891	-0.730017	-0.217596		SRSF8	0.999934	1.93954	3
PYROXD1	1.15799	1.6681	-0.534367	-0.8719	-0.786555	-0.392652	-0.240618		PYROXD1	0.999934	1.83306	3
SENP7	1.04719	1.77772	-0.50311	-0.607907	-0.844967	-0.554811	-0.31411		SENP7	0.999934	1.99696	3
POLR2E	0.8822	1.77318	0.172027	-0.572295	-0.756165	-0.861847	-0.637096		POLR2E	0.999934	1.63276	3
NOC3L	0.846176	1.83099	0.00788903	-0.424172	-0.707702	-0.925695	-0.627483		NOC3L	0.999934	1.83151	2
PAPD5	0.964574	1.69953	0.123234	-0.298119	-0.917792	-0.778808	-0.792619		PAPD5	0.999934	1.75794	3
SLC44A4	0.74714	1.81766	0.103606	-0.192387	-0.963522	-0.850995	-0.661502		SLC44A4	0.999934	1.55707	1
CFAP20	0.243401	2.02985	0.0381599	0.00272631	-0.897071	-0.780086	-0.636978		CFAP20	0.999934	1.35596	3
OSGIN2	0.339763	2.06492	-0.0292969	-0.351253	-0.598348	-0.959839	-0.465949		OSGIN2	0.999934	1.48326	3
ZNF33B	0.667163	1.91329	-0.115284	-0.164617	-0.77486	-0.974427	-0.551268		ZNF33B	0.999934	1.64249	3
RBM7	0.798361	1.93135	-0.515369	-0.758019	-0.263775	-0.519945	-0.672601		RBM7	0.999934	1.8302	3
ZNF17	0.778174	1.8923	-0.524773	-0.71607	0.00251457	-0.71607	-0.71607		ZNF17	0.999934	1.40673	3
SP110	0.954575	1.79005	-0.209683	-0.863496	-0.293582	-0.5165	-0.861364		SP110	0.999934	1.53302	2
ZNF155	0.77629	1.93743	-0.216658	-0.680527	-0.455479	-0.680527	-0.680527		ZNF155	0.999934	1.93261	3
GTF2H3	0.30852	2.11347	-0.541847	-0.653985	-0.78629	-0.24985	-0.190015		GTF2H3	0.999934	1.38261	3
FBXO28	0.310405	2.12194	-0.636077	-0.584378	-0.567194	-0.572756	-0.0719383		FBXO28	0.999934	1.36957	3
RABL2B	0.242773	2.17114	-0.39962	-0.616261	-0.311694	-0.527345	-0.558997		RABL2B	0.999934	1.7205	3
TMEM39A	0.460338	2.0699	-0.476395	-0.43283	-0.529333	-0.872366	-0.219313		TMEM39A	0.999934	1.46041	3
MLXIPL	0.353169	2.1235	-0.279142	-0.429774	-0.764201	-0.590799	-0.412749		MLXIPL	0.999934	1.74996	3
ACVR1	0.640329	2.02876	-0.402409	-0.614752	-0.614752	-0.614752	-0.422418		ACVR1	0.999934	1.96429	3
TRNT1	0.506742	2.09478	-0.529019	-0.529019	-0.529019	-0.529019	-0.485448		TRNT1	0.999934	1.97371	3
STRA6	0.610412	2.05181	-0.532444	-0.532444	-0.532444	-0.532444	-0.532444		STRA6	0.999934	2.04524	3
ACOT13	0.590795	2.01871	-0.645949	-0.645949	-0.645949	-0.113977	-0.557684		ACOT13	0.999934	1.5947	3
RELB	0.606943	2.0065	-0.241126	-0.701268	-0.701268	-0.701268	-0.268513		RELB	0.999934	1.56483	3
CEP83	0.794746	1.88349	-0.15621	-0.831958	-0.762006	-0.679664	-0.248395		CEP83	0.999934	1.43455	3
GOLGA1	1.98926	-0.391025	0.394488	0.23882	-0.677136	-0.704169	-0.85024		GOLGA1	0.999934	1.72307	3
ZNF774	2.127	-0.263377	0.201147	-0.0760885	-0.746511	-0.746511	-0.495663		ZNF774	0.999934	2.39132	3
IPMK	1.98933	-0.601563	0.690341	-0.220023	-0.672707	-0.575364	-0.610016		IPMK	0.999934	1.63775	3
COMMD1	2.02502	-0.710936	0.544898	-0.0702146	-0.710936	-0.485514	-0.592323		COMMD1	0.999934	1.8508	3
C15orf41	2.00275	-0.799547	0.507536	0.0251232	-0.551416	-0.799547	-0.384901		C15orf41	0.999934	1.79603	3
NDUFAF2	2.09905	-0.621972	0.289234	0.0332225	-0.731814	-0.625519	-0.442204		NDUFAF2	0.999934	2.18059	3
C6orf136	2.05448	-0.747964	0.358879	0.0995647	-0.747964	-0.555218	-0.461778		C6orf136	0.999934	2.01411	3
ANAPC13	2.13915	-0.575495	0.288769	-0.125942	-0.575495	-0.575495	-0.575495		ANAPC13	0.999934	2.42191	3
ZNF544	2.15778	-0.615978	0.182279	-0.0858024	-0.615978	-0.615978	-0.406325		ZNF544	0.999934	2.49928	3
RASA2	2.16109	-0.244002	0.222078	-0.579252	-0.340694	-0.495585	-0.723631		RASA2	0.999934	2.30312	3
D2HGDH	2.11158	-0.0904979	0.325896	-0.536783	-0.461195	-0.76419	-0.584811		D2HGDH	0.999934	2.24908	3
ZWINT	2.17933	-0.594881	0.186355	-0.322085	-0.287978	-0.552027	-0.608708		ZWINT	0.999934	2.53161	3
NCBP2	2.16056	-0.579204	0.248103	-0.318733	-0.711851	-0.338071	-0.460802		NCBP2	0.999934	2.3767	3
COQ10B	2.16476	-0.510751	0.301691	-0.510751	-0.510751	-0.510751	-0.423449		COQ10B	0.999934	2.36376	3
KYAT3	2.1717	-0.521756	0.266885	-0.521756	-0.521756	-0.521756	-0.351555		KYAT3	0.999934	2.37953	3
SLC39A13	2.17747	-0.521789	0.242504	-0.521789	-0.521789	-0.521789	-0.332815		SLC39A13	0.999934	2.41142	3
VWA5A	2.21031	-0.457284	0.0927579	-0.498017	-0.572105	-0.286192	-0.489471		VWA5A	0.999934	2.64941	3
PRKACB	2.20009	-0.519467	0.166123	-0.41474	-0.479419	-0.41874	-0.533842		PRKACB	0.999934	2.66078	3
TRAPPC6A	2.21979	-0.461485	0.0876318	-0.461485	-0.461485	-0.461485	-0.461485		TRAPPC6A	0.999934	2.81124	3
C11orf68	2.20612	-0.471271	0.150241	-0.471271	-0.471271	-0.471271	-0.471271		C11orf68	0.999934	2.6956	3
COQ5	2.02533	-0.911871	0.227058	-0.098771	-0.911871	0.0793025	-0.409178		COQ5	0.997036	1.58534	3
REPS2	2.05302	-0.557561	0.330853	-0.703783	-0.653109	0.17317	-0.642591		REPS2	0.917436	1.39924	3
HPS1	2.03195	-0.739424	0.467097	-0.739424	-0.643262	0.00475911	-0.381696		HPS1	0.968974	1.43218	2
DDIAS	2.04218	-0.635126	0.550088	-0.635126	-0.635126	-0.142367	-0.544519		DDIAS	0.98731	1.50569	3
SIRT2	1.99971	-0.632834	0.678148	-0.597141	-0.694434	-0.471979	-0.281468		SIRT2	0.996957	1.38306	3
RGS1	1.96808	-0.649705	0.76198	-0.499637	-0.60431	-0.615477	-0.360934		RGS1	0.999934	1.35855	3
PPIP5K1	1.9778	-0.549955	0.715292	-0.521516	-0.537148	-0.792902	-0.291571		PPIP5K1	0.975445	1.31523	3
TOM1	2.0289	-0.517149	0.590758	-0.641806	-0.641806	-0.641806	-0.177095		TOM1	0.956739	1.42691	3
SUMF1	2.07788	-0.563088	0.533834	-0.563088	-0.563088	-0.563088	-0.359365		SUMF1	0.999934	1.8026	3
P4HTM	2.07374	-0.564348	0.543917	-0.564348	-0.564348	-0.564348	-0.360267		P4HTM	0.999934	1.7811	3
SLC35A5	2.12573	-0.545704	0.408328	-0.545704	-0.545704	-0.351241	-0.545704		SLC35A5	0.999934	2.06324	3
CITED2	2.06906	-0.553037	0.564159	-0.553037	-0.553037	-0.421074	-0.553037		CITED2	0.999934	1.77338	3
SDR42E1	2.05002	-0.580294	0.590368	-0.580294	-0.319217	-0.580294	-0.580294		SDR42E1	0.999934	1.66237	3
ALOX5AP	2.05622	-0.411242	0.592591	-0.559392	-0.559392	-0.559392	-0.559392		ALOX5AP	0.999934	1.74146	3
DHFR	2.04048	-0.545961	0.634657	-0.545961	-0.545961	-0.545961	-0.491289		DHFR	0.999934	1.66037	3
SUSD1	2.1157	-0.587049	0.348843	-0.566237	-0.237215	-0.764848	-0.309195		SUSD1	0.999934	1.91759	3
MACROD1	2.15076	-0.631003	0.231209	-0.631003	-0.30259	-0.631003	-0.186366		MACROD1	0.999934	2.09046	3
CHMP2B	2.10243	-0.749999	0.388188	-0.377715	-0.445773	-0.687328	-0.2298		CHMP2B	0.999934	2.02112	2
CTSS	2.12082	-0.78249	0.251888	-0.283578	-0.211426	-0.772906	-0.322309		CTSS	0.999934	2.17501	2
PRKAR1B	2.001	-0.778392	0.511319	-0.427139	-0.662236	-0.70952	0.0649638		PRKAR1B	0.935756	1.33372	2
CTNS	2.03943	-0.576865	0.445582	-0.659421	-0.659421	-0.659421	0.0701197		CTNS	0.914995	1.36892	3
DCPS	2.08921	-0.616837	0.333545	-0.616837	-0.616837	-0.616837	0.0445919		DCPS	0.951151	1.60454	3
AP3M2	2.11926	-0.637727	0.317236	-0.637727	-0.637727	-0.421479	-0.101833		AP3M2	0.999934	1.8635	3
SPTSSA	2.13561	-0.574159	0.312407	-0.574159	-0.574159	-0.574159	-0.151387		SPTSSA	0.999934	1.9899	3
TPH1	2.12322	-0.427916	0.314737	-0.68767	-0.49423	-0.68767	-0.14047		TPH1	0.979442	1.8274	3
ABHD18	2.12565	-0.5388	0.221447	-0.663011	-0.512064	-0.663011	0.0297869		ABHD18	0.959073	1.75552	3
ZNF343	2.089	-0.563142	-0.563142	0.515554	-0.448201	-0.563142	-0.466925		ZNF343	0.999934	1.68812	3
RASSF6	2.09487	-0.638494	-0.483686	0.492143	-0.529365	-0.538178	-0.397286		RASSF6	0.999934	1.77458	3
MANEA	2.12204	-0.624098	-0.566454	0.415114	-0.483516	-0.494859	-0.368225		MANEA	0.999934	1.90488	3
CMBL	2.03443	-0.618611	-0.562727	0.631732	-0.48232	-0.618611	-0.383888		CMBL	0.96027	1.40454	3
ZNF35	2.06421	-0.593455	-0.432529	0.566459	-0.593455	-0.593455	-0.417769		ZNF35	0.999934	1.6054	3
GALC	1.98167	-0.644549	-0.196579	0.663283	-0.726671	-0.726671	-0.350486		GALC	0.972117	1.30239	3
TMEM87A	2.03316	-0.491656	-0.307749	0.537694	-0.930315	-0.524143	-0.316995		TMEM87A	0.950726	1.42185	2
GTF2H2	2.03001	-0.416225	-0.542903	0.611681	-0.685513	-0.685513	-0.311539		GTF2H2	0.924759	1.36624	3
MARC1	2.05339	-0.703652	-0.477618	0.507173	-0.703652	-0.53749	-0.138155		2001-03-01	0.959758	1.48817	3
EMC3	2.1298	-0.649911	-0.140344	0.253954	-0.711198	-0.264614	-0.61769		EMC3	0.999934	2.08105	3
OTUD6B	2.1977	-0.639048	-0.22592	0.0617703	-0.639048	-0.296595	-0.458855		OTUD6B	0.999934	2.60101	3
CNIH1	2.14872	-0.63108	0.0714101	0.0241635	-0.743684	-0.589615	-0.279914		CNIH1	0.999934	2.31033	3
EPHX2	2.16029	-0.61798	-0.177753	0.175465	-0.683557	-0.593832	-0.262633		EPHX2	0.999934	2.28326	2
CPT1A	2.16618	-0.543168	-0.155713	0.213189	-0.569549	-0.582619	-0.528318		CPT1A	0.999934	2.44717	2
FAM114A2	2.12955	-0.547305	0.0398813	0.203898	-0.539975	-0.686358	-0.599696		FAM114A2	0.999934	2.32672	3
PPARA	2.06958	-0.576689	0.0893227	0.35285	-0.661084	-0.677166	-0.596817		PPARA	0.999934	1.98948	2
INTS4	1.96131	-0.822377	0.305289	0.413486	-0.822377	-0.534247	-0.50108		INTS4	0.999934	1.59612	3
APOL3	1.93116	-0.534755	0.124282	0.641251	-0.720647	-0.720647	-0.720647		APOL3	0.999934	1.33213	3
RIPK3	1.97681	-0.708814	-0.0413865	0.627018	-0.436003	-0.708814	-0.708814		RIPK3	0.999934	1.4549	3
NCF2	2.01951	-0.953996	-0.729763	0.470594	-0.408003	-0.27553	-0.122811		NCF2	0.999934	1.53454	3
SIKE1	2.10013	-0.689175	-0.479151	0.0763416	-0.579743	-0.689175	0.260771		SIKE1	0.924798	1.56502	3
DDHD2	2.11129	-0.599166	-0.35183	0.183507	-0.66282	-0.761679	0.0806994		DDHD2	0.941609	1.65997	3
ZNF181	2.12792	-0.704856	-0.353997	0.166353	-0.569082	-0.704856	0.0385216		ZNF181	0.969696	1.82567	3
UTP23	2.11168	-0.906104	-0.391138	0.180633	-0.37817	-0.625357	0.0084535		UTP23	0.99859	1.96808	3
KIAA1143	2.08084	-0.894571	-0.571541	0.0108001	-0.227689	-0.652844	0.255006		KIAA1143	0.956998	1.65063	3
DALRD3	2.12005	-0.666066	-0.666066	-0.00357879	-0.511093	0.263093	-0.536338		DALRD3	0.965046	1.74859	3
TCEAL3	2.1855	-0.588626	-0.409164	0.0860947	-0.588626	-0.0965542	-0.588626		TCEAL3	0.999934	2.27291	3
FANCG	2.13884	-0.515469	-0.538929	0.135976	-0.686514	0.077198	-0.611104		FANCG	0.965158	1.81178	3
WDR20	2.16031	-0.433928	-0.385345	0.294584	-0.599616	-0.599616	-0.436385		WDR20	0.999934	2.24441	3
ABHD6	2.1705	-0.491331	-0.491331	0.286153	-0.491331	-0.491331	-0.491331		ABHD6	0.999934	2.26266	3
C7orf26	2.18948	-0.380913	-0.382197	0.137313	-0.309891	-0.710867	-0.542929		C7orf26	0.999934	2.49544	3
HSPBAP1	2.22712	-0.4555	-0.4555	0.0503824	-0.4555	-0.4555	-0.4555		HSPBAP1	0.999934	2.79165	3
DHCR7	2.22334	-0.48723	-0.45715	0.0658034	-0.419976	-0.430318	-0.494468		DHCR7	0.999934	2.74233	3
ITGAE	2.24643	-0.492651	-0.492651	-0.231946	-0.492651	-0.385984	-0.150544		ITGAE	0.999934	2.91103	3
HES6	2.24463	-0.445482	-0.498052	-0.24423	-0.58033	-0.289011	-0.187526		HES6	0.999934	2.90157	3
BLNK	2.21627	-0.532227	-0.416434	-0.011159	-0.642585	-0.429383	-0.184487		BLNK	0.999934	2.58483	2
CPNE5	2.23676	-0.489104	-0.489104	-0.159198	-0.489104	-0.489104	-0.121143		CPNE5	0.999934	2.74889	3
SLC38A6	2.23844	-0.485837	-0.485837	-0.118574	-0.485837	-0.485837	-0.17652		SLC38A6	0.999934	2.80633	3
EXPH5	2.23074	-0.471681	-0.189053	-0.0898397	-0.588154	-0.363139	-0.528873		EXPH5	0.999934	2.91273	3
INPP1	2.22992	-0.520446	-0.215729	-0.0677111	-0.606397	-0.440151	-0.379487		INPP1	0.999934	2.90337	3
ZNF112	2.23726	-0.481689	-0.251055	-0.0594486	-0.481689	-0.481689	-0.481689		ZNF112	0.999934	3.00237	3
CXCL14	2.22907	-0.493944	-0.234443	-0.0188548	-0.493944	-0.493944	-0.493944		CXCL14	0.999934	2.92914	3
DNAJB14	2.25699	-0.465073	-0.426955	-0.183473	-0.349457	-0.46846	-0.36357		DNAJB14	0.999934	3.1329	3
CST7	2.26464	-0.429338	-0.335443	-0.307753	-0.429338	-0.429338	-0.333431		CST7	0.999934	3.24315	3
STYXL1	2.26161	-0.499693	-0.357741	-0.280313	-0.407035	-0.414517	-0.302307		STYXL1	0.999934	3.19105	3
TMLHE	2.26014	-0.452939	-0.360607	-0.264069	-0.452939	-0.452939	-0.276649		TMLHE	0.999934	3.15257	3
POMZP3	2.26237	-0.414066	-0.335589	-0.24946	-0.468665	-0.39396	-0.400636		POMZP3	0.999934	3.23539	3
HFE	2.26107	-0.411231	-0.411231	-0.204916	-0.411231	-0.411231	-0.411231		HFE	0.999934	3.20494	3
IDNK	2.26594	-0.395718	-0.395718	-0.287347	-0.395718	-0.395718	-0.395718		IDNK	0.999934	3.27266	3
H2AFJ	2.24753	-0.445749	-0.45919	-0.174777	-0.543682	-0.216838	-0.407296		H2AFJ	0.999934	2.96617	3
MAP1LC3B	2.23705	-0.621319	-0.263652	-0.165276	-0.529679	-0.238357	-0.418767		MAP1LC3B	0.999934	2.94769	3
VIPR1	2.25187	-0.525662	-0.321998	-0.202788	-0.525662	-0.297221	-0.37854		VIPR1	0.999934	3.07904	3
ZNF431	2.24052	-0.549789	-0.400947	-0.120297	-0.549789	-0.245426	-0.37427		ZNF431	0.999934	2.92009	3
ITGAM	2.02608	-0.224536	0.267652	-0.434155	-0.171911	-1.22378	-0.239351		ITGAM	0.90614	1.42448	3
SIK3	2.01039	-0.805406	0.100629	-0.413666	0.444581	-0.805406	-0.531119		SIK3	0.931151	1.32689	3
PHTF1	2.07335	-0.702656	-0.0319404	-0.702656	0.362534	-0.702656	-0.295975		PHTF1	0.953898	1.52993	3
STRADB	2.07233	-0.628137	0.105619	-0.732846	0.327539	-0.557484	-0.587023		STRADB	0.939293	1.48972	3
NR2C2AP	2.05245	-0.593299	-0.0699868	-0.673472	0.490027	-0.673472	-0.532248		NR2C2AP	0.913464	1.37849	3
GGCX	2.01661	-0.835595	0.0379391	-0.813733	0.25621	-0.709575	0.0481414		GGCX	0.925935	1.32607	3
ZNF22	2.11508	-0.735572	0.207912	-0.735572	-0.073636	-0.604553	-0.17366		ZNF22	0.999934	1.8566	3
TRIM13	2.1041	-0.742622	0.120092	-0.742622	0.151372	-0.579552	-0.310768		TRIM13	0.999934	1.77872	3
GPATCH2L	2.12199	-0.515701	0.249986	-0.891215	-0.207177	-0.527828	-0.230055		GPATCH2L	0.997232	1.79365	3
NPIPB12	2.15879	-0.292983	0.0831839	-0.837349	-0.080851	-0.57821	-0.452584		NPIPB12	0.999934	2.08371	3
WDR76	1.99894	-0.670634	0.60398	-0.53587	-0.055148	-0.670634	-0.670634		WDR76	0.98567	1.38052	3
CAMK2G	2.09316	-0.858894	0.147348	-0.520876	0.189814	-0.531507	-0.519049		CAMK2G	0.999934	1.85534	3
C1D	2.10473	-0.802602	0.25039	-0.580261	0.0295977	-0.609988	-0.391871		C1D	0.999934	1.93362	3
CSTF3	2.00806	-0.780906	-0.419768	-0.818418	0.492877	-0.517364	0.0355166		CSTF3	0.952045	1.34971	3
NMI	2.04853	-0.722574	-0.533537	-0.626401	0.03199	-0.63926	0.441255		NMI	0.916313	1.39245	2
KCTD5	2.04351	-0.697655	-0.255357	-0.763541	0.144625	-0.763541	0.29196		KCTD5	0.901845	1.33614	3
TBC1D22B	2.1121	-0.775158	-0.536177	-0.270607	0.37889	-0.556257	-0.352793		TBC1D22B	0.999934	1.87598	3
PIWIL4	2.06534	-0.42906	-0.684545	-0.684545	0.536382	-0.437311	-0.366255		PIWIL4	0.955114	1.51281	3
DCTN6	2.06865	-0.388946	-0.466939	-0.559914	0.539338	-0.730898	-0.461288		DCTN6	0.913561	1.44921	3
ZFY	2.16356	-0.552798	-0.451212	-0.459762	0.302048	-0.552798	-0.449038		ZFY	0.999934	2.0667	3
CAVIN2	2.095	-0.549693	-0.549693	-0.549693	0.497383	-0.549693	-0.393614		CAVIN2	0.963707	1.62213	3
MT1F	2.19909	-0.378953	-0.526184	-0.334745	0.0373829	-0.239979	-0.756616		MT1F	0.983752	2.21433	3
UCP2	2.22446	-0.604271	-0.489076	-0.20052	-0.0308508	-0.47742	-0.422321		UCP2	0.999934	2.73825	2
USP18	2.22698	-0.424501	-0.434629	-0.415862	0.0445421	-0.498264	-0.498264		USP18	0.999934	2.66789	3
TRHDE	2.24759	-0.434157	-0.434157	-0.434157	-0.0767978	-0.434157	-0.434157		TRHDE	0.999934	2.95636	3
PLA2G4A	2.24525	-0.478112	-0.424516	-0.40692	-0.0638163	-0.424147	-0.447742		PLA2G4A	0.999934	2.92156	3
GIMAP2	2.17324	-0.548733	-0.548733	-0.548733	0.201049	-0.548733	-0.179359		GIMAP2	0.999934	2.22249	3
CHP2	2.19304	-0.545731	-0.634165	-0.436743	0.0997542	-0.513165	-0.162988		CHP2	0.999934	2.42738	3
EGLN3	2.2222	-0.494937	-0.403662	-0.480184	-0.0305129	-0.620911	-0.191997		EGLN3	0.999934	2.60068	3
MYNN	2.21752	-0.597911	-0.418166	-0.597911	-0.0193016	-0.396299	-0.187932		MYNN	0.999934	2.70179	3
ELMOD2	2.2163	-0.518386	-0.465648	-0.591173	-0.0661352	-0.491583	-0.0833743		ELMOD2	0.999934	2.5904	3
ANAPC10	2.17327	-0.124674	-0.567818	-0.567818	0.169887	-0.567818	-0.515025		ANAPC10	0.999934	2.31011	3
CYBB	2.17954	-0.169606	-0.694827	-0.39237	0.126394	-0.618912	-0.430216		CYBB	0.999934	2.36021	3
NAAA	2.18826	-0.15143	-0.713982	-0.713982	-0.0303408	-0.269397	-0.309126		NAAA	0.999934	2.67248	3
CCDC174	2.23532	-0.450991	-0.523854	-0.523854	-0.0315274	-0.324707	-0.380382		CCDC174	0.999934	2.85453	3
RWDD4	2.2036	-0.37193	-0.558915	-0.558915	0.0908332	-0.245761	-0.558915		RWDD4	0.999934	2.41891	3
NFX1	2.02619	-1.03231	-0.00893396	-0.202152	-0.881415	-0.00634968	0.104975		NFX1	0.984097	1.61628	2
TTC13	2.12742	-0.625781	-0.366085	-0.198166	-0.940088	-0.111436	0.114142		TTC13	0.961814	1.7541	3
RHBDD2	2.03032	-0.871046	0.350165	-0.654886	-0.712911	-0.227854	0.0862133		RHBDD2	0.962002	1.46468	3
DGKA	2.17943	-0.71648	-0.0538896	-0.71648	-0.353238	-0.307766	-0.0315778		DGKA	0.999934	2.33561	3
FAM214A	2.20224	-0.525537	0.0558183	-0.621346	-0.589497	-0.236382	-0.285294		FAM214A	0.999934	2.49605	3
REG1B	2.21185	-0.587276	-0.0895281	-0.587276	-0.587276	-0.186078	-0.17441		REG1B	0.999934	2.57665	3
APTX	2.21074	-0.452861	-0.0522832	-0.587539	-0.587539	-0.45721	-0.0733066		APTX	0.999934	2.43768	3
PLEKHS1	2.16586	-0.607326	0.101627	-0.607326	-0.607326	-0.438331	-0.00717759		PLEKHS1	0.996912	2.07975	3
CIAPIN1	2.12653	-0.419339	-0.656288	-0.308502	-0.825729	0.254803	-0.171471		CIAPIN1	0.985188	1.8163	3
C5orf51	2.00648	-0.717866	-0.602902	-0.384501	-0.842049	0.484989	0.05585		C5orf51	0.937977	1.3127	3
RBPMS	2.13465	-0.441885	-0.377488	-0.73481	-0.73481	0.159936	-0.0055942		RBPMS	0.999934	1.90091	3
ALCAM	2.18902	-0.454301	-0.343012	-0.635924	-0.635924	0.12468	-0.244539		ALCAM	0.999934	2.32537	3
CYP2B6	2.10167	-0.725788	-0.567907	-0.672882	-0.473075	0.167204	0.170777		CYP2B6	0.999934	1.98735	2
ALS2CL	2.15959	-0.571541	-0.571541	-0.571541	-0.571541	-0.0404464	0.167018		ALS2CL	0.999934	2.14003	3
ZNF543	2.1971	-0.584051	-0.488506	-0.540811	-0.5476	-0.0150586	-0.0210704		ZNF543	0.999934	2.50281	3
RAD51	2.17346	-0.733589	-0.0661907	-0.697941	-0.275419	0.012463	-0.412787		RAD51	0.999934	2.30668	3
XYLB	2.20543	-0.510013	-0.485948	-0.619475	-0.255856	0.0925192	-0.42666		XYLB	0.999934	2.50857	3
FUT10	2.20066	-0.352064	-0.307495	-0.554795	-0.554795	0.123284	-0.554795		FUT10	0.998346	2.30369	3
ABRAXAS1	2.1295	-0.175465	-0.419317	-0.619932	-0.619932	0.325079	-0.619932		ABRAXAS1	0.944179	1.81711	3
POP5	2.11169	-0.313866	-0.378347	-0.612322	-0.612322	0.417491	-0.612322		POP5	0.926154	1.64421	3
PLCH1	2.07787	-0.462853	-0.490973	-0.505858	-0.667729	0.536734	-0.487186		PLCH1	0.918779	1.48665	3
CYP3A5	2.10901	-0.517407	-0.520295	-0.650005	-0.650005	0.381273	-0.152572		CYP3A5	0.999934	1.79641	2
MANBA	2.08955	-0.572983	-0.53837	-0.643085	-0.538743	0.483334	-0.2797		MANBA	0.978973	1.67209	3
TIMM8B	2.02431	-0.662308	-0.328476	-0.662308	-0.662308	0.61243	-0.321339		TIMM8B	0.916501	1.31761	3
GNAQ	2.08906	-0.599757	-0.33255	-0.663688	-0.744699	0.389283	-0.137645		GNAQ	0.974948	1.63099	3
PLEKHA2	2.19631	-0.551841	-0.0160236	-0.440603	-0.0355853	-0.654176	-0.498084		PLEKHA2	0.999934	2.46621	2
MFNG	2.21755	-0.536863	0.0413861	-0.536863	-0.269665	-0.536863	-0.378677		MFNG	0.999934	2.70525	3
STOM	2.23081	-0.53452	-0.0918159	-0.53452	-0.182402	-0.53452	-0.353036		STOM	0.999934	2.79484	3
PLEK2	2.23015	-0.673162	-0.236594	-0.389326	-0.0862628	-0.395765	-0.449044		PLEK2	0.999934	2.86469	3
TRIM16	2.25079	-0.49165	-0.221345	-0.49165	-0.222307	-0.49165	-0.332193		TRIM16	0.999934	3.01962	3
NAPB	2.24477	-0.498345	-0.242075	-0.498345	-0.134443	-0.498345	-0.373217		NAPB	0.999934	2.93185	3
SERTAD2	2.2444	-0.504922	-0.242532	-0.504922	-0.142573	-0.504922	-0.344526		SERTAD2	0.999934	2.92647	3
LEPR	2.2579	-0.461691	-0.253048	-0.461691	-0.253788	-0.365996	-0.461691		LEPR	0.999934	3.11161	3
TRAPPC1	2.2478	-0.513447	-0.133599	-0.513447	-0.2945	-0.371061	-0.421747		TRAPPC1	0.999934	3.00866	3
PLXDC2	2.24337	-0.527176	-0.369411	-0.489733	-0.458289	-0.0908859	-0.307874		PLXDC2	0.999934	2.94255	3
PLA2G16	2.24048	-0.621158	-0.40477	-0.480989	-0.357165	-0.168039	-0.20836		PLA2G16	0.999934	3.00585	3
TRAF3IP2	2.24096	-0.55513	-0.180767	-0.42042	-0.55513	-0.186792	-0.342717		TRAF3IP2	0.999934	2.92314	3
SNX12	2.22214	-0.666883	-0.29606	-0.353424	-0.595794	-0.184978	-0.124999		SNX12	0.999934	2.74068	3
SETD9	2.25592	-0.421678	-0.421678	-0.421678	-0.421678	-0.421678	-0.147527		SETD9	0.999934	3.02888	3
RNF170	2.24779	-0.385364	-0.454693	-0.458481	-0.46865	-0.393406	-0.0871931		RNF170	0.999934	2.90333	2
C3orf67	2.24579	-0.457898	-0.457898	-0.457898	-0.457898	-0.33355	-0.080644		C3orf67	0.999934	2.89657	3
UGCG	2.23715	-0.352997	-0.372305	-0.493622	-0.493622	-0.493622	-0.0309798		UGCG	0.999934	2.68822	3
FGD5	2.2313	-0.367104	-0.47069	-0.47069	-0.47069	-0.47069	0.0185651		FGD5	0.999934	2.61027	3
ZNF699	2.24106	-0.441969	-0.441969	-0.441969	-0.441969	-0.441969	-0.0312138		ZNF699	0.999934	2.76	3
SDF2	2.23336	-0.513112	-0.226175	-0.513112	-0.409519	-0.513112	-0.0583269		SDF2	0.999934	2.6661	3
INIP	2.23667	-0.475346	-0.304141	-0.475346	-0.475346	-0.475346	-0.0311511		INIP	0.999934	2.67874	3
THUMPD3	2.24497	-0.445138	-0.304632	-0.582836	-0.332004	-0.449585	-0.130778		THUMPD3	0.999934	2.86928	3
KIAA1161	2.23215	-0.525771	-0.340241	-0.525771	-0.264451	-0.525771	-0.0501426		KIAA1161	0.999934	2.67102	3
CATSPER2	2.2517	-0.526621	-0.526621	-0.403354	-0.294462	-0.265333	-0.235313		CATSPER2	0.999934	3.10204	3
PPP1R3B	2.24315	-0.475472	-0.475472	-0.475472	-0.374372	-0.382536	-0.0598237		PPP1R3B	0.999934	2.862	3
C19orf54	2.24686	-0.489721	-0.489721	-0.489721	-0.273697	-0.374961	-0.129036		C19orf54	0.999934	2.97271	3
SPATA6	2.25231	-0.454657	-0.364635	-0.379021	-0.365243	-0.535651	-0.153103		SPATA6	0.999934	2.95004	3
CADPS	2.26209	-0.475506	-0.333362	-0.345333	-0.302064	-0.475506	-0.330317		CADPS	0.999934	3.19061	3
SCOC	2.26033	-0.451055	-0.362044	-0.451055	-0.451055	-0.25149	-0.293633		SCOC	0.999934	3.15723	3
SRPX2	2.26227	-0.375376	-0.38603	-0.452969	-0.452969	-0.346803	-0.248125		SRPX2	0.999934	3.18792	3
TSPAN9	2.26106	-0.443828	-0.367791	-0.443828	-0.443828	-0.323234	-0.238551		TSPAN9	0.999934	3.15478	3
TNFSF10	2.26353	-0.43238	-0.374777	-0.43238	-0.43238	-0.303232	-0.28838		TNFSF10	0.999934	3.20568	3
GK5	2.25024	-0.478551	-0.26204	-0.56025	-0.438647	-0.286991	-0.223765		GK5	0.999934	3.00281	3
PCGF1	2.2541	-0.416236	-0.308973	-0.48392	-0.48392	-0.391312	-0.169743		PCGF1	0.999934	3.00932	3
CSGALNACT2	2.25159	-0.469415	-0.379196	-0.469415	-0.469415	-0.326327	-0.137824		CSGALNACT2	0.999934	2.98545	3
ST6GALNAC1	2.22288	-0.17503	-0.445598	-0.714851	-0.335607	-0.111958	-0.439832		ST6GALNAC1	0.999934	2.85124	2
MLPH	2.24074	-0.235915	-0.423402	-0.609977	-0.424066	-0.12797	-0.419406		MLPH	0.999934	2.99649	2
SRD5A3	2.24511	-0.19169	-0.473696	-0.473696	-0.473696	-0.15864	-0.473696		SRD5A3	0.999934	3.09234	3
PAQR3	2.25404	-0.235542	-0.331324	-0.481233	-0.481233	-0.243477	-0.481233		PAQR3	0.999934	3.17847	3
ANKAR	2.24594	-0.139276	-0.470695	-0.470695	-0.223886	-0.470695	-0.470695		ANKAR	0.999934	3.22454	3
GATM	2.25333	-0.354817	-0.369485	-0.461645	-0.14409	-0.461645	-0.461645		GATM	0.999934	3.05866	3
FCGR2A	2.2612	-0.355355	-0.366702	-0.438002	-0.225138	-0.438002	-0.438002		FCGR2A	0.999934	3.19094	3
HSD17B14	2.26061	-0.412325	-0.412325	-0.412325	-0.198985	-0.412325	-0.412325		HSD17B14	0.999934	3.15921	3
PPP1R16B	2.26421	-0.402469	-0.402469	-0.402469	-0.251869	-0.402469	-0.402469		PPP1R16B	0.999934	3.22263	3
TLR4	2.26301	-0.406167	-0.406167	-0.406167	-0.232181	-0.406167	-0.406167		TLR4	0.999934	3.20099	3
SIDT1	2.26118	-0.273224	-0.43076	-0.43076	-0.26492	-0.43076	-0.43076		SIDT1	0.999934	3.2675	3
HIST1H3F	2.26233	-0.316816	-0.402932	-0.357928	-0.270445	-0.457104	-0.457104		HIST1H3F	0.999934	3.2495	2
MOB1B	2.25323	-0.470676	-0.341355	-0.470676	-0.341815	-0.158033	-0.470676		MOB1B	0.999934	3.00416	3
GPR89A	2.26467	-0.429112	-0.429112	-0.429112	-0.335864	-0.307938	-0.333527		GPR89A	0.999934	3.23581	3
EFEMP2	2.26566	-0.420309	-0.420309	-0.348288	-0.324349	-0.332098	-0.420309		EFEMP2	0.999934	3.24057	3
EPHX1	2.26117	-0.363758	-0.440778	-0.440778	-0.440778	-0.23027	-0.344813		EPHX1	0.999934	3.19914	3
DDIT3	2.25696	-0.419802	-0.419802	-0.419802	-0.419802	-0.157952	-0.419802		DDIT3	0.999934	3.0875	3
AKR1E2	2.26521	-0.411227	-0.311224	-0.411227	-0.411227	-0.411227	-0.309081		AKR1E2	0.999934	3.2378	3
CD69	2.26428	-0.40224	-0.253083	-0.40224	-0.40224	-0.40224	-0.40224		CD69	0.999934	3.25708	3
TPK1	2.26667	-0.391813	-0.307603	-0.391813	-0.391813	-0.391813	-0.391813		TPK1	0.999934	3.28501	3
GLI3	2.26554	-0.409029	-0.310575	-0.409029	-0.409029	-0.318848	-0.409029		GLI3	0.999934	3.24851	3
SFXN3	2.26497	-0.4252	-0.310978	-0.4252	-0.4252	-0.320576	-0.357819		SFXN3	0.999934	3.23621	3
DUOXA2	2.26629	-0.331365	-0.363046	-0.412629	-0.412629	-0.333989	-0.412629		DUOXA2	0.999934	3.30015	3
GAS2	2.26726	-0.387491	-0.387491	-0.387491	-0.387491	-0.387491	-0.32981		GAS2	0.999934	3.28053	3
TIMM23B	2.26779	-0.377964	-0.377964	-0.377964	-0.377964	-0.377964	-0.377964		TIMM23B	0.999934	3.29916	3
MYH7B	2.26779	-0.377964	-0.377964	-0.377964	-0.377964	-0.377964	-0.377964		MYH7B	0.999934	3.29916	3
DDR2	2.26779	-0.377964	-0.377964	-0.377964	-0.377964	-0.377964	-0.377964		DDR2	0.999934	3.29916	3
GYPC	2.26779	-0.377964	-0.377964	-0.377964	-0.377964	-0.377964	-0.377964		GYPC	0.999934	3.29916	3
MEGF9	2.26779	-0.377964	-0.377964	-0.377964	-0.377964	-0.377964	-0.377964		MEGF9	0.999934	3.29916	3
CHI3L1	2.26779	-0.377964	-0.377964	-0.377964	-0.377964	-0.377964	-0.377964		CHI3L1	0.999934	3.29916	3
KRT9	2.26779	-0.377964	-0.377964	-0.377964	-0.377964	-0.377964	-0.377964		KRT9	0.999934	3.29916	3
SELENOM	2.26779	-0.377964	-0.377964	-0.377964	-0.377964	-0.377964	-0.377964		SELENOM	0.999934	3.29916	3
SLFN13	2.26779	-0.377964	-0.377964	-0.377964	-0.377964	-0.377964	-0.377964		SLFN13	0.999934	3.29916	3
PBX4	2.26779	-0.377964	-0.377964	-0.377964	-0.377964	-0.377964	-0.377964		PBX4	0.999934	3.29916	3
TMEM128	2.26779	-0.377964	-0.377964	-0.377964	-0.377964	-0.377964	-0.377964		TMEM128	0.999934	3.29916	3
MAP4K1	2.26779	-0.377964	-0.377964	-0.377964	-0.377964	-0.377964	-0.377964		MAP4K1	0.999934	3.29916	3
NAT1	2.26779	-0.377964	-0.377964	-0.377964	-0.377964	-0.377964	-0.377964		NAT1	0.999934	3.29916	3
HIST1H4I	2.26779	-0.377964	-0.377964	-0.377964	-0.377964	-0.377964	-0.377964		HIST1H4I	0.999934	3.29916	3
FABP2	2.26779	-0.377964	-0.377964	-0.377964	-0.377964	-0.377964	-0.377964		FABP2	0.999934	3.29916	3
DHRSX	2.26779	-0.377964	-0.377964	-0.377964	-0.377964	-0.377964	-0.377964		DHRSX	0.999934	3.29916	3
TPST1	2.26779	-0.377964	-0.377964	-0.377964	-0.377964	-0.377964	-0.377964		TPST1	0.999934	3.29916	3
KAZALD1	2.26779	-0.377964	-0.377964	-0.377964	-0.377964	-0.377964	-0.377964		KAZALD1	0.999934	3.29916	3
RANBP17	2.26779	-0.377964	-0.377964	-0.377964	-0.377964	-0.377964	-0.377964		RANBP17	0.999934	3.29916	3
SPINK4	2.2579	-0.377491	-0.346465	-0.554865	-0.38197	-0.238101	-0.359007		SPINK4	0.999934	3.13809	2
TRMT44	2.25705	-0.350423	-0.24131	-0.501016	-0.501016	-0.294969	-0.368316		TRMT44	0.999934	3.14586	3
FAM46C	2.25971	-0.364542	-0.238523	-0.477923	-0.477923	-0.32279	-0.378013		FAM46C	0.999934	3.18481	3
SLC25A30	2.25744	-0.43763	-0.184835	-0.43763	-0.43763	-0.43763	-0.32208		SLC25A30	0.999934	3.14337	3
TNFRSF11B	2.25682	-0.444279	-0.206902	-0.444279	-0.444279	-0.444279	-0.272803		TNFRSF11B	0.999934	3.10625	3
ZNF25	2.25693	-0.443945	-0.207796	-0.443945	-0.443945	-0.443945	-0.273356		ZNF25	0.999934	3.10802	3
ACAP1	2.25491	-0.443782	-0.16074	-0.443782	-0.443782	-0.319037	-0.443782		ACAP1	0.999934	3.11194	3
HIST1H2BI	2.25286	-0.531762	-0.154174	-0.434191	-0.401786	-0.343062	-0.387881		HIST1H2BI	0.999934	3.10272	2
SLC35D1	2.24895	-0.432352	-0.0871885	-0.432352	-0.432352	-0.432352	-0.432352		SLC35D1	0.999934	3.08956	3
SUSD3	2.24997	-0.430948	-0.095225	-0.430948	-0.430948	-0.430948	-0.430948		SUSD3	0.999934	3.10003	3
HSD17B7	2.25053	-0.430151	-0.0997789	-0.430151	-0.430151	-0.430151	-0.430151		HSD17B7	0.999934	3.10591	3
RAB31	2.25091	-0.429614	-0.102839	-0.429614	-0.429614	-0.429614	-0.429614		RAB31	0.999934	3.10981	3
RAP1GAP	2.26117	-0.450267	-0.213425	-0.403602	-0.410929	-0.375027	-0.407924		RAP1GAP	0.999934	3.2067	3
ANKRD22	2.26009	-0.413497	-0.192606	-0.413497	-0.413497	-0.413497	-0.413497		ANKRD22	0.999934	3.20964	3
IQCK	2.25946	-0.414866	-0.185131	-0.414866	-0.414866	-0.414866	-0.414866		IQCK	0.999934	3.20258	3
WDR78	2.25553	-0.213503	-0.245843	-0.449046	-0.449046	-0.449046	-0.449046		WDR78	0.999934	3.31444	3
NXPE2	2.2597	-0.244642	-0.270911	-0.436037	-0.436037	-0.436037	-0.436037		NXPE2	0.999934	3.3243	3
GAS7	2.26402	-0.34271	-0.262765	-0.414638	-0.414638	-0.414638	-0.414638		GAS7	0.999934	3.28587	3
SLCO2A1	2.26118	-0.303154	-0.240876	-0.429287	-0.429287	-0.429287	-0.429287		SLCO2A1	0.999934	3.28513	3
PTPN21	2.24085	-0.292059	-0.0626515	-0.471534	-0.471534	-0.471534	-0.471534		PTPN21	0.999934	3.08129	3
OSBPL1A	2.23676	-0.219326	-0.118763	-0.327521	-0.468388	-0.551381	-0.551381		OSBPL1A	0.999934	3.18487	3
ST6GALNAC6	2.22519	-0.037699	-0.169022	-0.504617	-0.504617	-0.504617	-0.504617		ST6GALNAC6	0.999934	3.25619	3
AGAP4	2.22739	-0.101559	-0.216126	-0.603864	-0.603864	-0.296238	-0.405744		AGAP4	0.999934	3.03881	3
ZNF484	2.25274	-0.118339	-0.426881	-0.426881	-0.426881	-0.426881	-0.426881		ZNF484	0.999934	3.40855	3
SCNN1B	2.26294	-0.256432	-0.320734	-0.421444	-0.421444	-0.421444	-0.421444		SCNN1B	0.999934	3.3453	3
TLR1	2.26553	-0.27786	-0.397534	-0.397534	-0.397534	-0.397534	-0.397534		TLR1	0.999934	3.34643	3
CCDC18	2.24917	-0.16421	-0.464339	-0.464339	-0.464339	-0.464339	-0.227608		CCDC18	0.999934	3.18618	3
HIST1H2BE	2.26371	-0.316745	-0.437227	-0.437227	-0.437227	-0.32063	-0.314648		HIST1H2BE	0.999934	3.26929	2
XK	2.26607	-0.306423	-0.404106	-0.404106	-0.404106	-0.404106	-0.343227		XK	0.999934	3.31761	3
CEP57L1	2.26485	-0.317832	-0.413158	-0.413158	-0.413158	-0.413158	-0.294384		CEP57L1	0.999934	3.27415	3
AHR	2.23605	-0.117596	-0.408765	-0.215179	-0.623517	-0.484356	-0.386636		AHR	0.999934	3.18577	3
TET1	2.24462	-0.179465	-0.44102	-0.199779	-0.441528	-0.398873	-0.583957		TET1	0.999934	3.16696	3
PARD6B	2.15528	-0.121838	-0.36905	-0.798864	-0.670072	-0.318459	0.123003		PARD6B	0.972462	2.04661	3
KIF27	2.02187	-0.0136308	-0.520527	-0.672978	-0.672978	-0.672978	0.531217		KIF27	0.836509	1.32084	3
SMIM15	2.05104	-0.121405	-0.676992	-0.802295	-0.161672	-0.696009	0.407331		SMIM15	0.88596	1.43453	3
PHAX	2.18404	-0.634081	-0.198758	-0.297541	-0.634081	-0.533678	0.114101		PHAX	0.981424	2.12235	3
HSD17B12	2.20617	-0.286227	-0.201666	-0.320053	-0.672672	-0.672672	-0.0528843		HSD17B12	0.989498	2.37798	3
ANKS6	2.20099	-0.506021	-0.0710414	-0.279704	-0.636927	-0.636927	-0.0703688		ANKS6	0.999934	2.36617	3
DPY19L1	2.22658	-0.475025	-0.221922	-0.252729	-0.588975	-0.588975	-0.0989535		DPY19L1	0.999934	2.61182	3
CRYZL1	2.19804	-0.394155	-0.105794	-0.654701	-0.380433	-0.654701	-0.0082554		CRYZL1	0.987408	2.22248	3
EML1	2.15958	-0.63015	0.0065264	-0.510007	-0.516927	-0.63015	0.121129		EML1	0.968767	1.94006	3
KCTD9	2.133	-0.573131	-0.0365011	-0.666989	-0.568183	-0.538592	0.250393		KCTD9	0.939074	1.70604	3
GOLT1B	2.08957	-0.620508	0.105235	-0.620508	-0.620508	-0.620508	0.287229		GOLT1B	0.912154	1.49541	3
EEF2KMT	2.08157	-0.665789	-0.210664	-0.665789	-0.314164	-0.665789	0.440622		EEF2KMT	0.901638	1.44087	3
ILKAP	2.08979	-0.68279	-0.247121	-0.68279	-0.172798	-0.68279	0.378501		ILKAP	0.917228	1.50451	3
PDE5A	2.07343	-0.498612	-0.316496	-0.710238	-0.528298	-0.54299	0.523208		PDE5A	0.878529	1.37382	3
CHMP6	2.1128	-0.577703	-0.350098	-0.577703	-0.468579	-0.577703	0.438984		CHMP6	0.913327	1.56467	3
MTX3	2.07031	-0.619388	-0.502881	-0.692905	-0.285991	-0.491971	0.522827		MTX3	0.910284	1.43067	3
C10orf76	2.07056	-0.683212	-0.335045	-0.683212	-0.243139	-0.610658	0.484705		C10orf76	0.904088	1.41707	3
ATG10	2.05281	-0.649692	-0.410349	-0.649692	-0.236748	-0.649692	0.543364		ATG10	0.884252	1.32546	3
LYSMD3	2.09091	-0.821896	-0.356476	-0.814923	-0.268706	-0.107539	0.278631		LYSMD3	0.999934	1.87347	3
ANAPC4	2.10804	-0.65468	-0.2292	-0.65468	-0.556579	-0.416667	0.403765		ANAPC4	0.928542	1.5895	3
B3GNT2	2.04909	-0.670285	-0.213007	-0.670285	-0.670285	-0.355742	0.530511		B3GNT2	0.885754	1.31656	3
ARHGDIB	2.10885	-0.834462	-0.103575	-0.487439	-0.539666	-0.463355	0.319649		ARHGDIB	0.954147	1.7176	3
AKAP12	2.12894	-0.656929	-0.0921957	-0.656929	-0.656929	-0.317826	0.251872		AKAP12	0.955622	1.74369	3
MAK16	2.16322	-0.697137	-0.736246	-0.271914	-0.0958787	-0.449123	0.0870801		MAK16	0.999934	2.23457	3
ITGB2	2.18726	-0.593572	-0.593572	-0.221912	-0.307514	-0.593572	0.122881		ITGB2	0.987381	2.15609	3
ORMDL3	2.15472	-0.704404	-0.471171	-0.205816	-0.255924	-0.704404	0.187005		ORMDL3	0.966709	1.91746	3
PPP2R3C	2.07161	-0.678964	-0.678964	-0.363111	-0.678964	-0.100081	0.428474		PPP2R3C	0.940696	1.51525	3
CNIH4	2.13576	-0.69989	-0.611987	-0.21923	-0.6123	-0.271085	0.278731		CNIH4	0.971651	1.85062	3
LRRC8B	2.07449	-0.729495	-0.640259	-0.199543	-0.620611	-0.344018	0.459438		LRRC8B	0.922405	1.48007	3
TFAM	2.20716	-0.506722	-0.490247	-0.522462	-0.445116	-0.377052	0.134439		TFAM	0.999934	2.36476	2
DNAH6	2.2	-0.508237	-0.433155	-0.411012	-0.508237	-0.508237	0.168877		DNAH6	0.980409	2.18319	3
NUP35	2.20215	-0.416254	-0.318235	-0.53462	-0.53462	-0.53462	0.1362		NUP35	0.977721	2.1909	3
EIF1B	2.1742	-0.549699	-0.30931	-0.549699	-0.549699	-0.45959	0.243794		EIF1B	0.965018	1.97168	3
RAB28	2.18681	-0.578805	-0.353904	-0.578805	-0.392221	-0.479684	0.196611		RAB28	0.982658	2.12116	3
LXN	2.14539	-0.535593	-0.392091	-0.512398	-0.733647	-0.264667	0.293002		LXN	0.952664	1.79815	3
ANTXR1	2.1023	-0.559013	-0.362843	-0.748647	-0.622307	-0.196542	0.387049		ANTXR1	0.938633	1.59378	3
CREM	2.08279	-0.622834	-0.622834	-0.622834	-0.414367	-0.291429	0.491507		CREM	0.939216	1.54768	3
CEP44	2.06797	-0.57539	-0.57539	-0.57539	-0.57539	-0.314447	0.548041		CEP44	0.904401	1.41189	3
MZT1	2.13707	-0.55555	-0.463035	-0.386176	-0.55555	-0.55555	0.378789		MZT1	0.928493	1.69322	3
ABLIM2	2.15888	-0.496736	-0.496736	-0.496736	-0.496736	-0.496736	0.324797		ABLIM2	0.949602	1.8505	3
UNC119B	2.15629	-0.520228	-0.40172	-0.520228	-0.520228	-0.520228	0.326343		UNC119B	0.944646	1.81846	3
DNAJC16	2.07687	-0.494865	-0.460948	-0.588181	-0.489946	-0.588181	0.545255		DNAJC16	0.879082	1.3868	3
PFKFB4	2.10521	-0.531485	-0.457587	-0.531485	-0.531485	-0.531485	0.478313		PFKFB4	0.905239	1.52371	3
ADAT2	2.12395	-0.510728	-0.510728	-0.510728	-0.510728	-0.510728	0.429697		ADAT2	0.921999	1.63072	3
ZCCHC8	2.05912	0.425018	-0.576041	-0.752198	-0.576668	-0.590842	0.0116136		ZCCHC8	0.980334	2.29017	3
TBC1D9	1.76827	0.771643	-0.731566	-0.884255	-0.586769	-0.697573	0.36025		TBC1D9	0.864364	1.32388	3
SOCS4	1.74423	1.08172	-0.527238	-0.218991	-0.578183	-0.75077	-0.75077		SOCS4	0.999934	2.84851	3
CLDN1	1.78106	1.07421	-0.575082	-0.558336	-0.66134	-0.404339	-0.656175		CLDN1	0.999934	2.98937	3
CD247	1.835	1.00806	-0.568612	-0.568612	-0.568612	-0.568612	-0.568612		CD247	0.999934	3.22088	3
EXOSC1	1.76747	1.10356	-0.510796	-0.60967	-0.60967	-0.531225	-0.60967		EXOSC1	0.999934	3.11928	3
TMEM173	1.75024	1.13017	-0.576083	-0.576083	-0.576083	-0.576083	-0.576083		TMEM173	0.999934	3.12671	3
MTMR14	1.81868	0.923826	-0.792594	-0.885396	-0.188122	-0.498979	-0.377417		MTMR14	0.999934	2.46356	3
UBL5	1.79861	0.910595	-0.54949	-1.04574	-0.227253	-0.224834	-0.66189		UBL5	0.999934	2.04324	2
SLF1	1.47693	1.34352	-0.775838	-0.605769	0.00654467	-0.72986	-0.715536		SLF1	0.999934	1.86126	3
CAMK1D	1.47561	1.42853	-0.378489	-0.691908	-0.449921	-0.691908	-0.691908		CAMK1D	0.999934	2.6168	3
GLT8D2	1.53948	1.38532	-0.58496	-0.58496	-0.58496	-0.58496	-0.58496		GLT8D2	0.999934	2.88767	3
CHCHD6	1.4796	1.44492	-0.55658	-0.563851	-0.642925	-0.642925	-0.518241		CHCHD6	0.999934	2.79551	3
BLOC1S6	1.28291	1.58631	-0.794338	-0.821468	-0.465861	-0.344655	-0.442899		BLOC1S6	0.999934	2.23815	3
AKAP7	1.36243	1.52528	-0.664006	-0.664006	-0.664006	-0.231691	-0.664006		AKAP7	0.999934	2.25493	3
SH3BP1	1.49121	1.28945	-0.627812	-0.946595	-0.873352	-0.217758	-0.115144		SH3BP1	0.999934	1.66375	2
HMGXB4	1.50826	1.26293	-0.299065	-0.945072	-0.945072	-0.0848004	-0.497187		HMGXB4	0.994024	1.62839	3
IL2RG	1.41411	1.3428	-0.886128	-0.810671	-0.549322	-0.656991	0.146199		IL2RG	0.94669	1.37527	3
GATS	1.55993	1.14915	-1.07262	-0.93808	-0.377027	-0.265055	-0.0562907		GATS	0.999934	1.78076	3
SCAI	1.7262	0.665974	0.48456	-0.26667	-0.870021	-0.870021	-0.870021		SCAI	0.999934	1.71174	3
CEP70	1.9809	0.105672	0.556174	-0.68885	-0.576195	-0.68885	-0.68885		CEP70	0.999934	1.65095	3
FOPNL	1.91803	0.248577	0.580681	-0.524129	-0.741053	-0.741053	-0.741053		FOPNL	0.999934	1.67718	3
NR1D2	1.84213	0.551204	0.20293	-0.871179	-0.941983	-0.784391	0.00129026		NR1D2	0.86244	1.34361	3
RDH14	2.12751	0.269519	-0.153186	-0.694477	-0.694477	-0.581678	-0.273211		RDH14	0.999934	2.70198	3
TRMO	2.12181	0.1985	0.0885601	-0.602218	-0.602218	-0.602218	-0.602218		TRMO	0.999934	2.74364	3
SREK1IP1	2.13662	0.209344	-4.51407e-05	-0.647983	-0.647983	-0.519223	-0.530729		SREK1IP1	0.999934	2.83335	3
ZNF480	1.78367	0.770465	-0.0317847	-0.831133	-0.825732	0.0554963	-0.92098		ZNF480	0.892199	1.4616	3
DNAJC19	1.98819	0.444418	-0.429272	-0.874984	-0.882149	0.090445	-0.336652		DNAJC19	0.977484	1.88904	3
GCNT1	2.00641	0.389566	-0.448718	-0.723677	0.22377	-0.723677	-0.723677		GCNT1	0.947601	1.83683	3
CD59	1.82631	0.576452	0.229536	-0.906066	-0.0294312	-0.752885	-0.94391		CD59	0.883949	1.36134	2
C9orf3	1.88007	0.678385	-0.109614	-0.942603	-0.112576	-0.942603	-0.451057		C9orf3	0.95477	1.78508	3
ARMCX1	1.66951	0.644177	-0.0232645	0.472344	-0.832676	-1.06033	-0.86976		ARMCX1	0.999934	1.32453	3
EIF3C	1.69472	0.889509	-0.694903	0.270428	-0.903895	-0.92377	-0.332093		EIF3C	0.920261	1.45085	2
RBM3	1.17293	1.42893	0.0594707	0.0672303	-0.880998	-0.709993	-1.13758		RBM3	0.999934	1.36649	1
NPC1	1.31154	1.21989	0.291278	-0.031372	-1.02142	-1.10437	-0.665555		NPC1	0.999934	1.37824	3
ARRDC4	1.06878	1.65685	0.16053	-0.664734	-0.740476	-0.740476	-0.740476		ARRDC4	0.999934	1.74963	3
DRAP1	1.23738	1.43808	0.334958	-0.871678	-0.66309	-0.750225	-0.725432		DRAP1	0.999934	1.3674	3
SYDE2	1.43362	1.24952	0.244942	-0.597082	-0.938108	-0.938108	-0.454785		SYDE2	0.999934	1.57112	3
CD47	1.58871	0.987859	0.400006	-0.896229	-0.514458	-0.935015	-0.630869		CD47	0.963699	1.35786	2
ITM2B	0.725044	-2.19867	0.464829	-0.0188495	0.31034	0.545978	0.171325		ITM2B	0.999934	1.4377	1
RBM26	0.618834	-2.1769	0.00221133	-0.03046	0.545764	0.382423	0.658124		RBM26	0.999934	1.44506	1
PRKCSH	0.255694	-2.25143	0.407153	0.312152	0.582014	0.240826	0.453589		PRKCSH	0.999934	1.60618	1
PPIB	0.447354	-2.23491	0.218721	0.166081	0.688081	0.376989	0.337688		PPIB	0.999934	1.55283	1
FXYD3	1.81839	-1.41377	-0.195356	-0.415642	-0.473862	0.458184	0.222065		FXYD3	0.999934	1.55208	2
NFKBIA	1.17522	-1.93837	-0.275096	-0.355418	0.414245	0.554265	0.425163		NFKBIA	0.999934	1.45336	1
PLS1	1.34346	-1.95957	-0.204853	0.15084	0.167111	-0.00929823	0.512306		PLS1	0.999934	1.54701	2
FXYD5	-1.15029	-1.63339	0.53797	0.538634	0.678819	0.983113	0.0451382		FXYD5	0.954115	1.38275	2
EMC1	-1.24823	-1.55346	0.807349	0.294119	0.840452	0.10248	0.757292		EMC1	0.99319	1.57844	2
SCRIB	-0.874005	-1.82155	0.546076	0.309747	1.12497	0.318973	0.395791		SCRIB	0.999934	1.41896	2
HSPB1	-0.420194	-2.01686	0.207888	0.0414905	0.935079	0.787359	0.465242		HSPB1	0.999934	1.41296	1
LAMC1	-0.720383	-1.89915	0.154311	0.184455	0.771613	0.55175	0.957405		LAMC1	0.999934	1.63223	2
PATJ	-0.538953	-2.04966	0.200157	0.528468	0.661857	0.470094	0.728037		PATJ	0.999934	1.81883	1
SRP9	-0.505288	-2.06028	0.279819	0.293146	0.597348	0.750085	0.64517		SRP9	0.999934	1.92414	3
GARS	-0.217866	-2.17131	0.527267	0.429976	0.715172	0.300543	0.416222		GARS	0.999934	1.65872	1
ZC3H13	-0.704285	-1.91841	1.05512	0.606931	0.470705	0.230204	0.25974		ZC3H13	0.999934	1.52974	1
PCBD1	-1.99487	-0.202507	-0.230021	0.0744492	0.963888	0.57794	0.811124		PCBD1	0.999934	2.08299	2
HDGFL2	-1.7878	-0.750735	0.0554851	1.19333	0.844698	0.206311	0.238703		HDGFL2	0.916611	1.44239	2
SLC25A6	-2	0.059761	-0.205794	0.78018	1.0783	-0.122051	0.4096		SLC25A6	0.873319	1.32321	1
MUC5B	-1.81405	-0.981162	0.304199	0.568599	0.835803	0.687818	0.398794		MUC5B	0.999934	2.74034	2
PA2G4	-1.79283	-0.825308	0.70532	0.394261	1.0627	0.558443	-0.102592		PA2G4	0.904457	1.57852	2
ARID1A	-1.73884	-0.59627	0.204658	-0.394671	0.487566	1.25298	0.784572		ARID1A	0.971356	1.32329	1
GRIPAP1	-1.46967	-1.26373	0.646683	-0.0789766	0.829432	1.01298	0.323281		GRIPAP1	0.95903	1.52656	2
IQSEC1	-1.46515	-1.2171	0.729681	-0.324919	0.779218	0.795993	0.702282		IQSEC1	0.999934	1.45312	3

## Sheet: Extended Data Fig. 3d
#Extended Data Figure 3d - Expression of genes which had significant phylogenetic signal for tumour C552 (n=165, ordered by phylogenetic tree structure, scaled by gene)
### Phylogenetic tree not included in source data
								# Annotation used in heatmap
Gene	C1_G5	C1_G3	D1_G8	D1_G9	D1_G7	D1_G5		Gene	MedLambda	MedPval	Group
ZC3H12A	1.25852	1.07748	-0.84975	-1.20988	-0.0135124	-0.262853		ZC3H12A	0.999934	1.51188	3
PRRC1	1.17507	1.15304	-1.33074	-0.680785	-0.106874	-0.209706		PRRC1	0.999934	1.42548	2
ACTL6A	1.33228	0.97889	0.246705	-0.72351	-0.919413	-0.914956		ACTL6A	0.999934	1.33191	2
CWF19L2	1.31421	1.09445	0.0791249	-0.767443	-0.863088	-0.857253		CWF19L2	0.999934	1.58255	2
NDE1	1.38394	1.03106	0.0437927	-0.783275	-0.873042	-0.802481		NDE1	0.999934	1.54343	2
C7orf43	1.35011	1.07532	0.0360124	-0.820483	-0.820483	-0.820483		C7orf43	0.999934	1.56328	3
PPARG	1.20504	1.22397	0.013612	-0.865838	-0.956857	-0.619935		PPARG	0.999934	1.54082	2
CEP250	1.37537	1.10874	-0.172486	-0.858628	-0.894506	-0.558493		CEP250	0.999934	1.67856	2
TMEM134	1.35636	1.11728	-0.0878963	-0.82937	-0.82937	-0.727005		TMEM134	0.999934	1.7123	3
SQLE	1.4956	0.976846	-0.161409	-0.72883	-0.795083	-0.78712		SQLE	0.999934	1.64583	3
PDP1	1.44603	1.05602	-0.213146	-0.736558	-0.754112	-0.798235		PDP1	0.999934	1.80516	3
DHCR24	1.27681	1.2333	-0.200826	-0.67581	-0.910382	-0.723098		DHCR24	0.999934	1.98945	2
DENND6A	1.38487	1.09832	-0.169113	-0.567601	-0.873234	-0.873234		DENND6A	0.999934	1.94703	3
SRI	1.07082	1.24502	0.260508	-0.735251	-0.917327	-0.923763		SRI	0.999934	1.36146	2
GIPC2	1.154	1.23056	0.125381	-0.728262	-0.789059	-0.992623		GIPC2	0.999934	1.52179	2
RFT1	1.08555	1.34938	0.00412054	-0.912838	-0.725662	-0.800549		RFT1	0.999934	1.46618	3
ZNF197	1.12704	1.328	-0.0549823	-0.630539	-0.884759	-0.884759		ZNF197	0.999934	1.80927	3
NTPCR	0.852665	1.44065	0.136162	-0.434325	-0.997576	-0.997576		NTPCR	0.999934	1.32199	3
TRNT1	0.95778	1.52843	-0.241406	-0.672762	-0.786023	-0.786023		TRNT1	0.999934	1.57011	3
ZFYVE9	1.01128	1.48884	-0.266704	-0.630821	-0.862423	-0.740165		ZFYVE9	0.999934	1.71896	2
AQP9	0.962035	1.48092	-0.0810869	-0.772439	-0.881268	-0.708161		AQP9	0.999934	1.44993	3
CLTB	1.00501	1.45197	-0.0970396	-0.684013	-0.830915	-0.845007		CLTB	0.999934	1.60663	2
ADGRG1	1.53453	0.791343	-0.138066	-0.220316	-0.894638	-1.07285		ADGRG1	0.98218	1.32228	2
CD164	1.31569	0.901427	0.00673259	-0.0256497	-1.23992	-0.958273		CD164	0.999934	1.5839	1
PPP2CB	1.37938	0.862271	0.0359649	-0.117668	-1.02539	-1.13456		PPP2CB	0.999934	1.4763	2
HIVEP1	1.27294	0.893007	0.169498	-0.0899175	-1.01292	-1.23261		HIVEP1	0.999934	1.42549	2
SNRPA1	1.3171	0.815771	0.231783	-0.114622	-1.09683	-1.1532		SNRPA1	0.999934	1.34771	2
ELP3	0.981475	1.10585	-0.0596813	0.294889	-1.04685	-1.27569		ELP3	0.999934	1.31766	3
HNRNPH2	1.07767	1.14603	-0.127974	0.135497	-1.14149	-1.08973		HNRNPH2	0.999934	1.64533	3
PDE4A	1.07566	1.06963	0.0213397	0.147136	-1.15688	-1.15688		PDE4A	0.999934	1.58198	3
COPS3	1.05345	1.11578	0.0861406	0.0375067	-1.08394	-1.20893		COPS3	0.999934	1.58769	3
PROM1	0.886215	1.08154	0.203536	0.251074	-1.26828	-1.15408		PROM1	0.999934	1.36707	3
PDCD10	0.990235	1.08118	0.28511	-0.00389145	-1.14666	-1.20597		PDCD10	0.999934	1.47219	1
CTTNBP2NL	0.992252	1.04635	0.392882	-0.170082	-1.43097	-0.83043		CTTNBP2NL	0.999934	1.32287	2
GUCY2C	1.25418	0.98758	0.27265	-0.416485	-1.0894	-1.00852		GUCY2C	0.999934	1.51472	2
SIN3B	1.27571	0.997136	0.142532	-0.280231	-1.06757	-1.06757		SIN3B	0.999934	1.66725	3
PNRC2	1.19815	1.06032	0.154629	-0.242039	-1.06396	-1.10709		PNRC2	0.999934	1.69535	2
SCMH1	0.932442	1.49114	-0.316163	-0.237522	-0.900182	-0.969716		SCMH1	0.999934	1.58072	3
ACSL5	0.962834	1.47979	-0.287402	-0.315906	-0.851783	-0.987537		ACSL5	0.999934	1.6441	1
USP22	1.14748	1.33593	-0.531208	-0.174435	-0.835277	-0.942489		USP22	0.999934	1.87381	2
HMG20A	1.08575	1.40616	-0.430109	-0.293047	-0.950444	-0.818314		HMG20A	0.999934	1.91945	3
SIRT7	0.974433	1.35122	-0.237	-0.0266737	-1.17577	-0.886206		SIRT7	0.999934	1.63688	3
CD74	1.08109	1.31188	-0.461002	0.0127221	-1.02985	-0.914841		CD74	0.999934	1.70325	1
MORC2	1.04771	1.26862	-0.36822	0.121889	-1.0374	-1.0326		MORC2	0.999934	1.58572	2
APOO	1.01878	1.32392	-0.194872	-0.0702902	-0.974301	-1.10324		APOO	0.999934	1.6901	3
HTATIP2	1.17233	1.12344	-0.0714806	-0.0555947	-1.12737	-1.04133		HTATIP2	0.999934	1.8394	2
USP32	1.17325	1.1838	-0.0516077	-0.222159	-1.04579	-1.0375		USP32	0.999934	1.91594	2
CXCL8	1.30872	1.1254	-0.909902	-0.131392	-0.375831	-1.017		CXCL8	0.999934	1.3021	3
NT5DC1	1.18567	1.24386	-0.455538	-0.185936	-0.572818	-1.21524		NT5DC1	0.999934	1.53718	2
ICAM1	1.11406	1.27847	-0.674844	0.103457	-0.91057	-0.91057		ICAM1	0.999934	1.49429	3
TFRC	1.12732	1.27861	-0.826924	0.0927993	-0.788872	-0.882933		TFRC	0.999934	1.38109	2
GGA2	1.05712	1.3787	-0.793581	-9.41003e-05	-0.778529	-0.86361		GGA2	0.999934	1.43786	2
ETV3	1.08313	1.36007	-0.736634	-0.0128991	-0.846832	-0.846832		ETV3	0.999934	1.54074	3
COTL1	1.3164	1.12663	-0.926655	-0.0272722	-0.866313	-0.62279		COTL1	0.999934	1.44815	3
SERINC2	1.31667	1.17594	-0.82071	-0.127323	-0.750565	-0.794005		SERINC2	0.999934	1.70273	2
RUFY3	1.57899	0.829802	-0.614656	-0.103109	-0.845514	-0.845514		RUFY3	0.984691	1.30109	3
NFIC	1.5762	0.83724	-0.638636	-0.132781	-0.964239	-0.677781		NFIC	0.984281	1.3017	3
JKAMP	1.50856	0.977752	-0.610206	-0.240091	-0.818005	-0.818005		JKAMP	0.999934	1.69709	3
DDR1	1.46032	1.07568	-0.501254	-0.448636	-0.793052	-0.793052		DDR1	0.999934	2.00206	3
PRELID2	0.863739	1.6214	-0.564681	-0.41396	-0.753251	-0.753251		PRELID2	0.959378	1.38527	3
MKNK1	0.888718	1.61634	-0.632776	-0.515809	-0.603626	-0.752851		MKNK1	0.971802	1.41405	3
HMOX1	0.855498	1.6367	-0.683689	-0.459934	-0.697309	-0.651262		HMOX1	0.952749	1.33602	3
MDC1	0.877534	1.62396	-0.673953	-0.479634	-0.673953	-0.673953		MDC1	0.967303	1.38928	3
SLC45A4	0.927161	1.54529	-0.7548	-0.208049	-0.7548	-0.7548		SLC45A4	0.999934	1.38934	3
RETREG3	1.06283	1.4654	-0.734124	-0.325857	-0.734124	-0.734124		RETREG3	0.999934	1.73687	3
SETD1B	1.08727	1.46133	-0.755345	-0.755345	-0.482631	-0.555278		SETD1B	0.999934	1.81144	3
OCRL	0.911075	1.60512	-0.603172	-0.684921	-0.557069	-0.67103		OCRL	0.9904	1.46597	2
BNIP3	0.930748	1.58904	-0.57341	-0.702107	-0.542167	-0.702107		BNIP3	0.999934	1.50527	3
CLASP2	0.871857	1.63274	-0.653237	-0.575058	-0.605599	-0.670707		CLASP2	0.963805	1.38262	2
RIPK2	0.852592	1.64667	-0.624815	-0.624815	-0.624815	-0.624815		RIPK2	0.951976	1.34546	3
PHLDB3	0.907205	1.61018	-0.629346	-0.629346	-0.629346	-0.629346		PHLDB3	0.987703	1.46799	3
ASMTL	0.976559	1.54729	-0.729436	-0.540306	-0.482404	-0.771699		ASMTL	0.999934	1.55578	3
GABBR1	1.00185	1.54217	-0.636005	-0.636005	-0.636005	-0.636005		GABBR1	0.999934	1.69365	3
PDK4	1.00185	1.54217	-0.636005	-0.636005	-0.636005	-0.636005		PDK4	0.999934	1.69365	3
UBTD2	1.00185	1.54217	-0.636005	-0.636005	-0.636005	-0.636005		UBTD2	0.999934	1.69365	3
AGMAT	0.950054	1.57688	-0.729035	-0.634711	-0.584183	-0.579		AGMAT	0.999934	1.54722	3
ARHGEF3	1.00121	1.5364	-0.764801	-0.5362	-0.620889	-0.615723		ARHGEF3	0.999934	1.64866	3
MFSD10	1.21366	1.32477	-0.364372	-0.827741	-0.51858	-0.827741		MFSD10	0.999934	1.86345	3
DOT1L	1.14569	1.38646	-0.291044	-0.718979	-0.710901	-0.81123		DOT1L	0.999934	1.91114	2
NDUFC1	1.19226	1.35148	-0.328984	-0.704976	-0.695396	-0.814383		NDUFC1	0.999934	1.99155	3
ZMYND8	0.999893	1.51131	-0.418761	-0.510598	-0.670584	-0.911261		ZMYND8	0.999934	1.68298	1
ARFRP1	0.905452	1.58227	-0.321809	-0.761323	-0.761323	-0.643267		ARFRP1	0.989769	1.41776	3
HMGCS2	1.03769	1.50448	-0.493679	-0.575684	-0.736407	-0.736407		HMGCS2	0.999934	1.81359	2
TOGARAM1	1.06982	1.47567	-0.444404	-0.73883	-0.73883	-0.623423		TOGARAM1	0.999934	1.81699	3
TMEM184B	1.58066	0.927992	-0.441918	-0.608173	-0.653461	-0.805097		TMEM184B	0.999934	1.64532	3
STARD3NL	1.64728	0.792825	-0.272732	-0.639281	-0.824412	-0.703682		STARD3NL	0.947604	1.31381	3
SHARPIN	1.63009	0.851021	-0.375954	-0.701719	-0.701719	-0.701719		SHARPIN	0.98502	1.44295	3
TAZ	1.6444	0.830839	-0.725425	-0.725425	-0.392828	-0.631557		TAZ	0.982451	1.36607	3
SLC39A7	1.66073	0.82443	-0.688786	-0.559456	-0.548132	-0.688786		SLC39A7	0.967422	1.37543	3
ISG20	1.64823	0.847341	-0.684255	-0.567608	-0.593865	-0.649842		ISG20	0.983962	1.4383	3
EEPD1	1.6302	0.877605	-0.62695	-0.62695	-0.62695	-0.62695		EEPD1	0.999934	1.52437	3
TADA2B	1.67143	0.813781	-0.621303	-0.621303	-0.621303	-0.621303		TADA2B	0.961034	1.37341	3
HMGXB4	1.48997	1.06502	-0.678342	-0.541604	-0.644162	-0.690876		HMGXB4	0.999934	1.92708	3
EZH2	1.58314	0.942367	-0.587123	-0.576406	-0.657047	-0.704934		EZH2	0.999934	1.69227	3
ANO8	1.5553	0.984244	-0.634885	-0.634885	-0.634885	-0.634885		ANO8	0.999934	1.7754	3
DEF8	1.51606	1.03601	-0.638016	-0.638016	-0.638016	-0.638016		DEF8	0.999934	1.88375	3
ESRRA	1.52224	1.02802	-0.637565	-0.637565	-0.637565	-0.637565		ESRRA	0.999934	1.86791	3
NT5C	1.55881	0.970531	-0.716893	-0.557815	-0.716893	-0.537738		NT5C	0.999934	1.70146	3
SMIM22	1.45711	1.09972	-0.691723	-0.691723	-0.691723	-0.481663		SMIM22	0.999934	1.9273	3
SNX2	1.19343	1.2824	-0.312477	-0.947577	-0.921396	-0.294379		SNX2	0.999934	1.49663	2
FUCA2	1.21766	1.301	-0.261439	-0.824726	-0.87458	-0.557921		FUCA2	0.999934	1.83173	2
MYH14	1.15827	1.32823	-0.159267	-0.914756	-0.837641	-0.574833		MYH14	0.999934	1.64516	1
HBB	1.42516	1.10872	-0.350482	-0.791439	-0.591832	-0.800122		HBB	0.999934	1.87241	2
HPS5	1.33347	1.2264	-0.457645	-0.777363	-0.547505	-0.777363		HPS5	0.999934	2.01355	3
MERTK	1.43564	1.12338	-0.562501	-0.738356	-0.51981	-0.738356		MERTK	0.999934	1.96839	3
SDF2L1	1.32319	1.23921	-0.40813	-0.71809	-0.71809	-0.71809		SDF2L1	0.999934	2.10331	3
AREL1	1.33323	1.23784	-0.560038	-0.562425	-0.649943	-0.798663		AREL1	0.999934	2.13801	3
ZNF185	1.39552	1.17739	-0.597378	-0.583286	-0.696125	-0.696125		ZNF185	0.999934	2.12218	3
ESYT1	1.25324	1.32249	-0.586685	-0.716946	-0.55515	-0.716946		ESYT1	0.999934	2.0759	2
HBA2	1.23252	1.34444	-0.646288	-0.685646	-0.549996	-0.695033		HBA2	0.999934	2.06444	2
EXOSC8	1.20154	1.37395	-0.618051	-0.638855	-0.591707	-0.726871		EXOSC8	0.999934	2.054	3
MAN1B1	1.22531	1.35356	-0.599132	-0.678334	-0.633631	-0.667769		MAN1B1	0.999934	2.09249	2
OPHN1	1.32596	1.25228	-0.675919	-0.675919	-0.675919	-0.550482		OPHN1	0.999934	2.10001	3
LMF2	1.35021	1.22504	-0.682817	-0.682817	-0.682817	-0.526794		LMF2	0.999934	2.07787	3
VWA5A	1.38028	1.19398	-0.675873	-0.675873	-0.546644	-0.675873		VWA5A	0.999934	2.07321	3
SUV39H1	1.32736	1.25394	-0.645323	-0.645323	-0.645323	-0.645323		SUV39H1	0.999934	2.13773	3
GGCX	1.34833	1.23191	-0.64506	-0.64506	-0.64506	-0.64506		GGCX	0.999934	2.13217	3
TEC	1.34847	1.23176	-0.645057	-0.645057	-0.645057	-0.645057		TEC	0.999934	2.13212	3
PMS2	1.36631	1.18511	-0.598549	-0.685079	-0.854669	-0.413119		PMS2	0.999934	1.92429	2
FAM46A	1.21743	1.34544	-0.659071	-0.589891	-0.8332	-0.48071		FAM46A	0.999934	1.97994	3
CLDN3	1.29542	1.2734	-0.640486	-0.61577	-0.813681	-0.498878		CLDN3	0.999934	2.05079	3
KCTD9	1.11606	1.44565	-0.730181	-0.564776	-0.704141	-0.562618		KCTD9	0.999934	1.88782	3
METTL22	1.16999	1.40487	-0.643714	-0.643714	-0.643714	-0.643714		METTL22	0.999934	2.02223	3
UBFD1	1.19087	1.38446	-0.648151	-0.585507	-0.703693	-0.637974		UBFD1	0.999934	2.05735	3
HBA1	1.13592	1.43108	-0.649726	-0.596617	-0.584429	-0.736231		HBA1	0.999934	1.94918	3
FLAD1	1.0953	1.46713	-0.596793	-0.610934	-0.656802	-0.697899		FLAD1	0.999934	1.90873	3
FAM120AOS	1.0698	1.48486	-0.578935	-0.560577	-0.707572	-0.707572		FAM120AOS	0.999934	1.87029	3
2008-09-01	1.10096	1.45702	-0.688795	-0.491595	-0.688795	-0.688795		2008-09-01	0.999934	1.88835	2
C7orf73	1.12858	1.43354	-0.613341	-0.510083	-0.719345	-0.719345		C7orf73	0.999934	1.97594	3
NR2C2AP	1.26644	1.29301	-0.667633	-0.39181	-0.750003	-0.750003		NR2C2AP	0.999934	2.07637	3
ACVRL1	1.31793	1.25308	-0.733873	-0.491921	-0.733873	-0.61134		ACVRL1	0.999934	2.07326	3
GPD2	1.29163	1.2854	-0.714576	-0.55332	-0.601167	-0.707977		GPD2	0.999934	2.09201	2
MAPK14	1.29194	1.28782	-0.635626	-0.575472	-0.666782	-0.701877		MAPK14	0.999934	2.14623	2
TMEM258	1.28038	1.29601	-0.686457	-0.517021	-0.686457	-0.686457		TMEM258	0.999934	2.11528	3
SEC11C	-1.27073	-1.04943	0.00683142	0.208232	0.941178	1.16392		SEC11C	0.999934	1.72533	3
LMNB1	-1.46037	-0.938506	0.115545	0.369309	1.00733	0.906685		LMNB1	0.999934	1.70929	2
PSMB3	-1.4327	-0.958157	0.0563049	0.475203	0.740316	1.11904		PSMB3	0.999934	1.52795	2
CIZ1	-0.882604	-1.44928	-0.00120356	0.343687	0.885999	1.1034		CIZ1	0.999934	1.39809	2
EXO1	-1.05188	-1.18266	-0.220513	0.374858	0.77353	1.30666		EXO1	0.999934	1.30156	3
TRAPPC8	-1.0584	-1.0611	0.22626	-0.371297	1.11304	1.15149		TRAPPC8	0.999934	1.32481	3
HSP90AB1	-1.1613	-1.14545	0.220187	-0.0514256	1.03243	1.10557		HSP90AB1	0.999934	1.73451	1
ANXA1	-1.13198	-1.29668	0.27534	0.191509	0.966683	0.995128		ANXA1	0.999934	1.94768	2
MAGI3	-1.11022	-1.28881	0.42316	0.181771	1.27446	0.519633		MAGI3	0.999934	1.57028	2
KAT5	-0.932269	-1.10659	-0.151255	-0.110013	1.48627	0.813854		KAT5	0.999934	1.35671	3
VPS29	-1.10261	-1.30185	0.753454	1.13623	0.479002	0.0357766		VPS29	0.999934	1.41752	3
CYC1	-1.4338	-0.877783	0.868586	1.17533	0.16585	0.101809		CYC1	0.999934	1.31712	2
CD99	-1.07155	-1.08548	1.3488	0.920327	-0.0778192	-0.0342786		CD99	0.999934	1.31476	2
UHRF1BP1L	-1.22438	-1.23097	1.15891	0.660017	0.364974	0.27145		UHRF1BP1L	0.999934	1.63781	2
IPO13	-1.2539	-1.2539	0.96059	0.813685	0.338185	0.395337		IPO13	0.999934	1.85196	3
DDX46	-1.10988	-1.3779	0.592309	0.449483	0.35472	1.09127		DDX46	0.999934	1.5019	1
UBXN6	-1.49061	-0.991067	0.709559	0.625749	0.224094	0.92228		UBXN6	0.999934	1.45951	3
UBE3A	-1.42889	-1.05227	0.861954	0.225544	0.489443	0.904221		UBE3A	0.999934	1.51094	1
SLC24A1	-1.239	-1.239	0.755244	0.0793109	0.785502	0.857943		SLC24A1	0.999934	1.7046	3
C5orf42	-1.27261	-1.28008	0.794965	0.355442	0.687355	0.714921		C5orf42	0.999934	1.95591	3
RBBP4	-1.48126	-1.06585	0.463892	0.622517	0.74251	0.71819		RBBP4	0.999934	1.96983	1
WDFY3	-1.29846	-1.20915	0.377111	0.383162	0.738923	1.00842		WDFY3	0.999934	2.02265	2
MAP2K1	-1.26577	-1.27893	0.728474	0.710594	0.792934	0.312705		MAP2K1	0.999934	1.84156	2
VILL	-1.49471	-0.969267	0.799272	0.458647	0.956497	0.249561		VILL	0.999934	1.35724	3
MX1	-1.37552	-1.11962	0.676044	0.27264	1.02549	0.520964		MX1	0.999934	1.74967	2
GOLGA8A	-1.21507	-1.21507	0.0738684	0.865193	1.0468	0.444279		GOLGA8A	0.999934	1.46105	3
YBX1	-1.33217	-1.17272	0.213318	0.79846	0.908267	0.584848		YBX1	0.999934	1.823	1
RBBP8	-1.20047	-1.31248	0.2311	0.908129	0.772308	0.601415		RBBP8	0.999934	1.76589	2
BUD31	-1.13482	-1.40548	0.565642	0.924954	0.452759	0.596941		BUD31	0.999934	1.81605	3
ANXA2	-1.38967	-1.12605	0.281786	0.940916	0.637498	0.655518		ANXA2	0.999934	1.76061	1
PRKG1	-1.23842	-1.23842	0.206062	1.09288	0.556728	0.62117		PRKG1	0.999934	1.5598	3

## Sheet: Extended Data Fig. 3e
#Extended Data Figure 3e - Expression of genes which had significant phylogenetic signal for tumour C559 (n=2335, ordered by phylogenetic tree structure, scaled by gene)
### Phylogenetic tree not included in source data
																																	# Annotation used in heatmap
Gene	B1_G2	B1_G10	B1_G1	B1_G3	B1_G5	B1_G4	B1_G9	B1_G8	B1_G7	C1_G8	D1_G9	D1_G5	C1_G9	C1_G10	C1_G5	C1_G7	C1_G2	C1_G1	C1_G3	C1_G4	D1_G1	D1_G10	A1_G6	A1_G9	A1_G8	A1_G3	A1_G7	A1_G5	A1_G10	A1_G2	A1_G1		Gene	MedLambda	MedPval	Group
CDH17	-1.07787	-0.785261	0.138529	-0.790624	-0.950525	-1.26256	0.132998	-1.00653	-0.172673	0.304004	0.511842	2.84795	-2.24319	-1.28618	-0.312539	-0.496105	0.867398	-1.3651	0.771909	0.157147	0.186475	-0.296298	0.666767	0.238688	0.596115	0.963604	0.597634	0.829258	0.265355	0.582249	1.38754		CDH17	0.999934	1.85093	1
ESYT2	-0.455764	-0.500728	-0.479954	-0.327934	-0.242059	-0.640943	0.132352	-0.587938	0.114553	-0.338607	-0.485038	3.97985	-1.49812	-0.539911	-2.04526	-0.819053	0.268925	0.0648913	1.00573	-0.213449	1.12669	0.21922	-0.252217	0.357905	-0.281963	0.822637	0.278306	0.0900796	0.269583	-0.120518	1.09875		ESYT2	0.999934	1.47667	2
TSPAN8	-0.61658	-0.568176	-0.443786	-1.07665	-0.668596	-0.716769	-0.304209	-1.12966	-0.243726	0.854568	0.605985	4.0736	-0.258314	-1.01659	-1.49041	-0.923705	0.230679	-0.765829	0.175588	0.225868	0.664961	-0.110983	0.549077	0.00178494	0.13376	0.454683	0.29993	0.440973	0.129953	0.213255	1.27932		TSPAN8	0.999934	2.66751	1
CD55	-0.33106	-0.464199	0.00361542	-1.49907	-0.546123	-0.440106	-0.238828	-0.36717	-0.28768	0.443377	-1.03785	3.89975	-0.602822	-1.01506	-1.24006	-1.30742	1.50433	-0.539586	-0.0478082	0.221227	0.0434125	-0.230233	0.195177	-0.0823031	0.431292	0.747268	0.566471	0.898601	0.157629	0.224222	0.941		CD55	0.999934	1.50256	2
MYH14	-0.494511	-0.77469	-0.500445	-1.29611	-1.06856	-0.369479	-0.0971231	-0.703516	0.310694	0.411798	0.648883	4.21457	1.03573	-1.09252	-0.802838	-0.357892	0.583151	-1.1297	0.475439	0.151066	0.914832	-0.60182	-0.296507	-0.0767621	0.458076	-0.25155	0.303308	0.404328	0.310708	-0.402006	0.0934444		MYH14	0.999934	1.71746	1
TMEM54	-0.874375	-0.435121	-0.512281	-0.89705	-0.321986	-0.676517	-0.0511522	0.11665	0.099322	0.979001	0.880848	4.10247	-0.265567	-0.84882	-0.343186	-0.700746	-0.23563	-0.859821	0.004935	0.62916	1.87689	-0.595353	0.152792	-0.429924	0.105406	-1.34211	0.427684	0.0885831	-0.219401	-0.138607	0.283901		TMEM54	0.999934	1.78123	3
CD99	-0.47085	-0.934429	0.0634577	-0.194188	-0.759398	-0.698814	-0.264456	-0.609633	-0.757756	-0.0230791	0.409119	4.48212	-0.160179	0.473393	-1.23189	-0.690888	-0.403998	-0.178582	0.186442	-0.817538	1.43685	0.758666	-0.300345	0.0135701	0.345737	-0.106943	0.188147	0.0129338	0.606664	-0.0332332	-0.340903		CD99	0.999934	2.22405	2
ERGIC3	-0.32486	-0.80684	-0.479668	-0.794759	-0.573542	-0.280856	-1.03403	-1.25648	-0.977725	0.327097	1.21948	3.63245	0.496779	-0.0785936	-0.25411	-1.37524	-0.337104	-0.384454	0.346387	0.0445064	2.35043	-0.673874	0.0316341	0.542669	-0.0013597	0.0362734	-0.217446	0.320136	-0.217405	0.00181456	0.718698		ERGIC3	0.999934	2.10804	1
PLCB4	-0.748786	-0.851686	-0.526001	-0.846414	-1.04138	-1.36949	-1.00664	-1.0475	-0.502317	-0.400395	0.308611	3.33884	0.997968	0.577514	-1.50784	-1.21569	1.37183	0.511403	0.872845	0.231666	1.00247	0.852691	0.289053	0.456362	-0.166353	-0.590094	0.0499468	0.438665	-0.232067	0.269677	0.483108		PLCB4	0.999934	2.27068	1
MUC13	-1.10915	-0.567834	-0.263711	-0.344305	-1.2065	-1.67907	-0.304988	-0.360464	-0.26609	0.920015	0.0976237	3.34104	0.738145	-0.967228	-0.335792	-1.15873	0.527313	-1.11756	-0.367477	-0.771077	0.88415	-0.493016	0.249395	-0.0219488	0.504362	0.463621	0.826011	0.71941	0.0295982	0.108003	1.92626		MUC13	0.999934	1.35539	1
PSAP	-1.60478	-0.951386	0.24306	-0.646612	-1.44378	-1.69918	-0.022813	-1.12466	-0.464351	-0.189959	0.10034	3.74973	1.16434	-0.260209	-0.0344669	0.810504	0.0912657	-0.697494	0.618529	0.527528	1.11351	0.323461	0.0282391	-0.377032	0.0893452	0.334762	0.203934	0.00693313	-0.22683	-0.324951	0.663023		PSAP	0.999934	2.65164	1
CD63	-0.944164	-0.673579	-0.0846642	-0.948157	-0.568999	-0.788213	0.0454433	-1.05988	-0.168409	-0.0380829	-1.35716	4.48886	0.374938	-0.129843	0.023591	-0.733303	-0.0282264	-0.534962	0.73536	-0.804838	0.0561953	-0.08529	0.28065	0.0859484	0.300056	0.233597	0.371831	0.348852	0.669137	0.241949	0.691366		CD63	0.999934	1.39798	1
PLXNB2	-1.15731	-0.543476	-0.0766431	-0.348047	-1.07569	-0.888443	-0.173212	-0.638555	-0.532346	0.439673	-0.760816	4.48698	-1.12831	-0.408526	-0.0718222	-0.608392	0.382742	-0.721025	0.608238	0.504976	-0.126225	0.408098	0.272248	-0.0777254	0.236306	0.419617	0.477775	0.168253	0.371701	-0.226378	0.786338		PLXNB2	0.999934	2.13567	1
TBL1X	-0.603544	-0.291023	-0.169979	-1.17674	-0.309894	-0.224079	-0.289304	-0.376623	-0.417789	1.24614	0.321839	4.46031	-0.787639	0.228628	0.207989	-0.636999	0.548785	-0.744462	-0.905424	-0.652426	0.393525	-1.11267	0.289551	-0.650789	-0.0350905	0.539085	0.00200472	0.423463	0.0393475	0.017123	0.666696		TBL1X	0.999934	2.24175	3
RAB11FIP1	-0.394233	-0.125461	-0.316625	-0.647055	-0.137879	-0.303576	0.0771306	-0.12436	-0.134918	0.408903	-0.0320083	4.81756	0.0603759	0.175331	-0.0931947	-0.133953	0.343784	-0.99936	-0.67965	-1.78647	-0.535207	-0.25791	-0.1857	-0.214631	0.508121	0.301029	0.368148	0.109331	0.0646413	-0.0030607	-0.1291		RAB11FIP1	0.999934	1.45471	1
TMEM8A	-0.603392	-0.511877	-0.410863	-0.277823	-0.613332	-0.244055	-0.12938	-0.0964056	-0.324022	0.369315	1.63842	4.36112	-0.333973	-0.201559	-0.0369823	0.397635	-0.381278	-0.609574	-0.636075	-1.99866	0.845347	0.561777	0.0194618	-0.509926	-0.087242	-0.336683	0.174218	0.103505	0.105412	-0.149679	-0.0834278		TMEM8A	0.999934	1.78915	2
PUDP	0.0429484	-0.111624	-0.397089	-0.606914	0.209024	0.0448586	0.1173	0.151054	0.0670883	0.304435	1.69706	3.75409	-1.7312	-0.129756	-0.172783	-0.973917	-1.11396	-0.263035	-0.624066	-1.88681	1.6236	-0.113511	0.337903	-0.117583	-0.0434212	-0.107054	0.391072	0.079664	-0.267003	-0.183663	0.0232897		PUDP	0.999934	1.66877	3
TOX4	-0.185909	-0.457347	-0.04028	0.553372	0.0429976	-0.315927	-0.0408747	0.0268099	-0.1885	0.518943	1.15293	4.22831	-0.808626	-0.399271	0.911736	-0.30834	0.427667	-1.05902	-1.90887	-0.880565	1.04378	0.257801	0.0644087	-0.0838245	-0.272356	-0.184363	-0.210746	-0.46627	-0.149993	-0.581902	-0.685765		TOX4	0.999934	2.28976	3
GARS	0.0608156	-0.0523974	0.0593381	-0.107115	-0.0679788	-0.378899	-0.401061	-0.0502718	-0.192358	-0.498081	0.796552	4.48235	-1.96011	-0.07008	0.557142	-0.259707	-0.55791	-0.282538	-1.78498	0.091482	-0.00410103	0.224445	-0.203783	-0.129748	0.0834963	0.61665	-0.428104	-0.143237	0.310362	0.084016	0.20581		GARS	0.999934	1.48872	1
ZMYND8	-0.0305542	-0.061794	0.157446	0.695425	-0.0701432	-0.0106567	0.201561	-0.00932234	0.170701	-0.17247	0.632146	4.54943	-2.0211	-0.37542	-0.632474	-0.594572	-0.284071	0.0924251	0.638494	-1.04192	0.344825	0.433902	-0.640774	0.197958	-0.363974	-0.50693	-0.235221	-0.663788	-0.252742	-0.130446	-0.0159389		ZMYND8	0.999934	1.64929	1
MTRR	0.476255	0.251606	0.109693	0.846956	0.153502	0.131792	0.124766	0.564613	0.0191535	0.305492	0.494795	4.10523	-2.53555	0.0470807	-0.720857	-0.349309	-0.394294	-0.222881	0.00830602	-1.38774	-0.450237	0.930383	-0.614874	-0.284924	-0.426324	-0.135315	-0.6101	-0.0927922	-0.157194	-0.265525	0.0782977		MTRR	0.999934	1.41096	2
DNAJC7	-0.258316	-0.0591296	-0.067805	0.338443	-0.370772	-0.172098	-0.0826958	0.0413862	-0.382675	0.126003	0.618917	4.94215	-0.972437	-0.38124	-0.729461	-0.79057	-0.777487	-0.731619	-0.391803	-0.378574	0.128114	0.852749	0.187404	-0.193194	-0.124986	0.032793	0.146095	-0.116639	-0.111256	-0.00512761	-0.316176		DNAJC7	0.999934	2.72963	2
CDK13	0.304781	0.0298635	-0.3495	-0.166007	-0.167362	-0.503098	-0.642047	0.11614	-0.104745	-0.442313	0.439553	4.37193	-1.87666	-0.203638	-0.917203	-0.432523	-0.331549	0.586611	0.538212	-0.355223	0.298702	1.64174	0.20373	-0.211236	-0.63056	-0.261023	-0.445301	-0.560979	-0.299072	0.000415729	0.368363		CDK13	0.999934	1.98162	2
GAREM1	0.0280775	0.0989864	-0.120069	-0.105528	-0.103742	-0.137518	0.220895	-0.0313051	0.096508	-0.0676032	-0.277057	4.28547	-1.87249	-0.380662	-0.726759	-0.753885	-0.568817	0.0926179	0.282715	-1.67592	0.906704	1.49042	-0.339132	-0.140398	0.158851	-0.353733	0.147125	-0.0353596	-0.250302	-0.0705657	0.202477		GAREM1	0.999934	1.47682	3
GATAD2A	-0.110499	-0.283824	0.0402542	0.456253	-0.429264	-0.11696	-0.274556	0.141846	-0.265348	0.505173	-0.334732	4.95074	-0.3449	0.158634	-0.933683	0.287512	0.0677625	-1.06693	0.200692	0.292473	-0.115214	-0.36295	-0.540539	-0.13447	-0.10165	-0.329702	-0.146857	0.136508	0.289667	-0.654265	-0.981175		GATAD2A	0.999934	1.81446	2
CPNE5	0.0144118	-0.400361	-0.582915	-0.582915	-0.321158	0.0811486	-0.00964801	-0.29992	0.0906268	0.686226	-0.438957	4.9482	-0.582915	-0.582915	-0.582915	-0.582915	-0.371148	-0.480931	0.871865	0.355752	-0.582915	-0.582915	0.00619841	-0.400414	0.0636198	0.085851	0.00552183	0.26281	-0.103959	-0.349909	0.367496		CPNE5	0.999934	2.12509	3
UBE2K	-0.0945817	-0.107113	0.00454697	-0.318653	-0.503603	0.10913	-0.217331	-0.164939	-0.0252177	0.211024	-1.13966	4.86534	-1.03908	-0.349018	-1.16051	0.0430138	0.113346	-0.263432	0.670484	0.18382	0.456726	0.692461	-0.316156	-0.160892	-0.185426	0.0486881	-0.00888763	-0.560943	-0.392183	-0.270066	-0.120892		UBE2K	0.999934	1.909	3
ARHGAP35	-0.248449	-0.39992	-0.310222	0.263225	-0.356905	-0.332132	-0.157246	-0.127983	-0.135583	-0.380879	-0.0465931	4.887	-1.22381	-0.440805	-1.07603	-0.356108	0.294225	-0.132898	0.391973	0.917027	-0.641673	0.702726	-0.208756	0.00811253	-0.339572	-0.0152079	-0.0714099	-0.0167945	-0.0396717	-0.370418	-0.0352229		ARHGAP35	0.999934	1.96409	1
PTK2	-0.34928	-0.0328889	-0.344372	0.425603	-0.304712	-0.030504	0.209027	0.103534	-0.241116	-0.131938	0.81446	4.6438	0.282877	-0.566519	-0.939988	0.447984	0.152421	-0.687661	-1.22645	-0.847705	-0.757498	0.316967	-0.636122	-0.521834	-0.26163	0.178132	0.251747	0.298687	-0.756989	-0.29762	0.809589		PTK2	0.999934	1.33928	1
MAPKAPK5	0.0626367	-0.0765717	0.112747	0.0503397	-0.317449	-0.2167	-0.628166	-0.21734	-0.137194	0.0721552	1.39545	4.78719	-0.29206	0.403679	-0.8881	-0.162929	-0.256761	-0.237436	-0.401338	0.349904	-0.752584	0.859148	-0.44963	-0.197887	-0.373813	-0.33389	-0.72986	-0.510129	-0.483503	-0.450925	0.0210115		MAPKAPK5	0.999934	3.0072	2
DCAF17	-0.0964625	0.120648	-0.217905	-0.316411	-0.279589	-0.729488	-0.324448	-0.60104	-0.580329	0.221843	0.485169	4.8116	0.191678	0.277595	-0.596459	-0.204133	0.336527	0.843952	-0.553794	-0.961726	-0.632749	0.819646	-0.274901	0.564609	-0.192352	-0.417039	-0.473486	-0.398565	-0.483004	-0.341594	0.0022077		DCAF17	0.999934	2.11994	3
SYPL1	-0.24614	-0.244722	-0.229682	-0.333048	-0.746645	-0.384614	-0.00511369	-0.576881	-0.263083	-0.00965011	0.802495	4.84003	-0.586318	-0.291178	0.279892	0.611421	-0.2656	-0.80759	-0.139093	-1.09625	0.775044	-0.698164	-0.191066	0.15307	0.00637099	0.38851	-0.050361	-0.352024	-0.516314	0.143797	0.032911		SYPL1	0.999934	1.94815	3
EIF2AK4	-0.0353464	-0.635928	-0.0693254	0.0620007	-0.543028	-0.418681	-0.376085	-0.276523	-0.548	-0.221357	-0.110671	4.81204	-0.0103965	0.228136	-0.0775058	0.630454	-0.334859	-0.287689	0.0293927	-0.634937	1.65395	0.348043	-0.204585	-0.418172	-0.462267	-0.0737249	-0.486131	-0.553722	-0.644997	-0.260816	-0.079271		EIF2AK4	0.999934	2.69023	2
SATB2	-0.57739	-0.375085	-0.573785	0.367649	-0.438306	-0.203119	-0.058807	0.199495	-0.348561	-0.0915969	0.664371	4.72522	-1.47427	0.340849	-0.0500158	0.820722	0.865235	-0.422012	-0.929902	-0.324318	0.132709	-0.37431	-0.0349956	-0.361013	-0.379369	-0.634693	-0.147006	0.0424858	-0.288039	-0.234311	0.162173		SATB2	0.999934	1.73566	1
SBF2	-0.509547	-0.307052	-0.328367	-0.509349	-0.392055	-0.188516	-0.0693509	-0.541192	-0.117276	0.636218	0.0953596	4.6685	-0.706957	-0.32362	0.121235	0.786232	1.10941	-0.205791	-0.582911	-0.486921	0.25076	1.19956	-0.449056	-0.321965	-0.361532	-0.628288	-0.273157	0.145847	-0.555252	-0.37977	-0.775197		SBF2	0.999934	2.48443	1
EDEM1	-0.170306	-0.0849812	0.546566	0.552956	-0.26463	0.0292797	-0.00886577	-0.0533648	-0.168866	0.0617869	1.98136	3.58628	-2.53823	-0.525295	-0.718172	-0.590068	0.00203346	-0.365888	0.643342	-0.949863	-1.54815	0.526674	0.289069	0.47686	-0.0112532	0.239082	0.145553	-0.348331	-0.420524	-0.262882	-0.0511682		EDEM1	0.999934	1.32044	3
SLC25A1	-0.102308	0.0806772	-0.232704	0.0123399	0.00302729	-0.13948	0.106804	-0.0571983	0.18884	0.169871	2.12108	4.07591	-2.29923	-0.418203	-0.417605	0.270617	-0.139299	-0.194265	-0.332966	-0.473995	-1.13012	-1.08151	-0.212142	-0.0732309	0.136356	-0.131613	0.0465962	0.0767751	0.243759	0.0261852	-0.122981		SLC25A1	0.999934	2.28363	3
FAM171A1	-0.316128	-0.0670422	-0.188369	-0.0107816	-0.289186	-0.528916	-0.0464374	-0.195151	-0.424362	0.0857533	1.47432	4.14499	-2.60415	0.133926	-0.15988	-0.40229	-0.281597	-0.847981	-0.440567	0.0324433	-1.05975	0.0301206	0.110185	0.450331	0.450426	0.130702	0.536478	-0.0236695	0.28688	0.0552845	-0.0355792		FAM171A1	0.999934	1.9575	3
GALNT12	-0.396515	-0.556462	0.268156	0.428775	-1.04089	-0.654659	-0.207325	-0.632307	-0.0693885	-0.510539	1.62654	4.24915	-1.90363	-0.560085	-0.751759	-0.6144	-0.0403174	-0.213022	0.0312736	-0.307822	0.347951	0.248028	-0.065562	0.246422	-0.237372	0.432205	-0.532876	0.446688	0.261871	0.212546	0.49533		GALNT12	0.999934	1.99878	2
PCDH1	-0.429602	-0.258286	-0.0865752	0.20846	-0.43758	-0.974268	-0.161365	-0.445775	-0.391527	0.294242	2.27251	3.23625	-2.71764	-0.529623	-0.930832	-0.458826	1.08357	-0.410129	0.212502	0.436005	-0.887152	0.206478	-0.132747	-0.0128651	-0.179475	0.626736	-0.0264011	0.140532	0.11182	-0.237349	0.878915		PCDH1	0.999934	1.44906	2
ERAP1	-0.592805	-0.343552	0.335789	0.438825	-0.576033	-0.58251	-0.000575658	-0.316463	-0.308119	0.0495507	1.69562	4.1035	-1.99538	-0.801376	-0.171572	-1.11495	0.720385	-0.841169	0.762668	0.621188	-0.562474	-0.120065	0.162647	-0.0895142	-0.0880509	-0.168146	-0.0252669	-0.15271	-0.105302	0.271531	-0.205662		ERAP1	0.999934	1.58843	2
CMTM4	-0.222818	-0.123735	0.350777	0.530011	-0.0728379	-0.119432	-0.154886	-0.333792	-0.275003	0.220878	0.476168	3.86924	-1.99156	0.0457632	0.992655	0.118315	0.336442	-0.313778	-0.30095	-0.723311	-2.23533	-1.53815	0.562993	0.491074	0.219858	-0.102356	0.389611	0.136076	0.0624405	0.0313236	-0.32568		CMTM4	0.999934	2.1189	3
LZTR1	-0.0510215	-0.371889	0.351093	-0.0587793	0.0313697	0.334035	-0.217215	0.0904306	-0.0908461	0.793532	0.303816	4.39969	-2.03341	0.193155	0.217652	0.550438	-1.03373	0.117795	-0.922125	-1.26187	-0.898906	-0.593497	-0.0101544	0.0854253	-0.0657258	-0.107855	0.246914	0.0527992	-0.149944	-0.228658	0.327483		LZTR1	0.999934	1.39369	3
SLC15A4	-0.120741	-0.208315	0.278719	0.38452	0.0223518	0.258654	0.162283	-0.429007	0.182704	-0.360254	-0.0157301	4.75443	-1.85934	-0.324638	0.274523	-0.801222	0.268827	-0.489644	-0.389329	-0.543599	-0.98894	-0.494238	-0.317679	0.243314	0.126929	0.284102	0.00413997	0.0311976	-0.241252	0.00175394	0.305481		SLC15A4	0.999934	1.72351	3
DDI2	-0.0514043	0.396441	0.219569	0.266737	0.0551234	0.0539222	0.0659103	0.184956	-0.0227559	-0.0161217	0.944424	3.98322	-2.3272	0.169295	0.092934	-0.580017	-0.251854	-0.405234	-0.985382	-0.836168	-2.16065	-0.25268	0.231713	0.14761	0.0772626	0.309172	0.250305	-0.255922	0.151351	0.170005	0.375434		DDI2	0.999934	2.17819	3
TCIRG1	-0.257839	-0.0340982	-0.0169778	-0.547856	-0.405976	-0.11613	0.289521	-0.148163	-0.145758	0.065363	1.48241	4.30441	-2.42689	-0.262262	0.441893	-0.24438	-0.0796897	-0.759082	-0.300396	0.0808279	0.442038	-1.10232	0.249832	0.298702	-0.0445541	-0.147468	-0.0342744	-0.217219	-0.251971	-0.0543641	-0.0573231		TCIRG1	0.999934	1.8159	2
NDUFS8	-0.00160649	0.10623	-0.828072	-0.355142	-0.128598	0.0476421	-0.0452215	0.228245	0.221289	0.314188	0.966914	4.7461	-1.88101	-0.446016	0.0680864	0.321257	-0.379516	-0.549975	0.153531	-0.634117	-0.252771	-0.267941	-0.280246	-0.261232	-0.299193	0.0774133	-0.00186931	-0.483833	0.246654	-0.313162	-0.0880257		NDUFS8	0.999934	1.85268	3
JUP	-0.367116	0.0100929	-0.459807	-0.239179	-0.388301	0.358981	0.165338	0.399299	-0.000279111	-0.147582	1.35819	4.60193	-1.8421	-0.513836	-0.771688	0.0118767	0.582049	-0.714488	0.35418	-0.406485	0.0931017	-0.283751	-0.270588	-0.478679	-0.0625084	0.0146805	-0.0821957	-0.0573111	-0.265355	-0.161901	-0.436563		JUP	0.999934	2.01616	1
IQGAP1	0.147588	0.0276716	-0.0918617	-0.335695	0.192342	0.0647752	-0.0221136	-0.0591587	-0.0352701	0.201401	0.182527	4.72009	-1.43943	-0.126365	-0.889605	-1.16587	-0.28822	-0.45827	0.21922	-0.376733	-1.23949	-0.831156	0.358909	0.118046	0.332775	0.143934	-0.0898656	0.203946	0.416889	0.0994528	0.0195411		IQGAP1	0.999934	2.42659	1
MZT1	0.108568	-0.161675	-0.378385	0.360022	0.330937	0.116066	-0.246384	0.367004	-0.0810221	-0.0195487	0.822136	4.42848	-1.82363	-0.0991175	-0.761998	-0.692089	-1.28682	0.366951	-0.46942	0.0397854	-1.39231	-0.606848	0.387994	0.110506	0.101246	-0.207119	-0.0125374	0.282028	0.194197	0.15678	0.0661948		MZT1	0.999934	2.11051	3
AARS	-0.377126	-0.0861909	-0.477851	-0.426784	-0.163719	-0.675376	0.0727925	-0.0775492	0.0016104	-0.0891739	2.19934	4.23771	-0.999448	-0.846829	0.0181595	-0.184817	-0.508337	0.142059	0.270789	-0.809064	-1.4149	-0.302662	-0.286624	-0.198035	0.432028	0.394338	0.0175982	0.585129	0.0760221	0.152604	-0.675686		AARS	0.999934	2.24054	2
ATP5B	-0.365479	0.0768088	-0.347481	-0.334565	0.0973457	-0.327459	0.30832	-0.0182675	0.110664	-0.0798271	0.509383	4.78026	-0.660924	-0.889477	0.32807	-0.644292	-0.924702	-0.693402	-0.23441	-0.628801	-1.30307	-0.359128	0.398441	-0.0666681	0.43736	0.297411	0.480661	0.138532	-0.337822	0.330866	-0.0783399		ATP5B	0.999934	2.27821	1
EPS8L2	-0.34277	-0.443716	-0.167161	-0.421067	-0.431483	0.00512468	0.180074	-0.473523	0.121836	-0.123794	2.15785	4.23325	-0.220366	-0.0380177	0.159197	-1.41323	0.180742	0.277895	0.859112	-0.20353	-1.611	-0.505377	-0.196298	0.035107	-0.52085	-0.135498	0.0518742	-0.140001	-0.328051	-0.34186	-0.204469		EPS8L2	0.999934	1.99145	2
SLK	-0.0967998	-0.235716	-0.449831	-0.0503995	-0.172864	-0.441952	-0.349829	-0.398773	-0.538197	-0.553491	1.71437	4.51445	-0.740021	-0.274773	-1.12643	-0.924286	0.359278	0.32899	0.528622	0.835884	-0.717674	-0.0183637	-0.587086	-0.124975	-0.285134	0.0228875	-0.48731	0.309658	0.171578	-0.0624758	-0.149338		SLK	0.999934	2.52433	2
CXCL16	-0.557519	-0.328955	-0.575866	-0.451727	-0.324616	-0.0390078	0.118867	-0.429317	-0.215451	0.186536	1.71761	4.36153	0.00199151	-0.439466	-0.069097	-0.954069	0.375899	-0.201539	-0.580173	1.20676	-1.65557	0.37138	0.0344005	-0.486948	-0.360969	-0.0570719	-0.22506	0.305939	-0.158703	-0.184346	-0.385431		CXCL16	0.999934	1.85151	3
NOP56	-0.697093	-0.519067	-0.799324	-0.420205	-0.675382	-0.702178	-0.88346	-0.235735	-0.854086	0.159023	1.62774	4.21873	-1.21644	-0.0175313	1.20405	-1.05983	-0.11392	0.0462847	-0.0176828	-0.516236	0.0295544	-0.129966	0.125961	0.674753	0.306593	0.300162	-0.0103671	-0.220579	0.322237	0.410257	-0.336251		NOP56	0.999934	2.11125	1
DNAJC15	-0.412691	-0.193588	-0.464299	0.13406	-0.282587	-0.110185	-0.461906	-0.137564	-0.677509	0.0286006	2.25598	4.34082	-1.32008	0.295943	-0.135528	-1.19785	-0.188549	-0.51377	0.3139	-0.361537	0.567075	0.260681	-0.252864	0.129635	-0.253208	-0.017569	-0.191943	-0.512346	-0.348592	-0.272456	-0.0200695		DNAJC15	0.999934	2.1982	2
DNAJC11	-0.737237	-0.17882	0.0352748	-1.06109	-0.0846922	-0.144961	-0.0663707	0.102962	-0.314164	0.734742	2.36047	4.06343	-0.286721	-0.529952	0.829602	0.214383	-0.181428	-0.516704	0.684077	-0.508204	-0.602653	-0.568214	-0.162933	-0.358972	0.213586	-0.480815	-0.150348	-0.310122	-0.194237	-0.392801	-1.40709		DNAJC11	0.999934	2.70973	2
SEC16A	-0.699807	-0.46272	-0.298777	-0.677216	-0.398366	-0.182227	0.0714584	-0.171347	-0.139443	-1.0018	1.94978	4.38345	0.488194	-0.666392	0.608674	0.223401	0.71731	-0.790219	-0.01105	-0.543625	0.199158	-0.518794	-0.139632	-0.591685	-0.0134704	0.264948	0.231501	-0.322572	-0.225188	-0.355202	-0.92835		SEC16A	0.999934	2.6101	1
RNPEP	-0.270024	-0.315487	-0.00368757	-0.235943	-0.296702	-0.258622	-0.424426	-0.273838	0.0247797	-0.185301	0.282506	4.39492	-0.715624	-1.02369	0.952394	0.81865	-0.0340247	0.0506235	-0.0631011	1.30192	0.329365	-2.01979	0.0644951	-0.0508707	-0.227992	-0.359285	-0.352987	-0.346204	0.137493	-0.295011	-0.604536		RNPEP	0.999934	1.62207	3
HLTF	0.107397	0.131656	-0.0410098	-0.0556062	0.102029	0.0622893	0.347336	-0.214047	0.391378	-0.794146	0.512574	4.53214	-0.257497	-0.674794	0.347399	-0.870548	-0.653804	0.0636049	-1.0886	-0.268151	-0.716601	-2.0501	0.254487	0.0692243	0.0972798	0.35006	0.181226	0.161032	-0.0847137	0.278678	-0.220165		HLTF	0.999934	2.37626	3
HADH	0.456393	0.203628	0.2091	0.121133	-0.0117954	0.321517	-0.244332	0.194137	0.695507	-1.08538	1.05813	4.04064	-0.961901	-1.07332	0.115468	-0.132726	-0.42384	-0.385548	-0.140465	0.763568	-1.77723	-1.74982	0.129089	-0.0037114	-0.0561778	-0.223845	-0.212877	-0.446441	-0.378012	0.210997	0.788111		HADH	0.999934	2.36617	2
SLC25A32	-0.103844	0.374417	0.0199477	-0.132582	-0.0462465	0.0944904	-0.0728681	-0.326497	-0.0664852	-0.322015	1.2985	4.38197	-0.284232	0.0837326	0.0433673	0.838202	1.07965	-0.138783	-1.35015	0.225305	-1.03896	-1.13466	-0.384046	-0.233293	-0.0322135	0.200946	-0.26014	-0.687899	-0.499627	-0.378038	-1.14794		SLC25A32	0.999934	2.74677	3
KAT2A	-0.232966	0.0689407	-0.549626	0.111214	-0.0929244	0.116565	0.171703	0.262359	0.0426339	-0.377022	1.04234	4.55529	-0.847517	0.0568292	-0.263785	0.962575	-0.154301	-0.891832	-0.000144278	0.780309	-1.71234	-0.244697	-0.2646	-0.150265	-0.00873172	-0.575196	-0.291728	-0.178597	-0.317973	-0.169967	-0.846548		KAT2A	0.999934	2.14873	3
TARBP2	0.122493	-0.123214	0.182271	0.441456	0.173699	0.138976	-0.319492	-0.174939	-0.0997948	-0.387495	1.81197	3.92974	-0.756801	-0.764316	0.0553675	0.557735	0.461804	-0.21851	0.648554	0.632684	-2.3379	-0.50389	-0.000245007	-0.0271645	-0.301213	-0.180866	-0.0571317	-0.423342	-0.75587	-0.728914	-0.995653		TARBP2	0.999934	3.2312	3
PEBP1	0.432869	-0.322133	0.226441	0.360056	0.0901998	-0.0859045	-0.292466	-0.046263	-0.239267	0.351268	1.20326	4.49422	-1.02024	-0.463971	-0.344511	0.510313	-1.43199	-0.237616	-0.6453	0.990012	-0.0957144	0.021283	0.003963	0.0440449	-0.292948	-0.0969881	-0.785102	-0.639507	-0.479333	-0.175923	-1.03275		PEBP1	0.999934	1.45634	2
CSNK1G2	-0.245556	-0.497649	0.151213	0.11817	-0.522428	-0.108532	-0.224624	0.0858577	-0.413966	-0.0170087	1.65038	4.56408	-1.5511	0.184976	0.576181	0.370215	-0.700178	0.408222	-0.228617	-0.124703	-0.994813	0.171644	-0.346158	-0.396513	-0.259011	-0.420676	-0.183574	-0.0979856	-0.326506	-0.497005	-0.124336		CSNK1G2	0.999934	2.56275	2
PA2G4	0.11193	0.0796905	0.0616931	-0.179354	0.388435	-0.206565	-0.357525	0.306605	-0.0585417	-0.336073	1.61866	4.28443	-1.17665	-0.106622	0.530662	-1.05505	-0.821886	0.167413	0.153874	0.387854	-1.44763	0.203609	-0.369363	-0.365515	0.00137824	-0.127238	-0.216184	-0.0276177	0.372158	-0.403595	-1.41299		PA2G4	0.999934	1.33305	2
CASP1	0.195266	0.565356	1.04484	0.022787	0.682958	0.222676	0.489664	0.849973	0.706765	-0.2918	2.03492	1.78462	-1.4406	-0.265714	-1.21373	-0.962592	-0.87984	-0.791508	-0.396645	-0.347773	2.60605	-1.70392	0.176073	-0.531865	0.287776	-1.06082	0.23024	-0.159215	-1.14083	-0.149371	-0.563734		CASP1	0.999934	1.37024	3
CS	-0.0744955	-0.230249	-0.334316	0.679977	-0.182827	0.0463803	0.0256186	0.415855	-0.275946	-0.117389	1.47833	3.28135	-2.67142	-0.541847	0.178328	-1.17409	-0.259001	-0.984595	0.105251	-0.528682	2.28804	0.231277	-0.0684742	-0.399715	0.0513382	-0.184967	-0.172189	-0.044767	-0.557065	-0.230674	0.250962		CS	0.999934	1.46215	1
INPP5D	-0.0553284	-0.1594	-0.675642	-0.401425	-0.384818	-0.368152	-0.335422	-0.321381	-0.114415	-0.450877	1.03013	1.205	-2.67899	0.203473	0.43658	-0.796004	0.262322	-1.12545	-0.13069	0.119331	4.01275	0.229337	0.477991	0.0275164	0.29184	0.102455	-0.0181554	-0.414953	0.202832	-0.0233419	-0.147105		INPP5D	0.999934	1.36974	2
B4GALT1	-0.394334	-0.277399	0.158634	-0.197415	-0.301009	-0.667367	-0.118005	-0.147744	0.0899304	0.0450119	-3.21728	2.7911	-0.955996	-0.185122	-1.54186	-0.0349364	0.63277	-0.673495	0.264103	0.0897902	2.11564	1.28255	0.183687	-0.0594494	-0.064319	0.47178	0.0212178	0.279403	-0.0192599	-0.0733311	0.502698		B4GALT1	0.999934	1.56292	2
ZNF181	0.163488	0.27933	-0.447158	-0.0493632	0.142096	-0.340274	0.0714985	-0.144495	0.182985	0.608806	-1.57263	3.41385	-1.42328	0.442073	-0.786414	-1.57263	-0.300868	-0.594331	-0.41094	-1.36017	2.4504	0.519872	0.217251	-0.136876	0.10888	0.249659	0.566032	-0.346046	0.328288	0.207714	-0.466762		ZNF181	0.999934	1.53499	3
NAPRT	-0.141386	0.103203	0.210588	-0.549953	-0.160319	-0.0323393	0.307686	0.132454	-0.184264	0.639501	-1.56499	4.40547	-1.22855	-0.460858	-0.308081	-0.215421	-0.398288	-0.929421	-0.395656	-0.155589	1.6692	-0.703201	0.00576274	-0.0937776	0.354576	-0.132073	0.461686	0.351687	-0.208235	-0.374898	-0.404512		NAPRT	0.999934	1.46878	3
APOL6	0.224084	-0.0445511	0.0148689	-0.501003	0.071492	0.196072	0.0276094	-0.149401	0.13282	0.202625	-1.13303	4.15621	-2.4155	-0.117945	-1.02097	-0.39955	-0.285763	-0.504409	0.983324	-0.395828	1.20536	0.573338	0.147119	0.113884	0.0627821	-0.284057	-0.169155	0.0431751	0.042259	-0.0211187	-0.754732		APOL6	0.999934	1.33353	3
PM20D2	0.258115	0.0279944	-0.0180202	-0.317539	0.154316	-0.0727642	-0.0511708	0.0255747	0.202499	-0.0706605	-1.83585	4.23153	-1.79989	-0.29663	-0.0290294	-1.05511	-0.57172	-0.567639	-0.2946	-0.485239	1.52797	0.246853	0.154423	0.171777	-0.216302	0.111961	-0.399517	0.0651792	0.395775	0.484247	0.0234583		PM20D2	0.999934	1.75532	3
MICALL2	-0.471064	-0.476356	-0.262541	-0.071496	-0.231623	-0.0745904	-0.29946	-0.505347	0.159117	-0.69448	-1.12912	4.48608	-1.35901	-0.167276	-0.670749	-0.422347	-0.60258	-0.242902	0.317452	-0.130613	1.90876	-0.090194	-0.107562	0.0977009	0.531385	0.0905839	0.207235	0.185001	0.241024	-0.0883427	-0.126691		MICALL2	0.999934	1.90812	3
HIST1H1B	0.413888	0.436982	0.431743	-0.107791	0.733992	0.990396	0.587707	0.438057	0.467708	-0.360691	-0.844274	3.52327	-2.32814	-0.353789	0.879487	-0.813786	-0.690208	-0.211899	-1.62793	-1.32717	1.08487	0.0582598	0.0486575	0.17294	-0.170534	-0.0185934	-0.115793	-0.644513	-0.375128	0.129125	-0.406843		HIST1H1B	0.999934	1.98011	2
NARF	0.365249	0.0913659	-0.0180188	0.581639	0.394934	0.298383	0.613513	-0.0611976	0.419977	0.199692	-1.44457	3.86496	-2.80221	-0.877515	-0.78016	-0.716818	0.470679	0.299915	-0.22586	-0.167728	-0.414009	0.681776	0.129963	0.204977	0.21537	-0.297312	0.164728	-0.183413	-0.26853	0.00532784	-0.745113		NARF	0.999934	1.36616	3
LSM6	0.198536	0.367251	0.419239	0.408	0.597746	0.303961	0.0941034	0.201945	0.172303	0.058799	-1.93136	3.9714	-1.77094	0.0754128	-1.26417	-1.69898	0.426139	-0.496813	-0.458057	-0.840411	0.318276	-0.21736	0.223471	-0.0654695	0.229688	-0.131815	0.324163	-0.0284622	0.25695	0.133441	0.123008		LSM6	0.999934	1.72874	3
MNAT1	-0.125395	-0.336139	-0.494858	-0.124077	-0.225028	-0.719227	-0.370281	-0.158544	-0.0152513	0.298245	-1.01375	3.68594	-2.30457	-0.826921	0.463625	-0.396853	-0.332895	1.38071	0.502444	-0.332847	2.08726	0.800032	-0.00743745	-0.0501688	-0.178186	-0.188457	-0.195808	-0.304477	-0.15142	0.0842904	-0.449958		MNAT1	0.999934	1.34696	3
PTPN22	0.0345902	-0.119438	-0.157196	0.876028	-0.0706994	0.475581	0.24247	-0.140428	-0.056369	-0.152786	-1.54162	3.42866	-1.39372	0.142462	-0.74715	-1.04177	0.211454	-0.328604	-0.952074	0.325113	2.85442	0.686047	-0.434789	-0.28682	-0.232409	-0.864713	-0.119697	-0.355297	-0.222992	-0.215383	0.157124		PTPN22	0.999934	1.64756	3
SRSF10	0.0954695	-0.110106	-0.136081	0.513667	0.228746	-0.743831	0.133259	0.181783	-0.14723	-0.65898	-0.327155	4.12856	-1.38684	-0.326708	-0.564675	-0.579136	0.410391	0.292554	-1.68521	-0.193413	2.19126	-0.585982	0.0924669	-0.117664	-0.104202	-0.291688	-0.122557	-0.522787	0.000289005	0.10349	0.232307		SRSF10	0.999934	1.36568	2
SETD2	-0.58465	-0.576533	-0.180923	-0.0196945	0.22428	-0.820667	-0.244562	0.132706	-0.984928	-0.390843	-1.28715	2.64073	-1.66556	1.7658	0.202305	1.05042	0.783007	1.43273	0.432809	1.59659	1.3896	0.625118	-0.0549074	-0.895713	-0.733662	-0.585302	-0.704066	-0.693901	-0.434605	-0.464499	-0.953915		SETD2	0.996169	1.61959	2
ADAM19	-0.278724	-0.213207	-0.046956	-0.402826	-0.2878	-0.581385	-0.225645	-0.25369	-0.470633	0.908238	1.07599	3.62555	-2.93753	0.748664	0.225164	0.306251	0.787008	0.714945	0.310938	0.641307	-1.10919	-0.259995	-0.352352	-0.283287	-0.0672379	0.255085	-0.0477209	-0.291193	-0.0718442	-0.404385	-1.01355		ADAM19	0.999934	1.69406	3
MMP14	-0.111268	-0.523133	-0.0059317	-0.526689	-0.0577852	-0.18439	0.152437	-0.589794	-0.135244	-0.138781	1.04984	4.0987	-2.85363	-0.295919	-0.0532812	0.236428	1.00812	0.574314	0.251762	0.243066	-0.0184941	-0.00680633	-0.103986	-0.483906	-0.2699	-0.447678	0.0821591	0.281242	-0.408242	-0.748076	-0.0151258		MMP14	0.999934	1.31958	3
ARAP2	-0.0694501	-0.0781687	-0.0649023	-0.455932	-0.0617166	-0.209812	-0.129134	-0.065182	-0.175406	-0.0188321	1.08072	4.44575	-2.7295	-0.189599	-0.06253	0.264426	0.124004	-0.36896	0.129804	0.190461	-0.386069	0.534297	-0.22647	-0.0980344	-0.444661	0.104988	-0.28414	-0.377097	-0.16884	-0.138077	-0.0719421		ARAP2	0.999934	1.69212	2
ZNF770	-0.21556	-0.151192	-0.112302	-0.322867	0.0394715	-0.0946433	-0.296083	-0.0548491	-0.382756	0.0369961	1.02552	4.31788	-2.85812	0.56892	-0.130975	0.41622	-0.269683	0.392453	-0.499693	-0.0457306	0.339484	-0.00725212	-0.299109	-0.0479349	-0.162078	-0.00181974	-0.450309	-0.173895	-0.28599	0.109694	-0.383805		ZNF770	0.999934	1.3508	2
NIPBL	0.513478	0.183717	0.342579	0.67946	0.213364	0.426623	0.163659	0.308732	0.52723	0.0533859	0.474174	2.8729	-3.18631	0.169998	0.276436	0.311633	1.23316	0.83026	0.512424	-0.0681588	-1.33653	0.849159	-0.606363	-0.50326	-0.843439	-0.660645	-0.636474	-0.578558	-0.76275	-0.745683	-1.01421		NIPBL	0.999934	1.41304	1
NRIP1	0.0404349	0.132699	-0.276649	0.77459	-0.325758	-0.0503396	0.0677573	-0.210806	-0.046501	0.0450129	0.538994	4.13993	-2.24859	0.175591	-0.1718	0.0758016	0.888252	-0.0206097	0.101285	-0.0141773	-2.06369	0.32563	-0.171349	-0.0654564	-0.671571	-0.428809	-0.527948	-0.0616888	-0.510687	0.111551	0.448899		NRIP1	0.999934	1.41249	2
ADNP	-0.232905	0.0692757	-0.00912097	0.442336	-0.168386	0.108771	0.00268441	0.0429406	-0.366934	-1.04821	0.642561	4.25843	1.77536	0.865778	-0.231897	0.073083	-0.174464	0.121921	-0.02805	-0.794184	-0.166024	0.425149	-0.654866	-0.524483	-0.748916	-0.362598	-0.618194	-0.78101	-1.62402	-0.209739	-0.0842986		ADNP	0.999934	1.94815	1
EIF3H	-0.23714	-0.10303	-0.462346	-0.0847654	-0.354761	-0.0779899	-0.144594	-0.105395	-0.277271	-0.0124707	-0.0897768	4.89331	1.02856	0.0337187	-0.982894	0.199348	0.528796	0.27825	0.387602	0.138541	0.388183	-0.549879	-0.326009	-0.764015	-0.731646	-0.580291	-0.396733	-0.307283	-0.651915	-0.189553	-0.446555		EIF3H	0.999934	3.09539	1
CD2AP	0.208887	0.0334608	-0.116754	-0.562054	0.0112153	-0.0236549	-0.2745	0.149938	0.173094	-0.397952	0.681528	4.25377	1.74732	-0.0537666	-0.59108	-0.611488	0.57781	0.215169	-0.147231	-0.190565	1.16979	0.294236	-0.610548	-0.833004	-0.821061	-0.836371	-0.744867	-0.865603	-0.911944	-0.690599	-0.233177		CD2AP	0.999934	2.93297	1
HSP90AB1	0.458457	0.215034	0.259056	0.280659	0.325963	0.33636	-0.416903	0.109141	-0.352372	-0.352933	-0.801277	4.33688	0.951558	0.845385	0.453627	0.187632	-0.759359	0.835885	0.0524541	0.374911	-0.373999	0.0780461	-1.12843	-0.652122	-0.642458	-0.66215	-1.1523	-0.676279	-0.340016	-0.811033	-0.979423		HSP90AB1	0.999934	3.2321	1
TSC22D1	-0.204239	-0.173733	-0.417614	0.593383	-0.317803	-0.093266	-0.0609456	0.0353739	-0.47382	0.395709	-0.271333	4.44183	-0.374012	0.643366	-0.232906	1.06617	0.135431	1.12317	-0.12195	-0.478655	1.04371	-0.0873487	-0.501777	-0.879319	-0.759669	-0.275602	-0.460795	-0.776625	-0.881362	-0.563433	-1.07193		TSC22D1	0.999934	2.51283	2
FILIP1L	0.116212	0.111368	-0.330498	-0.228526	0.296679	-0.008996	0.457079	-0.131669	0.0323815	-0.310828	-2.63229	4.01253	-0.236796	0.17556	-0.733637	0.36938	0.703482	0.64584	-0.297736	0.5389	1.28958	0.297681	-0.523565	-0.817143	-0.208246	-0.621168	-0.0609573	-0.376207	-0.913321	-0.424623	-0.190466		FILIP1L	0.999934	1.34325	3
KIAA1109	-0.00811557	-0.350393	0.503794	0.21985	-0.692661	-0.837545	-0.500206	-0.503818	-0.174754	0.101126	-2.18734	4.49629	0.0875365	-0.140249	-0.966228	-0.0156084	0.955784	0.230435	0.763419	0.17729	-0.298079	0.0258983	0.033485	0.00945671	-0.177113	0.0555187	-0.206357	-0.229736	-0.220293	-0.188104	0.0367169		KIAA1109	0.999934	1.33934	1
FAM96A	-0.25085	-0.398845	-0.359369	0.0379788	0.0148519	-0.130917	-0.0939322	-0.100491	-0.166174	-0.222099	-1.96785	4.6752	-0.313119	0.1327	-0.344039	0.259539	0.413683	-1.1122	-0.17596	0.0805446	0.219828	1.25347	-0.369081	-0.298738	-0.198502	-0.273113	0.090031	-0.0525662	-0.268633	0.0366936	-0.118049		FAM96A	0.999934	1.59399	3
CLNS1A	-0.1146	-0.0427706	-0.510486	-0.726624	-0.0812126	-0.300896	-0.458883	-0.2773	-0.103049	-0.647551	-0.664623	4.96985	-0.206054	0.421311	-0.560441	0.162958	0.210356	0.236532	0.592895	0.481048	0.529365	0.4862	-0.283453	-0.467572	-0.336217	-0.370316	-0.59789	-0.251936	-0.560434	-0.432509	-0.0956987		CLNS1A	0.999934	2.86484	2
UACA	-0.258813	-0.174122	-0.332899	-0.737853	-0.0785905	-0.0842832	-0.445608	0.0228359	-0.293831	-0.126293	-1.85508	4.79037	-0.456577	0.153441	0.0795671	0.157305	0.485587	0.0687114	-0.0824958	0.27476	1.01182	-0.0635306	-0.610931	-0.331488	-0.502901	-0.100826	-0.327367	-0.158257	0.175776	-0.12331	-0.0751122		UACA	0.999934	1.82724	1
HNRNPA1	-0.134941	-0.477876	-0.372072	-0.921485	0.0498865	-0.25453	-0.806346	-1.0374	-0.592452	0.0858561	-0.530637	4.47114	0.398503	0.625148	0.373974	0.39757	-0.217783	0.599583	0.202822	0.806676	1.03056	0.353684	-0.373201	-0.240596	-0.27105	-0.89603	-0.642957	-0.240629	0.241256	-0.438079	-1.18859		HNRNPA1	0.999934	3.09272	1
COL18A1	-0.331881	-0.5995	-0.745156	-0.758439	-0.314349	-0.591931	-0.414506	-0.924147	-0.52826	0.327712	-1.66743	4.4312	-0.289765	0.705683	0.449736	1.06343	-0.503021	0.456875	-0.333261	0.609891	0.651586	0.669425	-0.330962	0.0125249	-0.171138	-0.0965156	-0.331344	0.0111435	-0.110772	-0.00112327	-0.345713		COL18A1	0.999934	2.27361	3
CLIP2	-0.343438	-0.291262	-0.461573	-0.184023	-0.62933	-0.406457	-0.298949	-0.699379	-0.765943	0.0594049	-0.931262	4.78591	0.453739	0.229295	-0.103608	-0.120048	-0.391208	0.566244	0.0149974	-0.553178	-0.788611	0.877603	-0.0678054	-0.678245	-0.209798	-0.275082	0.479435	-0.173678	0.591924	-0.260252	0.574576		CLIP2	0.999934	1.70417	2
OXA1L	0.196493	-0.0182633	-0.373681	-0.243218	-0.516998	-0.0179143	-0.427261	-0.424738	-0.227515	0.705074	-0.532096	4.94782	0.85707	-0.118754	-0.0625452	0.1201	-0.501811	-0.289114	-0.397837	0.651935	-0.0541102	0.331325	-0.233765	-0.235814	-0.205479	-0.394493	-0.148635	-0.996364	-0.651491	-0.387387	-0.350535		OXA1L	0.999934	2.51847	2
HECTD4	-0.224584	-0.223583	0.0802366	-0.0719518	-0.123758	-0.171426	-0.0122162	-0.0432386	-0.20828	0.0876649	-1.2953	4.89657	1.22043	-0.0793367	0.179604	0.0738916	-0.186067	-0.480464	-0.643465	-0.937595	-0.161599	0.414044	-0.073422	0.0217649	-0.21339	-0.263387	-0.134373	-0.0647404	-0.613832	-0.221355	-0.526836		HECTD4	0.999934	1.66117	1
ULK3	-0.346774	-0.540592	-0.174441	0.623169	0.0692818	-0.351311	-0.482407	-0.131876	-0.119047	0.318562	0.383937	3.28624	1.00663	0.540333	-0.207532	0.730227	-1.62206	0.150137	-2.25439	-0.581897	2.41332	0.126236	0.284698	-0.611044	-0.326514	-0.538637	-0.333078	-0.401023	-0.596696	-0.606039	0.29259		ULK3	0.999934	1.57555	3
WDR43	-0.181541	-0.548758	-0.216195	-0.839168	-0.373085	-0.534218	-0.723419	-0.0605452	-1.04746	0.258875	1.04305	4.16714	-0.825534	-0.0620681	0.265074	1.08538	-1.22734	1.14278	-0.333675	-0.684564	1.24056	0.505091	-0.502621	-0.227953	0.015112	-0.0263294	-0.683015	-0.431244	0.310256	-0.401656	-0.102935		WDR43	0.999934	1.57109	1
AP2B1	-0.0150895	-0.24107	-0.106614	0.17275	-0.325412	-0.243159	-0.180612	0.0859771	-0.080534	-0.35424	0.708309	4.67887	0.655612	-0.736388	-0.502918	-0.296886	-0.663998	-0.10358	-0.481107	1.06973	1.0165	0.304404	-0.36032	-0.262259	-0.472097	-0.110105	-0.724278	-0.731977	-0.667298	-0.0516675	-0.980543		AP2B1	0.999934	2.09231	1
MYB	0.491971	0.14046	-0.182656	0.491757	0.192262	0.184025	-0.417674	0.653727	0.0182133	-1.05455	0.329399	4.34711	0.0381107	-0.86336	0.4682	-0.200647	-1.18074	-0.712276	0.0695317	0.355039	1.39612	0.572732	-0.676936	-0.054221	-0.658803	-0.50133	-0.846787	-0.514455	-0.545444	-0.538274	-0.800502		MYB	0.999934	2.47879	1
CENPF	-0.0837138	-0.19944	-0.289383	-0.0668248	-0.237328	-0.550583	-0.55322	-0.0892311	-0.553477	-1.08755	0.143561	4.30305	1.01393	-0.307422	0.643787	-0.469497	-1.34091	0.640084	-0.0179333	0.404924	1.47083	-1.18648	-0.410752	0.549528	-0.425095	0.202438	-0.48209	-0.369718	0.0416672	-0.0623928	-0.630764		CENPF	0.999934	1.36858	2
LRRC41	-0.288032	-0.501191	-0.733084	-0.389666	-0.164388	-0.104293	-0.0926263	-0.472773	-0.379821	-0.0511191	0.503059	4.16448	0.100583	-0.471657	0.761533	0.304545	-0.118899	-0.512527	-0.26806	0.468489	2.60576	-0.820141	-0.022718	-0.462152	-0.637373	-0.149019	-0.155671	-0.917181	-0.249453	-0.542206	-0.404393		LRRC41	0.999934	2.70137	3
SETD5	-0.0864609	0.0311602	0.135706	0.513445	-0.423132	-0.0924159	-0.210216	-0.0180122	-0.191805	-0.538826	0.269253	4.35739	-0.0153894	-0.116014	0.470998	-0.319894	-0.578119	0.233958	-0.0949212	1.02047	1.88238	-0.993611	-0.18247	-0.151001	-0.824087	-0.593104	-0.287676	-0.740451	-0.664383	-0.805106	-0.987671		SETD5	0.999934	2.26783	1
THOC2	-0.658371	-0.100239	-0.407914	-0.556904	-0.0985453	-0.876058	-0.119779	0.113156	-0.370547	-0.338308	-0.526373	4.4961	0.691739	0.435923	-0.0816071	-0.139078	-0.448422	0.70938	-1.43686	-0.418141	1.77384	-0.201749	-0.299569	-0.243492	-0.490731	-0.383871	-0.257117	0.300937	-0.0399338	-0.0864529	0.0589905		THOC2	0.999934	1.81234	1
SRSF9	-0.0981127	-0.250651	-0.246532	-0.23821	0.0769323	0.213704	-0.0821435	-0.317043	-0.26096	-0.323203	-0.260297	4.94882	0.571386	-0.677276	-0.455227	-0.637499	-0.684865	0.22501	0.434515	-0.461762	1.15917	-0.442941	-0.463995	-0.423936	0.0413261	-0.261471	-0.00774129	-0.206318	0.0554751	-0.218177	-0.707981		SRSF9	0.999934	1.86281	2
GALE	-0.412539	-0.46236	-0.187281	-0.335691	0.172317	0.577164	0.222002	0.201959	-0.105822	-0.0301324	-0.0106973	4.82882	-0.110191	-0.287507	-0.145834	-0.815799	0.568529	0.0552788	-0.37202	-1.14338	1.13569	-0.920512	-0.183552	-0.109739	-0.132202	-0.567935	-0.00699997	-0.260154	-0.339086	-0.62135	-0.200978		GALE	0.999934	1.3803	3
ZNF280D	0.0874911	-0.586122	-0.318562	-0.125628	-0.55615	-0.338906	-0.209605	-0.15431	-0.304705	0.028936	0.737568	3.58231	0.499595	0.170089	0.99463	0.387478	0.147221	-0.297625	-0.00311621	-1.16229	3.02644	-0.665647	-0.647702	-0.523961	-0.915253	-0.563351	-0.724829	-0.310327	-0.665934	-0.277538	-0.310191		ZNF280D	0.999934	2.31015	2
RNF214	-0.0739838	-0.045939	0.224067	0.150964	-0.173853	-0.26997	-0.329964	-0.246582	-0.319883	-0.388893	0.830184	3.76808	0.0975636	0.876732	-1.02022	-0.688369	0.138616	-0.658789	0.0413039	-0.585669	2.91756	-0.851111	-0.147232	-0.708876	-0.0123828	-0.111896	0.0676847	-0.7785	-0.446124	-0.477768	-0.776741		RNF214	0.999934	1.5904	2
MED13L	-0.856796	-0.494193	-1.09561	-0.321315	-0.879463	-0.53926	-0.351568	-0.0835013	-0.270286	1.02258	0.249499	3.51481	1.22826	0.413566	0.545515	-0.139248	0.722931	-0.559841	-1.55653	0.374281	1.64035	1.32165	0.424294	-0.691522	-0.564295	-0.515234	-0.506571	-0.687478	-1.0631	-0.224838	-0.0570795		MED13L	0.999934	3.10619	1
EEF1A1	-0.6914	-0.672371	-1.22977	0.301679	-0.302183	-0.294495	-0.435645	-0.61551	-0.241954	0.563268	0.382289	3.41212	0.668261	0.451199	-0.43162	1.0232	1.0811	0.442994	0.0686471	-0.0476714	1.72525	1.18946	-0.457924	-1.33316	-1.09307	-1.09179	-0.624464	-0.426251	-1.38521	-0.112829	0.177861		EEF1A1	0.999934	3.83786	1
DPF2	-0.403982	0.0501509	-0.27723	-0.355973	-0.383366	-0.837759	-1.00006	0.0665918	-1.07574	-0.10183	-0.900139	3.82219	0.87691	-1.15113	0.207554	0.359855	0.479476	1.14852	0.361003	0.701325	1.97056	0.55009	-0.374769	-0.736514	0.0819769	-0.461788	-0.326264	-0.273094	-0.685849	-0.917527	-0.413188		DPF2	0.999934	2.45666	3
CHD9	-0.0656393	-0.341874	0.178124	-0.45764	-0.567747	-0.364716	-0.427419	-0.175099	-0.467282	-0.156367	-1.29912	3.7173	1.994	0.0902329	-1.122	0.376744	-0.109016	0.55598	-0.242924	0.359865	2.32224	-0.0715244	-0.326323	-0.23971	-0.477673	-0.322991	-0.509969	-0.408818	-0.897746	-0.430659	-0.112231		CHD9	0.999934	1.59135	2
MIER1	0.280793	-0.051515	-0.714031	-0.489545	-0.113731	-0.267399	-0.670562	-0.443727	-0.556249	-0.33204	-1.23434	4.32916	1.24386	-0.0556483	-0.138664	0.110208	0.192979	-0.672606	-0.107089	1.14413	1.54283	0.179099	-0.68642	-0.0270242	-0.205182	-0.111658	-0.520007	0.016586	-0.829168	-0.665095	-0.147953		MIER1	0.999934	1.44321	1
AKAP11	-0.135542	-0.696794	-0.274172	0.140826	-0.749865	-1.0698	-0.656126	-0.611961	-0.746181	-0.525962	0.578484	3.48329	1.58314	0.0118834	-0.249661	0.398552	-0.394384	0.0032686	-0.529901	1.91305	2.14413	0.0951686	-0.616081	-0.105377	-0.65827	-0.148423	-0.930588	-0.355888	-0.457042	-0.30228	-0.137504		AKAP11	0.907653	1.62731	1
DCAF6	-0.216846	-0.507475	-0.545519	-0.410508	-0.623505	-0.826032	-0.3123	-0.224567	-0.274846	0.0085682	1.07759	3.55888	0.591301	-0.188171	-0.386003	0.107938	0.474344	0.178951	-1.64213	0.836608	2.54156	-0.425631	0.0714249	-0.250982	-0.579092	-0.825813	-0.392569	-0.429593	-0.540988	-0.799531	0.954934		DCAF6	0.999934	1.51219	2
ZNF131	-0.123698	0.0313471	0.292785	-0.746602	-0.264834	-0.724434	-0.201882	-0.125944	-0.0120156	0.727644	-0.859837	3.1987	2.64643	-0.21695	0.0533708	1.86127	-0.674759	-0.435457	0.0918434	0.121077	0.804291	0.659284	-0.509589	-0.639373	-0.298769	-0.721892	-1.00036	-0.949994	-0.817867	-1.02505	-0.138739		ZNF131	0.999934	1.70467	3
BICRAL	0.319315	-0.176429	-0.0459231	-0.205172	-0.177893	0.0557097	-0.0028914	0.0438495	-0.0749769	-0.0845189	-1.43751	3.9643	1.42245	0.801271	0.850788	0.73815	-0.267661	-0.631918	-0.599072	-1.04987	1.37331	0.580642	-0.730134	-0.520584	-0.552089	-0.512929	-0.785547	-0.344153	-1.16842	-0.63931	-0.142789		BICRAL	0.999934	1.99187	2
GTF3A	0.0590219	0.0166991	-0.108087	0.0402371	-0.228815	-0.313011	-0.716351	0.0267307	-0.536357	0.30212	-1.12204	3.4341	1.89105	0.469512	0.822479	0.67738	-0.864206	1.02257	-0.0913472	0.393895	1.76329	0.180347	-0.903507	-0.489432	-0.777506	-0.753584	-0.910327	-1.0977	-0.739198	-0.752292	-0.695657		GTF3A	0.999934	3.46924	1
FTL	0.584849	-0.369686	-0.544355	-0.527689	0.131837	-0.143313	-0.278314	-0.427878	-0.025819	0.865834	-0.199866	2.52743	1.62598	0.0545753	0.0720996	0.0941342	0.907342	0.111938	0.424809	-0.440184	2.64014	0.631636	-0.298996	-1.00111	-0.208128	-2.20224	-0.304817	-0.775179	-0.294507	-1.26749	-1.36303		FTL	0.957534	2.69981	1
ARAP1	-0.424913	-0.328724	-0.121515	5.04652e-07	-0.138211	0.112242	0.146054	-0.187112	-0.163838	-0.202217	-0.011275	3.44481	2.25961	-0.327799	-0.564246	1.09237	0.193895	-1.17764	0.128443	0.503704	1.63442	0.371552	-0.438429	-0.397607	-0.263549	-1.24112	-0.0723116	-0.395755	-1.05408	-0.748233	-1.62852		ARAP1	0.999934	1.87468	3
SQSTM1	-0.571653	-1.1086	-0.369062	-1.29721	-0.838794	-0.196639	-0.612552	-1.63421	0.0811861	0.00527217	0.928178	2.38367	1.12986	-0.757563	-0.438371	1.51827	0.495127	-0.179022	0.57718	2.81631	1.12653	-0.0101688	-0.609276	-0.324555	-0.0978921	-0.00212801	-0.238998	-0.311662	0.0874922	-0.402656	-1.14806		SQSTM1	0.427681	1.95682	1
USP34	-0.318609	-0.51589	-1.35571	-0.332863	-0.494237	-0.223677	-0.113176	-0.4652	-0.0559019	-0.57132	1.65903	2.22477	2.13334	0.278232	0.740308	1.10195	-0.339043	1.62626	0.367327	-0.290964	1.7189	0.422039	-0.424943	-0.265585	-1.12536	-0.817693	-0.608744	-0.964448	-1.00481	-0.708267	-1.27572		USP34	0.999934	4.55869	1
TNFRSF21	-0.648892	0.0228621	-0.459021	0.0785925	-0.150147	-0.186279	-0.533648	-0.198853	-0.474669	0.309181	2.34708	3.12367	1.26362	0.795223	-0.384643	0.460342	0.20401	-0.440252	0.521243	-0.400285	1.43066	0.703207	-1.2392	-0.857413	-0.565262	-0.202295	-1.04325	-0.48419	-0.684505	-0.647507	-1.65937		TNFRSF21	0.999934	4.33669	2
BPTF	0.032646	-0.332198	-0.372656	-0.110909	-0.460771	-0.41018	-0.710364	-0.174722	-0.539396	-0.41906	3.27683	3.07182	0.765483	0.315033	-0.418492	1.02669	-0.0121385	0.0596107	-0.538234	0.955026	0.740696	0.293157	-0.763555	-0.436957	-0.796181	-0.692889	-0.835365	-0.244155	-0.729439	-0.589781	-0.949554		BPTF	0.999934	4.06568	1
ZNF622	-0.304926	0.263277	-0.226965	-1.18305	-0.257706	0.189416	0.475913	0.156527	-0.0440717	0.502807	0.809114	4.07959	-1.10211	0.147814	-1.27706	-0.334258	-0.399324	-0.576452	1.30121	-0.524363	0.760205	1.38747	-0.0855149	-0.631558	-0.475531	-0.357553	-0.190648	-0.0895673	-1.06414	-0.198529	-0.750025		ZNF622	0.999934	1.64626	3
AK2	-0.22084	-0.120076	-0.609881	-0.193575	-0.147075	-0.0474897	-0.271096	-0.00790664	-0.343161	-0.746511	0.756846	4.2845	-0.471113	-0.303375	-0.950266	0.449021	-0.714087	-0.913527	-0.353147	0.620359	2.26439	0.368016	0.0536613	-0.189246	-0.411019	-0.618665	0.229345	-0.185106	-0.120938	-0.490028	-0.598013		AK2	0.999934	2.10453	1
KIAA0368	-0.327083	-0.319331	-0.171215	-0.161375	-0.189508	-0.348874	0.0115624	0.0604734	0.202156	-0.570378	0.790565	4.45982	-1.59196	-0.678481	-1.19081	0.270398	0.286504	0.310803	-0.148874	-0.211717	1.45734	0.383902	-0.0870396	-0.154888	-0.398695	-0.376903	-0.0852718	-0.800048	-0.734707	-0.0896574	0.403288		KIAA0368	0.999934	2.0814	1
TMSB10	0.247337	-0.161533	-0.314486	-0.154078	0.0726447	0.225166	-0.38824	-0.0253239	0.229793	0.809105	0.863326	3.89743	0.50971	0.633694	-0.699926	-0.653896	0.284652	0.161229	0.0288928	0.330032	0.892751	0.244927	-0.721521	-0.928009	0.0388095	-1.70555	-0.267541	-0.389664	-0.0242776	-0.754781	-2.28068		TMSB10	0.999934	2.17726	1
RACK1	-0.166883	-0.395065	-0.137687	-0.289339	0.0916962	0.0617651	0.189774	-0.204104	-0.247244	0.75295	1.74442	2.987	-0.0362667	0.470965	-1.31701	-0.619206	0.222664	0.0809687	-0.295289	0.521397	2.3553	1.37161	-0.546318	-1.12138	-0.713705	-0.692502	-0.397608	-0.777518	-1.27773	-0.260122	-1.35554		RACK1	0.999934	4.07335	1
ANKRD17	-0.466064	-0.291725	-0.548794	-0.229638	-0.130383	-0.157704	-0.499525	0.278121	-0.423211	-0.160583	1.58236	4.08385	-0.589526	0.132032	-0.481219	1.11069	-0.319731	0.642333	-0.346117	1.08013	0.382694	0.529724	-0.00389967	-1.3066	-0.781372	-1.06613	-0.29943	-0.898351	-0.70102	-0.643596	0.522672		ANKRD17	0.999934	2.2907	1
PFDN5	0.49769	-0.205634	-0.270537	-1.32032	0.388776	-0.209969	-0.37064	-0.19335	0.0946763	0.0654707	1.15309	4.37432	-0.576733	-0.334511	-0.255009	-0.849514	0.00120422	0.331566	0.474981	1.2926	0.61986	0.250896	-0.0768257	-0.693109	-0.400573	-0.708083	-0.695718	-0.485995	-0.815404	-0.194179	-0.889023		PFDN5	0.999934	2.17834	2
IFNGR2	-0.40586	-0.820053	-0.172748	-0.343071	-0.425929	-0.25416	-0.406741	-0.456464	-0.304308	0.35542	1.68953	4.41341	0.250861	-0.34421	-0.680704	-0.710488	0.523185	0.36616	0.36713	0.0175036	0.841823	0.137816	-0.763013	-0.466301	-0.783932	-0.695114	-0.459884	-0.00965083	-0.758612	-0.440175	0.738576		IFNGR2	0.999934	2.94892	2
ZBTB38	-0.00271162	-0.3692	-0.573856	0.350679	-0.577462	-0.350977	-0.472786	-0.303673	-0.327133	0.47532	2.07327	4.14346	-0.122451	-0.0675001	-0.300638	-0.529275	0.287882	0.104261	0.0824782	1.55375	0.0601845	-0.76255	-0.416554	-0.674135	-0.766339	-0.696032	-0.476621	-0.403974	-0.951519	-0.413605	0.427702		ZBTB38	0.999934	2.61178	2
PABPC1	-0.412724	-0.378129	-1.01682	0.54187	-0.453642	-0.823116	-0.629329	-0.167871	-0.565638	0.435095	2.5298	1.95758	0.360999	0.627932	-0.46714	1.16665	-0.101101	0.597215	0.0634606	-0.674918	2.19619	1.24149	-0.00642854	-1.28045	-0.777175	-1.47676	-0.306702	-0.462203	-1.39248	-0.544455	0.218816		PABPC1	0.939108	2.74631	1
CSDE1	0.111667	-0.112556	-0.377446	-0.15629	0.252868	-0.239597	-0.107201	-0.0855005	-0.212536	-0.320902	2.60249	2.69983	-1.25388	0.0107151	-0.756366	-0.242517	0.976782	0.672036	0.11898	-1.15948	1.71506	1.59972	-0.651153	-1.07154	-0.72944	-1.0234	-0.599937	-0.327187	-1.09622	-0.384194	0.147186		CSDE1	0.999934	2.04703	1
TPT1	0.0823552	-0.483302	-0.885918	-0.317692	-0.113607	-0.474587	-0.171674	-0.774933	-0.0735922	0.194799	1.28891	2.91918	-1.16321	0.732156	-0.59783	0.161818	1.56032	0.367029	0.462023	0.0194202	1.72763	1.57494	-0.0403233	-1.43613	-0.826796	-1.2135	-0.553745	-0.430678	-1.48354	-0.439507	0.389988		TPT1	0.991671	2.66383	1
HIVEP2	-0.0751659	0.214754	-0.352922	0.849663	0.130746	0.0855145	-0.00265157	0.00523441	0.341632	0.271084	2.98928	2.65993	0.238654	0.372175	-2.53813	-0.497207	0.307947	0.13332	-1.4717	-0.77644	0.545672	0.454941	-0.664367	-0.354481	-0.302652	-0.288978	-0.365639	0.0464087	-0.259065	-0.517679	-1.17988		HIVEP2	0.999934	1.43447	2
UHRF2	0.61231	-0.233374	0.358531	-0.525277	-0.0867773	-0.195118	-0.191637	-0.379379	-0.168397	-0.379989	1.86873	3.61302	-0.763962	0.338464	-1.81574	0.109833	0.387532	0.134856	-1.52013	-0.993375	0.0626363	1.89913	-0.115751	-0.217087	-0.45608	0.204387	-0.801666	-0.227964	-0.0519833	-0.129895	-0.335852		UHRF2	0.999934	1.59381	2
SIN3A	-0.288634	-0.130954	-0.503218	0.0801205	0.080569	-0.0882328	-0.0118383	0.0122816	-0.544444	0.0119671	3.09563	2.56352	-0.84716	0.306823	-1.08371	0.80672	-0.141436	-0.487905	-1.814	-0.0701979	2.25377	0.00315408	-0.23073	-0.361788	-0.344769	-0.185255	-0.271148	-0.308349	-0.665577	-0.968232	0.133029		SIN3A	0.999934	1.58701	2
KMT5A	-0.176627	-0.342434	0.0659251	0.847074	-0.217598	-0.804161	-0.515709	-0.0343552	-0.418662	0.340792	3.26042	3.01311	-1.91773	-0.0831007	-0.160547	0.509624	-0.449776	0.423949	-0.675449	0.357453	0.0532973	0.406549	-0.516181	-0.702614	0.0654598	-0.215988	-0.292168	0.0131787	-0.288959	-0.105142	-1.43964		KMT5A	0.999934	1.59107	2
ZNF462	-0.440547	-0.747224	-0.0641776	-0.680869	-0.641164	-0.596232	-0.270821	-0.219878	-0.142139	-0.562932	2.85877	3.55634	-1.97598	0.189497	-0.488987	-0.175637	0.0531097	0.80347	0.221638	0.34205	0.922794	0.0713502	-0.509407	0.0778019	-0.365838	-0.334467	-0.469174	-0.257454	0.110688	-0.19546	-0.0691196		ZNF462	0.999934	2.48418	1
JMJD1C	-0.381586	-0.402761	-0.357844	-0.324749	-0.301108	-0.338716	-0.15774	-0.644264	-0.306312	-0.254598	2.03868	4.45793	-1.24235	0.0359079	-0.0723821	0.298224	0.254552	0.070021	0.156325	0.158141	0.898514	-0.00829748	-0.492201	-0.432387	-0.656725	-0.408764	-0.403949	-0.294169	-0.771016	-0.359253	0.242874		JMJD1C	0.999934	3.37764	2
FLNA	0.102241	0.538705	-0.308611	-0.0933633	0.271186	0.936099	-0.152854	-0.185521	-0.301635	-0.406902	-0.0353658	0.555012	2.1411	0.899563	0.66364	1.45343	0.24306	1.03811	0.995096	0.275312	-0.794291	0.514395	-1.77765	-0.973066	-0.737363	1.14607	-0.969316	-0.852726	-0.635398	-0.624444	-2.92452		FLNA	0.629719	2.631	2
EIF4B	0.327506	-0.505779	0.0839529	0.736107	-0.168774	-0.35987	-0.772997	-0.550962	-0.532511	-0.0322268	-1.06107	3.0854	2.51509	1.2874	1.28141	0.933524	0.0940849	0.649433	-0.76425	-0.566537	-1.66242	0.193141	-0.334382	-0.904631	-0.260397	-0.631161	-0.712497	-0.0819249	-0.439674	-0.374384	-0.470605		EIF4B	0.999934	2.26286	1
TRIO	0.0640238	0.0428836	0.384882	0.173411	-0.340872	-0.0389168	-0.120977	0.0708157	0.424194	-0.0835988	0.101575	2.2913	1.52612	0.679035	0.496976	1.24959	0.2293	0.627998	1.05893	0.377797	-2.34481	1.52842	-0.930098	-0.21018	-0.732773	-0.77541	-0.70051	-1.21389	-0.475925	-1.35819	-2.00111		TRIO	0.999934	4.29777	1
HMGA1	0.465496	0.267584	0.732392	0.752838	0.394104	0.631757	-0.0433326	0.258608	0.0181326	-0.264962	0.400294	2.41501	3.04844	0.223386	0.209308	0.134396	-0.892853	0.00472476	-0.613934	0.0765884	-0.741719	1.32334	-1.07333	-0.717839	-0.855151	-0.888046	-0.929618	-0.742678	-0.963433	-1.16015	-1.46936		HMGA1	0.999934	3.0502	1
RCC2	-0.594947	-0.261614	-0.635552	0.214738	0.0702611	-0.311762	-0.0565347	0.144416	-0.183638	0.040125	0.33944	3.44858	2.75158	0.739527	0.574812	-0.385967	-0.266769	-0.0828365	0.858321	0.096937	-1.43469	0.0837893	0.0294281	-0.790864	-0.326324	-0.470777	0.216025	-1.09487	-0.58636	-0.483093	-1.64138		RCC2	0.999934	1.83877	2
FERMT1	-1.07769	-0.836954	-1.15888	-0.536565	-1.06731	-0.965216	-0.716257	-0.566132	-0.926937	0.310976	0.0281077	3.3466	1.89574	0.506787	0.395683	0.178569	0.434631	-0.671925	1.06505	0.265823	-2.14195	0.548801	0.591325	0.00738747	0.19868	-0.0579668	0.337891	0.0563017	-0.00397064	0.336222	0.223182		FERMT1	0.999934	4.10529	1
ITGB5	-0.645783	-0.636047	-0.102688	-0.848764	-0.312835	-0.586918	-0.0996123	-0.303047	-0.165406	0.465673	-0.431103	3.31288	3.00814	0.0641903	-0.307862	0.473149	0.652867	-0.496771	0.342808	-0.534399	-2.1341	-1.01137	-0.0736752	0.0827662	-0.060387	0.4528	-0.296619	0.0900717	0.247728	0.132137	-0.277817		ITGB5	0.999934	1.77028	3
XRN2	-0.526106	-0.707834	-0.835983	-0.561899	-0.439747	-0.460376	-1.15329	-0.954718	-0.878303	-0.158325	-1.16078	3.06227	3.29263	0.29533	0.537967	0.84986	0.359261	0.328051	0.186291	-0.304753	-1.14928	-0.0531928	0.337713	0.074571	0.0663618	0.198752	0.138664	-0.228715	0.166892	0.0590315	-0.380341		XRN2	0.999934	2.48442	1
APH1A	-0.749435	-0.545167	-0.385585	-0.714714	-0.672258	-0.588775	-0.0864728	-1.06653	-0.516056	0.142539	0.144843	4.55863	1.07236	0.140193	0.315521	1.25794	0.237625	0.374593	0.282086	-0.801469	-0.858088	-0.434712	-0.360577	0.179911	-0.196119	0.19112	-0.211341	-0.113879	-0.0183141	0.0928215	-0.670692		APH1A	0.999934	2.70083	2
TNRC18	-0.845212	-0.624721	-0.213806	-1.09405	-0.526469	-0.0726195	0.181634	-0.966745	-0.631748	0.275079	0.0536596	3.94771	0.73535	-0.214267	0.414281	1.98736	1.29368	0.114116	0.412143	-0.367823	-0.57919	-0.975844	-0.43997	-0.114091	-0.0884276	0.321479	-0.0219724	-0.402502	0.255918	-0.620041	-1.19291		TNRC18	0.931709	1.93707	2
CDC25B	-0.613304	-0.616785	-0.305807	-0.925686	-0.815482	-0.362664	-0.976985	-0.53125	-0.929055	0.979572	0.83251	3.72397	0.494435	0.241704	-0.292741	0.653033	0.195576	0.204456	-0.159739	0.572794	-2.2589	-1.39715	0.562961	0.200814	0.422301	0.305278	0.451224	0.187493	0.547114	0.211308	-0.600996		CDC25B	0.999934	5.20472	2
LAMB1	-0.808269	-0.188835	-0.344099	0.0196597	-0.474297	-0.832517	-0.292642	-0.744251	-1.06117	-0.143051	1.25303	3.70884	0.188981	0.394417	0.745186	1.5352	-0.881335	0.442014	0.00601919	-1.15198	-1.81664	-0.778325	-0.380293	-0.0864074	0.0618153	1.06671	-0.0644498	-0.146235	0.641081	0.305642	-0.17379		LAMB1	0.999934	1.71942	2
FOCAD	-0.0951167	-0.325518	-0.0154703	-0.49409	-0.42948	-0.101925	-0.650488	-0.948425	-0.657661	0.875911	1.95871	3.85266	0.543167	-0.104323	-0.163771	0.755473	0.328458	0.487432	-0.441832	-1.32855	-1.86863	-0.808601	0.274417	0.135359	-0.207167	0.338219	-0.27825	-0.54052	0.389432	-0.208866	-0.270555		FOCAD	0.999934	2.33602	1
RNF10	-0.166066	-0.296114	-0.262828	-0.59136	-0.456024	0.139584	-0.663609	-0.493241	-0.196747	0.6454	1.08779	3.57869	3.08429	-0.175599	0.280094	-0.366914	0.130182	0.229339	-0.0560109	0.584582	-0.43087	-0.208346	-0.441376	-0.33954	-0.500189	-1.04477	-0.416093	-0.481557	-0.602219	-0.617402	-0.953075		RNF10	0.999934	2.93093	1
MKL1	-0.531525	-0.0152024	-1.18445	-0.967734	-0.477475	-0.318906	-0.82109	-0.133152	-0.588305	-0.226911	1.15823	3.27084	2.56155	-0.306921	0.522188	0.147082	-0.0435548	0.118181	-0.0334977	2.07784	-0.121957	-1.04638	0.0315585	-0.483696	-0.220959	-0.334585	-0.502294	-0.0955176	-0.783625	-0.470201	-0.17952		MKL1	0.783814	2.1673	3
ARFGEF1	-0.672083	-0.290583	-0.338737	0.0318782	-0.323046	-0.671284	-0.0993917	-0.11568	-0.309057	0.253199	1.48165	3.52934	2.62164	-0.154155	-1.26755	-0.180003	-0.37539	-0.0702162	1.0076	0.241788	0.4282	0.0852256	-0.574092	-0.652792	-1.04501	-0.28252	-0.487132	-0.858131	-0.967595	-0.267752	0.321675		ARFGEF1	0.999934	1.98242	1
PPP2R5C	-0.0491932	-0.439104	-0.723031	-0.191513	-0.12234	-0.567656	-0.462821	-0.554809	-0.493108	0.185688	-0.0405591	3.67307	2.26467	0.0721436	0.330774	-1.01434	0.316708	0.50654	0.443906	1.08697	1.43934	0.102747	-0.502506	-0.599476	-0.695427	-0.57665	-0.874879	-0.862889	-1.15342	-0.506939	0.00810084		PPP2R5C	0.999934	2.13747	1
LDHA	0.24675	-0.145429	-0.272153	-0.738977	-0.0929724	0.000379837	-0.0581616	-0.311222	0.235374	-0.054069	-0.140241	4.83434	1.01749	-0.621121	-0.821756	-0.791613	0.538933	-0.796944	0.503587	-0.213337	0.235857	-0.320823	-0.462725	0.463506	-0.434675	-0.298822	-0.536063	-0.319675	-0.716319	-0.0682694	0.139154		LDHA	0.999934	1.43289	1
DAZAP2	0.269101	-0.292216	-0.43612	-0.320827	-0.109685	0.175568	0.0852999	-0.0676693	0.0571049	0.216585	0.261472	4.48321	2.16504	-0.576199	0.0011003	-0.493142	0.027784	-1.15293	-0.1108	-0.449795	-0.709747	-0.237387	-0.231967	-0.0907407	-0.133197	-0.642729	0.144799	-0.590435	-0.970998	-0.318849	0.0483646		DAZAP2	0.999934	1.33017	2
RHOT2	-0.414496	-0.233779	-0.195833	-1.05114	-0.226415	-0.135642	-0.336253	-0.237366	0.0858051	-0.037742	-0.566707	4.34017	2.29078	-0.109749	-1.04912	0.512262	-0.0395082	0.0872754	-0.565618	0.984666	-0.584925	-0.0776327	-0.223549	0.00272088	-0.373346	-0.522263	-0.336963	-0.0376164	-0.340487	-0.107498	-0.500026		RHOT2	0.999934	1.40085	3
GMDS	0.119529	0.346793	-0.368122	-0.551234	0.393381	0.207422	0.195072	0.149184	0.182844	-0.410322	1.23148	4.18507	1.93312	-0.304025	-0.738556	-0.756613	0.124158	-0.0605458	-0.556821	0.825372	-1.01207	-0.457876	-0.552891	-0.636465	-0.21235	-0.712539	-0.542526	-0.406533	-0.339399	-0.42211	-0.852434		GMDS	0.999934	1.91353	1
MARCKSL1	-0.0785233	0.0375057	-0.0236057	0.468493	0.154298	-0.0275092	-0.0919232	-0.266626	0.179196	-0.257833	-0.110204	4.6767	0.898691	-0.165176	-0.645561	-0.15251	-0.0288251	-0.223023	0.176098	1.49911	-1.28957	-0.630573	-0.328345	-0.595985	-0.297218	-0.273124	-0.400509	-0.504076	-0.557727	-0.66665	-0.474997		MARCKSL1	0.999934	2.12278	3
AIMP1	-0.191746	-0.410406	0.314089	-0.616845	0.0118904	-0.794535	-0.410661	-0.393404	-0.0817417	-0.968321	-0.134498	4.28696	1.30489	0.231849	0.0474368	-0.848774	-0.488097	0.602593	1.06321	-0.236456	-1.16935	-1.4373	0.25231	0.640394	-0.66391	0.0871088	-0.0390165	-0.172772	-0.41187	0.2955	0.331464		AIMP1	0.999934	1.53127	2
SSFA2	-0.324149	-0.595341	-0.683646	-0.915996	-1.0036	-1.00803	-0.868263	-0.594337	-0.762382	0.352287	-0.18841	3.90124	2.43038	-0.300508	-0.421714	-0.501123	1.0578	-0.306945	0.680278	0.474296	-0.46918	-0.298717	0.274333	-0.129239	-0.0512466	0.250653	-0.0433348	0.037963	0.292019	-0.474393	0.189307		SSFA2	0.999934	2.50336	2
MAN2A1	-0.458169	-0.507926	-0.280343	0.0213888	-0.854874	-0.546569	-0.238335	-1.00544	-0.340607	-0.190371	-0.337246	4.67049	1.06793	-0.616209	-0.200039	-0.495635	0.0926707	-1.12048	0.759074	-0.0697375	-0.993441	-0.00406518	0.223357	0.283941	-0.0443673	0.599264	0.0396245	0.253307	-0.0893997	0.18643	0.195783		MAN2A1	0.999934	1.84439	2
CDCP1	-0.930633	-0.632949	-0.101263	-0.532162	-0.587658	-0.746919	-0.30449	-0.238435	-0.442808	-0.166925	0.588938	4.27326	2.12848	-1.0616	-0.271541	-0.246356	-0.249515	-0.443243	-0.679364	0.762839	-0.864997	-0.296335	0.169315	-0.165823	0.189106	0.476529	0.142432	0.411822	-0.264027	-0.104923	0.189241		CDCP1	0.999934	1.59525	2
ODC1	-0.59689	-0.0751329	-0.409624	-0.183493	-0.0712777	-0.388243	-0.456917	-0.152412	-0.239401	-0.521881	0.756655	4.08765	2.57922	-0.103645	0.832708	-0.285817	-1.10674	0.550126	-0.0105068	0.318102	-0.646446	0.0889783	-0.435851	-0.525466	-0.409438	-0.393318	-0.0619633	-0.49584	-0.527528	-0.502071	-0.613538		ODC1	0.999934	2.33276	1
KPNB1	0.0769901	0.10229	-0.0500806	0.345549	-0.0154846	-0.291051	-0.334205	-0.0306529	-0.0817273	-0.172438	0.743037	4.00107	2.54465	-0.418098	0.710767	-0.505514	-1.30476	0.223011	-0.598324	-0.405064	-1.43299	-0.425468	-0.509729	-0.230733	-0.369269	0.112124	-0.346213	-0.532874	-0.453942	-0.259665	-0.0912078		KPNB1	0.999934	1.47263	1
H2AFY	-0.327132	-0.0851517	0.12139	0.355667	-0.0272419	0.240783	0.0991947	0.153289	-0.324809	-0.285024	0.46858	4.54843	2.05676	-0.57187	-0.153237	-0.651962	-1.0823	0.0571022	-0.470081	-0.23329	-0.894481	-0.205516	-0.366686	-0.737548	-0.355254	-0.435538	0.00504936	-0.325403	-0.196938	-0.345999	-0.0307867		H2AFY	0.999934	1.60256	1
HEATR1	-0.188352	-0.194775	-0.0410035	0.173578	-0.287226	-0.0464119	-0.223236	-0.219887	-0.455282	-0.400813	2.47898	4.01657	1.30614	-0.394926	0.441649	-0.372312	-0.0786735	0.538176	-0.833518	-0.802384	-1.24632	-0.350132	-0.289514	0.00471761	-0.521077	0.214669	-0.396158	-0.574448	-0.709361	-0.179943	-0.368724		HEATR1	0.999934	2.46427	2
TTC37	-0.284881	-0.221606	-0.472566	-0.280366	-0.283527	-0.442021	-0.38089	-0.0803783	-0.229482	-0.0778056	1.20764	4.80564	0.783986	-0.339256	0.052094	-0.411595	-0.561165	0.633273	-0.676711	0.262898	-0.950134	-0.855235	-0.144868	-0.205804	-0.29644	0.161002	-0.0129198	-0.44265	-0.423987	-0.218719	0.386474		TTC37	0.999934	2.93191	1
GTPBP6	-0.601942	-0.335342	-0.438484	-1.29666	0.0311468	0.0803246	-0.0638973	-0.0370673	-0.246027	0.762513	1.5328	4.45748	0.615404	-0.00652437	0.207321	-1.57766	-0.756288	-0.211731	-0.244867	-0.309482	-0.349599	0.333009	0.134383	-0.772532	-0.05345	-0.351507	-0.00245954	-0.0574682	-0.0130108	-0.326561	-0.101827		GTPBP6	0.999934	1.55608	3
SPEN	0.0352006	-0.334796	0.356303	0.100839	-0.421796	-0.417831	-0.318697	-0.135502	-0.252994	-0.276207	1.19857	4.77143	0.564956	-0.18899	0.365133	-0.415743	-0.179482	0.0689808	-1.10417	0.538854	-0.498104	-0.583812	-0.450671	0.0150638	-0.340498	-0.022177	-0.0534391	-0.239203	-0.245565	-0.258959	-1.2767		SPEN	0.999934	2.3813	1
GSPT1	-0.421441	-0.195764	-0.0579527	0.175399	-0.190846	-0.180376	-0.215797	-0.261042	-0.203424	0.152833	0.418023	5.11908	0.718398	-0.118672	-0.363563	-0.573512	-0.141232	-0.205757	-0.319871	-0.014098	-0.0613833	-0.400723	-0.153038	-0.375369	-0.0538088	-0.0897175	-0.213915	-0.413012	-0.100851	-0.0780747	-1.18049		GSPT1	0.999934	2.50776	1
HNRNPR	-0.224254	0.077803	0.0730717	-0.101086	0.353647	-0.153827	-0.104347	-0.228046	-0.0316954	-0.623283	0.677015	4.83804	1.08453	-0.436407	-0.408645	-1.16073	-0.638111	-0.959001	-0.655852	-0.0385935	0.557598	-0.259708	-0.334003	-0.353783	-0.0700899	-0.0177719	-0.046977	-0.0794052	-0.296318	-0.151966	-0.287805		HNRNPR	0.999934	1.75566	1
ZHX1	-0.165764	-0.29249	0.00203606	-0.118508	-0.314121	-0.302089	-0.391011	0.08909	-0.222477	-0.6607	1.06807	4.54564	1.53319	-0.453404	0.122758	-0.311797	-0.4398	-0.806109	-1.33644	-0.565609	-0.137462	0.932923	-0.0846517	-0.603997	-0.257605	-0.398601	0.142067	-0.0955468	-0.038322	-0.196487	-0.242776		ZHX1	0.999934	2.3024	2
SIPA1L3	-0.279376	-0.270958	-0.336984	-0.469736	-0.719406	-0.0933455	-0.267287	0.0370842	-0.453487	0.0189449	1.79625	4.443	1.59323	-0.690433	-0.771522	-0.16331	-0.241732	0.0739277	0.000231969	-0.197809	0.408046	-0.286844	-0.208121	-0.24238	-0.163207	-0.675296	-0.0587872	-0.242705	-0.171789	-0.951228	-0.414977		SIPA1L3	0.999934	2.78597	2
FAM35A	0.100591	-0.188615	-0.139511	0.236819	-0.0346433	-0.369348	-0.391165	-0.423723	-0.221067	0.0972866	1.81969	4.21484	1.71154	0.0300372	-0.996828	-0.333814	-1.02311	-0.497829	-0.00142965	0.0689434	0.419813	-1.08049	-0.214095	0.129829	-0.446563	-0.0369359	-0.386245	-0.714198	-0.30363	-0.348305	-0.677847		FAM35A	0.999934	2.28647	2
ZNF592	-0.341468	-0.216146	-0.0734145	0.232967	-0.410612	-0.247997	-0.241193	-0.181511	-0.379094	0.0895147	1.63618	4.69346	0.492247	-0.18617	-0.984004	0.214792	-0.437551	-0.610964	-0.649707	0.656034	0.392996	-0.802814	-0.553849	-0.0800577	-0.115378	-0.327223	-0.294869	-0.00423505	-0.448709	-0.536822	-0.284396		ZNF592	0.999934	2.62922	2
CHD4	-0.292319	-0.109604	-0.385417	0.00878768	0.214574	0.10152	0.0183983	-0.38375	-0.255048	-0.342982	2.48153	3.81461	1.69773	0.167145	-0.21696	0.358472	-1.28765	-0.205106	-0.897008	0.38647	-0.51553	-0.376782	-0.702521	-0.712431	-0.169351	-0.134101	-0.262735	-0.13765	-0.401654	-0.45953	-1.0011		CHD4	0.999934	2.73049	1
CMSS1	-0.187903	-0.0337977	-0.530368	0.159806	-0.0551537	-0.942727	-0.869966	-0.47709	-0.722816	0.103137	2.51159	3.89793	1.45799	-0.105922	-0.0431017	-0.196091	-0.639296	-0.486547	-0.784655	0.18931	0.750451	0.295136	-0.39681	0.0162472	-0.382787	-0.22731	-0.771331	-0.353809	-0.201626	-0.360981	-0.61151		CMSS1	0.999934	3.12726	3
MFHAS1	-0.585601	-0.400115	-0.569447	-0.0055333	-0.626064	0.127985	-0.792808	-0.115191	-0.417897	0.671135	3.046	2.99172	1.94504	0.900819	-0.296978	-0.0595242	-0.613623	-0.798903	0.0832255	0.168767	-0.0572687	-0.361797	-1.19296	-0.430022	-0.124782	-0.469919	0.173524	-0.454377	-0.407404	-0.297034	-1.03098		MFHAS1	0.999934	3.04647	3
MACC1	-0.319817	0.141385	-0.395828	-0.29559	-0.378903	-0.370662	-0.644475	-0.448232	-0.330054	-0.398923	3.454	3.15311	1.22518	-0.0618393	-0.812699	-0.631266	-0.621844	-0.491915	0.199148	0.662743	0.203876	-1.05423	-0.644138	-0.110572	-0.485176	0.656193	-0.641346	-0.452803	-0.230002	0.0339996	0.0906799		MACC1	0.999934	1.9581	2
APEH	-0.246114	-0.545545	0.0161681	-0.180935	-0.399786	0.124123	-0.0683796	-0.372868	0.0140368	0.0866019	2.59169	3.40353	2.10095	-0.606955	-0.727031	-0.0182172	-0.153815	0.0576834	-1.30414	-0.912578	0.312589	-0.506334	-0.350484	0.0729547	0.040805	-0.0664558	-0.227686	-0.275671	0.111755	-0.465075	-1.50482		APEH	0.999934	1.41866	2
PRDM2	-0.0482674	-0.069676	0.0238846	-0.01796	0.0081192	-0.189187	-0.183054	-0.403856	-0.228657	-0.035701	1.35774	3.32056	2.88752	0.398558	-0.11588	-0.327546	-0.506922	0.438419	-1.73611	-0.0756512	0.933552	-1.14819	-0.127072	-0.137927	-0.584203	-0.414123	-0.406617	-0.442763	-0.528665	-0.934143	-0.706178		PRDM2	0.999934	1.54647	2
SRSF2	-0.17692	-0.401321	-0.333098	-0.0436852	0.0567213	-0.0186385	-0.212439	0.391125	-0.21696	-0.518471	0.981591	4.10215	2.19235	-0.505223	-0.543608	0.068176	-1.25318	-0.222831	-0.606045	0.679898	0.877052	-0.473288	-0.0205688	-0.369624	-0.218287	-0.745604	0.0855404	-0.40111	-0.532566	-0.617071	-1.00407		SRSF2	0.999934	1.39818	3
DDC	-0.529396	-0.32081	0.0487797	-0.135447	-0.172044	-0.0153922	-0.107085	-0.388564	-0.133863	-0.244053	1.56196	3.85772	1.29861	0.17586	-0.425553	0.428637	-1.58821	-0.42965	-1.82899	0.1428	1.57117	-0.774072	-0.219935	-0.0327256	0.0650889	-0.294779	-0.030315	-0.234942	-0.321312	-0.294812	-0.628686		DDC	0.999934	1.72894	2
INPPL1	-0.15677	-0.150232	-0.76913	-0.475135	-0.236191	-0.00550175	-0.280595	-0.253462	-0.179277	0.0208436	1.68543	4.2207	1.59966	-0.247965	-0.294773	-0.523912	-0.572337	-0.576302	-1.54728	-0.321581	1.09331	-0.360579	-0.0448088	-0.0877188	-0.145371	-0.424296	-0.320844	-0.228911	-0.358763	-0.408769	0.350577		INPPL1	0.999934	2.21679	2
PCNX3	-0.751781	-0.624034	-0.0102907	-0.540143	-0.806358	-0.480981	-0.187268	-0.871586	-0.513224	0.214377	1.05797	3.49907	2.79476	0.324941	0.502075	0.569321	-1.20823	-0.327905	-0.127277	-0.858168	0.767844	-0.900975	0.033325	0.122621	0.0472447	-0.13473	-0.293099	-0.683417	0.358383	-0.470233	-0.502227		PCNX3	0.999934	1.7992	3
FLII	-0.675205	-0.452286	-0.637838	-0.554806	-0.118893	-0.0170126	0.0818666	0.0572725	-0.495388	0.535397	1.87694	3.25279	2.05423	-0.401183	0.159618	0.164596	-0.104425	-1.651	-0.308964	-0.0740076	1.88375	-0.981147	-0.269307	-0.949283	-0.292309	-0.276234	0.0548638	-0.211331	-0.303487	-0.667795	-0.679416		FLII	0.999934	2.10256	1
VPS25	-0.181808	-0.434183	-0.236489	-0.57298	-0.0742402	0.221952	-0.0957502	-0.225412	-0.291215	-0.591774	1.11879	3.90843	2.73195	-0.639555	0.184976	-0.464431	-0.320649	-1.0335	-0.848597	0.226241	0.848704	0.0958902	-0.266248	-0.125956	-0.229937	-0.360783	-0.58773	-0.474303	-0.136495	-0.507383	-0.637519		VPS25	0.999934	1.41578	3
MAPK8IP3	-0.415896	-0.210053	-0.152379	-0.376991	-0.737981	-0.257421	-0.0723743	-0.529151	-0.207879	0.00533289	2.07284	3.59097	2.69022	-0.800293	-0.215429	-0.01795	-0.223335	-0.783812	-0.867622	-0.262242	0.368456	0.0251815	-0.935182	0.243382	-0.264271	-0.220908	-0.143331	-0.55429	0.233598	-0.381942	-0.599256		MAPK8IP3	0.999934	1.72113	3
ARF6	-0.359907	-0.462862	0.101753	-1.05639	-0.535083	0.0285398	-0.378359	-0.296276	0.173206	0.057486	2.03057	3.244	3.05669	-0.812658	0.190885	-0.233532	-0.222094	-0.882734	-0.519122	0.407686	0.193735	-0.394035	-0.0898932	-0.425404	-0.212935	-0.126443	-0.043782	-0.724126	-0.487636	-0.710229	-0.511044		ARF6	0.999934	1.44969	3
FDPS	-0.109779	-0.063935	-0.0761412	-0.315056	-0.185825	0.260779	0.108535	0.243573	0.12798	1.26545	-4.05904	-1.79876	0.362595	0.221554	1.14778	-1.09865	-0.151006	0.127732	-0.940863	0.132438	-0.718932	0.395379	0.46773	0.572635	0.728372	0.81143	0.412112	0.666477	1.08708	0.665142	-0.286788		FDPS	0.999934	1.52327	1
SSR4	-0.0398691	-0.422903	-0.427994	-0.694665	-0.271924	-0.254725	-0.18372	-0.545225	0.0530169	0.626255	-4.67976	-0.797014	1.26376	0.225038	0.0146848	-0.61405	0.00930905	0.494266	0.575503	0.464848	0.833637	0.6171	0.166148	0.587941	0.381541	0.7246	0.342615	0.354661	0.394747	0.620693	0.181488		SSR4	0.999934	1.56898	2
QDPR	-0.156879	0.0397168	0.852128	0.0905497	0.654648	0.855024	0.066871	0.69126	0.213824	-0.177829	-3.93457	1.20996	-0.161755	-0.0280094	0.417333	0.579911	0.211785	0.324343	0.652701	0.139979	-0.0423123	-2.97587	0.464042	-0.0214358	0.0987339	-0.0753598	0.340619	0.239546	0.0180081	-0.232316	-0.354646		QDPR	0.999934	1.49333	3
UPF1	0.413898	0.0766532	0.555821	1.2237	0.161728	0.939394	0.376455	0.276233	0.394532	-0.048579	-3.92836	-0.369737	-0.256116	-0.281549	0.441814	0.895929	-0.221497	0.334984	0.43905	0.727383	-2.80231	-0.696152	-0.0381306	0.523835	0.104682	0.386636	0.451803	0.0281597	0.262241	-0.0856777	-0.286828		UPF1	0.999934	1.87676	1
AKAP8	-0.0277512	0.100813	-0.0183714	0.0312128	0.298941	1.09415	0.497773	0.466503	0.606256	0.428911	-4.58705	-1.35619	0.0936971	0.265038	-0.0455325	0.0985178	0.247753	0.365219	1.18255	-0.273865	-1.28716	0.294115	4.44019e-06	0.024368	0.46859	0.0641066	0.665341	-0.149517	0.635712	0.217246	-0.401384		AKAP8	0.999934	1.56572	2
AGR3	0.0602674	0.913912	1.0343	1.13464	0.0881388	-0.323817	-0.210864	-0.0860272	0.973875	1.09863	-1.11522	-1.39317	-1.39317	-1.39317	-1.39317	-0.00150988	0.419797	-0.203218	-0.314351	-0.971229	-0.874704	-1.39317	-0.368585	1.52087	-0.275013	1.08397	0.0935286	-0.372667	0.143256	0.905865	2.61202		AGR3	0.548303	1.58852	3
BCO1	0.434514	-0.36247	0.404972	-0.228274	0.916998	-0.332287	-0.0754157	1.09072	0.565446	0.220058	-1.26054	-1.26054	-1.26054	-1.26054	-1.26054	-0.625735	-0.024116	0.932598	-1.08516	-1.0241	-0.758104	-1.03478	0.0855131	0.464822	0.138198	-0.360655	0.0137242	1.26284	1.57813	1.35053	2.75472		BCO1	0.625566	2.4598	3
CYP4F2	-0.703623	0.808493	0.223148	0.529386	-0.749153	-0.665677	0.0234838	0.206942	0.243588	-0.871221	-1.11789	-1.11789	-1.11789	-0.658147	-0.641515	-1.11789	0.238257	0.305249	-1.11789	-0.249872	-1.11789	-0.778587	1.38664	0.528221	0.567944	1.17715	0.635022	0.501421	0.493871	0.655556	3.50077		CYP4F2	0.636692	2.96212	3
SLC2A4	-0.960382	0.206143	1.14223	-0.960382	0.316583	0.256948	1.14079	-0.0240329	-0.960382	-0.368183	-0.960382	-0.960382	-0.960382	1.17648	-0.960382	-0.960382	-0.960382	-0.960382	0.675094	-0.960382	-0.960382	-0.960382	-0.960382	0.069293	1.27245	1.35187	0.848682	0.744256	1.06556	1.61416	1.95702		SLC2A4	0.63597	1.91393	3
STIP1	0.927224	0.742038	0.876151	0.44829	0.653908	0.309025	0.138744	0.803096	0.366929	0.460524	-1.43397	0.418843	0.277828	0.357388	0.218186	-1.60365	-1.10419	-0.0470736	-0.0579461	-2.96227	-1.6064	-2.37972	-0.121365	0.331507	0.588558	0.913378	0.291803	0.205177	0.591142	0.575804	0.821041		STIP1	0.548082	1.71778	2
SLCO4A1	0.0233672	0.573556	0.64583	-0.532443	0.170757	0.506089	1.01225	0.707057	0.462429	-0.379915	-1.41277	-1.67266	1.49591	-0.601994	0.676564	-1.67266	0.375919	-1.67266	-0.998138	-1.1152	-1.18789	-0.986129	-0.195071	1.92133	0.0687843	1.39509	0.648739	0.231253	-0.396285	0.476943	1.43194		SLCO4A1	0.458014	1.31422	3
CCL24	0.239935	0.280582	0.799818	0.707837	0.22398	0.0517754	0.549281	0.704242	0.078864	0.497222	-1.35954	-1.35954	-1.35954	-0.0652576	-0.0867811	-1.35954	-0.113966	-1.35954	-1.35954	-1.04053	-1.35954	-1.35954	0.251869	0.927151	1.29088	2.59475	1.01613	0.771949	-0.0140589	0.461674	0.748946		CCL24	0.843299	4.79382	3
RASL11A	0.70694	0.37191	0.221477	0.120323	0.180591	0.0209212	0.292574	0.615273	0.044094	0.711697	-1.01868	2.9813	-0.705653	-0.473987	-1.27036	-1.11708	0.307991	-1.50703	0.501816	-1.63636	-2.67943	-0.387221	0.588268	0.555595	0.674365	0.442373	0.572856	-0.228029	0.4668	0.17249	0.474158		RASL11A	0.999934	1.78999	3
STIM1	0.333664	-0.501549	0.23403	0.271944	-0.0865841	0.802818	-0.234985	-0.340558	0.158247	-0.262728	-1.08439	2.97832	-1.23202	0.310434	-0.77394	-1.54206	0.300345	-1.50478	-1.3707	-0.591288	-1.81053	-0.640425	1.2326	0.992479	0.214402	0.918038	0.47167	0.564666	0.735441	0.459339	0.998107		STIM1	0.999934	2.61761	3
ADIRF	-0.0072913	0.0286147	-0.439346	0.096171	-0.294511	-0.260004	0.255103	-0.329734	0.372733	0.783075	-0.75246	3.16232	-1.8766	-0.637346	-1.52093	-1.39547	0.438212	-0.875569	-0.171345	0.151001	-1.43391	-1.41429	0.438037	0.440161	0.913427	0.43444	0.767397	0.887154	0.632063	0.348263	1.26063		ADIRF	0.999934	2.9264	3
FAM3D	-0.268904	-0.274983	0.168018	-0.226334	-0.29084	-0.39706	0.423003	-0.160391	0.146084	-0.104201	-0.326655	4.04723	-0.329129	-0.260454	-1.12398	-1.30925	0.368762	-1.10989	0.195105	-0.24324	-2.26301	-0.167045	0.56852	0.182496	0.539375	-0.474779	0.60881	0.604502	0.0178489	0.303975	1.15642		FAM3D	0.999934	1.54959	2
RNF19B	0.184651	0.148735	0.152078	-0.905878	0.184341	0.634581	0.47389	0.641879	0.850827	0.856576	-0.569652	1.33354	-1.66254	-0.192916	-0.644114	-1.99899	1.17695	0.332541	-0.764577	-0.816648	-3.14699	-0.938132	0.15891	0.0850509	1.11632	0.807598	0.603492	0.305044	0.868514	0.761263	-0.036341		RNF19B	0.999934	1.63313	3
CENPJ	0.24662	0.52723	0.42692	0.795786	0.631845	0.848674	0.260324	0.199584	0.555254	-0.501718	-2.77117	1.16414	-1.34505	-0.642525	0.415212	0.458684	1.00246	-0.141109	-0.741492	0.368403	-2.90905	-1.89636	0.615421	0.154834	0.289834	0.641955	0.384633	0.0300591	0.459159	0.610166	-0.138728		CENPJ	0.999934	2.72824	2
TM9SF4	-0.310978	-0.111801	0.310526	0.354886	-0.307327	-0.536207	0.180046	-0.670321	-0.166229	0.634971	-1.55877	2.19338	-2.05647	0.0230681	-0.0309974	0.107546	0.376422	0.0825144	0.763349	0.0556074	-3.65835	-0.187234	0.354178	0.96631	0.417745	0.822061	0.551585	0.348299	0.431605	0.200035	0.420555		TM9SF4	0.999934	1.69053	2
SEC22B	0.564051	-0.0215911	-0.0560609	0.832125	0.151191	-0.0490042	0.212369	0.126274	0.181357	0.180851	-0.3485	2.16015	-2.13607	-0.335106	-0.365555	0.643849	-0.464455	0.260139	0.279885	-0.332811	-3.95163	-0.961637	0.311115	0.439437	0.395443	0.556703	0.0273932	0.29501	0.219648	0.264465	0.920966		SEC22B	0.999934	2.19125	3
CLCA1	0.221205	0.0966525	0.338058	-0.233445	1.48036	0.24509	-0.0641411	-0.0150471	1.47499	-1.14532	-1.2689	-0.730407	-1.2689	-1.13583	-1.07397	-1.2689	-1.2689	-1.2689	-0.896203	-0.834027	0.422634	-0.227017	0.477533	1.64094	0.922997	2.24532	0.534399	0.849079	0.391269	0.246288	1.11306		CLCA1	0.785634	6.57729	2
PCSK1	-0.209159	-0.282284	3.039	-0.183215	1.05012	1.58133	0.792228	-0.166102	0.857521	-0.69535	-1.00646	-0.2211	-0.561149	-1.00646	-1.00646	-1.00646	-1.00646	-0.750364	-1.00646	-0.689449	-1.00646	-0.578518	-0.281248	1.16385	0.669491	1.98796	-0.111953	0.253282	-0.345838	0.296904	0.429244		PCSK1	0.512156	2.8606	3
OSMR	0.787114	0.283714	1.2831	-1.122	0.907081	2.3585	1.4585	-0.58511	0.88939	1.15329	-1.122	-1.122	-1.122	-0.556764	-1.122	-0.677103	-0.672986	-1.122	-1.122	0.286246	-1.122	-1.122	1.06336	1.24573	0.352765	0.0213504	0.902919	-0.541109	0.0504069	-0.203724	0.291295		OSMR	0.550348	2.10487	3
ANO7	0.410626	-1.19663	0.239715	-0.212368	1.57097	2.23675	0.835963	-0.216033	0.460231	-0.453471	-1.19663	-1.19663	-1.19663	0.585822	-1.19663	-0.107099	-1.19663	-1.19663	-1.19663	0.183182	-1.19663	-0.0174193	1.39113	0.347846	0.339771	-0.170648	0.0376914	-0.374346	2.00317	0.671721	1.00643		ANO7	0.363544	1.52826	3
NFASC	-0.198062	1.2603	1.46519	-1.16256	2.05554	0.424586	1.63011	0.671944	0.786636	-0.511059	-1.16256	-1.16256	-1.16256	-1.16256	-1.16256	-0.0602818	1.62054	-1.16256	-1.16256	0.105764	-1.16256	0.384174	0.0762989	0.191432	-0.0230855	0.473724	0.850701	-0.441693	-0.509786	0.944888	-0.734822		NFASC	0.303632	1.31263	3
AMN1	0.400828	0.764253	-0.428618	-0.710858	0.550016	0.963045	0.459161	1.15808	1.01116	-0.511545	-1.71326	-1.71326	-1.71326	-0.527253	-0.762614	-1.32743	2.34581	0.186282	-0.713582	0.120479	-1.42774	-0.951027	0.676696	0.45054	0.205226	0.661941	-0.357785	0.841458	0.539643	1.32723	0.196392		AMN1	0.999934	1.77647	3
NBPF10	0.455464	0.947496	1.45201	-0.75942	0.533296	0.713481	0.692348	0.817177	1.12229	-0.0324176	-1.21656	-1.35763	-1.18385	-0.888067	-0.999966	-1.35763	1.63623	-0.176364	-0.991494	-0.864868	-1.35763	-0.0614849	1.78514	0.633456	-0.116658	0.128007	0.202951	-0.923658	1.35351	0.908503	-1.09366		NBPF10	0.415861	1.54738	3
MYOM1	0.141649	1.53781	0.226901	-0.955989	0.239497	1.76515	0.869896	0.0467985	1.93709	-0.388573	-0.955989	-0.239216	-0.955989	-0.955989	-0.955989	-0.955989	-0.361819	-0.955989	0.214052	-0.955989	-0.955989	-0.955989	1.06966	0.391855	-0.186683	2.72783	-0.1396	0.0589723	-0.178244	0.782848	-0.955989		MYOM1	0.381559	1.76472	3
SGTB	1.5408	0.250514	-0.00676068	-0.945874	0.585151	1.5109	0.748954	0.266435	0.27181	0.870757	-0.945874	-0.945874	-0.945874	-0.39119	-0.945874	-0.509283	-0.945874	-0.945874	-0.395402	-0.945874	-0.945874	-0.945874	-0.408186	-0.0706254	-0.044802	2.12374	2.24705	-0.945874	1.32827	1.09409	-0.607627		SGTB	0.473516	1.74321	3
PKD1L1	0.00228006	0.325997	2.24066	-0.621612	1.82128	-0.621612	1.22164	2.07796	0.902174	-0.621612	-0.621612	-0.621612	-0.621612	-0.621612	-0.621612	-0.621612	-0.621612	-0.621612	-0.621612	0.0336936	-0.621612	-0.621612	2.50745	-0.621612	-0.621612	-0.621612	-0.621612	-0.621612	-0.621612	0.460405	0.8387		PKD1L1	0.316062	1.41421	3
RETNLB	0.688551	1.03649	1.51667	1.2811	0.930422	1.15312	0.451408	2.50248	1.53607	-0.953785	-0.953785	-0.953785	-0.953785	-0.953785	-0.953785	-0.953785	-0.268798	-0.487349	-0.953785	-0.376457	-0.953785	-0.953785	1.2032	-0.363462	-0.410081	-0.400255	0.862009	-0.953785	0.343974	-0.279537	-0.427918		RETNLB	0.795314	6.42961	3
BUB3	0.846133	0.636663	0.34906	-0.187695	0.637197	0.276829	0.192258	0.465808	0.564301	0.0504338	-0.11107	2.13978	-3.70162	0.172574	-1.07449	-0.120818	-1.56061	-0.484708	-0.706267	-0.358848	-0.236548	-1.51197	0.867132	0.958096	0.290315	0.678204	0.369416	-0.0926844	0.137723	0.15485	0.360557		BUB3	0.999934	1.82269	2
NT5C	0.289897	0.723074	0.842276	0.345255	0.793954	0.549337	0.654438	0.533689	0.495203	0.353681	-3.09287	0.564755	-2.82768	-0.560915	-0.0724101	-1.41079	0.863629	-0.945828	0.215836	-0.136193	-1.38027	-0.448494	0.376983	0.364375	0.14386	0.0206232	0.812734	0.780965	0.926925	0.330583	-0.106619		NT5C	0.999934	2.43462	3
FBXO38	0.883629	0.6388	0.328147	0.0712649	0.379528	0.615809	0.327524	0.989541	0.377591	0.465348	-2.14595	-0.629509	-3.66556	-1.26785	-0.338893	-0.901816	-0.141772	-0.228952	0.770459	0.897687	0.298411	-1.26145	0.599302	0.581406	-0.129085	0.310649	0.225466	0.298988	0.226984	0.170143	1.25416		FBXO38	0.999934	1.59697	2
CAPRIN1	0.919891	0.283306	0.641289	0.124832	0.49253	0.382272	-0.0417763	0.483351	0.324359	0.0181099	-3.17013	3.33882	0.418886	-0.410875	0.986187	-0.176095	0.174476	0.581243	-0.396575	0.431828	-1.53546	0.0444903	-0.607862	-0.127378	-0.484593	0.0118363	-0.511417	-0.893829	-0.570615	-0.251362	-0.479734		CAPRIN1	0.999934	1.36759	1
ZNF532	-0.155658	-0.335056	-0.290475	-0.608477	-0.142095	-0.216367	-0.341165	-0.215979	-0.173053	0.135876	-2.4809	3.76809	1.57511	0.329993	0.00311327	1.13091	0.0695354	1.03223	0.313579	0.535829	-0.487115	0.629846	-0.152573	-0.137573	-0.420257	-0.558702	-0.050113	-0.76269	-1.06047	-0.733405	-0.202004		ZNF532	0.999934	1.9284	3
MICALL1	-0.0484027	-0.453382	-0.214426	-0.403719	-0.154003	0.0580749	-0.396766	-0.141301	-0.0591171	0.488345	-2.76109	4.46479	0.573767	0.136187	-0.101988	-0.266445	0.290233	0.272646	-0.197986	0.274097	-0.703605	0.400982	-0.016052	-0.0653947	-0.291119	0.0525758	-0.25067	-0.0894296	-0.0740039	-0.148927	-0.173871		MICALL1	0.999934	1.32506	3
STAG1	-0.0398462	-0.155904	-0.165027	-0.335103	-0.00709354	0.185018	-0.132418	-0.139842	-0.0587423	-0.754447	-2.40758	4.26911	1.45219	0.18874	-0.309739	0.526397	-0.0585704	0.770598	-0.323159	0.257345	-1.10538	0.104516	-0.334891	0.116502	-0.240482	0.114133	-0.370284	-0.244386	-0.334838	-0.0990499	-0.367764		STAG1	0.999934	1.50408	2
TMOD3	0.0168833	-0.124856	0.123928	-0.563628	0.164401	-0.492654	-0.08067	-0.232184	0.288181	-0.495723	-2.55383	2.95785	1.08824	0.191881	-1.04744	0.311803	0.88595	-0.702272	0.562064	-0.396344	-1.73049	-2.00904	0.132405	0.260757	-0.0486864	0.508678	0.444704	0.45235	0.3046	0.676758	1.10638		TMOD3	0.999934	1.59211	2
MAPRE1	0.293181	0.116719	0.495555	-0.41819	0.355117	-0.0694432	-0.0946649	0.203416	-0.0915096	0.317904	-2.7411	3.67565	1.25089	-0.153967	-0.980231	-0.249289	-0.0544435	0.301552	0.0622793	0.398017	-1.91821	-1.17375	-0.230778	0.207858	0.286312	0.0136694	0.223491	-0.0565471	0.0701966	0.017955	-0.0576479		MAPRE1	0.999934	1.35865	1
DERA	0.280135	0.00978082	0.568649	-0.447465	0.364321	0.43019	0.242295	0.0555105	0.431416	0.197813	-2.8084	3.00507	0.703595	0.357385	0.377747	0.273285	-0.0146227	-0.419596	-0.50387	0.0372179	-3.16423	-0.402651	0.308265	0.220015	0.0252353	0.00566698	-0.0568999	-0.127286	0.229255	0.225214	-0.40303		DERA	0.999934	1.57183	2
TAGLN2	-0.12162	0.0652836	0.171535	0.469735	0.263723	0.69243	0.315812	0.499947	0.297426	0.0481332	-2.22766	3.38469	1.34713	0.226192	0.0837226	0.186372	-0.363299	-0.84106	0.0695013	-0.614755	-2.84741	-0.897241	-0.362914	-0.139615	-0.159037	-0.0152413	0.0989416	0.155778	0.232652	0.0774181	-0.0965734		TAGLN2	0.999934	2.00536	1
PIK3CG	0.355535	-0.24994	-0.100142	0.45753	0.491451	0.168327	-0.110871	-0.319689	-0.155266	-0.479774	-0.411814	4.75444	-0.792655	-0.317869	1.59864	-0.792655	0.0436479	0.294154	-0.686673	0.0485961	-0.489027	-0.656226	-0.161314	-0.344564	-0.089883	-0.340613	-0.145296	-0.43812	-0.0923012	-0.470186	-0.56744		PIK3CG	0.999934	1.38531	3
FUBP3	0.50717	0.0189065	-0.169069	0.609569	0.196849	0.267287	0.039286	-0.192456	-0.256297	0.0723749	-0.629772	4.78167	-0.917045	0.538149	-0.0212367	-0.746982	-0.758626	-1.08698	-0.3834	0.16235	-0.784327	-1.18249	0.0601563	0.0402656	0.00551207	0.152855	0.104437	0.0343912	-0.221829	0.113995	-0.354713		FUBP3	0.999934	1.74816	2
ZPR1	-0.060112	-0.142758	-0.486496	0.673316	0.109137	-0.281341	-0.388512	0.161323	-0.149766	0.194549	0.136228	4.8873	-0.915917	-0.188418	0.216274	0.001421	-0.0277194	-0.0363738	-0.469657	0.134626	-1.693	-0.839072	-0.321686	-0.11666	-0.0648414	-0.14916	0.255226	-0.127582	-0.30805	-0.0262514	0.0239684		ZPR1	0.999934	2.64314	2
DDX42	-0.00389032	-0.208306	0.0696837	0.366607	0.147671	0.00507442	-0.103834	-0.0658525	0.0882014	-0.134521	-0.10078	5.16096	-0.209703	-0.247262	-0.230993	0.402801	-0.518015	-0.23429	-0.359948	-0.49188	-1.04282	-0.0511229	0.0138022	0.0796447	-0.181555	-0.348982	-0.171221	-0.335738	-0.265091	-0.289971	-0.738671		DDX42	0.999934	2.50969	2
PSMD8	0.204331	-0.176974	-0.806015	-0.695247	0.0775391	0.367935	0.0827059	0.0644239	0.270976	0.537281	-0.424529	4.56037	-1.41971	-0.319833	0.180605	-0.349301	-0.471022	-0.398442	0.448846	-0.406986	-1.42848	1.15139	-0.380659	0.236713	0.0598461	-0.0913397	0.308687	-0.719914	-0.157909	-0.0584566	-0.246843		PSMD8	0.999934	1.40197	2
ATP13A1	-0.292203	-0.197755	0.308178	0.199239	-0.592089	-0.366391	-0.162837	-0.419187	-0.481707	0.510624	-1.06613	4.45967	-1.14385	-0.353418	0.0833153	-0.728219	0.400995	0.413706	0.665939	0.717799	-1.96896	0.204856	0.0935184	0.104566	0.125929	0.218485	0.0218595	-0.275691	0.043819	-0.0935776	-0.430485		ATP13A1	0.999934	1.66789	3
TNFAIP2	-0.103583	-0.456379	0.0513447	0.108921	-0.153519	-0.333323	-0.262894	-0.511054	-0.286122	-0.452122	-1.68012	4.82263	-0.63441	0.0704574	0.497523	-0.157406	0.0750272	0.546633	-0.153873	0.267444	-0.806719	0.761094	-0.0832291	-0.120135	0.0946077	-0.54977	0.163687	-0.257806	-0.0640764	0.0466166	-0.439445		TNFAIP2	0.999934	1.64795	3
NAGLU	-0.0448501	0.0643005	0.335322	-0.308102	-0.448229	-0.212992	-0.205818	-0.218354	-0.116654	0.408653	-0.957414	4.28933	-1.76726	-0.15673	-0.851143	0.784907	0.731605	0.584329	0.669032	-0.0939237	-1.76726	-0.777056	0.244896	-0.119892	-0.140842	0.225327	0.280954	0.00534908	0.0459894	-0.0639884	-0.41949		NAGLU	0.999934	1.31801	3
DIP2A	-0.275181	0.00471324	0.0765676	-0.16064	-0.617701	0.0592039	-0.0192141	0.318053	0.203055	0.0526338	-0.630263	4.18358	-1.37912	-0.05687	-0.0137104	0.602727	0.52145	0.0546586	-0.389657	0.88799	-2.44164	-0.846179	0.045396	0.134998	0.201014	0.158911	0.341811	-0.00450002	0.15852	-0.145005	-1.02561		DIP2A	0.999934	1.55397	3
DYNC1H1	-0.067274	-0.295905	-0.06922	-0.292269	-0.522018	-0.274556	-0.552037	-0.97565	-0.620723	-0.174087	-0.815836	4.08393	-0.832594	0.188367	-0.123818	0.60693	-0.327536	0.156112	0.270224	1.01441	-2.33269	-0.29463	-0.202508	0.542327	0.228481	1.0479	0.0304436	-0.00242873	0.961565	0.0519089	-0.406823		DYNC1H1	0.999934	1.51118	1
SPTAN1	-0.0650552	-0.355708	-0.0607732	-0.370837	-0.271344	-0.0877701	-0.312145	-0.762536	-0.10342	0.239933	-0.122914	4.49438	-1.14286	0.181893	-0.593559	0.327661	-0.139687	0.628386	-0.0324344	-0.27953	-1.34342	-1.32369	-0.376319	0.389939	0.356505	0.404261	0.127968	0.42631	1.19402	-0.290086	-0.737185		SPTAN1	0.999934	1.57845	1
BHLHE40	-0.0162669	-0.35735	0.0788473	0.133258	-0.189449	-0.336846	-0.299129	-0.213055	-0.18369	0.301131	-1.20119	3.67878	-2.12051	0.286293	-0.364447	0.283857	0.202546	0.599746	0.400321	0.259762	-2.79188	-0.411224	0.34529	0.0724708	0.261981	-0.0362601	0.401733	0.512527	-0.0990585	0.146639	0.655177		BHLHE40	0.999934	1.50775	2
TRMU	0.10271	0.162193	-0.0593205	0.349185	-0.165514	0.217802	0.0632838	0.0881159	0.239968	0.483051	-2.13056	3.43693	-2.1675	0.183891	-0.233173	-0.080772	0.0741338	0.373438	0.160288	0.421573	-2.1408	-1.52201	-0.000141583	0.312433	0.272729	0.565802	-0.213052	0.153351	0.0609466	0.418392	0.572642		TRMU	0.999934	1.73092	3
AKR7A3	-0.274623	-0.0971501	0.11681	0.102997	-0.0740759	-0.0604898	0.299401	0.24649	0.160882	0.675304	-1.86051	3.81706	-1.9655	0.134788	-0.975749	0.18921	-0.563219	0.872179	-0.0447292	-0.0264617	-1.89906	-0.861243	0.118533	-0.0301994	0.447302	0.0475863	0.576608	0.356431	-0.0387518	0.138603	0.471582		AKR7A3	0.999934	1.34543	3
PCDHB13	-0.599925	0.306087	-0.25205	0.359346	0.237009	0.398959	0.359432	-0.365801	-0.214432	0.475604	-1.45717	4.04529	-1.33059	-0.502444	-0.234745	-1.32744	-0.520335	0.30131	-0.72652	-0.220837	-1.45717	-0.800458	0.541367	1.0084	0.175777	0.600758	0.364157	0.249131	-0.392619	0.344226	0.635666		PCDHB13	0.999934	1.54536	3
DNAJC3	-0.103065	0.0235915	0.452375	-0.0885784	-0.364672	-0.211227	-0.0323357	-0.279795	0.0483836	0.35343	-1.8174	4.13185	-1.86467	-0.376892	0.0871369	-0.0960299	0.11814	-0.353306	-0.0694922	-0.895341	-1.76326	0.0166561	0.319592	0.397148	0.168022	0.622567	0.085205	0.21657	0.373012	0.292433	0.609959		DNAJC3	0.999934	1.38737	2
TRIM29	-0.0231006	-0.339298	-0.303543	-0.647821	-0.259688	-0.330597	0.129801	-0.22128	-0.198886	-0.0810299	-1.61676	4.19353	-1.61676	-0.0930461	0.410003	0.174127	-0.344153	0.35611	-0.845352	-0.572871	-1.61676	0.104889	0.863574	0.380779	0.18364	0.427619	0.7042	0.521102	0.404703	0.326843	-0.0699715		TRIM29	0.999934	1.59891	3
UBXN4	0.349814	0.221533	0.000232639	-0.104923	0.179873	-0.00960378	0.00294629	0.114623	0.299892	-0.18656	-1.02531	4.01172	-1.90653	0.365688	0.338529	-0.535166	-0.19058	-0.0875131	-0.686554	0.51021	-2.56065	-0.675875	0.132053	0.465946	0.279868	0.451177	-0.0232583	0.137667	0.0489647	0.0142617	0.0675288		UBXN4	0.999934	1.55605	1
AVEN	0.00636957	0.286644	0.275921	0.0467139	0.381083	-0.123629	0.252991	0.485459	0.314348	0.75217	-1.3813	4.14585	-1.79193	0.334594	-0.0810582	-0.485826	-0.227816	-0.35598	-0.503411	-0.96422	-2.06541	0.14571	0.0620986	0.195086	0.429719	-0.202633	-0.00030758	-0.0558882	0.0965722	0.262742	-0.234664		AVEN	0.999934	1.60378	3
CTSZ	-0.790934	-0.328271	-0.425374	-0.578396	-0.525693	-0.853759	-0.0762634	-0.682914	-0.257375	-0.053954	-0.527534	4.31864	0.686022	-0.820987	-0.76312	0.998735	-0.693654	-0.340289	-0.110116	0.522621	-1.75088	0.63979	0.133991	0.215609	0.265705	0.472931	0.0239749	0.69205	0.0878036	-0.0648201	0.586469		CTSZ	0.999934	1.44621	2
ATP1A1	-0.607779	-0.573786	0.375106	0.395251	-0.726227	-0.764967	-0.358493	-1.1455	-0.869031	-0.710093	-1.18307	4.34989	-0.0495169	-0.00238475	0.377147	0.709691	-0.754623	0.282238	0.472116	0.768115	-0.401662	0.1453	-0.098387	0.923534	-0.361458	0.93304	-0.403802	-0.573367	-0.360654	0.292799	-0.0794224		ATP1A1	0.999934	1.3552	1
HBEGF	-0.175981	-0.44392	-0.680726	-0.169882	0.0129628	-0.239028	-0.111766	-0.32695	0.245316	0.515761	-1.73939	4.43396	-1.58172	-0.30738	-1.19191	0.049127	0.0181689	-0.0257187	0.149764	-0.264294	0.0258861	-0.877121	0.210781	0.245304	0.671375	0.350236	0.437546	0.218549	0.311594	-0.168145	0.407592		HBEGF	0.999934	1.51548	3
ARF1	-0.16529	-0.269608	-0.275363	-0.223138	-0.171542	-0.0346586	-0.103868	0.383097	0.1159	0.353061	-2.88102	4.00071	-1.35435	-0.602369	0.231677	0.112441	0.0730353	-0.698155	-0.3316	-0.0698949	-0.51169	-0.712222	0.203074	0.164474	0.39273	0.246554	0.185242	0.551194	0.537754	0.0900889	0.763747		ARF1	0.999934	1.32567	1
MAMDC4	0.0186065	-0.143783	-0.0353588	-0.729783	0.108664	0.132784	0.434168	0.472236	0.243194	-0.270241	-0.729783	4.91848	-0.729783	-0.729783	-0.36698	0.32904	0.0373364	-0.511127	-0.529042	-0.538358	-0.729783	-0.729783	0.00106391	0.724623	-0.107013	-0.211619	0.437787	-0.107765	-0.215206	-0.139593	-0.303204		MAMDC4	0.999934	1.79325	3
ACP5	0.405564	-0.159391	0.115961	0.108816	-0.0385241	0.170694	0.268064	0.0720308	0.147748	0.120292	-1.27483	4.79396	-1.29672	-0.518576	-0.288655	-1.44498	-0.396598	-0.0202596	0.0698805	-0.584239	-0.39636	-0.0295868	-0.173253	0.0975898	-0.0241213	-0.234319	0.140631	0.147582	-0.0827238	-0.0213962	0.325721		ACP5	0.999934	1.62385	3
MRPS22	0.349196	0.221483	-0.0555004	-0.0657637	-0.0401075	0.355901	0.0847852	0.0738015	0.197607	-0.415642	-1.64798	4.69391	-1.04042	-0.732264	0.309645	-0.364432	-0.211525	-0.235615	-0.421578	-0.782823	-0.718214	-0.989931	0.033422	0.157869	0.0384503	0.224589	-0.0894606	0.0694546	0.494632	0.359459	0.147052		MRPS22	0.999934	1.88487	3
EIF4G1	0.257051	0.0757893	0.494803	0.227548	0.108455	0.237079	-0.0105503	0.0607699	-0.0572025	-0.197126	-2.32765	4.33882	0.243648	-0.438171	-0.175063	-0.484834	-1.20482	0.0277836	-0.612276	-0.750976	-0.586422	-0.947397	2.78934e-05	0.504623	0.175396	0.653948	0.0561139	-0.335446	0.516531	0.169304	-0.0197539		EIF4G1	0.999934	1.59976	1
CDK12	0.138629	-0.160596	-0.0854065	0.298544	-0.06097	0.0440638	-0.308215	0.332836	0.00257815	-0.556533	-2.16598	4.32757	1.12066	0.463138	0.144892	-0.1822	0.0698766	0.524493	-0.709317	-0.535008	-0.108357	-1.7139	-0.335318	-0.0300463	-0.223597	-0.106413	0.18476	-0.392718	0.0685421	-0.0786735	0.0326682		CDK12	0.999934	1.35491	2
ATP1B3	-0.875462	-0.423364	0.0111226	-0.531226	-0.613901	-1.14513	-0.0798023	-0.260636	-0.215151	-0.482567	-0.99381	4.24277	0.544441	-0.0240341	0.141205	-0.869882	-0.813796	0.36327	-0.454263	-0.462559	-1.32497	-0.580562	0.574842	0.372091	0.575131	0.929205	0.247735	0.102689	0.514369	0.460097	1.07215		ATP1B3	0.999934	2.18276	2
AGPAT2	-0.164268	-0.109172	0.0522301	-0.632398	0.019195	-0.554047	0.0759973	0.0771151	0.159495	0.248682	-1.87381	4.01008	-0.879569	-0.50372	0.656365	0.207063	-0.221123	-0.452802	0.441294	-0.963998	-1.76769	-1.3378	0.176262	0.338628	0.318758	0.629626	0.513137	0.136183	0.309452	0.271214	0.819634		AGPAT2	0.999934	1.63459	3
ETS2	0.826845	0.177026	0.129377	0.875947	0.193593	0.612596	-0.427524	0.472285	0.258611	-1.7652	1.19487	3.42955	0.827966	-0.00530291	-0.128934	0.857089	-1.10098	-0.557197	-0.0863778	0.810831	-1.40707	0.294271	-0.431591	0.127241	-0.737084	-0.166394	-0.7673	-1.2848	-0.735364	-0.0506272	-1.43636		ETS2	0.999934	2.04066	1
CTNNB1	0.782495	0.317472	0.39378	1.1771	0.315442	0.81766	-0.203569	-0.197052	0.469362	-0.954129	0.520276	3.08778	0.0838609	-0.465276	-0.690648	1.36458	-0.580835	1.13981	0.891018	0.389527	-1.22927	-0.0777075	-0.859827	-0.0752341	-0.84216	0.367507	-1.18686	-1.27929	-1.18739	-0.579648	-1.70878		CTNNB1	0.942591	1.91532	1
REST	-0.242601	0.00611293	0.1947	-0.405892	-0.351005	0.403347	-0.464322	-1.1593	-0.524663	-0.398212	0.544864	3.42168	-0.0189421	0.728923	-0.833473	-0.376579	-0.449067	1.90307	1.37913	1.61845	-0.85111	-1.36396	-0.675138	-0.208145	-0.107103	0.756334	-0.412353	-0.391919	-1.13764	-0.670112	0.0849365		REST	0.972085	1.43996	2
HIP1R	-0.249703	-0.0519479	-0.132309	-0.491063	0.057159	0.0139002	0.0511987	-0.39024	0.000585512	0.581109	0.0956895	3.92045	-1.93571	-0.170983	0.362344	0.66689	-0.511241	0.154626	0.966729	-0.0161994	-2.73228	-0.636436	0.205751	0.143561	0.109316	-0.0773258	0.0995827	-0.0278852	0.392692	-0.328242	-0.070015		HIP1R	0.999934	1.82419	2
SASH1	0.180347	-0.0307855	-0.0510416	0.0962613	-0.00221922	-0.117209	-0.167286	0.166972	-0.055826	-0.0853993	0.971646	4.08386	-2.08215	0.714437	-0.392756	0.0778726	-0.965986	0.243363	0.462716	-0.62166	-2.301	-0.355415	0.212784	0.271983	0.0201386	0.0773858	-0.278056	0.0468817	0.048381	-0.00991663	-0.158325		SASH1	0.999934	1.70884	3
NOP9	-0.157359	-0.0448956	0.0253515	-0.106075	-0.0249665	0.408045	-0.222077	-0.144659	0.108164	-0.0341166	1.2394	4.2113	-2.59928	-0.178958	-0.248589	0.250975	-0.258921	0.181541	0.529282	-0.132956	-1.566	0.296006	-0.640741	-0.0111496	-0.140992	-0.052852	-0.123587	-0.23846	0.0717305	-0.184169	-0.21099		NOP9	0.999934	1.58665	3
ZNF142	-0.36862	0.0441288	-0.250563	0.0115177	-0.15906	-0.219116	0.171511	0.310751	0.336191	-0.246821	1.46197	2.9061	-2.2316	0.296492	0.797473	0.564727	-1.16238	0.717377	0.939009	0.809936	-2.84669	-0.959591	0.207442	-0.161846	0.000858912	0.0454231	-0.298173	-0.234075	-0.147161	-0.390808	0.0556082		ZNF142	0.999934	1.72819	3
SUPT7L	-0.520953	-0.0267412	0.468	0.00623465	-0.459269	0.310141	-0.420044	0.158279	0.0208088	0.734098	0.800984	3.40964	-1.01709	-0.167252	0.359635	0.754791	-0.734091	0.652806	0.564026	0.839079	-3.14533	0.365617	-0.234706	-0.338333	-0.071538	-0.524582	0.549435	-0.585185	-0.872459	-0.13873	-0.737274		SUPT7L	0.999934	1.82241	3
PDZD8	-0.971269	-0.367791	0.00571646	0.430702	-0.434512	-1.28595	-0.700069	-0.0834335	-1.0582	0.268634	1.39999	3.71303	0.0211524	0.270193	0.186159	0.466254	-0.644276	1.29568	0.540656	0.457074	-1.97117	0.363013	-0.316266	0.0972311	-0.739941	0.776115	-0.467226	-0.98334	-0.188452	0.0954506	-0.17517		PDZD8	0.999934	2.55599	1
NOLC1	0.043764	-0.0979065	-0.0610199	-0.14218	-0.0735178	0.105053	-0.0946278	0.262824	-0.298165	-0.265553	0.427139	3.9178	-0.669464	-0.20301	0.307479	0.572895	-0.370159	0.36434	-0.765501	0.923375	-3.3372	-0.0720005	-0.30433	0.110444	0.0787995	0.205306	-0.197698	-0.318043	0.224525	-0.00391395	-0.269449		NOLC1	0.999934	1.88184	2
KARS	-0.300489	-0.0863969	-0.216589	-0.105456	-0.146218	0.0340204	-0.177562	0.0233432	-0.171498	-0.479669	1.56798	4.29837	0.314749	0.111598	-0.076683	0.28134	-0.662616	-0.320371	-0.51031	0.815272	-2.49846	0.256481	-0.207635	-0.431306	-0.267475	-0.175178	-0.0111628	-0.409451	-0.162419	0.0267257	-0.312928		KARS	0.999934	2.77222	1
C1orf43	-0.338977	-0.35082	-0.124061	0.18185	-0.239042	-0.0581553	0.0317427	-0.209395	-0.268876	-0.0176058	0.332307	4.57391	0.0602199	-0.226193	-0.200185	0.423385	0.0124269	-0.134704	-0.109698	0.562322	-2.69404	0.412786	-0.246176	-0.345254	-0.190395	-0.242158	-0.147828	0.103081	-0.351529	-0.149644	-0.0492966		C1orf43	0.999934	2.79333	2
KANK1	0.111783	-0.150375	-0.0220124	0.425095	-0.105074	-0.012264	-0.357242	-0.0900804	-0.377102	-0.356014	1.08168	4.00081	-0.262025	-0.00027804	-0.633039	-0.418764	-0.271729	0.950805	0.653184	-0.679541	-3.04005	0.0406893	-0.054349	0.280182	-0.29515	0.0580674	-0.0356846	-0.0898118	0.258414	-0.340708	-0.269422		KANK1	0.999934	1.90808	2
PTPRB	-0.25778	-0.347051	0.305979	0.457231	-0.0606128	-0.0786358	0.0816079	-0.137915	-0.00764062	0.34716	0.907749	3.91842	-1.22585	0.488147	-0.118469	-1.01622	-0.830378	0.0841832	0.486307	0.721382	-2.84239	-0.690713	-0.298432	0.313509	-0.0767445	-0.127962	0.0731907	-0.314816	0.0802428	0.232277	-0.0657779		PTPRB	0.999934	1.98072	2
HIST1H1E	0.413919	0.618517	0.266404	-0.312768	0.568384	1.16908	0.404249	0.126538	0.619869	-0.571481	0.601693	3.70744	-0.0203266	-0.726897	0.740559	-0.35771	-0.923506	0.0317926	0.0501627	-0.386506	-2.82733	0.40496	-0.0849055	-0.102951	-0.277663	-0.310406	-0.184754	-0.282775	-0.731298	-0.630412	-0.991871		HIST1H1E	0.999934	2.14357	1
HIST1H4E	0.616374	0.160264	0.0384655	-0.441293	0.612745	0.476645	0.282235	-0.387011	0.366633	0.120601	0.61719	4.05651	-1.3955	0.146075	-0.00674251	0.427455	-0.457204	0.964893	-0.692366	-0.466229	-2.38927	0.343765	-0.344083	-0.0326721	-0.318441	-0.346451	-0.320344	-0.385737	-0.105175	-0.0651098	-1.07621		HIST1H4E	0.999934	1.4466	1
CLTC	0.96113	0.377799	0.699072	0.819485	0.521159	0.713792	0.296688	0.24599	0.63138	0.102856	-1.02172	2.69785	-0.987976	-0.787615	-0.675438	-0.751736	-1.0145	0.857795	0.682852	-1.33669	-3.08753	-0.754962	0.290281	0.66648	-0.0156824	0.720578	-0.09299	0.0610669	-0.452216	-0.0399924	-0.32721		CLTC	0.999934	1.76772	1
MCM2	0.475309	0.155203	0.323263	0.87454	0.0197653	0.407927	0.0277658	0.21071	0.454978	-0.434285	-1.4286	3.78759	-0.11683	0.531044	0.361398	0.0575713	-1.06166	0.645243	0.0488316	-1.34236	-2.62437	-0.915127	-0.0957103	0.0579532	-0.0490243	0.24783	-0.0449753	-0.180002	-0.15553	0.21304	-0.451491		MCM2	0.999934	1.37357	3
HADHB	0.518688	0.0629059	0.356036	0.178697	0.221289	0.38324	0.0175005	0.037667	0.233652	0.17244	-2.2158	3.98144	-0.594642	0.0191963	0.103083	-0.174235	-0.298725	0.531197	-1.03869	-1.25739	-1.92352	-0.823013	0.408019	0.546304	0.236499	0.201976	0.294621	-0.0199725	-0.211894	0.140727	-0.0872832		HADHB	0.999934	1.53497	2
BMP4	-0.283484	-0.0367892	-0.11787	0.543731	-0.453248	-0.453942	-0.398626	-0.329687	-0.726033	-0.431505	-0.699636	3.37381	1.58425	-0.221505	0.632067	1.65512	-0.697945	1.1859	-0.208574	0.101131	-2.67453	0.348056	-0.619902	0.199659	-0.321601	0.517889	-0.196987	-0.563383	-0.313993	-0.416869	0.0244964		BMP4	0.999934	1.40483	3
CPSF1	-0.492848	-0.108429	0.04248	-0.194956	-0.146321	0.0255846	-0.0200025	-0.153097	-0.215153	0.0981519	0.652146	3.62932	1.63587	0.117541	-0.700456	0.977236	-0.416627	0.0926709	0.16651	0.267751	-3.28083	-0.125912	-0.381405	-0.108356	-0.340503	-0.303794	-0.290838	-0.328052	0.153543	-0.439383	0.188161		CPSF1	0.999934	2.78666	2
HIST1H3C	-0.000505972	0.169775	-0.348309	-0.106978	-0.00253154	-0.00794689	-0.123022	0.604288	-0.0814875	-0.447495	0.551121	3.59055	2.34486	-0.148614	-0.218399	0.516759	-0.684858	0.12052	0.221148	-0.190271	-2.9607	-0.357782	-0.224399	-0.365793	-0.294248	-0.311881	-0.403466	-0.310967	-0.332035	-0.082512	-0.114823		HIST1H3C	0.999934	2.37485	3
DAP3	-0.213811	-0.261805	-0.149905	-0.0581684	-0.313521	-0.315838	-0.583312	-0.204854	-0.428604	-0.0894516	-1.07281	3.65389	2.08586	-0.253192	0.286149	0.325979	-0.338797	0.307666	0.145932	1.29258	-2.62126	0.815313	-0.122052	-0.193009	-0.178944	-0.30279	-0.456416	-0.0887782	-0.257093	-0.248994	-0.159966		DAP3	0.999934	1.56282	1
LDHB	-0.0793834	-0.201603	-0.292544	-0.0857783	0.0920836	0.0497056	-0.426063	-0.648035	-0.292442	-0.212975	-0.293517	4.32407	0.818685	-0.56279	0.340553	0.853851	-1.34537	0.520406	0.0518013	0.635695	-2.23949	0.308986	-0.0437337	-0.189173	-0.0509254	0.291066	-0.285129	-0.606396	-0.174018	0.235348	-0.492885		LDHB	0.999934	1.67023	1
RAB35	-0.33598	-0.084983	-0.293111	-0.119433	-0.0888154	-0.174879	0.110998	-0.0436109	-0.150571	0.235028	-0.7083	4.34643	1.22099	-0.696316	0.233216	0.393951	-0.486113	0.293527	0.108121	0.835681	-2.44198	-0.469045	0.00752094	-0.691232	0.0386948	-0.427183	-0.0922791	-0.293186	-0.0722843	-0.279111	0.124251		RAB35	0.999934	2.42513	3
MTHFD1	0.425232	0.202377	0.288602	0.607524	-0.0830932	0.186753	-0.451569	0.277144	0.34433	-0.502836	-0.524632	3.7293	1.278	-0.165686	0.157786	-0.221465	-1.46054	0.413141	0.218081	-0.175483	-3.03793	-0.606154	0.0758277	0.163534	-0.310907	0.382284	-0.245859	-0.494026	0.00253625	-0.0873124	-0.384966		MTHFD1	0.999934	1.93451	1
USP5	0.15167	0.100937	-0.0418823	0.374037	-0.0650744	-0.0283112	-0.511206	-0.169066	-0.0731434	-0.0736642	-0.303477	3.52749	1.63469	-0.554653	0.0385393	-0.352489	-0.208516	0.488094	0.0289956	0.364622	-3.55908	0.264851	-0.245685	0.0121059	0.0330251	0.0886477	0.0728803	-0.313549	0.158515	-0.123485	-0.715823		USP5	0.999934	1.69045	2
IMP4	-0.0436916	0.104075	0.168898	-0.224395	0.106826	0.0521547	-0.0248147	-0.178318	-0.0594984	-0.00120565	0.456573	3.84607	1.48195	-0.487076	-0.211992	-0.233198	-0.494663	-0.109126	-0.0438515	-0.0211561	-3.40818	-0.149104	0.00496624	0.12166	-0.0791209	0.00121573	-0.101424	0.0379225	0.0383139	0.0733315	-0.623136		IMP4	0.999934	2.49279	2
PTPN23	0.0861933	-0.392407	0.0872832	0.920249	-0.226533	0.401276	-0.593744	-0.0677526	-0.099247	-0.352185	-0.433429	2.46245	0.860861	-0.576887	0.215186	0.875241	-0.469439	-0.0532479	0.192231	1.31317	-4.05238	-0.938383	-0.190996	-0.160241	0.17415	0.44274	0.00364391	-0.134938	0.445105	-0.267091	0.529126		PTPN23	0.999934	1.84846	2
FH	-0.0498454	0.100498	0.147176	0.396825	0.0288086	0.372256	0.273173	0.0931228	0.0910599	-0.156757	-0.928401	2.9876	1.55269	-0.0451195	0.269578	-0.618274	-1.23591	-0.161631	0.27593	-0.203701	-3.84133	-0.241824	0.243051	0.0372286	0.18463	0.117975	-0.0576797	-0.097329	-0.082569	0.0165075	0.532263		FH	0.999934	1.60877	3
KDM3B	0.333294	0.169841	-0.0232547	0.0885755	0.13279	0.0382821	0.1091	0.0193099	0.2019	0.132255	-1.97422	3.00762	0.864348	-0.172032	0.455735	0.318172	-0.60857	0.100189	0.317302	0.221864	-3.84768	-0.403972	0.147601	0.272562	-0.197834	0.0780876	0.00845788	-0.0236889	-0.0867217	0.0297955	0.290891		KDM3B	0.999934	2.28239	1
PKM	-0.360844	0.0434379	0.0350585	-0.267719	0.0557927	0.1882	0.392966	0.0469908	0.101859	0.244736	-0.634605	4.10226	0.581519	-0.222636	-0.403889	0.628195	-0.173091	-0.68756	0.31573	-0.967241	-3.02831	-0.467273	-0.391558	0.169798	0.225769	-0.154074	0.188854	0.191407	-0.084927	0.297146	0.0340133		PKM	0.999934	1.76403	1
CORO1C	-0.0822015	0.312647	0.135754	-0.880131	0.10463	0.544146	0.239499	0.327921	-0.0380325	-0.0989552	-0.416553	4.3941	1.0243	-0.687051	-0.0592404	0.0194765	-0.316734	-1.715	-0.177854	-0.798649	-1.77236	-0.394775	-0.357524	0.358839	0.0865895	0.0975211	0.0837055	0.25384	-0.468819	0.134625	0.146282		CORO1C	0.999934	1.37998	2
GMPPB	-0.580452	-0.180913	-0.337485	-0.43785	-0.20113	0.0924532	0.187577	0.176817	-0.0935042	-0.361809	0.974744	4.22721	1.33348	0.722419	-0.0808509	-0.417166	0.0354955	-1.03748	-0.524333	-0.378073	-1.93624	-0.956978	0.139634	-0.459562	0.197597	-0.397094	0.106987	0.203125	0.571554	0.266918	-0.855101		GMPPB	0.999934	2.07676	3
S100A10	-0.129911	-0.0972245	-0.498131	-0.687537	0.0501787	-0.334727	0.0628539	-0.130941	0.259667	0.733627	-0.198907	4.45697	1.08118	0.302514	-0.516348	-0.307958	0.620572	-0.690968	0.463746	-0.0140783	-2.29702	-0.389862	-0.317549	-0.370346	-0.0287032	-0.175643	-0.122826	-0.0657693	-0.367704	-0.0629932	-0.226158		S100A10	0.999934	2.51868	1
MED12	0.0543838	-0.00407984	0.267337	0.179906	-0.379684	0.20947	0.022975	0.42586	0.0755537	-0.0168336	-1.34128	3.95265	-0.0486136	0.373896	0.310155	-0.0282143	0.487992	-0.224197	-0.739887	1.02707	-3.10044	-0.341564	-0.154692	0.121649	-0.244678	-0.181949	-0.106474	-0.165853	-0.174493	-0.0977016	-0.158265		MED12	0.999934	1.65762	1
UBR2	0.565664	-0.0922914	0.490681	0.313415	0.167272	0.284145	0.0258541	0.121727	0.453644	-0.795939	0.357736	3.58316	0.855326	0.153619	-1.17206	0.02825	0.499635	-0.519385	0.291658	1.25141	-2.89376	0.362923	-0.864078	-0.0926371	-0.296701	-0.386428	-0.663311	-0.27351	-0.506977	-0.463528	-0.785517		UBR2	0.999934	2.02944	2
RUBCNL	0.285232	0.284911	0.376857	0.366267	0.320979	0.199821	0.183358	0.500262	0.432139	-0.312594	0.0799721	3.49837	1.86534	-0.495907	-0.30927	-0.0221768	-0.35538	0.106176	-0.394767	0.913466	-3.00151	-0.132401	-0.272785	-0.437098	-0.406186	-0.52527	-0.0168569	-0.559495	-0.784556	-0.566803	-0.820096		RUBCNL	0.999934	2.38051	2
LAD1	-0.3812	-0.117719	-0.231934	-0.150394	-0.164742	-0.141632	0.08674	0.229132	-0.10772	0.337689	0.48896	4.41801	0.624993	-0.0420886	-2.43253	0.159353	0.185	-0.781348	-0.256649	0.106272	-1.26519	-0.490395	-0.149323	-0.369965	-0.0188188	-0.3095	0.546043	0.044124	-0.049389	-0.263846	0.498067		LAD1	0.999934	1.50833	1
UTP14C	-0.107156	-0.439338	-0.0654208	0.0568429	-0.29574	-0.414076	-0.33884	-0.539253	-0.411751	0.320112	1.27596	3.67683	1.61425	-0.246491	-1.99535	0.310408	0.219703	0.489441	-0.241816	0.276491	-2.40802	-0.156814	-0.328338	0.0762037	-0.210475	-0.119431	-0.0792481	-0.196357	0.228803	-0.446476	0.495342		UTP14C	0.999934	1.97583	3
SHKBP1	0.53509	0.0780874	0.362727	-0.0570888	-0.537779	-0.238667	0.147483	0.264719	0.0715331	0.257501	1.06664	3.35592	1.73222	0.0266944	-0.375065	-0.0888406	0.211816	-0.127126	0.767717	-0.251316	-2.36537	-2.18636	-0.0256876	-0.141114	0.112997	-0.310411	0.213828	-0.626475	-0.297096	-0.275506	-1.30107		SHKBP1	0.999934	3.29333	3
BORA	0.167961	0.124929	0.069727	0.413791	0.0676942	-0.0115875	-0.321298	-0.328913	-0.099596	-0.228531	1.40977	4.37292	0.51156	-0.501939	-0.063194	-0.0533619	-1.10924	-0.20352	0.0617978	-0.410133	-1.71921	-0.474708	0.39636	0.406588	-0.094587	-0.0337916	-0.314469	-0.282909	0.0950933	-0.209463	-1.63775		BORA	0.999934	2.15476	3
TBL3	-0.171093	0.104882	0.202239	0.371721	-0.0515702	0.0931851	-0.237418	-0.729179	-0.58114	0.168282	0.0328887	4.38351	1.32187	-0.457185	0.0145416	0.559818	-0.0566097	-0.567412	0.459843	-0.167897	-1.71932	-1.30166	0.0279924	0.12771	-0.138451	0.0237566	-0.258109	-0.411125	0.296298	-0.0162682	-1.32411		TBL3	0.999934	2.2017	3
PYGB	-0.880692	-0.918817	-1.55787	-0.979477	-1.32657	-0.682138	-0.895299	-0.665025	-0.674178	1.20019	1.44616	0.0050448	1.06135	0.532892	0.111921	-0.568413	1.00042	0.161156	-0.781903	0.627604	-2.50567	-0.732453	0.509491	0.298653	0.719419	0.706335	0.812382	0.747486	0.748017	0.63712	1.84286		PYGB	0.999934	5.04802	1
THBS1	-1.06664	-0.668575	-0.836723	-0.94017	-1.15714	-1.20605	-0.449078	-0.786125	-0.79915	0.574353	1.27238	2.42767	1.26546	-0.52352	-0.24022	-0.857025	-0.002074	-0.577237	-0.177477	0.296413	-1.43732	-1.31003	0.658975	0.332968	0.86691	1.81152	0.69683	0.420592	0.902923	0.187047	1.3205		THBS1	0.999934	4.50001	2
H1F0	-0.4829	-1.17466	-0.492863	-1.23994	-0.904411	-0.59557	-1.02596	-0.360662	-0.761499	0.844617	0.656375	2.80783	1.49758	-0.122947	-1.24071	-0.764076	0.332795	0.0562342	-0.641629	0.605915	-1.77719	-1.34786	0.755602	0.467739	0.758259	0.525675	0.781633	0.860893	0.898126	0.480324	0.603283		H1F0	0.999934	3.78327	1
EYA1	-0.982981	-1.20641	-1.08785	-0.24961	-1.10459	-0.805131	-0.980755	-0.762412	-1.12914	-0.705173	-1.65168	1.33528	1.85813	0.599067	-0.690105	0.215795	0.644233	0.360757	1.25717	1.90289	-1.6641	1.07358	0.912944	0.210006	0.387722	-0.188306	0.835181	0.570268	0.320237	0.0595122	0.665469		EYA1	0.999934	2.62533	3
PLXNB1	-1.20872	-0.749551	0.0651736	-1.08025	-0.832377	-0.449735	0.0875322	-0.764633	-0.534086	0.482708	0.48273	1.93534	1.05835	0.183638	1.46858	0.699801	-0.373781	-0.0451484	-0.197456	1.83175	-3.08782	1.56842	-0.310733	0.570204	-0.0303737	0.236816	0.298036	0.0258993	-0.814293	-0.509433	-0.00656984		PLXNB1	0.431237	1.41489	2
CLSTN1	-0.599217	-0.643679	0.610818	-0.394963	-0.793982	-0.900034	0.257642	-0.67885	-0.149681	0.136637	-1.51216	-1.50216	0.262335	-0.267036	-0.317265	0.318268	0.686001	-1.35866	1.58941	0.312574	-3.12215	0.894259	0.87675	0.610333	1.0037	1.16681	1.1221	0.631531	0.862381	0.43452	0.46376		CLSTN1	0.999934	1.76849	2
TFRC	-0.876561	-0.365253	0.21891	-0.200019	-0.689811	-0.858194	0.173314	-0.613021	-0.158526	0.651787	0.67464	0.354894	1.00626	-0.78709	0.47758	-0.924163	0.0836765	-1.14725	-0.232853	0.537829	-3.95735	-0.132438	0.779243	0.405161	0.746558	1.6642	0.542399	0.56317	0.359974	0.771281	0.931644		TFRC	0.936147	1.8554	2
PDIA3	-0.46997	-0.131299	0.603019	-0.151008	-0.68336	-1.46477	-0.130005	-0.684849	-0.300529	-0.35401	0.826253	-0.288564	-0.761196	-0.229151	0.762775	-0.385726	-0.369714	0.390246	0.520363	0.505318	-4.04414	-0.0320279	0.732825	0.80831	0.396355	1.69875	0.33578	0.48289	0.515041	0.719227	1.18318		PDIA3	0.999934	2.41393	1
PRELID3B	0.155889	-0.103948	0.403066	0.217122	0.175522	0.304078	0.162975	0.207876	0.226506	0.483408	-0.859555	1.50056	0.572397	-0.267355	0.385791	0.145836	0.0751114	-0.783772	-0.625052	0.0999547	-4.76667	0.129988	0.0402129	0.208457	0.217146	0.358994	0.375538	0.31126	-0.711447	0.494667	0.865444		PRELID3B	0.999934	1.43847	1
ACLY	0.0193222	0.276978	0.353552	0.407994	0.125808	0.706775	0.267512	0.241172	0.11639	0.124868	-1.96949	1.4478	1.08962	-0.346347	1.09971	0.0729151	-1.30099	0.315337	-1.07361	-0.657397	-3.82836	-0.745213	0.327648	-0.0436993	0.397809	0.975142	0.265194	0.2804	0.546727	0.449828	0.056593		ACLY	0.999934	2.38344	1
PDIA6	-1.07827	-0.285752	-0.287317	-0.16956	-0.69669	-1.00947	-0.0271604	-1.08842	-0.527376	0.00659157	-0.862983	1.5006	2.09607	-0.643406	0.871889	0.514927	0.0474214	0.543884	0.499211	1.24467	-3.41683	-0.707166	-0.0135235	0.352036	0.343587	1.28853	0.294183	0.11783	0.155537	0.234234	0.702741		PDIA6	0.999934	2.84041	2
KCNQ1	-0.102528	-0.62768	-0.64962	0.792287	-1.05288	-0.625906	-0.461265	-0.594061	-0.162705	0.125823	-2.20791	1.67716	1.43198	-0.176449	-0.209917	-0.0761329	-0.103229	0.502768	0.00113257	-0.432194	-3.34442	-0.112097	0.629005	0.913408	0.330135	0.939288	0.600815	0.716097	0.768885	0.487015	1.02319		KCNQ1	0.999934	2.0511	2
NEO1	-0.243048	-0.512736	0.729688	0.219686	-0.864849	-0.341196	-0.220597	-0.0989679	-0.11687	0.248433	-0.94742	2.4791	0.553063	-0.328156	0.445339	-0.749669	0.450182	-0.16844	0.413842	-0.367274	-4.06893	-0.25982	0.375778	0.69073	0.108564	0.70226	0.11317	0.416288	-0.0387119	0.212287	1.16828		NEO1	0.999934	1.46588	2
ITGA6	-0.40687	-0.272351	0.487328	-0.096793	-0.549936	-1.06763	-0.445395	-0.563266	-0.455528	0.438609	-1.39257	2.88362	1.38406	-0.540786	-0.0843859	-0.218418	0.200308	-0.190646	0.0828188	0.929538	-3.30893	-0.493336	0.154372	0.738337	0.180889	1.03787	0.227672	-0.0264231	0.412358	0.212646	0.742844		ITGA6	0.999934	1.84189	1
POLR1B	0.220483	0.173739	0.250648	0.550584	0.266985	0.0453177	0.0572569	0.268692	0.171005	0.604712	-1.28742	-0.282032	2.1929	0.633287	0.144816	-0.337711	-1.02737	-0.428763	1.17035	-0.00219016	-4.12353	-1.22649	0.137405	0.560641	-0.0810633	0.462064	-0.0930275	0.158166	0.296969	0.244938	0.278645		POLR1B	0.999934	2.35972	3
CDC42BPB	-0.362635	0.237911	0.11351	-0.36684	0.022804	-0.270895	0.550616	0.34271	0.0695561	1.09522	0.317939	0.0460212	2.08262	0.449985	-0.0231721	0.954901	0.665733	-0.561251	0.336634	0.155498	-4.32606	-1.40054	0.286076	-0.584227	0.203015	-0.187772	0.485636	0.100204	-0.218483	-0.211928	-0.00278647		CDC42BPB	0.999934	3.84923	1
PCNX1	-0.115241	-0.493063	-0.62437	-0.108091	-0.54126	-0.12758	-0.376631	-0.769071	-0.423055	0.20219	1.20793	-1.10795	1.75543	0.885545	0.825948	0.536683	0.585871	0.951983	0.97516	0.384838	-4.20556	0.0125257	-0.118783	0.242058	-0.129783	0.594379	-0.0690804	-0.13714	0.0902469	-0.0977967	0.193676		PCNX1	0.999934	4.09203	2
WDR33	0.113259	0.250488	-0.884436	0.38345	0.17143	-0.397543	0.109674	0.142267	0.0642213	0.0199717	1.18465	-0.348645	1.85379	0.45355	0.343279	0.638541	-0.0172002	-0.257702	1.91392	0.639267	-4.15368	-0.835915	-0.208913	0.0490354	-0.309819	0.0591096	-0.398317	-0.698245	0.316426	-0.294059	0.0981412		WDR33	0.999934	3.08281	2
KHSRP	-0.152091	-0.0362189	-0.0462098	0.305898	0.271233	0.143867	0.193251	0.177301	-0.135298	0.0295725	1.96393	1.0653	1.3972	0.350147	0.581807	-0.0897363	-0.773054	-0.328471	-0.0447298	-0.123359	-4.46509	0.568609	-0.0123969	-0.0846002	0.111507	0.197586	0.181653	-0.252626	0.133155	-0.0682488	-1.05989		KHSRP	0.999934	1.51982	1
YLPM1	0.20147	0.246661	0.06152	0.384856	0.200006	-0.0467381	0.129334	0.479052	-0.563431	-0.263852	1.08834	1.18914	0.576176	-0.218649	0.686653	-0.143778	-0.691762	0.450535	0.61389	0.35013	-4.92078	-0.120896	0.0350303	0.222542	-0.0561431	0.15438	-0.264278	0.12894	0.0229462	-0.0750939	0.143802		YLPM1	0.999934	2.36927	1
CLTA	0.325241	0.258743	-0.51057	0.0970993	0.313101	0.173197	-0.0711861	0.794093	0.163093	0.0977192	0.389689	0.586231	1.24315	0.566128	-1.08396	0.00831065	0.0244152	0.232729	0.286346	0.127077	-4.89393	-0.195231	0.221254	0.0564061	0.410808	-0.410894	0.0230628	0.585726	0.313457	0.280063	-0.411361		CLTA	0.999934	1.9173	1
CLUH	-0.137581	0.284916	0.446551	-0.278838	0.109966	0.303554	0.311673	0.398884	0.115257	0.522835	0.900138	-0.39695	0.81567	0.123626	0.0476941	0.251883	-0.480457	-0.14271	0.440355	0.0691456	-5.02714	-0.113992	0.530618	0.10851	0.434139	0.140371	0.458838	0.168337	0.428497	-0.0599421	-0.773841		CLUH	0.999934	2.4988	2
DLD	0.333091	0.0502693	0.243332	0.345072	0.300959	0.131619	-0.0767719	0.233152	0.205164	-0.152344	0.927553	-0.65169	0.41547	0.280986	0.218793	0.380654	-0.585312	-0.208905	0.399201	-0.704115	-5.01987	-0.424219	0.406196	0.49863	0.20887	0.357563	0.359143	0.249023	0.422592	0.472603	0.383291		DLD	0.999934	3.31391	1
NELFCD	0.450466	-0.10971	0.353814	0.720687	0.0654763	0.358758	0.0381816	0.187834	0.316054	0.630582	1.40103	-0.420635	0.414757	0.048283	0.0896911	1.11438	-0.279854	0.0528932	0.215614	-0.504554	-4.91014	-0.0688435	-0.201788	0.264867	0.0815185	0.239472	0.155684	-0.361297	-0.125557	0.0390084	-0.256666		NELFCD	0.999934	2.06786	2
SPTBN1	-0.139893	-0.0015609	0.0346264	-1.31623	-0.176328	-0.267859	-0.329995	-0.579353	-0.640878	0.879884	0.604642	2.81106	-1.11152	-0.0527658	-0.799146	-1.15747	0.0540737	0.00966093	1.25584	0.227472	-2.61212	-1.15111	0.124121	0.924985	0.742077	0.78878	0.359854	0.544495	1.5951	-0.457594	-0.162858		SPTBN1	0.999934	1.84966	1
PTPRE	-0.27635	-0.145205	0.116467	-0.536201	-0.248959	-0.0200601	0.21938	-0.59164	-0.202397	0.295027	1.87689	2.783	-2.17829	-0.718559	-0.565741	-0.582811	-0.1536	0.770685	1.04754	-0.0604153	-2.07363	-1.60541	0.269303	0.319925	0.378258	0.54961	0.702842	0.848449	0.706051	0.0220737	-0.946242		PTPRE	0.999934	2.11735	3
HSP90B1	-0.720904	-0.507156	0.652084	-0.509577	-0.944319	-1.77791	-0.314414	-1.36184	-0.780897	-0.134914	-0.556142	2.61941	-1.42539	-0.243889	0.918998	0.0790769	0.421783	0.555288	0.859721	-0.10605	-2.10917	0.194419	0.0336414	1.12288	0.240003	2.00243	0.256473	0.188682	0.575491	0.4507	0.321487		HSP90B1	0.999934	1.34563	1
LGALS3BP	-1.44151	-0.847844	0.740996	-1.06985	-1.32051	-1.16476	-0.0337625	-1.02536	-0.601179	0.402518	2.29089	2.39209	-1.31806	-0.45748	0.706879	0.610724	-0.105744	-0.849236	0.453702	0.0411253	-1.75664	0.843655	0.199849	0.440128	0.1842	0.535476	0.572598	0.693745	0.0224157	-0.104178	0.965113		LGALS3BP	0.999934	1.74348	2
CELSR1	-0.945975	-0.822837	0.334557	0.475882	-0.555186	-0.446072	-0.00229964	-0.672691	-1.00433	0.83601	1.73216	2.38166	-1.87364	-0.490471	0.403452	0.959876	0.388962	-0.0645532	0.360856	1.67339	-2.63363	-1.01199	-0.311557	0.171314	-0.0490417	0.240024	0.606311	0.0879457	0.276114	-0.360776	0.316531		CELSR1	0.999934	1.3819	3
EPHA2	-1.0271	-0.315339	-0.355781	0.174693	-0.828668	-0.643859	0.0827166	-0.704616	-0.600343	-0.156722	1.31994	3.03094	-1.43001	-1.45697	0.886917	0.073885	0.966199	-0.812606	0.801928	0.662724	-1.35926	-1.78735	-0.387158	-0.00255588	0.595381	1.07602	0.495641	0.593525	0.700166	-0.155746	0.56341		EPHA2	0.999934	2.19025	2
CAPN5	0.0496387	0.0178215	0.199104	0.621342	-0.249364	0.108929	0.478925	0.00839939	0.539124	0.951575	0.905369	1.34752	-1.2983	-0.144205	0.0478698	-0.280432	0.608397	-1.37427	-0.130701	-0.387786	-4.21358	-1.11311	-0.0895828	0.238801	0.907954	0.149012	0.731209	0.581194	0.539801	-0.123322	0.372661		CAPN5	0.999934	3.44323	2
NCKIPSD	-0.285904	0.197924	0.469555	0.637545	0.130582	0.478442	0.38353	0.532632	0.55185	0.197707	1.33636	2.20383	-2.97429	-0.457308	1.03237	-0.320624	0.486119	-0.360841	0.2036	-0.418012	-2.86309	-1.27071	-0.160704	-0.660465	0.245319	0.112833	0.259754	0.263932	-0.429189	0.233593	0.243659		NCKIPSD	0.999934	1.42392	3
PCNA	-0.144351	-0.148906	-0.148229	0.00646242	0.0675694	-0.42493	-0.0229732	-0.212099	-0.216962	-0.454273	1.15044	3.1452	-2.06595	0.0254541	0.19904	-0.400687	-0.235429	0.181983	-0.144506	-0.450919	-3.45176	0.341075	0.472628	0.313189	0.520305	0.466515	0.308032	0.315626	0.377054	0.511409	0.119997		PCNA	0.999934	2.06545	2
TEX10	0.491342	0.272104	0.126407	0.297701	0.232805	0.346898	0.2705	-0.0229323	0.015094	-0.0817731	1.40353	2.52082	-3.07223	-0.0762225	-0.00737563	0.243557	-0.214596	-0.0442239	-0.891294	-0.27006	-3.07223	-0.358145	0.708276	0.104704	0.30402	0.552357	-0.12338	0.0269049	0.0193328	0.296417	0.00169113		TEX10	0.999934	1.40127	3
ESYT1	-0.0971316	-0.453644	0.393182	0.07551	-0.381041	-0.941567	0.2933	-0.271936	-0.635153	0.105367	0.186122	3.3038	-0.960182	-0.349848	-0.246613	0.38329	0.450252	0.327772	-0.0763245	0.291402	-3.3355	-0.742115	0.178186	0.803418	0.160951	1.27268	0.22694	0.0784647	0.424289	0.499883	-0.963749		ESYT1	0.999934	1.95342	2
RACGAP1	0.308962	0.309408	0.13621	0.209924	0.254398	0.16812	0.282912	0.564111	0.0652397	0.0112933	-0.812095	3.04483	-1.41196	-0.324034	0.501051	0.0909988	-0.964975	0.241086	0.267174	-0.342525	-3.89774	-0.256505	0.287754	0.324361	0.232108	0.300256	0.200364	-0.0304475	-0.0213054	0.373735	-0.112706		RACGAP1	0.999934	2.10217	2
RRM1	0.429727	0.296458	-0.126718	0.238052	0.295395	0.38955	0.0148199	0.175475	0.184252	-0.338409	0.256812	2.90914	-1.98085	0.239484	0.275265	-0.293148	-0.949274	0.762916	-0.506019	0.556219	-3.61894	-0.508709	0.529937	0.0849418	0.224053	0.684113	-0.00763383	-0.0187043	0.0374472	0.284913	-0.520568		RRM1	0.999934	1.52675	2
PARP1	-0.0152525	0.42686	0.302295	0.0842812	0.361504	-0.16729	0.174656	0.167094	0.00914472	-1.08185	1.91418	2.44372	-0.377485	0.00692767	1.43566	-0.311061	-0.465801	-0.56227	-1.04282	0.808043	-3.60188	-0.447145	-0.0301248	0.0514219	0.170205	0.331827	-0.0656549	-0.228992	0.218705	0.280107	-0.789008		PARP1	0.999934	1.38902	2
SSRP1	-0.211317	0.0159845	0.139088	0.344514	0.249173	0.200152	-0.222076	0.0954077	-0.48141	-0.43054	2.21968	2.89586	0.582186	-0.104501	0.310409	-0.406193	-1.16293	-0.322661	-0.00119212	0.130154	-3.44665	0.982479	-0.206433	-0.589659	-0.0167177	0.246265	-0.0825807	-0.467878	0.201552	0.0645325	-0.524705		SSRP1	0.999934	1.47661	1
PRKDC	-0.173949	0.237722	0.00501925	0.387291	-0.00470552	-0.0105417	0.0613063	0.0212792	-0.193684	-0.503552	1.59659	2.67217	1.44659	-0.346138	0.679086	-0.252424	-0.935877	0.583117	0.15446	0.29271	-3.77681	-0.172397	-0.233617	0.0433974	-0.328631	0.529104	-0.350754	-0.423285	-0.345876	0.0828572	-0.740467		PRKDC	0.999934	2.35653	1
SRRM2	0.178623	0.124226	0.669896	0.466911	-0.211579	0.422812	0.256503	0.771768	0.219065	-0.644951	1.06679	2.56856	1.35826	-0.233921	0.197041	0.171565	-0.433949	0.391529	-0.524083	-0.769943	-3.77475	-1.51732	-0.287991	0.3466	0.0949186	0.0773854	-0.0442482	-0.326511	-0.100548	-0.308417	-0.204241		SRRM2	0.999934	3.61054	1
DEAF1	0.0777862	0.210981	0.416805	-0.169008	0.174397	0.150259	-0.00526849	0.607156	0.175164	0.275759	0.781246	3.41365	0.237734	-0.371295	1.05949	-0.133931	-0.251625	-0.488998	-0.956265	-0.818341	-3.21421	-1.61682	0.224726	0.0436	0.597495	0.2615	0.0693903	-0.108306	0.0751462	-0.483461	-0.234758		DEAF1	0.999934	3.53124	3
SDHA	0.259889	0.313794	0.483314	-0.00709491	0.185087	0.385732	0.296772	0.239557	0.508556	0.0673371	2.14676	1.88106	-1.2018	-0.269506	-0.636144	0.263052	-0.0569665	-0.0435109	-0.50989	0.345079	-4.23686	-0.507724	-0.17866	0.021196	0.0790761	0.108367	0.0633971	-0.0286156	0.0568295	-0.344971	0.316886		SDHA	0.999934	2.91678	2
TP53	-0.166802	0.0192896	0.190447	0.48702	0.152811	0.403103	-0.0381177	0.427382	-0.441039	-0.416142	2.05093	3.28929	-0.451838	-0.172435	-0.616222	0.446134	-1.53872	-0.308219	0.074624	0.672159	-3.10961	-0.378162	-0.169146	0.0909051	-0.208085	-0.00247786	-0.0978947	-0.252473	-0.367752	0.152593	0.278443		TP53	0.999934	1.8131	2
SMG5	0.139322	-0.670527	-0.303438	-0.2725	-0.559218	0.147169	0.495799	-0.0998688	0.370663	-0.204908	1.61076	2.85566	0.309062	-0.49441	-0.727273	1.13613	1.94823	0.482639	-0.872156	-0.100598	-3.14037	-0.0467123	-0.166617	-0.216197	0.245619	-0.389515	0.00206915	-0.103952	-0.695884	-0.266763	-0.412206		SMG5	0.999934	1.41041	2
TRAPPC10	-0.118751	-0.146637	-0.180216	0.333477	-0.168419	-0.514662	-0.0200176	-0.261566	-0.306286	0.0187435	0.935641	3.21063	0.740854	0.449537	0.349622	0.977564	-0.289275	-1.46736	0.18745	0.74392	-3.56364	0.39691	0.182879	-0.216631	-0.00693145	-0.0795502	-0.0110595	-0.445804	0.124429	-0.467193	-0.387661		TRAPPC10	0.999934	2.17837	2
GOLIM4	-0.751375	-0.443302	0.280347	0.111729	-0.320035	-0.861302	0.0709092	-0.455421	-0.449751	-0.0532384	0.720163	2.96888	0.953656	-0.252032	-0.0558707	-0.191727	0.242112	-0.639711	0.912388	-0.885727	-3.63978	-0.642506	0.651916	0.440182	0.562106	-0.129777	0.534182	0.392988	0.523592	0.0506272	0.355784		GOLIM4	0.999934	2.24319	1
SPRED1	0.363836	-0.0227959	0.0263772	0.505344	-0.111828	0.00189303	-0.200184	-0.331336	0.0881992	0.148744	1.47015	3.80944	0.179117	0.527026	-0.0381905	-0.245041	0.66504	-0.00744251	1.17307	-0.422226	-2.57427	-0.453445	-0.264465	-0.689767	-0.638422	-0.727194	-0.664555	-0.195963	-1.10156	-0.542937	0.273387		SPRED1	0.999934	2.84474	2
RB1	0.366213	-0.0102772	0.171412	0.330002	0.143379	0.136434	0.0183776	0.0918815	-0.0798408	0.449403	-0.0173038	3.28601	-0.927624	-0.357517	0.639382	0.0648969	0.395131	-0.140265	-0.162724	-0.619626	-3.95661	-0.286239	0.145857	0.187866	-0.131893	0.274633	-0.139428	-0.321866	-0.407381	0.161891	0.695823		RB1	0.999934	2.27514	2
USP11	-0.0749945	0.0347912	0.142054	0.283182	-0.112491	0.704007	-0.107105	0.0698929	0.0754263	-0.421035	1.21357	3.47926	0.413486	-0.025444	0.137639	0.369631	-0.658413	-0.531219	0.59872	-0.595485	-3.40513	-1.01856	0.126412	0.280654	-0.167693	0.28791	-0.167649	-0.579602	-0.598081	-0.238148	0.484417		USP11	0.999934	2.93673	2
SPG11	0.0720416	-0.183676	-0.0235002	1.00897	-0.0684739	0.600532	0.307717	0.206857	0.189373	-0.517243	0.568491	4.10971	-0.0356789	0.173752	0.0123594	0.43904	-0.542883	-0.615833	-0.460829	-0.881117	-2.8709	0.211119	-0.243671	-0.109785	-0.396052	-0.269932	-0.199042	0.0801653	-0.546786	-0.234709	0.219986		SPG11	0.999934	2.13441	2
R3HDM1	0.148849	0.159072	0.264605	0.629275	0.0338621	-0.344998	-0.809737	0.545229	-0.485629	0.334963	2.21505	0.043939	-0.0956789	0.845586	0.556076	0.876859	1.51308	0.941964	-0.0686654	1.95481	-3.17752	-1.24971	-0.550926	-0.457012	-0.726099	-0.487163	-0.576514	-0.348176	-0.558307	-0.6535	-0.473589		R3HDM1	0.940762	4.0227	1
UHRF1BP1	0.348801	0.0333856	-0.0270283	0.265088	0.231319	0.828564	0.17614	0.301861	1.01659	-0.629793	2.59431	0.497973	-0.687063	-0.103442	0.315243	0.468028	-0.489508	0.247558	0.565553	1.6717	-3.65196	-0.651989	-0.647503	-0.153002	-0.15254	-0.101875	-0.664427	-1.17945	-0.0106359	0.0797983	-0.491695		UHRF1BP1	0.978323	1.61404	3
DUS1L	-0.0636172	-0.0401176	0.266603	0.100157	0.0915139	0.291562	0.125356	0.0329721	0.0727565	0.113234	1.42138	0.714643	-2.0345	0.449036	1.13895	1.00028	0.37287	0.862278	0.799891	0.635097	-4.07801	-0.769057	-0.0802448	-0.583839	0.165408	-0.25515	0.59601	-0.307282	-0.0261476	-0.324707	-0.687324		DUS1L	0.999934	2.29655	2
SERPINB1	0.444107	0.252343	-0.058022	0.581101	0.865923	0.250681	0.47826	0.361562	0.629048	1.14306	1.06482	-0.853951	-0.874211	0.271866	-0.921401	0.77048	0.236348	0.198653	1.65122	0.810175	-3.93492	0.955822	-0.132575	-0.669426	-0.488681	-0.288344	-0.554354	-0.449445	-0.900515	-0.271555	-0.568079		SERPINB1	0.999934	1.65268	1
MET	-0.171186	-0.168155	0.19971	0.00669423	-0.555238	-0.404571	-0.187528	-0.184999	-0.180197	0.695624	0.252882	0.356152	-0.713751	-0.0890549	-0.68747	0.465784	0.588553	0.870477	1.00215	0.805359	-4.74049	0.550889	0.215012	0.555467	-0.0518352	0.932535	-0.0181936	-0.302363	-0.0754229	0.349241	0.683929		MET	0.999934	1.81879	2
AURKA	-0.214205	0.275019	-0.152961	0.135732	0.296231	-0.715639	-0.0431961	0.375363	-0.201049	0.0616993	2.24139	1.90806	1.1853	-0.112315	-0.487361	0.774335	-0.601708	-0.763823	-1.58608	0.036843	-3.58937	-0.178772	0.800354	0.00934255	0.282406	0.294413	0.158765	-0.166056	-0.363595	0.763056	-0.422176		AURKA	0.999934	1.31532	2
EPS8	0.146235	0.226201	0.200173	0.747956	0.421964	0.154523	-0.0280097	0.554493	-0.0964044	-0.361417	3.18073	0.613546	1.26207	-0.296187	-0.911645	-0.571697	-0.645224	0.332876	-1.20536	-0.321268	-3.56992	-0.26919	0.257048	-0.0414401	-0.159091	0.432332	0.114969	-0.216196	-0.040755	0.268328	-0.179647		EPS8	0.999934	1.37322	1
TOP1MT	-0.249662	-0.137962	-0.634217	-0.53542	-0.610432	-0.423083	-0.29946	-0.795598	-1.00777	0.231364	3.48223	2.23479	-0.132787	-0.170647	0.940732	0.161831	-0.463863	0.294319	-0.197712	0.858269	-1.89085	0.852932	-0.309403	-0.452162	0.560486	0.112983	0.263968	-0.126697	0.186993	-0.109769	-1.6334		TOP1MT	0.999934	2.15239	2
CDC37	-0.584548	-0.112712	-0.389341	0.0123484	0.100144	0.184979	0.161526	0.0883672	-0.4297	0.0905009	3.9013	2.05365	1.01052	-0.111899	0.0166053	0.293221	-0.931871	-0.882652	-0.690648	0.0399031	-1.82718	-0.316176	0.126212	-0.54282	0.438311	-0.499533	0.440126	-0.0341842	0.383336	-0.869232	-1.11855		CDC37	0.999934	1.79697	1
MTMR1	0.324551	-0.465748	-0.920091	-0.256445	-0.107375	-0.38041	0.0134035	0.398209	-0.27449	0.646264	3.83603	1.67786	0.970048	0.332664	0.787567	0.692711	-0.865584	-0.110319	-1.10991	0.678032	-1.55749	-0.845173	0.125792	0.146582	-0.626736	0.0738433	-0.367219	-0.932246	-0.633812	-0.453326	-0.797175		MTMR1	0.999934	2.69645	3
TRAF7	-0.481962	-0.348896	-0.470096	-0.0280881	-0.483418	-0.339925	-0.119191	0.180572	-0.473127	0.539738	3.02684	2.05538	2.28827	0.228394	0.809209	0.00302902	0.0648469	-0.294853	-0.546313	0.116275	-2.52867	-0.709673	-0.343051	-0.042404	-0.0202293	0.257716	-0.0407123	-0.569507	-0.0914738	-0.721372	-0.917318		TRAF7	0.999934	3.18444	1
GOLPH3	0.308322	0.603504	0.224863	0.197117	0.515198	0.549535	0.651217	0.320658	0.768357	0.714372	2.59246	2.10717	-1.05051	0.544305	1.04276	0.223309	-0.821203	-1.63904	-0.0884807	0.659829	-1.62336	-0.0488727	-0.515532	-1.622	-1.09116	-0.606066	0.107397	-0.718198	-0.475765	-0.573477	-1.25671		GOLPH3	0.999934	2.45283	2
GPI	0.277879	-0.0944401	-0.00516423	0.0323877	-0.304414	0.0774527	-0.392237	-0.197238	0.478838	0.687408	1.06069	2.93821	0.879501	-0.531874	0.515675	0.922055	-0.556597	-2.50279	-1.47142	-0.912669	-2.31471	-0.417589	-0.104811	1.27564	-0.0542704	0.00607605	-0.098637	0.00431581	0.351249	0.291027	0.160455		GPI	0.999934	1.56625	1
PSPC1	-0.142051	-0.0543084	0.00446983	-0.833847	0.117334	0.140558	0.0135827	-0.17605	0.159443	-0.207524	0.442759	4.28091	0.779838	0.139414	0.107339	-0.552687	-0.473611	0.144715	-1.13769	-0.543425	-2.41759	1.05124	-0.376862	-0.271052	0.291863	0.0184865	0.177921	-0.41725	0.392764	-0.232361	-0.426322		PSPC1	0.999934	1.43238	2
CCDC43	-0.654779	-0.409121	-0.131412	-0.741172	-0.162514	-0.46878	-0.0482461	0.00482491	-0.0532876	0.330743	1.08882	4.08841	0.982964	0.299488	0.302986	0.214758	0.377625	-0.0273385	-1.71118	-0.158492	-1.86293	0.374823	0.545981	-0.483098	0.290895	-0.384727	0.138964	-0.0779678	0.0394388	-0.389826	-1.31584		CCDC43	0.999934	2.29478	3
NET1	0.0554541	-0.4898	-0.338172	-0.344933	-0.149246	-0.44702	-0.41764	-0.322354	0.194858	0.22338	1.61514	4.38231	1.30532	0.203783	-0.308667	0.178188	0.184848	-1.32639	0.483324	-0.773611	-0.811051	0.472101	-0.336837	-0.0350428	-0.285385	-0.700474	-0.46393	-0.38267	-0.624169	-0.494288	-0.247026		NET1	0.999934	2.52969	1
ALG13	0.114932	-0.121344	-0.243961	-0.350174	-0.358736	-0.448879	-0.256566	-0.115292	-0.052483	-0.0893731	2.77552	3.67077	1.22851	-0.177403	-0.936619	-0.290343	-0.242227	-0.115257	0.486109	-0.613706	-1.86895	0.321694	-0.626338	0.0619229	-0.17034	-0.745101	0.153749	-0.463703	-0.0514731	-0.429552	-0.0453959		ALG13	0.999934	2.2236	3
ZNF337	-0.353552	-0.612919	-0.462442	-0.425936	-0.526572	-0.835018	-0.352483	-0.414482	-0.18567	0.264794	2.1709	3.299	1.89894	0.427898	-0.0692724	-0.0450615	0.0701233	-1.48775	0.360073	-0.532267	-2.29877	0.0797778	-0.155136	0.036623	-0.13236	-0.348373	0.363697	0.250835	0.0959025	-0.186693	0.106188		ZNF337	0.999934	2.49211	3
MAN2C1	-0.70075	-0.576601	-0.639057	0.341324	-0.688662	0.23686	-0.166069	0.00320215	-0.0264405	-0.611408	2.85574	3.32578	0.932645	-0.418746	0.0928751	0.632555	-0.562608	0.564104	-1.1383	-0.0838616	-1.58907	0.509692	-0.0821233	0.461986	-0.245377	-0.991594	0.245348	-0.258159	-0.473075	-0.113897	-0.83632		MAN2C1	0.999934	2.2379	3
CHERP	-0.268826	0.121166	-0.120428	0.513438	-0.167172	0.106783	-0.0738804	0.155189	-0.102382	-0.527309	2.31942	3.22032	2.16024	-0.224758	-0.196346	0.183469	-1.03052	-0.11348	-0.0265099	-0.369556	-2.43127	-0.890241	-0.0209708	-0.285191	-0.04745	-0.157505	-0.340424	-0.596279	-0.115362	-0.310384	-0.36378		CHERP	0.999934	2.62856	3
CHD7	0.0261312	-0.171161	0.281301	-0.202108	-0.34661	0.151737	-0.317235	0.320263	-0.508009	-0.473361	1.96409	3.35965	2.20575	0.15912	0.388389	0.00494861	-0.119746	-0.625282	-0.320066	-0.12386	-2.08749	0.622006	-0.300643	-0.0827763	-0.610844	-0.208677	-0.860033	-0.0394814	-0.0688726	-0.638965	-1.37816		CHD7	0.999934	2.1233	1
EMB	1.60053	0.895915	2.0381	-0.556565	1.77452	0.231942	0.309279	0.980164	1.34267	0.487317	-1.24985	-1.24985	-1.24985	-0.619842	1.02431	-0.040741	0.625394	1.12748	-0.969892	-0.872411	-1.24985	-1.24985	-0.478015	0.256893	-0.381323	-0.67811	0.611968	-0.188975	-0.795421	-0.398032	-1.07789		EMB	0.482878	1.8743	3
FARS2	0.721974	1.18991	0.345403	0.738285	0.808838	1.10604	0.0218459	0.818204	0.599502	0.182792	-1.68908	-1.76527	-1.772	0.359171	0.146916	1.11178	-0.760291	0.462749	0.045915	-1.64664	-1.68995	-1.92642	0.325919	1.0868	0.242011	0.79173	-0.59065	0.273536	0.757096	0.513832	-0.809933		FARS2	0.572549	1.48587	3
CCDC138	0.756145	0.174598	0.823141	0.129858	1.13334	0.362901	0.462968	0.551628	0.516762	0.500618	-2.02762	-2.02762	-2.02762	0.258776	-0.193005	0.851188	-0.729636	0.333407	0.39814	-0.561998	-2.02762	-2.02762	-0.13359	0.439549	0.593869	1.28551	-0.135651	0.58341	0.250756	0.801096	0.684343		CCDC138	0.999934	2.77914	3
ANKRD46	0.859223	0.329333	0.366022	0.99194	0.673587	0.768981	0.650485	0.684272	0.525919	1.10946	-1.68177	-1.68177	-1.45053	0.308645	0.183575	1.33545	-0.472111	-0.487787	-1.68177	-1.35281	-1.68177	-1.45955	-0.494744	0.17107	1.21983	0.667101	0.316156	1.00166	0.182825	0.913178	-0.814102		ANKRD46	0.835242	1.79468	3
MTF1	0.705019	0.807157	0.76368	-0.0760143	0.458116	0.42761	0.388692	1.33125	0.528654	1.2673	-1.93723	-1.93723	-1.93723	0.462124	0.397442	0.77649	-1.05845	-1.08261	-0.572368	-1.60653	-1.93723	-0.225155	-0.348464	0.710538	0.442056	0.409031	0.722438	0.547293	0.51417	0.835827	0.22363		MTF1	0.992264	2.4228	3
TUBGCP5	0.73649	0.578891	1.28427	-0.0724171	0.710763	0.805454	0.414108	0.399228	0.311097	0.986307	-2.05542	-2.05542	-1.75953	0.457409	-0.134275	1.0077	0.584413	-0.0646439	-1.78491	-1.6618	-1.73843	-0.653288	0.0609565	0.643477	0.358016	0.955537	0.573726	-0.0434239	0.684883	0.154097	0.316741		TUBGCP5	0.999934	1.55245	3
EMILIN2	0.909589	0.976161	1.76339	0.392458	1.25996	1.48933	0.469345	0.389039	1.24208	0.211697	-1.42917	-1.42917	-1.42917	0.312616	-0.767884	1.1199	-0.234515	-1.42917	-0.0781321	-1.04681	-0.853906	-1.42917	-0.228023	0.461155	1.1965	0.0260845	0.493278	-0.92079	0.574223	-0.930004	-1.08089		EMILIN2	0.480588	2.27846	3
RIOX1	0.807149	0.689256	0.273842	0.513702	0.943336	0.994819	0.637678	0.330576	0.878613	-0.407647	-1.77169	-2.81638	0.171445	0.291817	-0.107101	1.01022	0.801483	-1.01434	-0.331985	-0.957284	-2.47325	-1.03012	0.875441	0.541748	0.627146	0.38423	0.470046	-0.115793	0.35992	0.410279	-0.987166		RIOX1	0.999934	2.5927	3
FAM58A	0.562425	0.592046	0.693992	1.70892	0.203478	0.546818	0.685632	0.425977	0.699272	0.397853	-2.26802	-2.26802	-1.25806	-0.277209	-0.379027	1.36011	0.732102	0.103771	-0.327035	-1.95108	-1.51743	-1.34317	0.605311	-0.00970756	0.665605	0.105974	0.748566	-0.0195421	-0.0857931	0.532607	0.333638		FAM58A	0.521117	1.3352	3
KPNA2	0.858363	0.493881	0.638735	0.867783	0.854241	1.12067	0.224074	1.04149	0.638972	-0.426071	-0.233925	-1.79018	-2.08599	-0.814483	1.07839	-0.556862	-2.16109	-0.154644	-0.422395	-1.77557	-1.57423	1.07385	0.628964	0.749856	0.608397	0.885977	-0.137437	0.0813233	0.0113348	0.670817	-0.394228		KPNA2	0.731568	2.77331	2
NPIPB5	0.323675	0.562254	0.0841318	0.28766	0.234536	0.265609	0.651281	1.14368	0.462715	0.230989	0.0728712	-2.73811	-1.23922	-0.124877	0.47039	-1.77855	-1.57731	0.0936458	0.333353	-2.06806	-1.23814	1.49396	0.187566	0.486744	1.01021	0.235595	1.20828	0.872031	0.572237	0.0907449	-0.609892		NPIPB5	0.480441	1.55157	2
MYRIP	0.553012	0.414822	1.51901	-0.0933739	0.630076	0.846939	0.842752	0.217675	0.728209	-0.815086	-1.56594	-1.56594	-1.10668	0.169494	0.35879	-1.56594	-1.56594	1.34976	-0.763913	-1.10371	-1.56594	0.875356	0.253153	0.951552	0.808584	0.355553	-0.155099	1.55696	0.189566	0.514387	-1.26806		MYRIP	0.423369	1.5873	3
NXT2	1.00014	0.0513609	1.24534	-0.228757	-0.132657	0.768125	0.718717	0.596691	0.980725	0.804435	-1.90026	-1.40241	-1.90026	0.808603	-0.112041	-1.25483	-1.56316	-0.064219	0.250497	-1.55239	-1.90026	0.67878	1.46416	0.182025	0.238287	0.676586	0.849943	0.250557	0.484421	0.273346	-0.311517		NXT2	0.703956	1.9182	3
ASF1A	1.00622	0.598814	0.92203	0.842256	0.418288	0.0801483	0.801333	-0.0494758	0.638064	0.636698	-1.19153	-1.98473	-1.79137	0.164811	0.282743	-1.98473	-0.742523	1.29132	-0.575649	-1.79012	-1.98473	0.931314	0.846734	0.552447	0.26143	0.325	0.449274	0.656702	-0.36583	0.438159	0.316918		ASF1A	0.46178	1.56209	3
ZBP1	1.09489	0.97607	0.224316	0.69667	0.311536	1.37582	0.996925	0.494955	0.213867	0.339443	-1.26395	-1.26395	-1.26395	-1.26395	-1.26395	-0.930207	-0.875087	2.36039	0.139426	-1.26395	-1.26395	-1.26395	0.202715	0.720601	0.13673	0.127882	0.44428	0.782663	1.08573	0.306602	-1.11463		ZBP1	0.601822	1.70985	3
CSAD	0.731676	1.35401	-0.0795438	-0.3403	0.148305	0.522621	1.23524	0.930087	-0.530612	0.252441	-1.64439	-1.897	-1.58582	0.48084	0.34004	-0.893687	-0.990335	-0.280894	0.0962736	-1.19824	0.00828746	-1.4743	1.29459	1.11549	0.0813134	-0.162461	0.88275	1.09382	0.888166	1.23336	-1.61172		CSAD	0.409205	1.32025	3
BNIP3	0.788414	0.253471	0.810299	0.632457	0.635364	0.221357	0.603082	0.809429	0.703047	-0.503472	1.12514	-1.46412	-1.75939	-0.251695	-1.10593	-1.95758	0.646668	-0.0928933	-1.54001	-1.32995	-1.95758	-0.180855	0.826617	1.7258	0.628218	-0.384121	0.268416	1.17125	-0.103947	0.485908	0.296587		BNIP3	0.999934	2.76145	3
WWOX	0.372716	0.648399	0.52762	-1.11691	0.498578	0.949975	0.33615	0.098839	0.172212	-0.0872412	2.75917	-1.41405	-1.7262	-0.0669498	-1.38882	-1.36403	0.577562	-0.110819	-1.5394	-1.24011	-1.34766	-0.645864	0.810721	0.868233	0.467028	0.732504	0.205547	0.48782	1.05038	0.421244	0.0633602		WWOX	0.999934	1.47171	3
CCDC68	0.238238	-0.167876	0.427356	-0.376719	0.539924	-0.31123	0.37696	1.0152	0.469149	0.973333	1.42306	-2.08689	-2.48798	0.833195	-1.64399	-1.71937	-0.992724	-0.13786	0.293529	-0.696911	-1.09552	-0.479018	0.839713	0.74771	0.846412	0.340147	0.280344	0.623935	-0.0155881	0.482014	1.46144		CCDC68	0.999934	1.58166	3
CLUAP1	0.808544	0.730126	0.00097185	1.31894	0.955113	0.171861	0.0627472	0.712076	0.944256	1.22369	1.34867	-2.30267	-2.30267	0.895714	-1.0473	-0.995956	-0.278941	0.869856	-1.36202	-1.03039	-1.77011	0.0544726	0.685545	0.205517	0.282954	0.0883701	-0.227642	0.305653	0.210775	-0.0738932	-0.484264		CLUAP1	0.999934	1.57286	3
SKAP2	0.299546	0.423565	0.446022	-0.0366457	0.568477	0.249066	0.235475	0.388587	0.465286	0.295181	1.2648	-2.82984	-2.79405	0.126272	-0.466051	0.439755	0.0428927	-0.263056	-1.14323	-0.99341	-2.24437	0.536292	0.456557	0.178861	0.783	0.53364	0.353321	0.68835	0.620716	0.823723	0.551268		SKAP2	0.999934	1.70241	2
VPS26B	0.702309	0.482312	0.496284	0.298477	0.705778	0.441066	0.483657	0.480652	0.893226	0.491278	0.46734	-2.49728	-2.49728	0.309171	-1.33198	0.180527	-0.224017	0.468218	-1.22121	-1.77018	-1.90176	-0.343253	0.569908	0.544901	0.722454	0.416309	0.697335	0.996401	0.477616	0.671783	-0.210054		VPS26B	0.920343	2.23445	3
RGPD8	0.381367	-0.216855	-0.18356	-0.384328	1.07714	0.274246	0.582097	0.22495	0.594356	-0.892305	2.1805	-1.11719	-1.66705	0.471358	0.180216	-0.600812	-0.87846	0.319411	-1.84209	-1.39801	-1.5421	-1.68384	1.41377	-0.104425	0.548707	0.95381	0.221937	0.965033	0.37756	0.594544	1.15002		RGPD8	0.999934	2.00183	3
F8A1	0.795119	0.427556	1.0539	-0.592301	0.938579	1.06057	0.632024	0.990993	0.913279	0.834948	1.45054	-1.70102	-1.70102	-0.911723	-0.783667	-0.339979	0.542102	-1.61831	-0.36214	-1.55627	-1.70102	-1.50566	0.694664	-0.461809	0.913016	0.0893824	0.700619	-0.189634	0.366629	0.450411	0.57021		F8A1	0.999934	2.83297	3
ADAT1	0.327205	0.704085	0.601303	0.321964	0.433251	0.432544	0.168311	0.687628	0.47681	-0.0047881	3.78383	-1.32692	-1.60229	-0.176677	0.494835	-0.348332	-1.09152	-0.299764	-0.60296	-1.56515	-1.61738	-1.22215	0.132765	0.0506787	0.222482	0.401646	0.253306	0.342642	0.342854	-0.172885	-0.147333		ADAT1	0.999934	1.42288	3
POLE2	0.601115	0.528108	0.694715	-0.401023	0.86432	0.0659765	0.573651	1.21834	0.611893	0.308828	2.76885	-1.74554	-2.10389	-0.38375	-0.772973	0.0186266	-1.00889	-0.477013	-0.437028	-1.24435	-2.10389	-0.264822	-0.339722	0.705008	0.456115	0.0785216	0.38789	0.69437	-0.126203	0.913164	-0.0804095		POLE2	0.999934	1.39497	3
TBP	0.504735	0.944554	0.420901	1.46083	0.557542	0.754756	0.552007	1.09298	1.06174	0.768926	-1.66131	-1.42242	-1.52585	1.07685	-0.68755	-1.46509	0.118607	-1.04513	-1.35869	-1.2655	-1.66131	-0.520387	0.775793	0.0550421	0.416998	0.650619	0.758389	0.874512	0.148481	0.625564	-1.00661		TBP	0.963463	3.58279	2
ATP10D	1.1899	0.719727	1.5089	1.99066	0.697398	0.603119	1.24632	0.845076	0.26306	-0.0184212	-1.36784	-1.36784	-0.898148	0.624872	-1.36784	-1.08961	-0.784439	-0.828097	-1.36784	-0.822289	-1.36784	-0.999077	0.902339	-0.0307958	0.645573	0.716518	0.303292	-0.0255347	0.591055	0.64008	-1.15228		ATP10D	0.834101	5.18325	3
TTPA	1.07042	0.690886	0.6502	-0.115576	0.700676	0.611569	1.18085	0.877894	0.596146	0.848506	-1.72982	-1.72982	-1.72982	0.590249	-0.231136	-0.195348	-0.417138	0.388748	-1.36006	-1.41432	-1.39399	-1.42856	1.10102	0.376898	0.412555	0.951185	0.969769	0.570608	0.344464	0.339438	-1.5265		TTPA	0.999934	2.51998	3
BCL2L11	0.87159	0.903586	0.347095	0.775104	1.06046	1.61095	1.43545	1.14977	1.13717	-0.0480985	-1.32513	-1.32513	-1.32513	-1.32513	-0.763078	0.350629	-0.797528	-0.965787	-1.32513	-0.961907	-1.32513	-1.32513	0.934996	0.213831	0.227171	0.476937	1.24627	0.663349	0.113694	0.0711976	-0.776931		BCL2L11	0.87466	6.3484	3
CLP1	0.560368	1.13158	1.03266	0.014804	0.718664	0.71125	0.550607	0.558379	1.28129	-0.0143769	-1.25112	-1.43397	-1.20873	-0.849031	1.77365	-1.43397	-0.437648	-0.590985	-1.43397	-1.27362	-1.43397	-1.43397	0.749956	1.0111	0.500711	1.05646	0.00267185	0.447427	0.160192	1.10424	-0.570669		CLP1	0.791016	3.13055	3
HBA2	0.719721	1.09279	-0.624048	0.837196	0.960604	1.56258	1.16683	0.397635	0.512066	-0.132482	-1.1084	-1.25508	-1.25508	0.116995	2.14369	-1.02845	-1.14711	-0.432695	-1.15967	-1.12644	-1.25508	-1.25508	1.26327	0.242473	0.294529	0.311574	0.292931	1.2435	-0.374659	0.0482374	-1.05232		HBA2	0.488075	1.55218	2
HSPA2	0.700838	0.995311	0.710777	1.23642	0.556484	1.00759	0.603118	0.444111	0.823736	-1.05645	-1.26934	-1.50063	-1.50063	1.55471	0.565248	-1.29407	-0.803068	1.04461	-1.05038	-1.18017	-1.50063	-1.30695	0.701945	0.38099	0.291993	0.0467411	1.41316	0.610497	-0.12214	-0.124105	-0.979735		HSPA2	0.643339	1.88035	3
FOXA2	0.301669	0.215261	0.181172	1.5294	0.676625	1.67524	0.905951	0.902799	0.704966	-1.10467	-1.54747	-1.54747	-1.54747	0.0663866	1.30777	-1.30155	0.191995	-1.0144	-1.29422	-1.16595	-1.54747	0.103953	0.847572	-0.455145	0.491922	0.717903	1.28322	0.644562	-0.162638	-0.0595326	-0.000368689		FOXA2	0.769245	2.92654	3
LRRC20	0.378615	0.75247	0.532908	2.20264	0.367065	0.597398	0.731732	1.3106	0.337182	-0.968586	-1.48731	-1.48731	-1.48731	-0.555481	0.704011	-1.48731	-0.720288	-0.174077	-1.13648	-1.25067	-1.48731	0.121315	0.989802	0.325807	0.491867	-0.138106	0.632857	1.37942	0.941244	0.266583	-0.683291		LRRC20	0.724709	3.96526	3
POLDIP3	0.318025	0.512891	0.491613	0.527931	0.775443	0.770893	0.369893	0.406173	0.311135	0.350969	-0.715814	-3.23371	-3.30417	0.144719	0.828829	0.130658	-0.139668	0.659379	0.258525	0.27186	-0.50371	-1.75038	0.383273	0.273149	0.289644	0.119963	0.490889	0.228293	0.422128	0.28633	0.0248451		POLDIP3	0.999934	1.62989	3
COPS4	0.549754	0.47184	0.610844	0.769533	0.157566	0.667268	0.422595	0.303554	0.299649	-0.239418	-0.779418	-2.85058	-2.66737	0.297298	0.0222316	0.994196	0.725497	0.418652	-0.437626	0.330473	-0.251706	-2.85058	0.239279	0.780072	0.227995	0.392197	0.484446	0.171232	0.234905	0.558046	-0.0524225		COPS4	0.999934	1.38969	3
SPRYD7	0.443416	0.434973	0.201875	0.376057	0.72865	0.631927	0.641115	0.777637	0.613546	-0.0823281	0.851411	-2.23241	-2.23241	0.304758	0.904009	0.315206	-0.737802	-1.05411	-1.6139	-1.8583	-0.177913	-1.87517	0.66511	0.206457	0.666683	0.799813	0.84905	-0.398734	0.0159839	0.862623	0.972782		SPRYD7	0.999934	2.34703	3
PMPCA	0.597435	0.376076	0.459116	0.226346	0.493894	0.836359	0.270879	0.238905	0.477848	-0.117046	0.81874	-2.40508	-2.45643	0.106337	-0.444698	-0.0623091	0.23958	0.374874	-1.44367	-2.14522	0.0536622	-2.05499	0.768499	0.658671	0.685675	0.579862	0.335829	0.394285	0.327848	0.537105	1.27161		PMPCA	0.781668	1.74432	3
TMEM70	0.243375	0.711953	0.942274	1.41648	0.329714	0.368365	0.296756	0.457299	0.315574	0.0991836	0.600428	-2.75509	-2.76092	-0.52678	0.539676	0.511399	-0.0375696	-1.08365	-0.313407	-2.41129	-0.602281	-0.082201	0.330311	0.686474	0.308712	0.535901	0.620782	0.737367	0.00511575	0.228049	0.287991		TMEM70	0.413852	1.38122	3
AURKB	0.169673	0.62253	0.0948364	1.08885	0.290241	0.597152	0.2828	0.262008	0.270028	0.0805141	1.37755	-2.58485	-2.9881	0.429409	0.29989	0.430261	-0.792052	-0.222736	-1.27587	-1.65147	-1.33806	-0.12728	0.621982	0.333896	0.811853	0.45614	0.849787	0.315155	0.712466	0.448934	0.134458		AURKB	0.999934	1.35243	3
HIST1H2BO	0.586224	0.431905	0.727333	1.13902	0.518258	0.862145	0.474575	0.599622	0.467663	-0.492023	0.888361	-2.94645	-3.33327	0.128784	0.369104	-0.0321775	-0.774987	0.0836323	-0.999012	-0.703683	-1.21852	0.11982	0.301179	0.585504	0.250873	0.491793	0.243613	0.49366	0.142427	0.375811	0.218809		HIST1H2BO	0.999934	2.22632	2
UBR7	1.13938	0.450993	0.689465	-0.41307	0.309221	0.0387563	0.634721	0.423155	0.340885	-0.655664	-1.88186	-1.88186	-1.71267	-0.464198	1.80021	-0.14875	-0.0510421	-0.567524	-0.897693	-1.33299	-1.62567	-1.19794	0.850089	0.862775	0.34588	0.332048	0.643009	1.11423	0.907621	0.782446	1.16606		UBR7	0.999934	3.6056	3
DNAJB9	0.175883	-0.0349599	0.355352	-0.689528	0.36572	-0.068948	0.133567	0.41348	0.356662	-0.0251016	-1.60638	-1.60638	-1.60638	0.293953	0.983813	-0.885433	0.3626	-1.60638	0.477121	-1.40071	-1.60638	-1.3288	0.220127	1.05771	0.390873	1.18569	0.989545	0.928621	1.91929	1.16353	0.691852		DNAJB9	0.836954	2.81876	3
GPR107	0.442241	0.76975	0.463261	0.151963	0.635878	-0.503067	0.555169	0.263873	0.611967	0.349107	-0.979331	-2.46918	-2.66511	-0.65381	1.47542	-0.0765418	-0.077607	-0.717474	-0.12954	-2.1466	0.0400397	-1.05941	0.163593	0.365395	0.847471	0.971798	0.982549	0.353012	0.946783	0.579783	0.508628		GPR107	0.568667	1.6911	3
SLC7A11	0.450479	0.959739	0.594856	0.0447633	0.156149	0.5876	0.983688	0.30433	0.517926	1.30015	-0.662139	-1.6345	-1.6345	-0.277448	1.34679	-0.38689	-1.18401	-1.311	-1.44656	-1.6345	-0.706587	-1.6345	0.00912652	0.418449	0.134634	1.37998	0.409823	-0.368321	1.26103	1.34188	0.679538		SLC7A11	0.999934	3.28218	3
SRGAP2B	0.589931	0.184419	1.03	0.746305	0.964192	0.251633	0.716004	-0.0912311	0.0321461	-1.42353	-1.42353	-1.42353	-1.42353	0.351474	1.64006	0.0351143	-1.42353	0.39205	-1.22781	-1.19501	-1.42353	-1.06766	-1.04186	1.69825	0.423178	0.229032	0.740192	0.562289	0.837862	0.889064	0.851579		SRGAP2B	0.999934	2.38629	3
RECQL	0.494807	0.795401	0.779276	0.741045	0.57201	0.390033	0.745525	0.615993	0.775842	0.251905	0.195703	-1.59499	-2.08779	0.00881157	1.1967	0.48186	-0.0704261	0.194349	-0.350834	-1.77572	-3.17971	-1.64738	0.0780577	0.0776172	0.163304	0.320598	0.310504	0.182333	0.0253582	0.593397	0.716409		RECQL	0.893329	2.10765	3
SPAG5	0.261573	0.522637	0.825996	0.738522	0.551531	0.409584	0.269364	0.811082	0.488936	0.259676	0.136448	-2.85899	-1.71741	0.264293	0.955506	0.307086	-0.529266	-0.0298524	-1.39753	-2.12304	-2.35486	0.0405309	0.197167	0.709315	0.324618	0.852214	0.489446	0.274207	0.131633	0.617602	0.571996		SPAG5	0.999934	1.94119	2
FBXL17	0.726692	0.669932	0.388951	0.71105	0.454821	0.239549	0.868268	0.537955	0.965838	0.351966	-0.801247	-2.38571	-2.38571	-0.413648	1.69408	-0.291308	0.229389	-0.0828896	-1.36494	-1.78584	-1.56369	-0.365348	0.156846	0.805643	0.821305	0.855279	0.396532	-0.325241	-0.218795	0.83223	0.27804		FBXL17	0.999934	1.69556	3
PEX3	0.879311	0.339833	0.261692	0.80527	0.963377	0.352953	0.0890587	0.336637	0.354566	0.867558	-1.80334	-1.80334	-1.80334	0.73465	1.1559	0.493903	-0.878295	-0.854813	-1.56208	-1.49923	-1.80334	-1.11486	0.834809	0.59723	0.532311	0.437913	0.493737	0.634033	0.360666	0.481442	1.1158		PEX3	0.999934	3.43015	3
MTFR2	0.145417	0.647025	1.31153	1.20765	1.00371	0.332619	0.37492	0.288094	0.439558	0.270822	-1.58427	-1.58427	-1.58427	-0.529826	0.855263	0.633764	-1.3603	-1.15378	-1.30447	-1.36634	-1.58427	-1.22423	0.377889	-0.0728399	0.634014	1.00223	0.570508	0.569633	0.705653	0.535802	1.44277		MTFR2	0.999934	4.39744	3
KIAA1324	0.0830274	0.274588	0.494735	1.26165	0.132513	0.231379	0.150136	0.393579	0.322513	0.53814	-0.455552	-2.06307	-2.06307	0.319479	0.521036	-1.1948	-1.43222	-0.903343	-0.328281	-1.45818	-2.06307	-0.294866	0.555858	1.43809	0.797772	0.718078	0.47232	0.294484	0.835122	1.25587	1.16609		KIAA1324	0.999934	4.50739	3
C15orf41	0.982134	0.650608	0.517733	0.306345	0.338144	0.923928	0.363523	0.744273	0.426385	-0.160126	-0.570446	-2.02847	-1.79363	0.728018	0.11369	-0.208947	-1.5435	-0.794816	0.163626	-1.86129	-2.02847	-1.47707	0.620437	0.612196	0.658106	0.433058	0.865632	-0.00314006	1.32806	0.760842	0.93318		C15orf41	0.881852	3.83764	3
SOX4	0.66298	0.264787	0.288398	0.718479	0.223749	0.743579	-0.137107	0.333891	0.205369	-0.0684724	-1.16662	-2.76795	3.12959	0.408787	-0.0667391	1.27646	0.27634	0.0188254	0.974964	0.697522	-0.817748	0.420218	-0.643841	-0.348079	-0.545788	-0.260037	-0.652209	-0.525285	-0.298645	-0.584586	-1.76083		SOX4	0.999934	1.87977	3
CCT5	0.940064	1.00008	0.919158	0.883231	0.768072	0.842972	0.185142	0.637271	0.808723	0.476174	-1.17953	-1.2006	2.56985	-0.128684	1.07472	-0.609852	-0.985256	0.744791	-0.199764	-0.335083	-2.82508	-0.0196636	-0.412987	-0.451062	-0.278176	0.0301128	-0.853907	-0.179913	-0.978148	-0.242307	-1.00036		CCT5	0.999934	1.58627	1
TM9SF2	-0.157413	-0.250925	0.617589	-0.344635	-0.504379	-0.790501	0.130725	-0.691039	-0.298923	0.178403	-0.371118	-2.52728	1.80873	-0.271132	-0.289899	0.301324	0.149999	0.244893	0.520378	0.843163	-3.57346	0.379544	0.817484	0.652461	0.352384	1.03149	0.108317	0.412219	-0.00449108	0.398315	1.12778		TM9SF2	0.999934	1.51479	1
SLC3A2	-0.0314008	-0.00159438	0.288098	0.267256	-0.258709	-0.0615344	0.187319	-0.181701	0.00470298	0.490563	-0.689234	-3.30082	1.39153	-0.469705	-0.502154	-0.0140822	0.858661	-0.00352687	0.705882	0.431644	-3.27979	-0.583499	0.483058	0.510017	0.587661	1.20806	0.241298	0.382657	0.409858	0.287126	0.642364		SLC3A2	0.999934	3.03589	2
ERAP2	-0.112105	0.016111	0.59848	0.148405	-0.139789	0.24489	0.162034	-0.0963283	0.340479	-0.127244	-0.279288	-4.13905	1.49277	-0.954929	0.232143	0.344478	-0.642076	-0.141953	1.69534	0.0663405	-1.92171	0.0946056	0.553576	0.522074	-0.015022	0.489715	-0.16754	0.464147	0.294971	0.17355	0.802925		ERAP2	0.999934	1.499	2
SEC63	-0.127679	-0.00279763	0.214556	0.0631867	0.0506426	-0.353583	0.00279971	-0.132672	-0.017321	0.301756	-1.52699	-3.75374	1.22168	0.390258	0.828507	0.447837	-0.188837	0.384812	0.889021	0.38125	-2.35787	-0.794213	0.391602	0.0810637	0.131034	0.772808	0.255457	0.249477	0.251931	0.437059	1.50897		SEC63	0.999934	3.05372	1
GPAT4	-0.0395053	0.128036	0.248091	-0.0193673	-0.377979	0.0385392	0.0656527	0.164757	-0.01618	-0.809883	-1.5649	-3.66349	2.00623	0.0546543	0.22971	-0.213351	-0.385897	1.35857	0.667111	0.777419	-1.98601	0.305725	0.598164	0.451948	0.0214701	0.668236	0.0522357	0.015642	0.0115288	0.244129	0.968695		GPAT4	0.999934	1.90411	3
WNK1	0.53371	0.082152	0.0494851	0.993679	-0.131221	0.296169	-0.380247	0.376779	-0.397526	0.482561	-0.700709	-4.08209	1.93876	0.788222	-0.137708	0.681252	0.659035	0.278716	0.288006	1.05143	-1.82873	-0.557247	-0.215088	0.428661	-0.063627	0.399532	-0.273462	-0.24019	-0.130083	-0.0624435	-0.127774		WNK1	0.999934	1.85705	1
MRPS30	0.721943	0.21809	0.294874	1.17264	0.291917	0.381484	0.182912	0.640436	0.191789	0.201157	-0.658614	-3.59297	1.40243	0.114064	-0.308683	0.749566	0.648688	0.211166	-0.720116	0.959873	-2.89	0.34634	-0.31975	-0.0360697	0.0241089	0.341626	-0.395615	0.00280941	0.107375	0.322501	-0.605971		MRPS30	0.999934	1.3095	3
PRRC2A	0.13198	0.295699	0.56354	0.62149	0.165148	0.642937	0.373119	0.0807168	0.184173	0.112872	-0.96601	-3.78123	2.32563	0.0349391	-0.0176034	1.18916	0.190031	0.234001	-0.322822	0.923329	-2.12001	0.505896	-0.284836	-0.362469	-0.211386	0.162349	-0.348595	0.338451	-0.243496	-0.0682266	-0.348784		PRRC2A	0.999934	1.37343	1
PSMG2	0.369262	0.235541	0.447899	-0.0559248	0.609088	0.246012	0.0828713	0.138953	0.227961	0.0503526	-1.31532	-4.02582	1.67531	-0.817529	-0.523003	0.858381	0.613099	0.853682	0.32277	0.880625	-1.99317	0.0993648	0.178914	0.118127	0.0359534	0.0744433	0.673313	0.00809097	-0.35627	0.0245517	0.262465		PSMG2	0.999934	1.61794	3
NIPSNAP2	0.616866	0.276581	0.155345	0.515301	0.260525	0.192366	0.261785	0.434053	0.299851	0.104689	-1.24779	-3.88235	0.701817	0.16464	-0.410718	0.27174	0.295757	0.0562651	0.57196	1.05338	-2.95837	-0.0297563	0.327018	0.32372	-0.0469596	0.38713	-0.0733209	0.0616786	0.128988	0.485362	0.702441		NIPSNAP2	0.999934	2.70716	2
CORO1B	0.114585	0.345459	0.0981897	0.661437	-0.0176346	0.458337	0.245058	0.464615	0.00189476	0.450715	-1.21847	-3.68005	0.852676	-0.268367	-0.230172	-0.0275128	0.448888	-0.0379582	0.461264	1.17148	-3.09711	0.251176	0.152093	-0.150351	0.305591	0.504214	0.872141	0.0276031	0.387585	0.226688	0.22594		CORO1B	0.999934	2.08374	3
TRPC4AP	0.247859	0.179341	0.187861	0.592737	0.287207	0.712279	0.598106	0.349759	0.5625	0.313122	-0.97157	-4.14851	0.256144	0.0301432	-0.305749	0.79995	0.526772	-0.0217118	0.632442	0.219685	-2.70528	-0.500573	0.30443	0.0279177	0.288807	0.350874	0.383669	0.135291	-0.0747363	0.512656	0.228573		TRPC4AP	0.999934	3.16596	2
SPINK1	0.58185	0.291893	0.56256	0.242792	0.348449	0.636438	0.604734	-0.0106581	0.677767	0.67738	-0.491541	-4.00553	0.650814	0.500874	-1.00588	0.284164	0.810395	-0.181985	0.137812	0.576555	-2.75649	-0.601771	0.150102	0.118938	0.180666	-0.0392183	0.280693	0.224897	0.114909	0.333871	0.104521		SPINK1	0.999934	2.73733	2
PSMD14	0.404608	0.183401	0.182676	-0.237843	0.384029	0.176921	0.125408	0.476598	0.389073	0.47211	-1.54265	-3.9223	0.979365	0.280641	-0.266788	0.892896	-0.25406	0.62877	0.365804	-0.31731	-2.58086	0.650198	0.152241	0.566564	0.120871	0.819407	0.170135	0.14336	0.0814546	0.604351	-0.129073		PSMD14	0.999934	1.88943	2
NUP133	0.310503	0.508852	0.245317	0.375194	0.123175	0.536124	0.31687	0.0463092	0.110999	-0.054228	-0.844075	-3.76306	1.35299	0.383491	-0.084613	0.789283	-0.95163	0.122419	0.703341	-0.512811	-2.88285	0.731303	0.576102	0.509829	0.0936148	0.502492	0.111476	0.0783629	0.341782	0.162326	0.06111		NUP133	0.999934	1.75416	3
HNRNPDL	0.473274	0.596609	0.507289	0.325653	0.696338	0.315632	0.338301	0.234531	0.4029	0.183214	-1.25812	-3.49954	0.976497	0.471717	-0.491637	0.273274	-0.253036	0.167782	0.0226406	-0.254369	-3.30954	0.856569	0.147898	0.204871	0.214593	0.379137	0.299719	-0.15689	0.089074	0.4283	0.61732		HNRNPDL	0.999934	2.58488	1
ARF5	0.447351	-0.0714179	0.170711	0.0516667	0.350262	0.310091	0.0626259	0.329359	0.688104	0.261527	-1.22377	-4.0394	1.53793	-0.159797	-0.125619	1.02949	-1.4036	0.267334	0.0481306	-0.404711	-1.65118	1.23409	0.427122	0.529671	0.149718	0.449601	0.322834	0.424127	-0.0208596	0.304263	-0.295643		ARF5	0.999934	1.33219	3
ALDH1B1	0.659956	0.0256809	0.928909	0.387803	0.431163	0.923511	0.220049	-0.0155289	0.485785	-0.0564298	-0.581883	-3.98878	1.64427	-0.29474	0.301903	0.709917	-1.4297	0.353988	-0.457247	-0.116514	-2.06697	0.529251	-0.0124909	0.644089	0.0792476	0.129384	0.211985	-0.0926213	0.00227288	0.387473	0.0562629		ALDH1B1	0.999934	1.67853	3
ENOPH1	0.485022	0.424574	0.681091	-0.102427	0.426011	0.137384	0.279075	0.243635	0.519751	-0.205714	-0.761852	-3.79297	2.25878	0.181191	-0.278267	0.843595	-0.195699	-0.866515	0.845261	-0.321851	-2.30672	0.571217	-0.0218464	0.283089	0.247509	0.124864	-0.0688585	0.220849	-0.0356251	0.298986	-0.113537		ENOPH1	0.999934	1.34067	3
MTPN	0.173132	0.102442	0.22615	0.395881	0.126537	0.49323	0.293005	0.135184	0.279334	0.516139	-1.45531	-3.3172	2.69638	-0.337134	0.106041	1.01951	0.00491184	-0.0651283	0.485294	0.516178	-2.56627	-0.191855	0.0139835	-0.117861	0.279756	0.051699	0.251245	0.144349	0.108024	0.0401086	-0.407755		MTPN	0.999934	1.67103	3
E2F4	-0.186528	-0.0170686	0.480621	0.422398	0.067605	0.188594	0.271879	0.661431	0.0409225	-0.160831	-1.78661	-3.27807	2.81476	0.139679	0.0298957	0.811875	-0.2065	0.448596	0.232886	0.0332794	-2.383	0.489917	0.0736809	-0.00128841	0.136066	0.135673	0.137589	0.0739446	0.205688	0.286962	-0.164039		E2F4	0.999934	1.40678	2
DUSP16	0.111385	0.109747	0.100113	0.508039	0.0907568	0.281868	0.225774	0.231872	0.135177	0.53608	-1.11554	-3.94236	1.75067	0.651892	0.41448	0.212775	-0.0403889	-0.0254216	0.0862051	0.927322	-2.65654	0.119381	0.52412	-0.234522	0.0360422	0.184676	0.321765	0.343121	0.27378	0.142742	-0.305014		DUSP16	0.999934	2.05811	3
IGF2BP2	0.0610582	0.118018	0.24759	0.0779868	0.170988	0.189085	0.155361	0.285094	0.225989	0.0391308	-0.83671	-4.27502	1.56257	0.425967	0.1639	1.11165	-0.253788	-0.136842	0.00204958	0.303101	-2.36261	0.18031	0.102566	0.277749	0.210812	0.161859	0.317	0.267495	0.118076	0.317765	0.771795		IGF2BP2	0.999934	2.27662	2
GIT1	-0.0698155	-0.141107	0.189152	0.125507	-0.0725558	0.0749091	0.0386479	0.40235	0.0777448	0.133695	-1.01266	-3.33173	1.72814	0.52428	0.504549	0.99297	-0.38551	0.110203	0.260565	1.20958	-3.2663	0.167973	0.033045	-0.0224004	0.271343	0.121055	0.376704	0.280424	-0.102383	0.187477	0.594133		GIT1	0.999934	1.77874	2
TNK2	0.229951	0.0941061	0.791644	-0.29447	0.0652579	0.820535	0.347607	-0.212296	0.423878	0.662746	-1.27051	-3.49038	1.49415	0.17807	0.364657	1.16974	0.42797	-0.248697	-0.579896	0.133891	-2.91425	-0.575995	0.146279	0.448796	0.258515	0.418102	0.191127	0.0401075	0.395874	0.239333	0.244161		TNK2	0.999934	2.21668	3
RAB2A	0.51387	0.161114	0.185318	0.397324	0.31355	0.41056	0.162136	0.110538	0.28699	0.489145	-2.16559	-3.75399	1.62679	0.14546	0.254187	0.522135	0.397639	-0.618797	-0.0508724	0.746928	-2.18414	-0.620561	0.314735	0.425801	0.289039	0.271898	0.278503	0.395158	0.147045	0.233647	0.314439		RAB2A	0.999934	2.65728	2
ZWILCH	0.512197	0.0836506	0.249232	0.534913	0.0373726	0.0274131	-0.0102345	0.189909	-0.0282509	-0.515612	-1.6784	-2.81382	1.27343	-0.379042	0.969681	0.449894	0.452965	0.71277	-0.407897	1.81111	-3.10221	-0.461912	0.612788	0.483215	-0.0244521	0.679338	-0.139781	-0.0932376	-0.189708	0.310331	0.454336		ZWILCH	0.999934	1.3097	3
LNX2	0.172408	0.130504	0.246375	0.368367	0.0177269	0.251444	0.44174	0.50464	0.336448	-0.236718	-2.62096	-3.4314	1.97348	-0.2622	-0.208085	-0.287408	0.0742844	0.56512	0.224559	0.95932	-1.9909	0.10034	-0.12119	0.318267	0.155809	0.528911	0.289909	0.43637	0.34206	0.344633	0.376143		LNX2	0.999934	2.18075	2
PLK1	0.266277	0.399263	0.0156718	0.567008	0.305613	0.0565035	0.0350752	0.197517	0.344496	-0.184153	-2.0153	-2.99768	1.95345	-0.428533	0.356563	0.142287	-0.364844	-0.340356	0.510655	1.49956	-2.77634	-0.359878	0.276624	0.540595	0.349852	0.703458	0.322786	-0.124315	0.449293	0.238467	0.0603927		PLK1	0.999934	1.44356	3
LIMD1	-0.296455	0.13533	-0.317654	0.809552	-0.266466	0.945107	-0.0739494	0.509815	0.422018	-0.540742	-1.60811	-2.37003	1.65405	1.02154	-0.495844	0.841421	-0.656071	1.8197	0.406965	0.91859	-2.71606	-1.32288	-0.168333	0.294573	0.217689	0.56027	0.313225	-0.134618	-0.0973616	0.127722	0.0670125		LIMD1	0.999934	2.15162	3
TBC1D1	0.332398	0.257962	0.0448291	0.380594	0.19651	0.483644	-0.0132995	-0.179836	0.0337415	-0.407871	-0.942821	-3.04928	0.922305	0.148583	0.545658	1.05648	0.0262453	1.63376	0.826664	0.832011	-3.4864	0.480479	0.0025837	-0.0609396	-0.0708324	-0.135346	-0.295576	0.276691	0.241674	0.111301	-0.191912		TBC1D1	0.999934	2.33443	2
MAP3K13	0.0262599	0.0238854	-0.226254	0.412542	0.0904292	0.0776031	-0.07752	-0.175726	0.0570677	0.00990506	-0.453402	-3.13272	1.17709	0.85137	-0.663772	0.506318	0.526053	0.691503	0.634925	1.97503	-3.33143	-0.237901	0.583018	0.177659	-0.208058	0.23177	-0.231671	0.120656	0.0923097	0.124423	0.348642		MAP3K13	0.999934	1.64712	3
CNN2	0.264579	0.300605	0.351659	0.317824	0.133102	-0.0519007	0.159338	0.0709513	-0.033492	0.741082	-2.9704	-0.871851	0.660172	0.202982	0.465615	1.0366	0.382937	0.0879322	0.775597	0.937752	-3.93074	0.336777	-0.0263232	-0.240221	0.173063	0.395476	0.107298	-0.288989	0.287421	0.0265247	0.198632		CNN2	0.999934	1.67814	2
EIF3B	0.421566	0.243635	0.234506	0.35929	0.167445	0.268793	-0.096687	0.457952	0.310158	0.277449	-1.83541	-1.40197	1.19951	0.529817	0.553097	1.06075	0.465003	-0.164459	0.184027	0.218204	-4.45973	0.226035	0.17052	-0.0395604	0.174656	0.319605	0.101945	-0.26394	0.295321	0.0642346	-0.0417633		EIF3B	0.999934	2.35933	1
ANKS1A	0.462767	0.417079	0.262753	0.832747	0.459034	0.233035	0.145435	0.631187	0.365163	0.398189	-2.39358	-2.75546	1.37987	-0.0490913	1.05094	0.26632	0.331517	-0.173661	-0.32963	0.844667	-3.10557	0.880647	0.0395616	0.134041	0.0559261	-0.150216	0.0182193	-0.173197	-0.00527946	0.029124	-0.10254		ANKS1A	0.999934	1.69206	2
DHX32	0.494834	0.409615	0.472328	0.18493	0.429639	0.349384	0.410301	0.548365	0.222404	0.0915415	-2.35247	-3.4032	1.01126	0.114932	0.0671916	0.449849	0.743144	0.3768	0.0474619	-0.585255	-2.77577	0.734346	0.0489561	0.341509	0.308452	0.150521	0.243102	0.425519	-0.296881	0.463122	0.274069		DHX32	0.999934	2.19921	3
CNOT11	0.473873	0.190969	0.487783	1.03745	0.241378	0.406537	0.283153	0.523598	0.370027	-0.00961328	-2.26887	-3.35372	1.11284	-0.0638349	0.369796	-0.074513	0.520652	0.00577196	0.318299	-0.690182	-2.83645	0.310994	0.276952	0.294931	0.245074	0.401243	0.381455	0.0992223	0.539707	0.0901173	0.315351		CNOT11	0.999934	2.79303	3
SENP5	0.588891	0.445962	0.667651	0.636752	0.278792	0.263528	0.113171	0.284836	0.247073	-0.0684103	-2.32174	-2.95136	1.04641	0.228712	0.989053	-0.47449	-0.100818	0.608107	0.315133	-0.340484	-3.12124	0.657817	0.316775	0.78121	0.100151	0.413394	0.200676	-0.0262085	0.344018	0.0280271	-0.151385		SENP5	0.999934	2.19808	3
TTC21B	0.276935	0.236576	0.187541	0.419613	0.474285	0.194729	0.403536	0.492164	0.684729	-0.0234253	-3.01296	-2.86326	0.821754	0.801023	0.406581	-0.00865288	0.0228477	0.408952	0.682076	0.0835017	-2.66614	1.10583	0.176713	0.289987	0.0215005	0.214336	0.151203	0.0171683	0.282057	0.351922	-0.633118		TTC21B	0.999934	2.16488	2
WDR60	0.537559	0.196365	0.104392	0.365009	0.135999	0.237756	-0.0313979	0.210348	0.466984	0.334676	-2.92408	-2.74229	1.27261	0.171245	-0.925281	0.452099	1.33682	0.317674	0.0229621	0.688965	-2.65395	0.278544	0.0137631	0.531132	0.283579	0.0259704	0.19971	0.448477	0.160724	0.424551	0.0590922		WDR60	0.999934	1.88071	2
FTO	0.395151	0.0420794	-0.217059	-0.387202	0.346121	0.310551	-0.0826195	-0.0861972	0.205957	-0.379951	-2.26501	-3.15159	1.33602	0.420256	0.698652	1.20861	0.923206	-0.20878	0.985648	0.936714	-2.55061	0.782531	-0.230908	0.150958	0.0524567	0.267444	0.193728	0.426256	-0.126081	-0.0537889	0.0574701		FTO	0.999934	2.01335	2
SUV39H1	0.560499	0.704802	0.292242	0.758966	0.680058	0.605956	1.20396	0.94347	0.194002	-0.944726	-2.2323	-2.2323	0.208315	-0.42682	0.539188	-1.56719	0.583719	-0.155497	0.417061	-1.81848	-2.2323	0.521426	0.00760297	0.0901223	0.566637	0.490266	-0.000468037	0.100999	0.581062	0.422825	1.1369		SUV39H1	0.688623	1.93773	3
HSPA4L	0.506111	0.218255	0.661656	0.0964604	0.0176478	0.657459	0.013678	0.804813	0.36014	0.0328808	-2.17594	-2.33485	1.33443	-0.232114	0.255024	-1.05195	-0.83019	0.141651	0.219461	-2.33871	-2.05727	0.107583	0.26881	1.15163	0.406176	0.758144	0.315177	0.198641	0.947001	0.741625	0.806578		HSPA4L	0.597818	1.42132	3
BCKDK	0.375993	0.354893	0.651254	0.364074	0.535875	0.661343	0.520747	0.699998	0.459389	0.420287	-2.75266	-2.458	1.51427	0.371142	-0.681679	-0.619075	1.07407	0.0456497	-0.280529	-0.808935	-2.62931	0.116211	-0.0961965	0.586818	0.268892	0.2141	0.757777	0.383559	-0.452418	-0.0340026	0.43647		BCKDK	0.999934	1.66978	2
CCM2	0.211952	0.12726	0.296736	0.714575	0.0518083	0.428142	0.219971	-0.255241	0.323817	1.17962	-2.58646	-2.70392	1.98527	-0.0814261	-0.443599	-0.320608	0.699028	0.475599	0.140895	-1.13994	-2.39446	-0.310278	0.567624	0.377589	0.145836	0.267358	0.333627	0.452021	0.56042	0.249603	0.427188		CCM2	0.999934	1.33037	3
KANSL2	0.523271	0.336719	0.447347	0.693829	0.630054	0.497741	0.474888	0.595541	0.451164	0.435359	-1.93399	-2.46531	2.06699	-0.176576	-0.324613	-0.33447	-0.731847	-0.524912	0.782084	-1.28712	-2.95617	0.415947	-0.179176	0.355566	0.311032	0.578792	0.244435	0.139196	0.188995	0.381342	0.363883		KANSL2	0.999934	1.5416	3
ZFP64	0.387919	0.484037	0.170981	0.6828	0.0521881	0.170214	0.716579	0.199321	0.358614	0.558037	-1.93342	-3.15924	1.32122	0.781529	-0.0969211	-0.198293	0.513385	-1.09463	0.167515	-1.7426	-2.31619	0.140178	0.680924	0.764168	0.379868	0.465097	0.250174	0.0545118	0.289026	0.632254	0.320756		ZFP64	0.999934	1.55033	3
UBE2H	0.58891	0.396401	0.231479	-0.194752	0.523917	0.298995	0.231865	0.566557	0.56502	0.580062	-2.16764	-3.22432	1.84008	0.433577	-0.360726	0.39344	-0.0202201	0.141609	-0.263609	-1.40861	-2.36667	0.517477	0.464768	-0.126333	0.34556	0.198545	0.573494	0.358335	0.291953	0.348118	0.242725		UBE2H	0.999934	1.49318	2
TRAPPC12	0.677134	0.606517	0.552623	0.442529	0.492055	0.074136	0.64892	0.676573	0.766122	0.202272	-3.00977	-3.00977	0.736031	0.789125	-0.0589584	-0.518533	-0.953213	-0.211491	-0.322376	-0.291923	-2.08901	0.314353	0.418718	0.346324	0.500563	0.725494	0.0955766	0.234472	0.288026	0.160915	0.716564		TRAPPC12	0.999934	3.63515	3
CCDC34	0.228422	0.414102	0.689986	0.0881747	0.750748	0.469462	0.614239	0.699398	0.174476	0.740321	-2.82758	-2.82758	0.57553	0.676708	0.15492	-1.04462	-0.244102	0.311067	-0.240192	-0.927962	-2.41863	0.746839	0.758156	0.283497	0.530047	0.268225	0.650414	0.326287	0.185561	0.315232	-0.121157		CCDC34	0.999934	2.28697	3
LYN	0.292465	0.419238	0.351716	0.086302	0.400838	0.290202	0.307694	0.668472	0.584871	0.467898	-3.10969	-3.10969	1.31931	0.362319	0.26517	-0.914759	-0.0234787	-0.579073	0.165129	-0.457008	-1.86078	0.661151	0.782369	0.42938	0.406607	0.129279	0.513867	0.110154	0.477816	0.162398	0.399827		LYN	0.999934	2.54107	2
AGK	0.272846	0.392984	0.822124	0.49843	0.304829	0.154383	0.3181	0.332323	0.415468	-0.225524	-3.02651	-3.02651	1.77438	0.554612	0.296933	-0.355757	0.0490184	-0.0552426	-0.580483	-1.78721	-0.850077	0.685388	0.653439	0.493761	0.243096	0.710488	0.333729	-0.0884831	0.0286359	0.293404	0.367423		AGK	0.999934	1.79856	3
CASP8	0.523688	0.101964	0.437604	0.700403	0.446811	0.641468	0.105388	0.495012	0.480216	0.394388	-3.08885	-3.12532	2.11017	-0.0683917	0.49473	-0.815599	0.140085	-0.0494537	-0.818425	-0.444804	-0.93561	0.781106	-0.175838	0.67329	0.253538	0.0171495	0.212519	-0.0549863	0.161907	0.0957162	0.310125		CASP8	0.999934	1.92501	2
RIOK2	0.408332	0.58663	0.234333	-0.467856	0.708753	0.799278	0.0409129	0.701152	0.2289	-0.0984721	-2.64546	-2.64546	0.308395	0.420453	0.310671	-0.424645	-0.865212	1.00595	1.3523	0.234698	-2.64546	0.881625	0.73625	0.239622	-0.117344	0.161344	0.701274	-0.289093	0.192895	0.359739	-0.41451		RIOK2	0.999934	1.47461	3
GPRIN3	0.628837	0.686134	0.774395	0.683546	0.469903	0.730852	0.590093	1.06272	0.768148	-0.133488	-1.84211	-3.16231	0.198401	0.593427	0.373471	-1.47204	-0.804716	0.735776	0.55939	0.613556	-2.46878	-0.132351	-0.135003	0.192514	-0.0328436	-0.326142	0.836631	-0.011481	-0.340842	0.404573	-0.0402613		GPRIN3	0.999934	2.14446	3
STK25	0.220601	0.438732	0.97987	0.441246	0.331585	0.310845	0.255466	-0.0189345	0.471682	0.248874	-1.89336	-3.18705	-0.0742324	0.0894715	0.857945	0.0181032	-0.393314	0.51186	0.944691	0.656594	-3.24697	-0.271479	-0.226701	0.480228	0.370668	0.297157	0.0456582	0.0804438	0.39323	0.158045	0.709045		STK25	0.999934	2.98572	2
THAP4	0.177679	0.329191	0.659258	0.0995789	0.213595	0.0431623	0.489663	0.66449	0.0802302	0.833285	-1.83397	-2.871	0.810606	-0.366495	0.582095	-0.145851	-0.857524	1.03739	0.0641516	1.24695	-3.2367	-0.479477	0.0309494	-0.0625812	0.395827	0.281783	0.279155	0.740236	0.0483912	0.326709	0.419227		THAP4	0.999934	1.81126	3
HMGB3	0.653184	0.429433	0.314562	-0.162233	0.772336	0.288539	0.563612	0.371586	0.383872	0.717388	-1.85843	-3.54051	0.702772	-0.63453	0.577695	0.177508	-0.0790662	0.0601145	1.10504	-0.505651	-2.65599	-0.639817	0.186835	0.558682	0.228161	0.414711	-0.0815673	0.354687	0.446913	0.410203	0.439966		HMGB3	0.999934	3.03718	2
SEC24C	0.45442	0.19178	0.306845	0.553071	0.0712663	0.461841	0.437344	0.377622	0.379354	0.639913	-1.27726	-3.68921	0.364254	-0.352789	0.856919	0.565708	0.426424	0.321814	0.414047	-0.694557	-3.1157	-0.249249	0.392939	0.450892	0.511967	0.235501	0.303181	0.283238	-0.109646	0.316066	0.172008		SEC24C	0.999934	2.63229	2
FBXO7	0.675436	0.27562	0.253379	0.451562	0.218334	0.177039	0.175429	0.242373	0.382199	0.431505	-1.25178	-3.13491	1.88663	-0.0189919	0.139364	0.329533	0.527862	0.253286	0.771917	0.2995	-3.51727	-0.0691217	0.0613943	0.117868	0.00683504	0.0613844	0.0544142	0.249181	-0.28779	0.204348	0.0334768		FBXO7	0.999934	2.59921	2
RAP1GAP2	0.495764	0.485702	0.731299	0.797633	0.194081	0.0661295	0.0409499	0.650997	0.474926	0.226438	-1.71526	-3.08766	1.69542	-0.409406	0.0928265	0.453286	-0.428059	0.700171	0.297284	-0.560531	-3.15645	0.267252	0.0857578	0.229057	0.261806	0.457489	0.0873571	-0.0614302	0.51851	0.315601	-0.206929		RAP1GAP2	0.999934	1.90833	3
DNAJB12	0.00232152	-0.220504	0.377781	0.0155539	-0.107574	-0.190025	0.276376	-0.0313461	0.124571	1.28647	-1.95152	-3.14641	-0.212136	-0.417252	1.10204	-0.0850312	0.0331949	0.351542	1.5282	0.266812	-2.68366	1.22397	0.211673	-0.162534	0.102816	0.426186	0.246711	0.376305	-0.217083	0.603868	0.868682		DNAJB12	0.999934	1.4452	3
CD59	-0.192646	-0.438235	0.0919433	-0.547067	-0.100116	-0.202181	0.451954	-0.0431305	0.179711	1.10002	-2.49021	-2.90837	0.708013	0.111662	1.00167	-0.579498	0.988149	-0.289015	0.973369	0.0639706	-2.50933	1.2912	0.338613	0.245808	0.305504	0.411751	0.357002	0.588972	0.0634555	0.387133	0.639887		CD59	0.999934	1.37937	2
TSPAN15	0.0891137	0.154918	0.191032	0.506889	-0.168259	-0.0744104	0.241575	0.128596	-0.0714407	0.688454	-2.99154	-2.53317	0.0346775	0.0806842	0.369454	-0.327608	0.937062	-0.170692	0.98509	0.24504	-2.99154	0.829703	0.372739	0.441361	0.247701	0.736644	0.582178	0.489009	0.294572	0.51196	0.170204		TSPAN15	0.999934	2.24495	2
RAB22A	0.838368	-0.0273318	0.303023	-0.0881207	0.337971	0.500814	0.391649	0.346376	0.621325	0.681788	-1.67877	-3.40713	0.304142	0.067017	-1.31944	-1.19007	0.212531	0.0259661	0.582269	0.830978	-2.47579	-0.361213	0.453582	0.595126	0.371652	0.346912	0.521024	0.459134	0.134425	0.641628	0.980162		RAB22A	0.999934	2.78383	3
SLC35F5	0.00917719	-0.0111681	0.525264	0.112389	-0.0654613	-0.0698732	0.490211	0.108077	0.487832	0.618835	-2.02637	-3.22893	-0.231435	-0.322813	-0.411708	0.067715	0.661438	0.175098	0.443722	0.240233	-3.07352	0.765409	0.515661	0.20127	0.330381	0.441024	0.55753	0.636606	0.439364	0.366435	1.24761		SLC35F5	0.999934	2.78812	2
TMPRSS4	0.129606	-0.146089	0.124537	-0.0743132	-0.346887	0.0931812	0.162741	-0.252242	0.35979	0.989105	-1.09921	-3.64485	0.160123	-0.377317	-1.04866	0.25143	0.167399	-0.0759187	1.13787	0.34302	-2.69222	0.309354	0.555962	0.512676	0.575069	0.773204	0.491618	0.579485	0.318578	0.45155	1.27142		TMPRSS4	0.999934	2.66382	2
ATP13A2	-0.135668	0.182174	0.371557	0.93789	-0.122747	-0.236041	0.409842	0.120136	0.611844	0.503259	-3.01322	-3.183	-0.34962	0.181712	0.880676	0.281226	1.26267	-1.05961	0.236117	-0.519377	-1.14226	-0.699701	0.273787	0.430595	0.498223	1.11819	0.840774	0.11521	0.265256	0.487708	0.452409		ATP13A2	0.999934	2.37012	2
TMEM59	0.360094	0.116967	0.944417	0.361242	-0.284141	-0.541985	0.411253	-0.139505	0.486875	0.69304	-2.3394	-3.36511	-0.556885	-0.332802	-1.21502	0.0709012	0.95415	-0.793531	1.21266	0.334682	-1.35575	-0.457191	0.814089	0.60703	0.70495	0.759621	0.780466	0.739296	0.133824	0.498316	0.39745		TMEM59	0.999934	2.60218	3
KALRN	0.497377	0.400556	0.507642	0.055514	0.452173	0.267454	0.748401	0.271489	1.08412	0.219121	-1.9513	-3.67083	-0.227746	-0.245623	-1.29784	-0.0288705	1.08239	-0.905375	0.840497	-0.31717	-1.40953	-0.920324	0.447552	0.430303	0.567006	0.495207	0.257792	0.584173	0.355733	0.757785	0.652316		KALRN	0.999934	3.58983	2
BCL2L15	0.628205	0.282137	0.914771	0.0569175	0.694397	0.561416	0.758099	0.405556	0.514063	1.44785	-2.16342	-3.0325	-0.0896415	0.115755	-0.558893	0.601539	0.0439067	-1.3668	-0.850783	0.326513	-1.91639	-1.08526	0.784362	0.372615	0.56519	-0.255949	-0.0565099	0.391798	0.333095	0.705297	0.872664		BCL2L15	0.999934	3.06912	3
TBC1D2	-0.0631719	0.463989	0.188899	-0.152207	0.689312	0.715641	0.730903	0.60389	0.376428	1.04919	-2.68846	-2.68846	0.766849	0.634205	-0.530346	-1.3219	1.11542	-0.832765	-0.461095	0.177474	-1.99541	-0.65928	0.184764	0.765041	0.76378	0.273964	0.72477	0.712093	0.453489	0.0498426	-0.0468572		TBC1D2	0.999934	2.07258	3
ANKS4B	0.444975	0.0256198	0.351462	0.130491	0.472808	0.64236	0.445852	0.46599	0.47361	0.267555	-3.21718	-3.21718	1.00095	0.796068	-0.0943038	-0.00152051	-0.213575	0.269475	-0.259945	0.537439	-1.96551	-0.39338	0.183487	0.352141	0.530575	0.179747	0.268033	0.687142	-0.0268697	0.639217	0.224461		ANKS4B	0.999934	2.87501	3
NT5DC1	0.533845	0.0879603	0.426701	0.488431	0.541454	0.611177	0.462965	0.673432	0.548069	-0.220815	-2.96074	-2.69075	1.44054	-0.0086034	0.208985	-0.320159	-0.40218	-1.1077	-0.775908	-0.00970198	-2.07823	-0.283577	0.215002	0.777074	0.31249	0.467862	0.539943	0.730783	0.876524	0.51189	0.403224		NT5DC1	0.999934	3.73195	2
PLBD2	-0.289037	0.237455	0.561158	0.729546	-0.377722	-0.55506	0.271573	-0.114684	-0.51211	-0.323469	-2.09486	-2.21163	0.796861	1.02189	1.08191	0.153682	0.479657	0.625972	-0.336987	-0.907169	-2.60273	-1.57068	0.495696	0.90503	0.831659	0.848755	0.499117	1.1864	0.67583	0.717802	-0.223858		PLBD2	0.999934	2.86322	3
RHBDD2	0.124243	0.208526	0.88079	-0.0858681	0.214254	-0.493322	0.205204	0.37011	0.106705	0.296171	-2.68262	-2.68262	-0.576443	0.626701	0.6825	-0.29607	0.855452	0.386494	0.062916	0.749623	-2.68262	-0.0542484	0.25629	0.637621	0.986612	0.679193	0.292926	0.923771	0.499483	0.480759	-0.972519		RHBDD2	0.999934	1.65919	3
RNF149	0.118642	0.325098	0.833006	0.278635	0.120968	0.00999422	0.659211	0.0423718	-0.0123901	0.496763	-2.84341	-2.52117	-0.3181	-0.0333184	0.274919	0.752019	-0.677655	0.598303	0.836122	-0.96191	-2.56673	-0.0155928	0.276926	0.702545	0.676511	1.22716	0.389939	0.785312	0.66653	0.409723	-0.530414		RNF149	0.999934	1.62692	2
GCH1	0.133776	0.367984	0.626957	-1.03245	0.502216	0.33491	0.218929	0.35995	0.275527	0.663444	-2.28449	-2.42551	1.6791	0.0827918	-0.947299	-0.51731	1.06665	0.140405	1.32738	0.529662	-2.42551	-1.27289	-0.252659	0.74009	0.464309	0.0638733	0.336189	0.3553	0.00347586	0.630886	0.254329		GCH1	0.999934	1.93882	3
TACO1	0.347685	0.337909	-0.186815	-0.27453	0.412583	0.8018	0.471592	0.54871	0.241771	0.75494	-2.65349	-2.78342	0.429667	0.290402	0.0194673	0.247682	0.0976088	0.528558	1.03309	0.965109	-2.78342	-1.26834	0.142853	0.39635	0.484549	0.44871	0.320215	0.0616989	0.157646	0.426302	-0.0168829		TACO1	0.999934	3.34914	3
ATPAF1	0.0827545	0.304845	-0.218279	-0.102361	0.404422	0.0246776	0.267549	0.414968	0.145677	-0.152934	-3.1741	-2.59059	0.47772	0.574604	-0.119548	0.00776829	0.31584	1.3179	0.85872	-0.459954	-2.52836	0.634142	-0.0809199	0.0440144	0.487614	0.50278	0.625145	0.0379376	0.387145	0.38939	1.12144		ATPAF1	0.999934	1.9629	3
R3HCC1L	0.676361	0.668154	-0.0974415	0.119066	0.618515	-0.0415116	0.625738	0.668844	0.372566	0.162125	-2.59064	-2.59064	0.811979	-0.712875	-0.498229	-0.905162	-0.108313	1.11777	-0.147677	-0.587149	-2.59064	-0.0246218	0.577948	0.619605	0.244292	0.191579	0.849698	0.085794	0.9128	0.593729	0.978343		R3HCC1L	0.999934	2.98532	3
ATG4A	0.572786	0.268993	0.197315	0.152429	0.342941	-1.00174	0.172535	-0.183533	0.556117	0.752188	-2.63622	-2.63622	0.678654	-0.905229	0.143689	1.09137	1.1428	1.08936	0.558013	-0.368301	-2.20184	-1.19017	0.601268	0.38063	0.0810398	0.458474	0.508914	0.435914	-0.0893174	0.218003	0.809141		ATG4A	0.999934	1.31019	3
RNF145	-0.111051	0.41891	0.114186	0.79267	0.0152462	-0.188394	0.39978	0.23029	0.030523	0.453868	-3.11923	-2.93228	1.52102	-0.291821	0.219432	-0.133084	0.442521	0.11594	1.00189	0.0344109	-2.04265	-0.390136	0.609941	0.312364	-0.00825144	0.429825	0.322289	0.283043	0.370682	-0.0855313	1.18361		RNF145	0.999934	2.21223	3
POLA1	0.354408	0.449196	0.656148	0.389057	0.410355	-0.114111	0.177828	0.339387	0.373545	0.185434	-2.91191	-2.84241	1.2762	0.600785	0.641832	0.152318	0.132384	0.829865	-0.146218	0.29299	-2.76986	-0.327445	-0.20025	0.251699	0.142313	0.397317	-0.0151472	0.0371301	0.0965776	0.383815	0.756767		POLA1	0.999934	2.85699	2
RPGR	0.084911	0.443248	0.410274	-0.0359928	0.291037	-0.194716	0.277656	0.270246	0.0492915	0.117259	-2.70411	-2.81757	1.9799	0.440094	0.444654	1.11349	0.6459	0.417947	0.417141	-0.308515	-2.51865	-0.742549	-0.0781253	0.0633431	0.376942	0.0908695	0.0629436	0.451889	0.127525	0.24537	0.578301		RPGR	0.999934	2.37715	2
MED28	0.951349	0.497899	0.169351	0.543121	0.306243	0.131547	0.202942	0.335334	0.00339627	1.06913	-0.357439	-3.73118	-0.0790484	0.864432	0.591283	0.104294	-1.28594	-0.338488	1.27842	0.370386	-2.39098	0.520441	1.35269	0.187403	-0.316964	-0.0489296	0.183036	-0.143941	-0.373131	-0.0915128	-0.505137		MED28	0.999934	1.48709	3
CDC5L	0.804264	0.549762	0.489689	0.380452	0.753525	0.634715	0.620717	0.93217	0.573094	0.0715715	-1.12359	-4.064	-0.199673	0.603389	0.66431	-1.17833	0.507147	0.431515	-0.0575828	1.03107	-1.5688	1.07391	0.127208	0.0351343	-0.364356	-0.0682268	-0.523016	-0.131648	-0.548963	0.0178323	-0.473283		CDC5L	0.999934	1.7394	2
TGS1	0.23454	0.385949	-0.0345561	0.40735	0.416919	0.215031	0.292035	0.0609597	0.579477	-0.16441	-1.89804	-3.63427	-0.504387	0.546774	-0.0284277	-0.792764	-0.017322	-0.341698	0.421513	-0.670221	-1.98581	1.82854	0.864108	0.75438	0.147214	0.598334	0.272828	0.542518	0.265944	0.491631	0.745866		TGS1	0.999934	3.07651	2
RASAL2	0.584746	0.441359	0.400888	0.609562	0.102514	0.526567	0.22595	0.37022	0.371675	-0.269316	-1.56929	-4.20224	-1.03306	-0.131578	0.0446016	0.971935	0.137812	0.151935	0.204	0.095681	-1.90096	1.17185	0.386864	0.552913	0.190509	0.258784	0.524578	0.177297	0.0725759	0.255208	0.27641		RASAL2	0.999934	2.4285	2
GSR	0.348679	0.143389	0.308775	0.15369	0.498707	0.458537	0.445639	0.0855206	0.423417	0.378812	-1.63541	-3.89448	-1.17452	0.234478	-0.303284	0.711763	-0.0956747	-0.476889	0.132878	0.977946	-2.22532	1.02157	0.609667	0.217769	0.258965	0.160483	0.402899	0.184106	0.400164	0.51497	0.732743		GSR	0.999934	1.71497	2
FBXO21	0.389763	0.394574	0.0448069	0.220327	0.589079	0.527575	0.385847	0.44102	0.512649	0.252402	0.128532	-3.6163	-0.123544	0.536303	-0.914905	-0.354953	-0.888356	0.031576	-0.39456	0.164117	-3.09297	1.24573	0.217156	0.460735	0.391257	0.747758	0.807671	0.337345	0.171344	0.356829	0.031189		FBXO21	0.999934	2.21944	3
RUVBL1	0.153893	0.596472	0.259805	0.295522	0.386801	0.488104	0.355368	0.505044	0.24714	0.252651	-0.443991	-3.51405	-0.744778	0.448956	0.0831131	-0.142033	-0.0364166	0.0192185	0.255524	0.763761	-3.55617	0.488317	0.257858	0.403929	0.434285	0.691072	0.634501	0.10073	0.0644278	0.551665	-0.300725		RUVBL1	0.999934	2.22052	2
VRK1	0.62226	0.374594	0.661356	0.425432	0.490626	0.0252354	0.251563	0.360613	0.43189	0.00188538	-0.324158	-3.61358	-0.836101	0.343712	0.486802	0.10083	-0.0697926	0.844847	-1.8016	0.239583	-2.79804	0.850833	0.398587	0.37424	0.1706	0.730132	0.0910454	0.0146069	0.102801	0.517564	0.531642		VRK1	0.999934	1.6926	2
METTL13	0.165652	0.225077	0.441327	0.628431	0.2701	0.613559	0.0180196	0.22544	0.175595	0.693523	0.0659245	-3.78028	-0.341563	0.370552	0.404229	0.567915	-0.372733	0.171577	-0.897029	0.688456	-3.24196	0.412324	0.652001	0.209415	0.525501	-0.105148	0.297158	0.0564628	0.456441	0.30246	0.101568		METTL13	0.999934	1.66853	3
LARP4B	0.29458	0.449425	0.389174	0.53946	0.274326	0.0265386	0.434717	0.454592	0.254044	0.405167	0.0166353	-3.9408	-0.108296	-0.28551	0.0232825	0.728342	0.212725	0.150445	-0.534421	0.341506	-3.24869	-0.195714	0.619834	0.242456	0.46583	0.370361	0.439192	0.212618	0.273902	0.359357	0.334929		LARP4B	0.999934	2.8254	2
RAB14	0.236361	0.0599031	-0.383884	0.4582	0.498646	-0.185593	0.441069	0.589082	0.613129	0.483536	-1.26191	-4.24239	-0.307955	0.156937	-1.165	0.0625466	-0.474065	1.2368	-0.377574	1.27583	-1.33021	0.510833	0.567331	0.145612	0.531529	0.283957	0.710875	0.232967	-0.065477	0.414538	0.284385		RAB14	0.999934	1.34126	3
ECD	0.535062	0.361831	-0.113486	-0.404562	0.301559	0.420969	0.578417	0.88032	-0.13594	0.386199	-0.284091	-3.89026	-0.319439	0.866052	-1.49604	-0.0116638	0.659422	0.763266	-0.843266	0.331541	-2.12672	-0.124635	0.478431	-0.233782	0.0722345	0.552323	0.461676	0.0837681	0.113547	0.88417	1.25309		ECD	0.999934	1.36172	3
SPATS2	0.50274	0.420369	0.733675	-0.265039	0.368662	0.5741	0.126421	0.409167	0.243164	0.621989	-0.926648	-4.04045	-0.393475	-0.0326841	-0.393072	-0.158252	1.05353	0.700008	-0.576185	0.186799	-2.35746	0.658798	0.898364	0.288138	0.351091	-0.0326188	-0.201074	-0.312916	0.0702081	0.483922	0.998727		SPATS2	0.999934	2.28067	2
APTX	0.148984	0.552286	0.110558	0.194716	0.32527	0.62542	0.463533	0.386655	0.188572	-0.386328	-1.13707	-3.44808	1.14535	0.647837	0.453476	-0.973905	0.915991	1.12651	0.727481	-0.531993	-3.00289	-0.168402	0.100315	0.220314	0.198079	0.394125	0.22723	-0.0559296	0.477581	0.0810223	-0.00670592		APTX	0.999934	1.56728	3
CXXC5	1.00254	0.213426	0.86708	1.37385	-0.206408	0.307257	0.124119	-0.0411234	-0.0839524	-0.0865724	-0.745268	-3.63898	-0.25046	0.298049	1.14708	-0.347461	0.677351	1.17086	0.646318	-0.31054	-2.80775	-0.339256	0.144535	0.0159423	0.0951112	0.519013	-0.13452	-0.0536725	0.229408	0.0143429	0.199692		CXXC5	0.999934	2.01633	3
CSTF1	0.649595	0.651855	0.0690373	-0.080263	0.206967	0.439845	0.135537	0.265093	0.114677	0.167592	-2.08822	-4.08945	0.891609	1.14324	0.394695	0.21727	0.121376	1.03189	0.103712	-0.894454	-1.64321	0.358536	0.0925021	0.174161	0.281738	0.50485	-0.0372201	0.259481	0.201766	-0.0687702	0.424558		CSTF1	0.999934	2.05088	3
ZNF800	0.313552	0.287812	0.284097	-0.0323163	0.333162	0.289699	0.387479	0.436615	0.591736	0.236988	-1.01988	-3.88186	0.694438	0.647321	0.332748	-0.428378	0.365206	0.82779	0.16068	-1.04947	-2.75901	0.480484	-0.103784	0.232191	0.357138	0.426457	0.314344	0.033215	-0.244284	0.563728	0.922105		ZNF800	0.999934	1.55772	3
WDR3	0.458855	0.517544	0.529799	0.295873	0.44056	0.182224	0.071749	0.230929	0.544373	-0.024582	-1.49036	-3.99135	0.850143	0.505647	0.235502	-0.257814	-0.108227	0.731209	0.419184	-0.263127	-2.6895	-0.252684	0.408037	0.331863	0.287062	0.576995	0.124014	0.107338	0.363688	0.385622	0.479429		WDR3	0.999934	3.37769	2
ARF4	0.194737	0.329902	0.390397	0.333108	0.457312	0.419781	0.439234	0.0875788	0.551105	0.381001	-2.07322	-3.67077	0.917048	0.303666	0.024998	0.603773	0.292752	0.407854	0.289522	-0.735495	-2.63335	-0.403262	0.367902	0.0201353	0.481312	0.581803	0.279358	0.384283	-0.0345551	0.325973	0.686128		ARF4	0.999934	2.79399	2
HSPH1	0.19192	0.668566	0.248164	0.455054	0.539002	-0.00519227	0.333968	0.601013	0.0964697	-0.0497694	-1.04915	-4.19316	0.56547	0.0296672	0.232768	0.832819	-0.538202	1.16028	1.01867	-0.771005	-1.75539	-0.879873	0.128236	-0.0866858	0.173654	0.876416	0.113057	-0.282874	0.248026	0.643066	0.455021		HSPH1	0.999934	1.88112	1
KNTC1	0.535126	0.348483	0.306185	0.593064	0.272544	0.43068	0.0849745	0.261297	0.124753	-0.463051	-0.222942	-4.24862	0.528848	0.328608	0.392456	0.449724	-0.691546	1.14757	0.255828	-0.155311	-2.40737	0.36527	0.314259	0.675635	-0.119965	0.652275	-0.516882	-0.317992	0.154107	0.225003	0.696987		KNTC1	0.999934	2.09391	2
UTP20	0.528664	0.297414	0.628615	0.701975	0.410024	0.318133	0.13544	0.149939	0.25528	0.0402079	-1.13238	-4.24758	-0.275299	0.291317	0.456062	0.778393	-0.522314	0.747961	0.65785	0.516916	-2.43557	-0.21431	0.116383	0.289732	0.289099	0.457531	0.00927115	0.0969458	0.115945	0.271368	0.266987		UTP20	0.999934	2.93701	2
ATIC	0.452871	0.306102	0.0585476	0.371805	0.13922	0.112892	0.0847592	0.133987	0.302895	-0.00891745	-0.995724	-4.88257	0.675121	0.295465	0.329755	0.286872	-0.305499	0.66404	0.590193	0.637256	-1.33654	0.293614	0.035282	0.334218	0.310496	0.394043	0.0843913	0.149553	0.425417	0.261709	-0.20125		ATIC	0.999934	2.75236	1
TOP1	0.424926	0.349272	0.421836	0.322122	0.413939	0.190047	0.0276782	0.354261	0.316258	0.128634	-0.381707	-4.86169	0.230563	0.0986831	0.0497072	0.30919	-0.516571	0.83291	0.217795	-0.246322	-1.64553	0.0271052	0.204195	0.318932	0.30016	0.648385	0.168358	0.334353	0.498485	0.450388	0.0136389		TOP1	0.999934	2.94165	1
ARAF	0.302108	0.293151	0.085514	-0.00939162	0.292235	0.468299	0.218674	0.132998	0.27589	0.939026	-0.109792	-4.64742	-0.459773	-0.592791	0.712696	-0.853051	0.961779	0.197446	-0.0537109	0.695081	-1.54372	0.290886	0.83779	0.240469	0.00783245	0.205703	0.465007	0.116824	0.0798386	0.327238	0.123162		ARAF	0.999934	1.96964	2
KCTD3	0.338454	0.117717	0.21375	0.727669	0.223687	0.133782	-0.0462846	0.0959302	0.355749	0.445984	-0.221696	-4.91837	-0.366506	0.22937	0.75044	-1.27867	0.467223	0.36847	0.610906	0.111534	-0.88502	0.149647	0.395679	0.180769	0.240774	0.492383	0.175925	0.194271	0.208017	0.223925	0.264493		KCTD3	0.999934	1.99684	2
POGK	0.560493	0.318667	0.70649	0.736786	0.224586	0.615915	0.688232	0.110997	0.293681	0.297717	-0.727188	-4.52356	-0.474966	-0.178506	0.774574	-0.897572	0.567701	0.285888	0.623067	-0.550649	-1.67496	-0.173937	0.288894	0.288469	-0.0386706	0.515505	0.24543	0.331807	0.449277	0.228771	0.0870622		POGK	0.999934	2.80909	3
IFRD1	0.53044	0.276909	0.192864	0.246264	0.159453	0.175405	0.188157	0.318516	0.487182	0.408326	-1.31194	-4.35585	0.0180908	-0.350464	0.0324947	-0.789666	0.969293	0.0323728	-0.472719	-0.222511	-1.64295	-0.303737	0.198711	0.462381	0.660343	0.672344	0.627002	0.783449	0.625697	0.722147	0.66199		IFRD1	0.999934	4.13398	2
2007-09-01	0.582105	0.287877	0.20672	0.201996	0.404248	0.403725	0.274003	0.444673	0.421565	0.460109	-1.74173	-4.69907	-0.0904144	-0.142218	0.776738	-0.855979	0.124556	0.645942	0.270122	-0.0413849	-0.580191	-0.130173	0.453662	0.435924	0.315447	0.32337	-0.159444	0.203072	0.377413	0.498993	0.328343		2007-09-01	0.999934	3.25215	1
PRKCI	0.600146	0.0836298	0.050336	-0.105908	0.224518	0.0504022	0.0458422	0.120201	0.338635	0.778518	-1.01175	-5.04448	0.31111	0.0481538	0.607803	-0.301576	0.610331	0.343991	0.114371	-0.0592299	-0.51727	0.236224	0.235078	0.0936038	0.297788	0.380094	0.0863281	0.0246974	0.279893	0.500739	0.577782		PRKCI	0.999934	2.8765	2
HIST4H4	0.602713	-0.0250472	0.657588	0.679356	0.745502	1.01622	0.483476	0.0734273	0.45106	0.0217705	-0.329539	-4.67046	-0.369239	0.61449	-0.481922	0.0976032	-0.116163	-0.0655159	-0.0397245	-0.836645	-1.28961	-0.387017	0.250693	0.578311	0.211054	0.580713	0.579747	0.233927	0.0102237	0.175034	0.547973		HIST4H4	0.999934	3.27645	3
LAP3	0.781627	0.531645	0.65624	0.3503	0.758745	0.73188	0.409829	0.626917	0.552778	0.0705558	-0.875556	-4.53154	-0.27411	-0.302263	-0.130271	-0.357632	-0.250544	0.0419707	1.19823	-0.610567	-1.41188	-0.0141991	-0.0243186	0.556204	0.255367	0.393919	0.00844942	-0.278332	0.217906	0.377561	0.541083		LAP3	0.999934	3.58376	2
DCAF7	0.712151	0.467243	0.550457	0.707856	0.462886	0.430332	-0.0786574	0.183292	0.334085	0.267652	0.280871	-4.69584	0.302145	-0.412007	-0.164644	-0.193762	0.366338	-0.276756	0.853242	-1.14415	-1.35629	-0.489712	0.373484	0.32906	0.541708	0.238502	0.35783	0.0755613	0.227095	0.392163	0.357862		DCAF7	0.999934	2.29833	2
STMN1	0.386168	0.623666	0.381713	0.578561	0.585653	0.251424	0.186586	0.941221	0.251421	-0.32093	0.170443	-4.60454	0.0943635	0.321128	1.26829	-0.309144	-0.25815	0.433669	0.406771	-0.0422349	-1.97048	-0.0401051	0.148427	0.224055	0.147957	0.14407	0.0139341	-0.10496	0.0925829	0.012452	-0.0140192		STMN1	0.999934	2.47616	2
VCL	0.248782	0.233658	0.119565	0.51805	0.320446	0.317149	0.342766	0.304196	0.203157	0.130894	0.504216	-4.64606	-0.328259	0.298578	0.0623105	0.108506	0.142114	0.362465	0.208721	0.0348053	-2.27581	-0.159866	0.207861	0.630276	0.182757	0.838404	0.133254	0.124402	0.538344	0.404167	-0.109847		VCL	0.999934	2.74976	2
KIF11	0.640179	0.330099	0.21159	0.432643	0.301352	0.161798	0.174572	0.353594	0.174228	-0.711375	0.0679362	-4.61936	0.211553	-0.193042	0.765624	-0.0556694	0.0659758	0.028524	-0.100327	0.510593	-1.71932	-0.649434	0.517159	1.11408	0.392685	0.729112	0.234043	-0.288241	0.56091	0.353853	0.00467119		KIF11	0.999934	2.93059	2
UBE3B	0.461748	0.313675	0.317885	0.406217	-0.0837294	-0.0550589	0.320388	0.494665	0.352436	0.627751	-0.391433	-4.79935	0.357271	-0.0981098	0.590461	0.765529	-0.142816	-0.194572	0.0272321	0.1242	-1.69959	-0.543853	0.315306	0.477404	0.15805	0.178882	0.303111	0.3466	0.313499	0.533676	0.222524		UBE3B	0.999934	2.9367	2
TCOF1	0.554446	0.281848	0.744121	0.365307	0.330008	0.661144	0.140985	0.561395	0.279957	0.347631	-0.391772	-4.5766	-0.148852	0.182387	0.910626	0.633351	-1.15012	0.189863	-0.350903	-0.17334	-1.50112	-0.68159	0.200052	0.418227	0.414383	0.62743	0.271332	0.111284	0.587729	0.137806	0.0229789		TCOF1	0.999934	2.974	1
HNRNPF	0.380283	0.423244	0.44405	0.434214	0.606395	0.530198	0.353895	0.411335	0.53126	0.328647	0.0214693	-4.93318	0.568023	0.356633	0.292721	0.300447	-0.325134	-0.0874703	-0.618335	-0.549704	-1.17005	-0.433846	0.123623	0.119167	0.470953	0.30067	0.21942	0.285046	0.253295	0.319893	0.0428363		HNRNPF	0.999934	3.30394	2
DHX36	0.340953	0.375348	-0.11933	0.939825	0.565237	0.316514	0.186294	0.135248	0.545145	-0.203305	0.0608252	-4.86674	-0.110114	-0.0625924	0.42025	0.834243	0.276858	0.714634	-0.165084	-0.0806782	-1.33754	-0.613094	0.00348291	-0.1014	0.0875569	0.290522	0.303111	0.129048	0.458471	0.440286	0.236029		DHX36	0.999934	2.49852	2
HIST1H2BK	0.0718818	0.436542	0.760092	0.776959	0.664943	1.01733	0.542909	0.941688	0.51866	-0.0719736	-0.578444	-4.45281	-0.757154	-0.269542	0.682819	0.696236	0.14187	0.213573	-0.0299834	-0.107451	-1.82833	-0.506361	0.0646567	-0.113091	0.289829	0.170239	0.170732	0.0749318	0.140423	0.246207	0.0926153		HIST1H2BK	0.999934	3.37227	1
CDK6	0.147975	0.426162	0.165622	0.985673	0.581829	0.74508	0.467885	0.309877	0.0594711	0.162467	-0.789404	-3.2234	-0.693955	0.67711	-0.577178	1.54267	0.303044	-0.225162	0.439158	-0.442489	-3.2234	-0.714633	0.71459	0.111066	0.346573	0.193708	0.300744	0.291694	0.623023	-0.146738	0.440947		CDK6	0.999934	1.66462	3
CPSF7	0.17028	0.392273	0.691502	1.27541	0.54976	0.413747	0.567428	0.637089	0.260263	0.389012	-1.51886	-2.92679	-1.46614	-0.596794	0.364337	0.461374	0.0545888	0.34892	0.687472	-0.136994	-3.25534	0.182337	0.618701	0.291109	0.0517496	0.189283	0.290107	0.137198	0.0253096	0.00831268	0.843353		CPSF7	0.999934	2.55864	3
BRCC3	0.602566	0.166852	0.54608	0.549126	0.3948	0.529559	0.496224	0.525211	0.288583	-0.159038	-1.13252	-3.13277	-1.41276	-0.167431	-0.0735314	0.813005	-0.388641	-0.145018	0.906592	-1.02743	-3.0388	0.967287	0.60939	0.436955	0.412916	0.613245	0.375161	0.616466	0.434683	0.337607	0.055633		BRCC3	0.999934	1.66951	3
DPM1	0.578078	0.475426	0.443631	0.305714	0.685579	0.564975	0.553455	0.243057	0.492431	-0.054941	-0.757692	-4.07744	0.302735	-0.0796307	-0.393291	0.267004	0.20043	-0.227837	0.275297	-1.25015	-2.56847	0.329057	0.303032	0.597492	0.258718	0.644407	0.443701	0.639891	0.212932	0.17043	0.421977		DPM1	0.999934	2.82306	2
NCOA3	0.589398	0.476683	0.477144	0.73186	0.226416	0.442144	0.510591	0.749089	0.719911	0.0494232	-1.60969	-3.73416	0.0482986	0.524005	0.295109	0.171456	0.714539	-0.0350113	-0.482787	-0.892057	-2.72324	0.614876	0.30046	0.072494	0.268259	0.46866	-0.0455852	-0.0207843	0.46687	0.368886	0.256741		NCOA3	0.999934	3.01201	2
VASP	0.554417	0.522544	0.297966	0.250182	0.557866	0.442203	0.432391	0.417866	0.578408	0.456174	-1.59194	-3.48861	-0.826828	0.563034	-0.143779	0.172008	0.370279	-0.306906	0.292103	-0.899651	-2.91229	0.172743	0.529437	0.639979	0.495952	0.358959	0.620493	0.449144	0.74538	0.461392	-0.210923		VASP	0.999934	3.18968	2
PPP6C	0.578442	0.808251	0.0138119	0.588216	0.477186	0.282949	0.650921	0.506033	0.958076	0.480258	-0.0282208	-3.1166	-0.254111	0.990753	-0.78031	-0.663472	0.590444	-0.406808	0.669185	-0.914178	-3.48132	-0.196691	0.0641565	0.320688	0.255878	0.543061	0.422003	0.0895654	0.246103	0.197531	0.108193		PPP6C	0.999934	2.31045	2
SMAGP	0.268785	0.731575	0.225619	0.592267	0.582644	0.449376	0.869141	0.926331	0.509272	0.297871	-0.913762	-2.69232	-1.45991	0.257937	0.0815348	-0.445955	0.668135	-0.485932	0.928441	-1.78348	-3.10576	-0.111249	0.139586	0.441868	0.363381	0.240961	0.367233	0.566773	0.429683	0.601395	0.458552		SMAGP	0.859241	1.80771	3
ZNF704	0.111193	0.399772	0.616167	1.44205	0.144132	0.0372016	0.431508	0.580085	0.777972	0.711543	-0.554611	-2.88752	1.44434	0.679411	1.06458	0.304073	-1.21791	-1.39508	-0.796667	-1.18447	-2.5241	0.49079	-0.401318	0.616409	-0.149145	0.0707388	0.609535	-0.04068	-0.0643558	0.473397	0.210964		ZNF704	0.999934	1.87927	3
LSM4	0.45125	0.452011	0.161123	0.434964	0.0541452	0.798639	0.289294	0.433378	0.281918	0.101671	-1.67596	-3.50269	1.68423	-0.0331159	0.702615	-1.17313	-0.0379601	-0.838403	-0.553774	0.0874602	-2.18034	0.563521	0.0192357	0.662415	-0.256208	0.422909	0.999359	0.277383	0.451366	0.226146	0.696548		LSM4	0.999934	1.63804	3
PPM1B	0.527714	0.253621	0.43214	0.592746	0.286933	0.193778	0.288624	0.430387	0.580886	0.396508	-0.129809	-3.4624	0.803075	0.232078	0.348254	-1.25757	0.937667	-0.4781	-0.0999982	-0.255784	-3.39778	0.302714	0.537377	0.454415	0.115003	0.291076	0.196048	-0.12913	0.354588	0.224719	0.430222		PPM1B	0.999934	1.67311	2
ZER1	0.10599	0.380764	0.333745	0.815349	0.110743	0.606546	0.404653	0.383898	0.327435	1.21761	-0.717104	-3.44407	0.782122	-0.0856416	0.264815	-0.595752	-0.210065	-0.339638	-0.637495	-0.719252	-3.08236	1.01845	0.235498	0.184056	0.306025	0.151991	0.894024	0.559015	-0.150778	0.457228	0.442198		ZER1	0.999934	2.35109	3
C1orf122	-0.113673	0.422182	-0.411035	1.76324	0.802826	1.5383	0.532016	-0.210883	0.161996	-0.949932	-1.62382	-2.78937	0.494912	0.522864	-1.29141	0.513892	-0.940261	-1.1442	0.666551	-0.440637	-0.432168	-1.16217	0.561655	0.405885	1.46895	0.316321	1.38669	0.0435902	0.45578	-0.330394	-0.217708		C1orf122	0.999934	1.49754	3
CDKL1	0.119753	0.574562	0.393376	-0.517631	0.640816	1.00301	0.703928	0.759699	1.01452	-0.964907	-2.21105	-1.72034	1.2083	0.669583	-0.179607	-0.980762	-0.829161	0.740714	-0.192917	0.440712	-2.21105	-2.21105	0.499154	0.722816	-0.0318194	1.10455	0.647502	0.0207011	0.48851	0.363462	-0.0653846		CDKL1	0.999934	3.00319	3
TRIM22	0.378382	0.841962	0.526717	0.691845	0.713278	1.10514	0.46539	0.864977	0.950785	-0.817227	-2.38069	-2.38069	-0.450583	-0.0413389	-1.31321	1.07556	-0.576287	0.549218	1.02492	1.10246	-2.07363	-0.835237	1.1016	0.0624255	-0.0730487	-0.661313	0.0115771	0.202392	-0.139299	0.240872	-0.166935		TRIM22	0.999934	2.20927	3
CCNB1	0.653351	0.454353	0.115212	0.626034	0.257671	0.345866	0.398387	0.510253	0.142041	-0.735281	-0.553615	-3.72608	0.0762993	-0.734733	0.935883	0.677518	-1.52794	0.513252	-0.835773	0.808121	-0.490247	-2.22094	0.444976	0.7924	0.370783	0.827954	0.291733	0.126615	0.195379	0.531092	0.729437		CCNB1	0.999934	1.94517	2
SELENOT	0.413489	0.342004	-0.161429	0.612517	-0.415816	-0.0844253	0.0246134	0.1905	0.0530156	0.548302	-1.59473	-3.59253	0.742555	-1.03	1.77417	-0.117265	0.561193	0.23606	-1.3982	0.482216	-1.50876	-0.668293	0.703335	0.433297	0.182948	0.86602	0.214316	0.0834703	0.582759	0.398004	1.12667		SELENOT	0.999934	1.55913	3
TMX2	-0.0993119	0.15801	0.928641	0.561242	0.109066	-0.475098	0.20065	0.201403	0.221162	0.225802	-2.75096	-2.8777	0.295539	-1.12379	0.942846	-0.862838	-0.111274	0.251348	-0.789488	1.40974	-1.55135	-0.636408	0.706541	1.08395	0.601946	0.678108	0.621448	0.287276	0.623898	0.567077	0.602527		TMX2	0.999934	1.41301	3
GGA1	0.341904	0.456991	0.221708	0.172903	0.461025	0.207243	-0.025609	-0.0270778	0.146544	-0.898176	-0.954766	-3.16952	0.27012	-0.131426	0.339748	1.57015	-0.329539	-0.349637	1.5856	1.80391	-2.51123	-1.15774	0.54709	0.252978	0.584477	-0.114118	0.630048	0.126813	0.202895	-0.000762161	-0.252552		GGA1	0.999934	1.43735	3
AKT2	-0.110994	0.267463	0.283377	0.548796	0.164091	0.24923	0.262197	0.638934	0.343921	1.25363	-1.71158	-3.55888	-0.572754	0.190758	0.661466	0.843679	-0.111215	-0.584541	0.811679	1.19043	-2.59516	0.0284014	0.203725	-0.0526283	0.27537	0.306899	0.796864	0.120708	0.125123	0.0759177	-0.344905		AKT2	0.999934	1.60488	2
RPS6KC1	0.383044	0.283909	0.119297	-0.473628	0.0781766	0.228868	0.155641	0.292028	0.374119	0.777037	-1.163	-4.06827	-0.619103	0.263456	0.458362	0.626694	0.905127	-0.112744	0.785846	1.32179	-2.27887	-0.186785	0.196234	0.316196	0.481473	0.252965	-0.147459	-0.287278	0.178663	0.0418589	0.81635		RPS6KC1	0.999934	1.9281	3
METAP1	0.550049	0.200043	0.393971	-0.0117951	0.238409	-0.0686454	0.274844	0.143074	0.0140076	0.321825	-0.716125	-4.31301	0.780297	0.0207622	0.42183	0.805825	0.266214	0.0400565	-0.290879	1.57012	-2.33904	-0.178865	0.38329	0.364448	0.200383	0.0187964	0.172516	0.177515	0.001342	0.393777	0.164973		METAP1	0.999934	1.48471	2
RAD23A	0.437251	0.369139	0.39076	0.0196076	0.312665	0.446828	0.250031	0.229965	0.170741	0.217874	-1.71428	-4.18429	0.649008	0.4324	0.541021	0.404985	0.249856	-0.347124	0.270535	1.3887	-2.10891	-0.327294	0.403469	0.139855	0.45936	0.0262103	0.183751	-0.152448	0.498875	0.272349	0.0691123		RAD23A	0.999934	2.22527	2
TOM1	0.485862	0.0432666	0.665666	-0.270591	0.108178	1.25729	0.481852	0.950191	1.10725	0.759039	-0.898018	-3.29492	-0.968164	-1.21241	0.52129	-0.0909074	-0.203218	0.307614	0.0718066	0.314616	-2.13231	-1.63573	0.857993	0.14107	0.417051	-0.127519	1.2066	0.208571	0.485983	0.469936	-0.0273292		TOM1	0.999934	3.44184	3
BRAT1	0.424081	0.1323	0.116833	-0.891032	0.201067	0.329255	0.442455	-0.0516195	0.346716	0.701359	-0.965704	-3.14154	-0.327418	0.178862	1.01468	0.751776	0.0608136	1.78852	0.258629	-0.178221	-3.14154	-0.936702	0.0683047	0.604269	0.792092	0.292406	0.359282	0.385313	-0.00439832	0.105003	0.284154		BRAT1	0.999934	2.23328	3
RFC3	0.330677	0.293689	0.856566	-0.58395	0.425645	0.122659	0.522748	0.745553	0.288009	0.329407	-1.46363	-2.99784	0.179271	0.299914	0.323819	0.397099	0.256232	0.373223	1.38188	-0.748002	-2.74702	-1.9528	0.790258	0.240457	0.248367	0.920312	0.0808257	0.0849812	0.272451	0.466073	0.263121		RFC3	0.999934	2.9558	2
SEPHS1	0.35022	0.369447	0.647709	0.111043	0.41341	0.445136	0.472037	0.22632	0.164593	0.0134566	-0.18906	-3.14201	1.94312	0.398436	1.45059	0.148958	0.419308	0.446629	-0.534903	0.845972	-3.0789	-1.26086	-0.203505	-0.149651	0.131853	0.120418	-0.00412093	-0.0600671	0.00191891	-0.260017	-0.23748		SEPHS1	0.999934	3.10165	3
PDE12	0.523572	0.406912	0.483373	0.649051	0.415416	0.545487	0.321837	0.452476	0.0584596	0.193931	-1.20327	-2.87151	2.38409	0.422574	0.844097	-0.6483	-0.62926	0.197472	-1.02595	-0.0719929	-2.42381	-1.60451	0.423033	0.454136	0.383897	0.569982	0.236329	0.0873818	0.302939	0.52749	-0.405331		PDE12	0.999934	2.26545	3
STAT5B	0.179741	0.41106	0.071995	0.342957	0.225245	0.4876	0.323375	0.270872	0.284366	0.199233	-0.76914	-3.54172	2.54641	-0.0197321	-0.507515	0.445958	-0.0109522	-0.0367472	-0.289706	0.865351	-1.36972	-2.18591	-0.140923	0.234846	0.14067	0.2691	0.286488	0.10483	-0.252166	0.424055	1.01009		STAT5B	0.999934	1.80073	2
MYLIP	0.821134	0.597996	0.275247	0.908392	0.877326	0.357271	0.203785	0.125711	0.967022	-0.655969	-1.03541	-2.70444	2.01059	0.609836	0.0665028	-0.29618	0.0128659	-0.421774	-0.14502	-0.600695	-2.70444	-1.64916	0.259906	0.607309	0.0498807	-0.193436	0.355591	-0.105779	-0.018579	0.150136	1.27438		MYLIP	0.999934	2.96785	3
CENPN	0.683756	0.49232	0.36223	0.444197	0.173296	-0.0278062	0.322969	0.692432	0.278759	0.330694	-1.15468	-2.68891	2.11595	0.416092	0.572722	-1.1036	0.049755	-0.720464	0.664068	-0.20374	-2.43647	-2.16025	0.198166	0.805209	0.0555714	0.279551	0.430316	-0.221	0.200995	0.360784	0.787095		CENPN	0.999934	2.1726	3
SGTA	0.39011	0.584079	-0.105406	-0.569651	0.379971	0.432609	0.298179	0.605007	0.0726967	0.228304	-0.15905	-3.60075	1.38412	0.00596086	1.35037	0.839076	0.692394	0.929495	-0.521671	0.327848	-1.51039	-2.44862	0.146996	-0.742463	0.376111	0.0429734	0.11264	-0.106274	0.360507	0.0705722	0.134258		SGTA	0.999934	2.75499	3
PCK2	0.106554	-0.0274381	0.318641	-0.132299	-0.299572	0.382483	0.292216	0.224777	0.29343	0.277495	-0.744908	-4.10455	2.16027	0.658139	0.470563	0.268516	0.727954	-0.09154	-0.939733	-0.0269826	-1.82685	-0.413023	-0.0191743	0.296151	0.595172	0.466065	0.37814	0.465782	0.691112	-0.149802	-0.297583		PCK2	0.999934	2.03332	3
FAM60A	0.215362	0.304305	0.220354	-0.0120547	0.303905	0.466825	0.549071	0.28246	0.196128	0.103099	-0.779485	-3.96072	2.18272	0.423427	0.273324	-0.584463	0.862688	0.439503	-1.27093	0.189935	-1.85829	-0.567903	0.209363	0.223957	0.103085	0.555965	0.223664	0.291214	-0.355756	0.586414	0.182842		FAM60A	0.999934	1.40226	2
PYGL	0.231293	0.550206	0.34338	0.585784	0.370597	0.565647	0.315739	0.29839	0.452429	-0.268824	-0.760111	-3.85686	2.0063	-0.242404	0.328368	0.158092	-0.201351	0.0637027	-0.0591937	-0.85183	-1.72195	-1.83333	0.351065	0.420702	0.227151	0.444792	0.337627	0.230867	0.577791	0.444934	0.491001		PYGL	0.999934	3.23748	2
ORC4	0.402512	0.436211	0.595404	-0.271795	0.067156	0.335804	0.371322	0.450173	0.480996	-0.0524254	-1.67252	-3.55455	1.99816	0.339387	0.295731	0.277287	0.640595	-0.203597	-0.220286	-1.44979	-1.62662	-1.26365	-0.0618719	0.262827	0.466999	0.499933	0.704381	0.190294	0.329638	0.751997	0.480299		ORC4	0.999934	2.07009	2
TEPSIN	0.354762	0.0261512	0.314814	0.573745	0.544164	-0.510968	0.233544	0.0694557	-0.179289	1.40476	-2.117	-2.117	1.31848	0.630972	1.10969	1.70763	0.0986902	-1.32644	-1.02006	-1.09306	-2.117	-1.13885	-0.209462	0.197275	0.298907	0.316043	0.821649	0.52945	0.357921	0.541057	0.379965		TEPSIN	0.999934	1.56166	3
DPAGT1	-0.183531	0.062005	0.151585	-0.116359	-0.211129	-0.148394	0.067549	0.0393413	-0.171157	0.38871	-1.64618	-2.15811	2.72513	-0.148531	0.508741	1.44942	-0.867297	-0.956228	-1.351	0.00946547	-2.15811	-0.756437	0.738513	0.536604	0.428911	1.00209	0.283643	0.774628	0.797201	0.341863	0.567065		DPAGT1	0.999934	1.46692	3
KRTCAP3	-0.0437109	-0.193257	0.588624	0.456954	-0.190236	-0.222524	0.219947	-0.223721	-0.235094	-0.529688	-3.01789	-2.71767	2.57644	-0.169808	1.37522	1.11522	0.488408	-0.531904	-0.338824	0.659598	-0.658931	-0.171861	0.373565	0.357748	0.24199	0.388078	0.404371	0.225354	0.277346	0.0313209	-0.535066		KRTCAP3	0.999934	1.34436	3
CCNC	0.0667221	0.277183	0.280938	0.640959	0.173675	0.257455	0.418838	0.136809	0.247804	0.184895	-2.86245	-2.75912	1.54954	0.58928	0.106249	0.866577	0.80449	-1.67925	0.453005	0.603307	-2.11966	-0.178286	0.0785644	0.314667	0.200886	0.388732	-0.00393801	-0.196242	0.880592	0.227282	0.0504953		CCNC	0.999934	1.30938	2
MGAT2	0.242522	0.207459	0.0524757	1.01492	0.0232305	0.0500413	0.453018	0.110528	0.00728234	0.179112	-2.26847	-2.93727	2.34295	0.623513	0.0717637	0.233625	-0.640334	-0.386212	-0.188152	0.230167	-2.57607	0.538463	0.355948	0.693723	0.304794	0.369554	0.581184	-0.113058	0.213588	0.294627	-0.0849177		MGAT2	0.999934	1.6138	3
BZW2	0.712673	0.369471	0.674674	0.761717	0.259755	0.551033	0.167727	0.186016	0.462015	0.459933	-2.99614	-2.99279	1.69427	-0.327502	-0.220679	1.10501	-0.495094	0.0743652	0.00987717	0.63606	-1.93332	0.0556673	0.277178	0.455732	0.001904	0.375216	-0.168989	-0.100734	0.0352417	0.41019	-0.500468		BZW2	0.999934	1.57155	1
EIF2B5	0.171175	0.0628906	0.110445	0.0777729	0.114984	0.203265	-0.0249245	-0.0126803	0.307177	0.0342356	-3.2064	-2.83046	2.33741	0.592821	-0.211166	1.05485	-0.27854	0.371033	0.155567	0.230143	-1.83569	0.593775	0.0535182	0.197866	0.266585	0.218861	0.200982	0.103719	0.397953	0.259282	0.283546		EIF2B5	0.999934	1.63161	2
FAF2	0.205243	-0.134023	0.20036	0.128444	-0.0449867	-0.745214	0.239404	-0.0140974	0.389095	0.156383	-2.3319	-2.54687	2.94897	0.404841	0.249488	0.374037	0.416053	-0.44922	-1.04936	-0.68592	-0.473135	-1.76929	0.374048	0.310375	0.702877	0.846366	0.564812	0.159335	0.295306	0.40545	0.873135		FAF2	0.999934	1.60521	3
PRR5L	0.000201352	-0.487071	0.21769	0.796848	-0.299876	-0.180491	0.245302	0.415821	0.185499	0.836836	-2.47261	-3.04862	2.34263	-0.607776	-0.129363	-0.00718244	0.432999	0.21162	-1.44155	-0.294837	-0.584003	-0.338918	0.764487	0.848925	1.1907	0.512204	0.444261	0.644041	0.301103	-0.395135	-0.103737		PRR5L	0.999934	1.33293	3
DMAC2	0.2808	0.167394	0.229577	0.451015	0.188197	-0.374925	0.201342	-0.569974	0.137199	0.644164	-2.22019	-2.40072	3.09395	-0.0934699	-0.474795	-0.0338665	0.989971	0.632783	0.44077	0.681182	-1.9251	-1.26578	0.111689	-0.193968	0.349129	-0.314767	0.492578	0.519224	0.140917	0.105325	0.0103505		DMAC2	0.999934	1.31528	3
SMAD3	0.257593	0.396488	0.0361505	0.998794	0.07207	0.551257	0.169689	0.234333	0.401691	-0.384407	-3.0104	-2.64209	2.16892	0.936573	-0.951546	0.330967	0.916771	0.598902	-0.785565	0.452557	-1.22552	-1.05989	-0.0128421	0.369414	0.20901	0.0662589	0.150207	0.530048	-0.148419	-0.137524	0.510519		SMAD3	0.999934	1.68787	2
KHK	0.42213	0.0896431	0.512504	-0.357476	0.108793	0.653738	0.0949406	0.61406	-0.328689	0.679619	-2.40101	-2.6213	2.20157	1.01984	0.514075	-0.125764	-0.881082	-0.589317	0.769188	0.387048	-2.28597	-0.956799	0.104504	0.0472451	0.493528	0.497922	0.219163	-0.0727776	0.529442	0.615159	0.0460789		KHK	0.999934	1.55836	3
IGF1R	0.116275	0.227726	0.307928	-0.112259	-0.10414	0.211881	0.0457059	-0.7234	-0.135886	0.182665	-2.37506	-2.78353	2.00405	0.413516	1.15036	0.440615	0.044906	-0.724353	0.440848	-0.974799	-2.22619	-0.25233	0.0969977	1.0145	0.342532	0.937491	0.370126	0.562703	0.419485	0.257743	0.823905		IGF1R	0.999934	1.75553	2
CNOT8	0.32323	0.152007	0.193017	0.291473	0.322602	-0.174998	0.0300162	0.173529	0.359111	0.107247	-2.02969	-2.86669	2.45217	0.238079	0.905617	1.15398	-0.0508339	1.51175	0.465676	-0.756056	-1.72501	-1.44038	0.491037	0.0326803	0.0630617	0.174472	0.291819	-0.0297103	0.0316766	-0.0664074	-0.624471		CNOT8	0.999934	1.48622	3
SZRD1	0.23586	0.074851	0.58552	0.638618	0.356946	0.333723	0.237831	0.551628	0.21274	0.162966	-2.90768	-2.85928	0.766613	-0.0542087	0.810431	1.31717	-0.109606	0.812687	0.316077	-0.32747	-2.49888	-0.210048	-0.166939	-0.0955783	0.248303	-0.161599	0.656157	-0.0505467	0.226844	-0.153472	1.05034		SZRD1	0.999934	1.81655	3
MLKL	0.115008	0.446864	0.0487973	0.73452	0.731731	0.117	0.432307	0.738538	0.31969	-0.433313	-2.61966	-2.61966	1.26408	0.373467	0.408688	1.7776	-0.315421	0.0220045	-0.180694	-0.757149	-2.61966	-0.140606	-0.0238262	-0.106581	-0.00290533	0.220065	0.713977	0.698002	0.47009	0.0845426	0.102516		MLKL	0.999934	1.60134	3
MAML1	0.11293	0.181562	0.19879	0.802429	0.0640442	0.541999	0.43382	0.304285	0.757926	0.668876	-2.39353	-3.2043	1.26367	-0.0312253	0.0175011	0.592136	-0.313512	0.16676	1.21447	-0.937415	-2.31588	-0.492778	-0.0833324	0.500734	0.445736	0.732084	0.300989	0.356056	-0.151058	0.563921	-0.297682		MAML1	0.999934	1.59432	3
PRC1	0.394804	0.653571	0.326942	0.695718	0.443352	0.656352	0.646553	0.486626	0.316304	0.281855	-2.00256	-2.91422	1.20074	-0.645503	-0.104407	0.295473	-0.630193	0.841082	0.533905	-1.14933	-2.51029	-1.48869	0.321257	0.4899	0.499587	0.533623	0.46739	0.265413	0.521416	0.478711	0.0946232		PRC1	0.999934	3.07417	2
PLIN3	0.449679	0.255073	0.462182	0.368203	0.284089	0.60584	0.549856	0.28418	0.833036	1.18028	-2.69774	-2.98	1.5914	-0.401761	0.187418	1.31167	-0.463456	-0.582143	-0.0859288	-0.793881	-1.65688	-0.991548	0.16307	0.312266	0.561855	0.0685068	0.636777	0.128168	0.195538	0.0473939	0.176874		PLIN3	0.999934	1.98592	3
CHTF8	0.159397	0.40486	0.376821	0.517211	0.494976	0.376878	0.317667	0.38194	0.119686	0.6191	-2.85949	-3.01472	1.68792	0.494049	0.854118	0.452321	-0.117261	-0.511555	0.635291	-0.491064	-2.16848	-0.898564	0.21317	0.346524	0.219167	0.190678	0.254391	-0.0481806	0.330261	0.303422	0.359478		CHTF8	0.999934	2.77331	3
CSTF2	0.988596	0.0691869	0.546819	0.773799	0.509205	1.22668	0.412593	0.863464	0.846396	-0.320465	-0.997214	-3.30444	1.11404	0.615514	-0.145552	-0.523979	-1.2034	0.490019	-0.226389	-0.532827	-2.37946	-0.211638	-0.459709	0.504321	0.59567	0.446696	-0.30511	0.744558	0.499707	0.367593	-1.00468		CSTF2	0.999934	2.41013	3
UCK2	0.645894	0.335122	0.543472	0.029525	0.60315	0.181606	0.1807	0.378368	0.538103	0.54613	-1.1607	-4.11405	1.16275	0.301342	0.991395	0.195552	-1.24345	0.061115	-0.0178914	-0.225781	-1.40138	-0.953328	0.644043	0.651193	0.264192	0.242872	0.247014	0.341917	0.569572	0.50165	-1.04009		UCK2	0.999934	2.36972	3
PRCC	0.148576	0.367778	0.537658	0.779319	0.26076	0.609428	0.0952716	0.310559	0.0777544	0.139409	-1.12401	-4.46031	1.51792	0.300532	0.648435	0.279609	-0.190671	-0.0707936	0.554511	-0.214357	-1.62438	-0.585946	0.271039	0.279148	0.468416	-0.0242442	0.307211	0.540961	0.271877	-0.186288	-0.285177		PRCC	0.999934	2.84189	3
UBE2E1	0.544008	0.226166	0.518689	0.734921	0.234256	0.440071	0.0863852	0.4799	0.250011	-0.00375723	-0.598418	-4.23398	1.70228	0.516884	0.850898	0.456164	-0.380239	0.247995	0.234374	-0.268136	-1.67068	-1.56995	0.19237	0.00625073	0.0555296	0.298589	0.147284	0.0275068	0.21985	0.341681	-0.0869018		UBE2E1	0.999934	3.19994	2
CCDC9	0.641427	0.357672	-0.017827	-0.707497	0.398705	-0.0366026	0.434353	0.317751	0.580251	-0.0227277	-1.16549	-3.3827	1.39441	0.325458	-0.00412274	0.910621	-0.650374	-0.115318	-1.36217	-0.344344	-2.37388	-0.82458	0.803566	0.49543	0.609002	0.453851	0.566418	0.903456	0.743807	0.405126	0.666329		CCDC9	0.999934	3.07938	3
SLBP	0.0555649	0.287465	0.360785	-0.278199	0.424318	0.538813	0.225289	0.46533	0.360938	-0.145404	-0.791232	-4.09981	1.23966	0.748207	0.701223	0.474676	-0.852291	0.45873	-2.17683	0.55174	-1.10816	-0.142925	0.726952	0.0800076	0.333858	0.140991	0.614173	0.432942	0.325355	0.0651958	-0.0173569		SLBP	0.999934	1.37584	3
TBC1D10B	0.10644	0.337601	0.512391	0.0865522	0.387921	0.618211	0.224161	0.432022	0.377613	0.00552535	-2.89893	-3.26349	1.61559	0.836278	0.440067	0.696573	-0.479246	0.0225868	-0.874118	-0.244044	-0.587189	-0.666315	0.381437	-0.0499782	0.527627	-0.340617	0.941335	0.524148	1.08747	0.184454	-0.942065		TBC1D10B	0.999934	1.81411	3
ZNF587B	0.087652	0.745897	0.206359	0.386641	0.0941453	0.455889	0.297963	-0.0356934	-0.158579	-0.955364	-2.56703	-3.03138	1.22148	0.549247	0.927441	1.05711	0.204484	1.30941	-1.13786	-0.627092	-1.5309	0.0836145	0.45464	0.761225	0.758259	0.27425	0.234539	0.258111	0.518485	0.0643356	-0.907286		ZNF587B	0.999934	1.59142	3
ZDHHC20	0.0219251	-0.123927	0.269237	-0.305779	0.0663138	-0.0715715	0.379175	0.0508054	0.00752554	0.148798	-2.0253	-4.24151	0.973239	-0.414357	-0.396155	0.0661944	0.569825	0.982363	0.566721	-0.365595	-1.06517	0.625543	0.38445	0.351083	-0.000262309	0.920058	0.328404	0.229964	0.631121	0.338763	1.09811		ZDHHC20	0.999934	2.5197	2
SEMA4B	-0.0617389	-0.120741	0.604583	-0.0701927	-0.449411	-0.140963	0.15556	0.336555	0.0522	0.578677	-1.77263	-4.13775	1.24646	-0.0128836	-0.699914	-0.355237	0.733663	0.815849	0.596615	-1.06871	-0.986609	0.00620684	0.535582	0.566046	0.650227	0.443486	0.246007	0.513026	0.881176	0.283692	0.631168		SEMA4B	0.999934	1.78724	3
RAP1GDS1	0.178241	0.141331	-0.0553453	0.270946	0.244288	-0.151676	0.0323397	-0.0816383	0.222032	0.35981	-1.83605	-4.03654	2.38848	0.444519	-0.148758	0.0804526	0.624019	0.693602	0.117956	-0.0615015	-1.4134	-0.0615785	-0.0670622	0.437285	0.0637224	0.261398	0.204899	-0.0567819	-0.0134448	0.434094	0.784369		RAP1GDS1	0.999934	1.95023	2
KHDRBS1	0.733125	0.386621	0.258768	0.0103012	0.518554	0.44852	0.45296	0.309766	0.321495	0.176259	-2.37158	-4.24576	1.50449	0.247772	-0.105235	0.155492	0.00687545	0.110781	0.446344	-0.271136	-1.06726	-0.397465	0.289524	0.272465	0.370355	0.517014	0.169695	0.103428	0.199215	0.273847	0.174775		KHDRBS1	0.999934	3.17224	2
ATF1	0.818726	-0.0456413	0.320159	0.247635	0.714347	0.330159	-0.0507993	0.234815	0.216509	0.342874	-2.27786	-3.83705	1.54565	-0.0554588	0.234602	-0.20544	0.103408	0.463927	0.270477	-0.45431	-1.95055	-0.181651	0.433859	0.0465042	0.654738	0.433035	0.40148	0.230385	0.0887482	0.218325	0.708405		ATF1	0.999934	2.67491	3
PAPD4	0.585561	0.618883	-0.135922	0.510126	0.421254	0.12474	0.570504	-0.198234	0.375532	-0.310252	-1.84677	-3.47374	2.21728	-0.420519	-0.805963	-0.727435	0.770118	0.0694739	-0.779005	-0.175288	-1.34698	1.6075	0.422671	0.227277	0.420406	0.318887	0.238544	0.416731	0.161713	-0.0724054	0.21533		PAPD4	0.999934	1.43911	2
ZC3H7A	0.438379	0.468781	0.370294	0.105557	0.252299	0.10607	0.382301	0.299256	0.80266	-0.264199	-1.61521	-3.90539	0.710081	0.821451	-1.06773	-0.510183	0.80865	0.405666	0.594938	0.0394824	-1.97926	1.31334	0.0378873	-0.401816	0.0441957	0.0322261	0.0369099	0.348526	0.130731	0.332718	0.861383		ZC3H7A	0.999934	2.02043	2
GTF3C5	0.211305	0.0498665	-0.19174	0.350029	0.354831	0.578163	0.0457605	0.1392	-0.054534	0.323538	-1.77062	-4.21126	0.722205	0.708162	-0.175662	0.946284	1.31971	0.0687692	-0.0187229	-0.0548015	-1.3788	1.58655	0.106318	0.0697409	-0.334186	0.147846	0.0811166	0.118917	0.0100615	0.0398263	0.212135		GTF3C5	0.999934	1.82156	3
BRCA1	0.0551758	0.259272	0.382922	0.329513	0.237565	0.275455	0.355611	0.540296	0.0299465	-0.264604	-1.45333	-4.24589	2.3201	-0.251621	0.68938	0.121287	0.154445	0.0563241	-0.156269	0.45625	-1.43179	0.460375	0.137484	0.248944	0.0381421	0.463844	0.287837	-0.220804	-0.0651465	0.14039	0.0489056		BRCA1	0.999934	1.97161	3
REPIN1	0.0423601	0.202626	0.228206	0.525306	0.148044	0.26508	-0.0573418	0.189349	0.119214	-0.119421	-0.998533	-4.35256	2.40684	-0.0860377	0.71419	0.444941	-0.160005	-0.158389	-0.40866	0.366588	-0.979981	1.15299	0.30051	0.301859	0.0684649	0.0786476	-0.0865851	-0.108498	0.205143	0.0944402	-0.338789		REPIN1	0.999934	1.71407	2
CBFB	0.167563	-0.0134554	0.399534	0.196352	0.40032	0.408983	0.196044	0.307633	0.318468	0.456093	-1.60744	-4.33562	1.79425	-0.0929005	0.446825	-0.520958	-0.591895	-0.356376	0.496884	-0.761186	-0.521061	1.23132	-0.0720434	0.529218	0.167105	0.258037	0.0016679	0.569637	0.325072	0.127723	0.0742125		CBFB	0.999934	2.18484	3
OGT	0.502125	0.0431442	0.74367	0.887431	0.265842	0.6846	0.389987	0.00737288	0.324199	0.526142	-1.6095	-4.29322	1.27451	0.149589	0.528722	-0.985748	0.240646	-0.0782681	-0.189932	0.1201	-1.15605	0.468143	0.197123	0.681606	0.121316	0.371996	0.36899	0.091576	0.101189	0.171789	-0.949088		OGT	0.999934	1.83346	2
PKP2	-0.00984264	0.463616	0.0581887	0.755392	0.0272885	0.334723	0.381647	0.948019	0.0181137	0.206058	-1.47509	-4.44117	1.31017	0.510922	0.87339	-0.657176	-0.765228	0.808802	-0.0908784	-0.422509	-0.751455	-0.299527	0.110515	-0.109474	0.234244	0.551363	0.112631	0.390398	0.191175	0.404172	0.331517		PKP2	0.999934	2.00801	1
TIAL1	0.294768	0.334267	0.174963	1.04573	0.270324	0.0265956	0.507442	0.274646	0.118927	0.261746	-0.978028	-4.68138	1.37162	0.695826	0.0656861	0.0603661	-0.339182	0.520994	-0.0714994	-0.855815	-1.05629	0.374798	0.381055	0.0918729	0.00142885	0.398493	-0.0304672	0.0592618	-0.0167883	0.372388	0.326254		TIAL1	0.999934	2.22689	2
GIT2	0.550542	0.0684241	0.483695	0.711707	0.499329	0.246053	0.427497	0.543302	0.655604	-0.413486	-1.69273	-3.78327	1.98925	0.553193	0.82164	-0.0140208	0.128498	0.258474	-0.781332	-0.581297	-1.83622	0.14641	0.207718	-0.48286	0.0431244	0.301214	0.127583	0.0647123	0.0666343	-0.0957982	0.786402		GIT2	0.999934	2.39027	2
HIST1H4D	0.569818	0.491311	0.372601	0.640751	0.435623	0.554353	0.275304	0.666999	0.322454	-0.10826	-0.738811	-4.00873	1.64088	0.408668	0.418377	-0.143339	-0.891234	-0.107242	-0.431517	-0.826989	-2.31391	0.0789535	0.329762	0.281188	0.514617	0.280554	0.574655	0.286453	0.130708	0.288382	0.00761257		HIST1H4D	0.999934	2.90119	3
POLR1A	0.0341761	0.265003	0.537742	0.0599365	0.136788	0.574043	-0.101256	0.413239	-0.000232553	0.0214481	-1.95946	-4.07712	2.53092	0.286795	-0.000500449	0.47983	0.282907	0.399946	-0.0546231	-0.947935	-0.0686692	-0.245844	0.377944	0.235681	0.353679	0.295376	0.290502	0.0832814	-0.0694693	0.251626	-0.385762		POLR1A	0.999934	1.40231	2
VARS	0.0511963	0.449109	0.554962	-0.0212932	0.354994	0.50679	0.495965	0.547321	0.225025	0.395704	-2.28959	-3.93787	2.24843	-0.0501634	0.384051	1.01277	0.185556	-0.457978	-0.315094	-0.485633	0.255865	-0.322386	-0.185506	0.0953348	0.0918353	0.186724	0.0279677	-0.0373183	0.366842	0.247632	-0.581242		VARS	0.999934	1.77422	2
DPYSL2	0.179647	0.141446	-0.129477	0.4903	0.105787	-0.219889	-0.38963	-0.0592937	-0.150857	0.18669	-1.81383	-3.78934	2.63494	0.404131	0.809758	1.14397	-0.148544	-0.390778	-0.126176	-0.524676	-0.916792	-0.348422	0.142558	0.269419	0.363804	0.653246	0.292093	-0.0432777	0.284169	0.463233	0.485788		DPYSL2	0.999934	1.84181	2
NSMF	-0.0407938	0.245132	-0.274424	0.342593	0.405637	0.333204	0.0686589	0.391662	0.0241953	0.422089	-2.57507	-3.82529	1.8939	0.56611	0.462901	0.891608	-0.103298	-0.00402329	-0.507409	-0.686857	-0.887277	-0.265524	0.178808	0.476812	0.540508	0.0331947	0.287889	0.453525	0.177992	0.422399	0.551154		NSMF	0.999934	2.29739	2
RREB1	0.407846	0.319941	0.66744	1.03682	0.468939	0.38328	0.423155	0.614563	0.494336	0.586288	-1.9912	-4.44199	1.11404	0.178123	-0.35147	0.150195	0.489788	-0.188625	0.32423	-0.723184	-0.363568	-0.339265	-0.0692802	0.244333	-0.00451256	0.116256	0.31046	0.116993	-0.149884	-0.233897	0.40985		RREB1	0.999934	2.94455	2
GCC2	0.417893	0.126519	0.0678452	0.505411	0.145341	-0.222897	-0.0372068	0.072048	-0.0132859	0.290558	-2.03613	-4.45522	1.7135	-0.203852	-0.0821059	0.240831	0.727483	0.472044	0.315629	-0.683977	0.145713	0.112926	0.112864	0.32451	0.32669	0.358702	0.408819	0.283332	-0.0700192	0.0108759	0.625162		GCC2	0.999934	2.05636	1
MCCC2	0.439875	0.386957	0.116315	0.161066	0.464526	0.145259	0.167049	0.203288	0.331939	-0.00801576	-1.555	-4.69152	1.30853	0.202906	-0.247302	0.78126	-0.475905	0.358698	0.0937345	0.064351	-0.39226	-0.358088	0.281801	0.554819	0.294187	0.727421	0.126595	0.309094	0.309512	0.440383	-0.541472		MCCC2	0.999934	2.5336	2
FARP1	0.575469	0.227383	0.514242	0.797643	0.298116	0.278399	0.165652	0.364036	0.246237	-0.0618258	-1.4527	-4.62947	1.5872	0.513173	-0.14459	0.671019	-0.110806	0.387692	0.419533	0.39934	-0.892569	-0.259532	0.129292	0.183607	-0.184011	-0.00228989	-0.195994	-0.0753636	0.0769768	0.18201	-0.0078682		FARP1	0.999934	2.80386	2
CCND1	0.0884382	0.134599	0.142298	0.378487	0.0455379	0.440561	-0.0759999	0.254996	0.0498178	0.341124	-0.874529	-4.77322	1.92737	0.253152	0.033582	0.638547	-0.479727	0.462924	-0.322189	0.162141	-0.512162	0.315472	0.24519	-0.141466	0.555004	0.0508743	0.306973	-0.140897	0.416855	-0.149904	0.226155		CCND1	0.999934	2.02324	2
HSPB1	0.170899	0.197944	0.01706	-0.135477	0.00809972	0.310793	-0.0564796	0.0260829	0.0270228	0.54423	-1.21616	-4.87304	1.71774	0.0164535	0.213474	0.61447	-0.184869	0.134466	0.216297	0.0663125	0.236487	-0.0356324	0.277828	0.0232191	0.47205	-0.04961	0.576624	0.132192	0.207216	0.167996	0.176316		HSPB1	0.999934	2.44725	1
BAZ1B	0.0635487	0.228362	0.0564357	-0.0424824	0.304349	0.118764	0.257833	0.321697	0.144102	-0.0379892	-0.907613	-5.01885	1.51136	0.533829	0.157412	0.335422	-0.115412	0.341023	0.126624	-0.436097	0.178214	-0.0149571	0.101229	-0.0154225	0.321014	0.363723	0.325369	0.220087	0.167823	0.347523	0.063077		BAZ1B	0.999934	2.63498	1
EIF2AK1	0.199826	0.0558668	0.0245041	0.0812452	0.337151	0.275342	0.340719	0.154564	0.140408	0.540152	-1.43764	-4.87324	1.4886	0.362417	0.0515137	0.434867	0.419604	-0.0495169	0.15265	-0.509388	0.0978778	0.272969	0.266911	-0.0326071	0.147851	0.0897561	0.153894	0.0238257	0.0828601	0.239983	0.467041		EIF2AK1	0.999934	2.54656	1
NOP16	0.227237	0.882003	0.550613	0.258237	0.419552	0.805179	0.461055	0.755391	0.655964	0.265977	1.71969	-2.09979	-2.27507	-1.53715	1.2479	-1.39042	-0.724632	-0.24162	-0.15439	0.0383238	-2.01369	-0.952942	0.41496	0.13337	0.800767	0.74747	0.711579	0.481533	0.0616977	0.405502	-0.654303		NOP16	0.999934	1.47523	3
AEN	0.285302	0.422515	0.391691	0.614085	0.145684	0.526946	0.40398	0.438553	0.589145	0.460499	0.976384	-2.22082	-2.63321	-0.885133	0.517236	-1.42841	0.0496747	-1.02838	-0.533836	0.624437	-2.63321	0.00968316	0.828877	0.887344	0.605679	0.622883	0.682262	0.113928	0.78248	0.299145	0.0845904		AEN	0.999934	1.69113	3
INO80D	0.408083	0.669627	0.509929	0.130692	0.177004	0.554278	0.605818	0.739019	0.0993601	0.864906	1.75369	-2.4769	-2.48558	-0.326418	-0.205114	-0.436555	-0.0705825	0.906768	-1.78547	0.0522633	-2.37981	-0.400295	0.238464	-0.0407882	0.463626	0.408368	0.661443	0.293195	0.655008	0.365556	0.0504177		INO80D	0.999934	1.45964	3
SEC13	0.816063	0.591151	0.00134324	-0.341259	0.555226	0.274135	0.621818	1.14003	0.746139	0.343214	1.86139	-3.02248	-1.41623	-0.716006	-0.205943	-1.41269	0.394028	-0.44443	-0.807589	0.301843	-1.68483	-0.859252	1.29609	-0.526222	0.769177	-0.0185877	0.885558	0.290845	0.741575	0.307624	-0.481744		SEC13	0.999934	1.3123	2
TSC1	0.131116	0.269378	0.978956	0.601998	0.21614	0.0121642	0.297111	0.282423	0.451825	0.257921	1.01068	-2.80233	-2.7643	-0.429574	0.777042	0.244959	0.863205	0.454446	0.439384	-0.011804	-2.5978	-1.22556	0.618524	0.367832	0.315668	0.150843	0.577051	0.400333	0.0909087	0.328736	-0.307278		TSC1	0.999934	1.41652	2
XBP1	0.133445	0.476895	0.335778	0.363224	0.42992	0.168465	0.476683	0.526106	0.320019	0.39745	2.02495	-3.53356	-2.40216	-0.420652	0.665729	0.257784	0.564518	-0.203591	0.371657	0.0702663	-1.93697	-0.869599	0.0254221	0.10481	0.247858	0.43542	0.240101	0.236956	0.198291	0.24374	0.0510539		XBP1	0.999934	1.35933	1
CHMP4C	0.340408	0.495548	0.0582729	0.527868	0.336015	0.13304	0.471742	0.577999	0.461062	0.120026	2.31452	-2.47496	-2.76793	0.0941276	0.0295898	-0.0528761	0.317172	-0.0826115	-0.0391833	-0.283099	-2.63763	-0.873325	0.240822	0.322066	0.226965	0.124426	0.59588	0.705754	0.195492	0.0162453	0.506578		CHMP4C	0.999934	1.54564	3
RCN1	0.00585335	-0.164471	0.805406	0.286662	-0.0488909	-0.179	0.307763	-0.143502	0.108666	0.117846	0.29187	-2.89124	-3.00801	0.425944	0.564188	-0.0107044	-0.73846	0.38006	0.351301	0.0868153	-2.51155	0.252282	0.623015	0.493865	0.377755	0.997407	0.616599	0.512567	0.63799	0.661607	0.790369		RCN1	0.999934	1.40755	2
KNL1	0.486267	0.542775	0.700327	0.871029	0.478911	-0.0318056	0.251977	0.301859	0.238109	-0.186261	0.848417	-2.51147	-2.6814	0.135264	0.301409	0.391251	-0.893146	-0.222895	0.262435	-0.754284	-2.66548	-1.0301	0.439723	1.01919	0.370955	0.800539	0.305227	0.255362	0.601206	0.424848	0.949753		KNL1	0.999934	2.39435	3
GTSE1	0.432626	0.321057	0.21211	0.682338	0.795765	0.252667	0.268999	0.162413	0.182698	-0.153817	1.06461	-2.75849	-2.57501	-1.071	0.00406365	-0.112588	-0.143155	-0.19783	1.30029	0.0253702	-2.75849	0.517416	0.180796	0.814237	0.45569	0.698939	0.0790743	0.0338011	0.1093	0.791076	0.385051		GTSE1	0.999934	1.43872	3
RCL1	0.587412	0.358152	0.0348731	1.02882	0.477689	0.22493	0.414285	0.397765	0.592124	0.31648	0.352448	-2.95186	-2.53565	0.352708	-0.753404	0.702364	0.069614	-1.28367	0.426734	-0.0213549	-2.66938	0.0884131	0.463137	0.602033	0.257716	0.277094	0.176214	0.526929	0.538376	0.144842	0.804176		RCL1	0.999934	1.33538	3
EAPP	0.412983	0.536792	0.518372	-0.138336	0.411676	0.480654	0.469361	0.425144	0.2771	0.400291	1.03821	-2.56234	-2.73598	0.50386	-0.438346	0.0411116	0.288493	-0.705086	0.946036	0.213871	-2.96398	-0.842635	0.677416	0.39188	0.106372	0.33375	0.21977	0.144399	0.450648	0.474969	0.623541		EAPP	0.999934	1.84051	3
METTL26	0.271483	0.265285	0.797532	0.800874	0.468358	1.6822	0.278252	0.673352	0.732094	0.883487	0.734263	-3.26684	-2.84797	-0.135441	-0.102215	-0.397583	-0.607989	0.816773	0.460848	-0.44673	-1.01354	0.181191	-0.440639	0.633939	0.422906	-0.0175243	0.223719	-0.279052	-0.00815996	0.103213	-0.866084		METTL26	0.999934	1.47774	3
CDCA8	0.821341	0.682995	0.428521	0.128018	0.359623	0.981798	0.323004	0.982987	0.0951836	-0.4048	0.425511	-3.01706	-2.92124	-0.488622	0.751748	-0.757187	-0.787594	0.084076	-0.545358	-0.37482	-1.41847	-0.552575	0.471054	1.01989	0.708546	0.88674	0.161129	0.18288	0.35815	0.76354	0.650998		CDCA8	0.999934	2.90294	3
FABP5	0.635833	0.529474	0.481823	0.256242	0.587682	0.0712581	0.166981	0.465961	0.359558	-0.0877873	0.141864	-3.28333	-3.2068	-0.505621	0.069709	-0.83678	-0.809366	0.931979	-0.241651	-0.707532	-0.596689	-0.0786572	0.668764	0.419515	0.736134	0.604145	0.714697	0.590069	0.980379	0.498594	0.443554		FABP5	0.999934	3.11286	3
HIST1H2AH	0.718784	0.599516	0.345904	0.573096	0.676649	0.74168	0.591851	0.524764	0.597824	0.224634	0.399555	-3.28369	-3.35219	-0.412472	-0.384093	-0.469301	-0.349411	0.231508	0.239539	-0.415019	-0.641261	-0.955741	0.415055	0.725058	0.557016	0.557128	0.561285	0.24483	0.31734	0.600267	-0.180108		HIST1H2AH	0.999934	3.02779	2
RIOX2	0.386799	0.544407	0.635818	1.00521	0.493624	0.230224	0.335446	0.527221	0.472617	0.746594	-0.0433574	-3.21813	-3.35878	0.883583	0.546747	-0.416326	-0.337185	0.046358	0.601378	-0.815234	-1.13065	-0.492851	0.300789	-0.146596	0.315223	0.280013	0.630051	0.179767	0.164654	0.607109	0.0254777		RIOX2	0.999934	1.33139	2
UBALD2	0.282474	0.503248	0.514863	1.10539	0.049133	0.416118	-0.0893721	1.04125	0.0543751	0.0376886	0.0641959	-3.27226	-3.39841	0.560236	-0.0714808	-0.333602	0.241136	0.271228	-0.412298	-0.628362	-0.966418	-0.147038	0.50437	0.298228	0.521855	-0.0781128	0.651385	0.457629	0.974257	0.425338	0.422951		UBALD2	0.999934	1.39116	3
RCOR1	0.321868	0.333873	0.159958	0.626812	0.25915	0.164099	-0.0439	0.684318	0.415895	0.646878	0.41123	-3.07177	-3.48071	-0.099968	-0.75536	-0.38098	0.386952	0.182017	0.750627	-0.229091	-1.58083	0.0287746	0.435528	0.371097	0.441234	0.482318	0.387907	0.0831979	0.807152	0.400019	0.861704		RCOR1	0.999934	1.74812	3
SLF2	0.686755	0.441039	0.159777	1.06096	0.42567	0.18701	0.586405	0.435939	0.35449	0.112959	1.00908	-2.89169	-3.16979	-0.408983	0.152406	-1.10052	0.239107	1.021	0.235272	-0.400553	-1.98315	-0.00829986	0.191223	0.583196	0.116181	0.19524	0.389722	0.296549	0.168879	0.23117	0.68296		SLF2	0.999934	1.53399	3
GLOD4	0.268823	0.620762	0.166755	0.614832	0.42648	0.529673	0.386715	0.24042	0.592245	0.21298	1.07317	-3.19901	-3.03202	-0.01489	-0.67835	0.0155366	-0.488903	-0.223248	0.619578	0.134753	-2.09388	0.0289698	0.440322	0.0570127	0.813687	0.505934	0.598516	0.344753	0.395326	0.312209	0.330843		GLOD4	0.999934	1.81681	3
PLCB3	0.181404	0.101927	0.323863	0.389315	0.146437	0.199	0.270531	0.302505	0.338564	0.377163	0.954925	-3.27814	-3.52377	0.159262	-0.0691549	0.230479	0.210319	-0.123986	-0.0361061	-0.173744	-1.49572	-0.293134	0.59644	0.660776	0.673272	0.368055	0.510096	0.451302	0.489383	0.521342	0.537401		PLCB3	0.999934	1.41543	2
UBE2C	0.469035	0.532912	0.291149	0.456679	0.495387	0.519179	0.372671	0.527346	0.369776	-0.0249969	1.13312	-3.20747	-3.28804	0.0386191	0.303611	-0.175159	0.290047	-0.608393	0.000516249	-0.20591	-1.77975	-0.0341286	0.29589	0.589219	0.209207	0.796292	0.613722	0.277331	0.16887	0.604204	-0.0309313		UBE2C	0.999934	1.54408	3
NGLY1	0.330629	0.484957	0.396861	0.751211	0.517571	0.39425	0.403293	0.365981	0.514613	0.240612	0.378017	-3.19197	-2.92688	0.366311	0.172938	-0.35961	0.325926	-0.0894933	0.332785	-0.591918	-2.50283	-0.200343	0.56717	0.378281	0.475883	0.305943	0.42603	0.36089	0.314088	0.350491	0.708316		NGLY1	0.999934	2.26899	3
HIST1H2BM	0.40371	0.500491	0.4658	0.499459	0.450816	0.476138	0.43399	0.58118	0.605551	0.138364	0.123383	-2.89109	-3.04286	0.465431	0.292003	0.380961	0.106401	0.222527	-0.1851	0.0758646	-2.88404	-0.26935	0.220541	0.418798	0.217605	0.441176	0.345969	0.226189	0.151855	0.417005	0.611236		HIST1H2BM	0.999934	1.74365	2
DOPEY1	0.807506	0.292098	0.6889	0.58234	0.261526	0.484683	0.326304	0.527222	0.295258	0.173916	0.148228	-2.98749	-2.98749	0.301975	-0.56491	-0.0131139	0.292519	0.15434	-0.390846	-0.0830425	-2.54887	0.289873	-0.235165	0.743417	0.292846	0.599866	0.489726	0.459319	0.299006	0.459654	0.840395		DOPEY1	0.999934	2.05606	2
TIMM50	0.749327	0.394431	0.613834	0.689138	0.545344	0.475589	0.234121	0.576033	0.269216	0.715445	0.4816	-2.95196	-2.95196	-0.154581	-0.368744	0.0228238	-0.020957	0.559871	-0.255499	0.422401	-2.72002	-0.149239	-0.0291717	0.383147	0.415957	0.573584	0.379754	0.262311	0.442555	0.220622	0.175023		TIMM50	0.999934	1.928	3
ACO2	0.112423	0.198299	0.34626	0.0932603	0.0635642	0.273973	0.268762	0.0432273	0.144225	0.406203	-0.352389	-4.45843	-1.48838	-0.162652	0.310535	-0.43107	0.323803	-0.518934	-0.0274515	-0.432057	-0.912123	-0.467746	0.857029	0.513798	0.669065	0.670833	0.908454	0.438493	0.855542	0.594518	1.15897		ACO2	0.999934	4.22078	2
TBRG4	0.161272	0.0353351	0.674213	0.643141	0.496254	0.971176	0.501969	0.92885	0.445188	0.816183	-1.25693	-4.12214	-1.05684	-0.161375	0.662853	0.58386	-0.237614	-1.02843	-0.0414009	-0.402392	-1.2973	-0.807461	0.623089	0.314508	0.452371	0.135223	0.735025	0.424932	0.527399	0.339687	-0.0606467		TBRG4	0.999934	3.46115	3
PHB	0.132318	0.390416	0.267278	0.501129	0.321332	0.71568	0.431038	0.41754	0.515035	0.456387	-0.0773862	-4.6496	-1.35562	-0.11767	0.682916	0.684034	-0.65865	-0.975767	0.0822052	-0.129058	-0.912857	0.00770983	0.570041	0.140226	0.568319	0.288895	0.514724	0.380875	0.196969	0.401174	0.210368		PHB	0.999934	2.59479	2
NAA35	0.598858	0.270757	0.327225	0.711089	0.43023	0.419515	-0.0899755	0.284308	0.479973	0.506153	-0.445548	-3.76924	-1.33362	-0.283364	1.09852	-1.57981	0.964044	-0.351456	-0.231841	-0.472852	-1.92622	0.194789	0.705962	0.789996	0.129943	0.703	0.494099	0.402728	-0.29554	0.489825	0.778453		NAA35	0.999934	1.67177	2
OVOL1	0.82564	0.399767	0.259014	0.0177324	-0.193893	0.787785	0.481379	0.622814	0.91916	0.836561	0.653279	-3.31927	-2.01627	-0.294462	0.874657	-0.475767	0.257543	-1.49412	-0.716499	-1.03197	-1.505	-0.349957	0.386709	0.787849	0.758651	0.133854	1.02378	0.971646	0.115701	0.199676	0.084006		OVOL1	0.999934	2.52567	3
NDST1	0.719579	0.572177	0.167604	0.00561339	0.00917349	0.848695	0.487628	0.607756	0.430238	1.37873	-0.573323	-2.25846	-2.67213	-0.336509	0.977924	-0.228432	0.287312	0.299541	-1.04713	-0.343913	-2.87449	0.530958	0.78366	0.566107	0.333678	0.347676	0.725026	0.109314	0.498135	0.0183168	-0.370453		NDST1	0.999934	1.50363	3
DESI1	0.486804	0.381303	0.50746	0.124609	0.495811	0.14058	0.381892	0.523499	0.186157	1.31917	-0.842919	-2.83042	-2.63708	0.391246	0.868522	-0.374816	-0.146304	0.183486	-1.45488	-0.158191	-2.32462	0.368084	0.691406	0.143637	0.498846	0.510379	0.646561	0.244998	0.534595	0.535842	0.60434		DESI1	0.999934	2.14907	3
HMG20A	0.893739	0.562138	0.679753	0.0751383	0.325208	0.39095	0.22312	0.777078	0.452553	0.186662	-0.81008	-2.85203	-3.00396	-0.821607	0.871059	-0.175951	-0.465034	0.0919115	-1.18315	-0.3575	-1.22379	0.945795	0.841823	1.12719	0.645684	0.460536	0.670298	0.131272	0.507717	0.521293	-0.48781		HMG20A	0.999934	2.37008	3
ZBTB11	0.318917	0.311713	0.374969	0.413313	0.38296	0.447628	0.616793	0.711877	0.810274	0.140975	0.0340595	-3.30824	-3.01776	0.358561	0.99559	-0.760008	0.075618	0.503193	-0.875526	-0.335953	-1.63571	0.00311226	0.718552	0.625189	0.411153	0.466452	0.447744	0.215399	0.538865	0.30864	-0.298353		ZBTB11	0.999934	1.74923	3
HNF1A	0.446593	0.528775	0.525214	0.194665	0.603303	0.805516	0.546002	0.720261	0.78157	0.890586	-0.324686	-3.17541	-3.30841	-0.0501791	0.398029	-0.442884	-0.434494	-0.00843006	-0.110479	-0.252251	-1.46605	0.762231	0.0322527	0.760541	0.586372	0.348998	-0.0089873	0.306618	0.071067	0.527654	-0.253986		HNF1A	0.999934	2.21345	3
FBXO28	0.594748	0.224254	0.0890254	-0.0747367	0.594241	0.379007	0.164836	0.386262	0.412402	1.73742	0.173833	-2.6992	-2.85904	-0.250792	-0.826622	-0.0850864	-0.137344	-0.115829	0.328368	-0.0748728	-2.62068	0.50563	0.448758	0.261582	0.496133	0.378277	0.491225	0.666645	0.129673	0.529859	0.752025		FBXO28	0.999934	2.27451	3
RABGGTB	0.592766	0.486145	-0.0306929	0.166598	0.427495	0.433893	0.179201	0.329691	0.217999	1.06187	-1.20977	-3.06575	-2.94195	0.2041	-0.419037	0.438317	0.494716	0.100648	0.704568	-0.0455555	-1.92625	-0.666509	0.405584	0.697205	0.18325	0.487847	0.640802	0.168154	0.195681	0.710128	0.978863		RABGGTB	0.999934	2.02564	2
S100P	0.276817	0.107198	0.199768	-0.241095	0.264336	0.476357	0.443334	0.27391	0.648809	0.877616	-0.712016	-2.88535	-2.11477	-0.446903	-0.497559	0.130873	0.869451	-0.301348	0.918308	-0.445779	-2.88535	-0.546408	0.924042	0.435083	0.772453	0.650817	0.819163	0.560106	0.635678	0.338671	0.453791		S100P	0.999934	3.02842	3
NEDD1	0.462533	0.304154	0.220539	0.687333	0.155886	0.470942	0.491496	0.445421	0.141711	0.0688579	-1.05962	-3.73908	-2.05431	0.529803	-0.0345991	-0.616995	-0.236413	0.241223	0.487794	0.0205647	-2.10215	0.518822	-0.0131866	0.775691	0.273444	0.888293	0.280711	0.209257	0.526317	0.512391	1.14317		NEDD1	0.999934	2.98168	2
SNX1	0.438094	0.434952	0.151108	1.02389	0.39284	0.459689	0.282737	0.395534	0.498251	0.305371	-0.808014	-3.77285	-2.45124	0.342386	-0.354525	0.61969	-0.188183	0.172936	-0.163519	-0.549128	-1.73793	0.736573	0.461851	0.713646	0.355957	0.0669056	0.344843	0.0726188	0.513593	0.384416	0.857508		SNX1	0.999934	2.15268	2
DNAJB1	0.317741	0.500914	0.549332	0.416702	0.396057	0.306206	0.311632	0.495509	0.462482	-0.271992	-0.571376	-3.89509	-2.18912	0.384047	-0.409555	-0.152155	0.728212	0.262751	0.431451	-1.0071	-1.8253	0.495064	0.456977	0.621924	0.659616	0.214189	0.468785	0.590673	0.687218	0.351293	0.212907		DNAJB1	0.999934	2.4835	2
PSMB1	0.521176	0.466733	0.344137	0.132315	0.450489	0.423886	0.525984	0.66372	0.480548	0.773562	-1.24135	-3.08241	-3.25483	0.266203	0.802184	0.383878	-0.470897	-0.256609	-0.225576	0.458038	-1.67014	-0.195109	0.439107	0.431945	0.473605	0.565423	0.359831	0.368795	0.299339	0.383214	0.382816		PSMB1	0.999934	1.53942	2
EXO1	0.563956	0.622582	0.577479	0.568462	0.363964	0.348128	0.450384	0.906315	0.453084	0.547266	-0.63795	-2.85899	-2.70243	0.0902772	0.955019	0.152692	-0.0148059	-0.202092	-0.352073	0.373682	-2.85899	-0.436005	0.541271	0.53652	0.360787	0.355238	0.0067972	0.27154	0.180242	0.598725	0.238918		EXO1	0.999934	2.18312	3
NUB1	0.547246	0.69435	0.500554	0.530009	0.409933	0.359351	0.369363	0.586551	0.481337	0.48183	-0.732312	-2.99975	-3.25064	0.018364	-0.213765	-0.0533344	0.135376	0.407995	1.05755	-0.317632	-2.17911	0.182809	0.31856	0.525607	0.308187	0.390213	0.482214	0.335969	0.279709	0.199333	0.144125		NUB1	0.999934	1.99254	1
TAF15	0.552356	0.479032	0.618901	0.0904462	0.494909	0.525488	0.393091	0.407291	0.461478	0.128618	-0.293159	-3.08094	-2.93002	0.322692	0.0603402	-0.338115	0.291808	0.64573	0.532024	0.109435	-2.74473	0.33011	0.386823	0.549143	0.445756	0.437272	0.285522	0.184619	0.266541	0.388066	-0.000530264		TAF15	0.999934	1.9332	2
LMNB1	0.683659	0.441498	0.601075	0.960801	0.469169	0.585735	0.36223	0.248244	0.485104	-0.109088	-0.604947	-2.86253	-3.22026	0.53389	0.116895	0.421099	0.280682	0.435909	0.112925	-0.961702	-2.11925	-0.341418	0.267804	0.521503	0.370635	0.60388	0.0444721	0.1538	0.269051	0.394647	0.854487		LMNB1	0.999934	1.45927	2
CNOT10	0.568133	0.59394	0.619464	0.675826	0.318787	0.722726	0.192001	0.452648	0.147916	-0.0783968	-0.96359	-2.90676	-3.05602	0.341791	0.604276	0.356738	-0.218928	0.24728	-0.253047	-0.960572	-2.16726	0.456867	0.479187	0.598419	0.332713	0.810146	0.470191	0.292108	0.489515	0.50055	0.333351		CNOT10	0.999934	1.87527	2
CCNF	0.477512	0.115132	1.01613	0.799178	0.418028	0.686151	0.50169	0.438287	0.217693	-0.696128	-0.114458	-2.50554	-2.50554	0.146446	0.180225	0.214934	0.712797	-0.691382	-0.356745	0.233936	-2.50554	-1.65563	0.152322	0.852731	0.767294	0.202465	0.626751	0.0352984	0.484495	0.691421	1.06004		CCNF	0.999934	3.20572	3
BACE2	0.943234	0.418195	1.08377	0.861657	0.528428	0.0654725	0.645558	0.383842	0.567417	0.503285	-0.572667	-2.76197	-2.76762	0.330112	0.774249	-0.209462	0.574916	-1.20437	0.315092	-0.114671	-1.62715	-1.67976	-0.148431	0.632119	0.319768	-0.0885367	0.312182	0.396555	0.404348	0.174123	0.940313		BACE2	0.999934	2.41178	2
PQBP1	0.575649	0.263754	0.134541	0.292264	0.437852	0.435591	0.373833	0.473491	0.437582	0.412876	0.070292	-2.59347	-2.66631	-1.05276	0.305756	0.78481	0.302176	-0.00481805	-0.0665129	0.977765	-2.73755	-1.42417	0.324702	0.496473	0.534698	0.523311	0.594396	0.702734	0.365045	0.349442	0.376567		PQBP1	0.999934	1.5749	2
TMEM164	0.677468	0.708373	0.305253	0.0646209	-0.11891	-0.395969	0.335888	0.21386	0.590285	0.719465	-0.359574	-2.42453	-2.42453	-0.106518	0.929245	-0.346706	0.201261	-1.00514	-0.356062	0.21025	-2.42453	-1.39412	0.157839	0.399803	0.58786	0.91099	1.15326	0.518537	1.10339	1.23956	0.329384		TMEM164	0.999934	2.91484	3
PRSS23	0.227913	0.187102	0.565843	0.416998	0.186097	-0.598554	-0.0815884	-0.0358923	-0.436188	0.984986	-0.196976	-1.83436	-1.97371	0.0529647	0.520415	-0.38603	0.815778	-0.178423	0.0102661	-0.839163	-3.32006	-1.06031	1.01132	0.677623	1.04677	1.34753	1.15878	0.446512	0.679877	0.24496	0.35953		PRSS23	0.999934	3.1705	3
RMDN3	0.209039	-0.210421	0.84157	0.0017749	0.523713	0.14395	0.148679	-0.753661	-0.475747	-0.196672	0.808655	-2.84039	-2.78617	-0.414055	0.0883866	-0.302792	0.681145	0.00537682	-0.0254792	-0.321066	-1.50714	-0.948424	0.559605	0.189075	1.18567	0.865573	0.139225	1.00972	1.0997	0.820029	1.46114		RMDN3	0.999934	2.32439	3
SIDT2	0.171658	-0.230509	1.06031	-0.0143148	0.00629342	0.458253	0.426525	-0.330904	0.407395	0.479009	0.0786751	-2.37862	-2.74233	0.0217113	0.386225	-0.588044	1.07164	1.28726	0.0424538	-0.472203	-2.30126	-1.55806	0.482042	1.06492	0.95745	0.683688	0.271919	0.646209	0.423901	-0.0131395	0.201844		SIDT2	0.999934	1.45221	2
KPNA1	0.131051	0.322524	0.417171	0.070752	0.449029	0.401555	0.584617	0.444651	0.230291	0.306648	0.274913	-3.2637	-2.96576	0.638855	-0.06192	0.144354	0.758358	0.173734	-0.144847	-0.204821	-1.92737	-1.31193	0.754133	0.369905	0.52554	0.749902	0.522515	0.159909	0.642973	0.337541	0.469419		KPNA1	0.999934	2.11029	3
RAPH1	0.316495	0.388768	0.255022	-0.115476	0.446452	0.357018	0.658913	0.611009	0.382722	0.83729	0.757734	-3.05882	-2.65874	0.478711	0.275555	-0.907612	0.654091	0.604341	0.467254	-0.228675	-2.15658	-1.5632	0.4431	-0.0314493	0.440043	0.355671	0.477392	0.263017	0.493941	0.207992	0.548018		RAPH1	0.999934	2.071	2
SMIM20	1.03842	0.609784	0.527655	0.83855	0.666822	0.372596	0.785092	0.226196	0.385645	0.399828	-0.760944	-2.22128	-2.22128	-0.178328	-1.71805	0.450281	0.163243	0.413634	0.566199	-1.89595	-2.22128	-0.311245	0.989709	-0.387503	0.920986	0.494043	0.762076	0.33617	0.364529	0.305745	0.298662		SMIM20	0.538894	1.69488	3
ACAA2	0.321187	0.325152	0.151207	0.126647	0.335892	0.48817	0.562354	0.437725	0.622972	0.628811	0.633528	-2.61401	-2.88755	0.19015	-0.376608	-0.697257	0.784416	0.220424	0.363741	-1.48882	-2.5422	-0.0193979	0.460328	0.2139	0.622307	0.43834	0.438662	0.533197	0.414075	0.497437	0.815221		ACAA2	0.999934	1.30283	3
CEBPZOS	0.599439	0.679565	0.27232	-0.429057	0.553744	0.446475	0.41966	0.53506	0.604899	0.39017	-0.234279	-2.514	-2.30992	-0.22136	-0.641075	-0.932785	0.209825	0.119887	0.664727	-1.99192	-2.07752	-0.573858	1.07803	0.822116	0.602447	0.554312	0.310785	0.714956	0.375067	0.788452	1.18384		CEBPZOS	0.802956	2.52642	3
FBXO3	0.658871	0.609441	0.363995	0.870235	0.370732	0.807837	0.72486	0.690216	0.475055	-0.372985	-0.0601619	-2.70407	-2.4941	0.0059571	-0.262341	0.711123	0.300899	1.53326	0.0675335	-0.666655	-2.70407	-0.830893	-0.0940469	0.353961	0.443422	0.684649	-0.27487	0.41224	0.175408	0.256907	-0.0524101		FBXO3	0.999934	1.53257	3
RINT1	0.678546	0.774844	0.425126	-0.0873366	0.226588	0.558702	0.555361	0.540549	0.55088	0.186689	-0.144009	-2.59055	-2.59707	0.740078	-0.504884	0.30662	-0.127103	0.931786	-0.00228275	-1.2091	-2.63907	-0.88165	0.447045	0.934051	0.183629	0.59718	0.693148	0.651202	0.463653	0.585798	-0.248419		RINT1	0.999934	1.61527	2
CENPV	0.397407	0.652666	0.848985	1.25741	0.657458	0.832729	0.849094	0.6409	0.609203	0.582852	-0.459401	-2.6942	-2.6942	0.53956	-0.884904	-0.190953	-0.0964512	0.484514	-0.192931	-0.819382	-2.3862	-0.407895	0.29159	0.54784	0.259691	0.20755	0.310391	0.561854	0.58697	0.169335	-0.461476		CENPV	0.999934	3.15655	3
THOC1	0.52142	0.611044	0.973845	0.0398862	0.864813	0.323364	0.391687	0.395519	0.141946	0.0721272	0.120706	-2.23341	-2.34697	-0.123223	-0.0940956	0.31299	-0.272244	0.995674	0.741195	0.0154042	-3.21964	-1.26898	0.015964	0.368916	0.652778	0.354677	0.508564	0.780022	0.483966	0.708976	-0.836914		THOC1	0.999934	2.16108	3
NHP2	0.501945	0.369828	0.00593174	-0.259048	0.648738	0.812668	0.0514601	0.49156	0.501374	0.49085	0.504323	-2.94168	-1.99338	-0.592857	-1.05668	0.475202	0.147774	0.524858	0.905622	0.268583	-2.9878	-0.129856	0.642964	-0.113784	0.837566	0.717624	0.172032	0.590568	0.508043	0.558523	-0.652955		NHP2	0.999934	1.31535	3
RGP1	0.451703	0.436658	-0.248505	0.983589	0.429741	0.586609	0.263952	0.310372	0.462757	0.421616	-0.783873	-2.7677	-2.58637	-0.0486442	-0.562541	-2.24417	0.644696	0.189569	1.39636	-0.473771	-1.36054	0.868241	0.317921	0.220383	0.770185	0.300769	0.479785	0.0919677	0.538118	0.170028	0.741084		RGP1	0.999934	1.48789	2
INTS12	0.554138	0.551531	-0.272336	0.260145	0.429282	0.488709	0.389728	0.209798	0.36354	0.714437	-1.02938	-2.35706	-2.35706	-0.506909	-0.550083	-2.1678	-0.0741483	-0.11992	1.19097	0.0130288	-1.96211	0.205582	1.01508	0.477583	0.653383	0.293091	0.270004	0.40844	0.529265	0.962037	1.41705		INTS12	0.999934	2.91066	3
ZNF248	0.450216	1.2011	-0.0318145	0.107603	1.09387	1.3925	0.271483	0.318714	0.721845	0.706667	-1.96208	-1.96208	-1.96208	-1.04575	-1.58713	-0.491109	0.0922388	-1.30075	0.937684	-0.164111	-1.44718	0.674349	0.829866	0.324818	0.876192	0.359243	0.612588	-0.547251	0.249912	0.32077	0.959665		ZNF248	0.999934	3.32488	3
DUSP8	0.113264	-0.163263	0.353763	0.510098	0.68953	0.91659	0.725295	0.920684	0.739637	-0.21385	-2.11465	-2.11465	-2.11465	-0.128645	-0.4393	-0.75196	-0.664963	-0.282348	1.21468	-0.280867	-2.11465	1.8327	0.413698	0.136197	0.838571	0.293899	0.643694	-0.184134	-0.0138527	0.610648	0.62885		DUSP8	0.999934	2.7912	3
TRIM21	0.0586937	0.631021	0.103439	0.385221	0.391539	0.770927	0.290754	0.174385	0.602962	0.105981	-2.65819	-2.65819	-2.46576	-0.139144	-0.431814	-0.0679217	-0.133293	-0.194082	1.03626	0.701408	-1.24248	1.45352	0.182031	-0.0537834	0.339062	0.204427	0.571755	0.674347	-0.131738	0.309414	1.18925		TRIM21	0.999934	1.80601	3
COQ7	0.449945	0.633772	0.318826	0.373584	0.430684	0.539488	0.30885	-0.186713	0.588772	-0.0267722	-2.35866	-2.35866	-2.04807	-0.454964	-1.01596	-0.484007	1.01877	0.231347	0.657688	1.01859	-2.02591	1.77906	0.403275	-0.0813227	-0.0997215	0.0709689	0.688247	-0.00551054	0.474034	0.678267	0.482105		COQ7	0.999934	1.61221	3
SMIM24	-0.490018	0.115088	0.308021	-0.892862	0.102796	-0.289698	0.327115	0.0373325	0.123076	0.317486	-0.656789	-2.19491	-1.71828	0.119184	-0.855882	-2.13695	-0.415605	0.520875	0.997021	0.709189	-2.24606	0.266707	0.922831	1.00984	0.833033	0.349508	1.17728	1.03903	1.08765	0.291935	1.24206		SMIM24	0.999934	1.96943	3
GPALPP1	0.637382	0.639162	0.672713	0.31072	0.319074	0.371449	0.309316	0.753114	0.549163	0.530043	-0.186541	-3.47132	-1.29242	0.0215464	-0.132935	-1.36561	0.322824	0.474536	0.20075	0.415417	-3.06406	-0.251989	0.098262	0.124693	0.331651	0.702674	0.436473	0.37343	0.609661	0.404044	0.156792		GPALPP1	0.999934	3.06661	2
SH3RF2	0.576685	0.417013	0.56372	0.525446	0.662157	0.892127	0.114485	0.439629	0.834148	-0.20895	-0.120297	-3.17136	-0.776021	-0.0450241	-0.629654	-1.21264	0.080215	0.983361	0.559637	-0.135311	-3.10018	-0.810195	0.569878	0.23546	0.177355	-0.12979	0.711333	0.546387	0.415345	-0.0580736	1.09312		SH3RF2	0.999934	3.53722	2
LONRF1	0.633933	0.510387	0.303948	0.748573	0.353714	-0.0808898	0.580513	0.155564	0.245343	0.0860311	-0.533454	-3.0615	-2.50076	-0.228492	-0.299002	-0.879608	-0.246445	1.31248	1.03383	0.491861	-2.46115	0.927993	0.399906	0.0693913	0.405381	0.123927	0.308724	0.0771226	0.374916	0.431487	0.716275		LONRF1	0.999934	1.81039	3
SAP18	0.636622	0.280021	0.517001	0.421704	0.353584	0.352745	0.285768	0.191936	0.499168	0.553955	-1.22897	-3.86428	-0.835767	0.0556022	-0.0343346	-1.21187	0.182996	0.313129	0.91076	0.79157	-2.4643	1.08453	0.139697	0.247491	0.489428	0.100397	0.457035	0.214712	0.240363	0.191901	0.127398		SAP18	0.999934	2.1793	2
CUL5	0.565987	0.512944	0.278986	0.872272	0.182754	0.267656	0.115533	0.200852	0.402164	0.159436	-0.0604648	-3.8535	-1.42526	0.567813	-0.730799	-0.944628	-0.0994665	0.132327	1.34785	0.864856	-2.27876	0.806422	0.558	0.421125	0.13083	0.434865	-0.258863	0.613244	0.111539	0.11385	-0.00956009		CUL5	0.999934	1.65641	3
OSTM1	0.293714	0.171922	0.152976	0.472086	0.871104	-0.353461	0.202389	0.778154	0.311919	0.789693	-1.78395	-1.78395	-1.78395	-0.491264	-0.280632	-0.0495319	-1.49389	-0.648912	2.02079	0.852102	-1.78395	-1.78395	0.643406	0.224223	0.403668	0.646714	1.15266	0.578327	0.694235	0.591731	0.385636		OSTM1	0.999934	2.28467	3
HOMER1	0.303466	0.311459	0.24077	-0.602591	0.575722	-0.119119	0.355174	0.493906	0.985009	0.279845	-2.23529	-1.78762	-1.98145	0.0664157	-0.926956	-0.00423387	-1.19419	-0.386673	1.03154	0.594734	-1.6924	-1.20918	1.34028	0.164239	1.09492	0.546354	1.68014	0.52417	0.289361	0.743542	0.518662		HOMER1	0.999934	2.60942	3
AMPD3	0.430435	0.563131	1.06822	1.17504	0.546989	0.977204	0.197127	0.861143	0.575884	1.0027	-2.10311	-1.69344	-1.87083	0.474655	-0.738226	-1.76663	-0.677416	-0.473958	1.28817	-0.28689	-0.641355	-1.87989	1.3308	0.614516	0.300919	0.42699	0.0686822	0.337967	-0.0813481	0.0317085	-0.059192		AMPD3	0.999934	3.10322	3
SLC35E2B	0.335918	-0.460188	1.23308	1.591	0.121564	0.223141	-0.0158911	1.14497	0.812292	1.02145	-1.70188	-1.70188	-1.70188	-0.242405	-0.620886	-1.70188	0.424492	-0.0489277	1.09755	-1.34874	-1.70188	-1.10035	-0.0397904	0.361197	0.468773	1.04791	0.544537	0.82955	-0.0992982	0.648027	0.580427		SLC35E2B	0.759761	2.00254	3
CDKL5	0.646888	0.48595	-0.332503	1.78081	0.735042	-0.468941	0.752891	1.06869	0.639193	-0.329965	-1.45716	-1.63504	-1.63504	0.0159463	-1.63504	-1.47618	-1.25444	0.289989	0.534524	-1.30476	-1.40034	-0.17404	0.5695	0.752493	0.205472	0.381538	0.858353	0.659463	0.4	1.17662	1.15009		CDKL5	0.849443	3.98258	3
KIF2C	0.54248	0.364874	0.457655	1.16789	0.504419	0.67434	0.350053	1.01473	0.332652	0.457827	-1.52105	-3.35206	-1.04252	0.90176	-0.748393	-1.03355	-1.15309	-0.0971475	-0.43495	-0.0499327	-1.40456	-1.00082	-0.00881159	1.34204	0.410064	0.955772	0.0580569	0.652058	0.502564	0.585543	0.572118		KIF2C	0.999934	4.32279	3
APOBEC3C	0.693831	0.421882	0.148841	0.00696862	0.534048	0.591851	0.715504	0.22587	0.513412	0.180523	-0.308849	-2.28235	-2.28235	-1.54057	-0.403239	-0.60356	0.553763	-0.49396	1.23085	-0.385826	-1.6872	-1.36273	0.328179	1.94739	0.512533	0.53736	1.02738	1.13319	-0.23056	0.690664	-0.412828		APOBEC3C	0.991697	2.35038	3
TPCN2	0.460493	1.31261	0.572967	-0.962922	-0.335691	0.894002	0.897837	0.00121583	0.736003	0.529617	-1.57509	-1.75208	-1.75208	-0.576828	-0.0149748	-1.52863	0.460287	-1.337	1.23762	-1.44193	-1.42194	0.124768	-0.02136	1.05237	0.709202	1.39524	-0.092103	0.46372	1.02284	0.644804	0.297027		TPCN2	0.517133	1.70198	3
RRM2B	0.174556	0.310574	0.116456	-0.0595635	0.438042	0.741775	0.841666	0.714235	0.567953	0.461155	-1.93047	-2.05159	-1.90239	-0.190032	-0.16559	-1.52522	0.718744	-1.1311	1.9315	-1.75176	-1.06417	-0.427474	0.383555	0.901495	0.634999	0.433076	0.308887	0.70322	0.187105	0.829072	0.801289		RRM2B	0.599621	1.54087	3
HR	-0.308858	0.390793	0.0328426	0.111875	0.299333	0.420756	0.674285	0.0814845	0.260457	0.166422	-1.99182	-1.98793	-2.2301	-0.69004	0.303425	-1.18902	-0.141438	0.254045	1.66172	-1.71811	-1.48657	0.0248499	1.11221	0.297522	0.901877	0.655792	0.948577	0.985448	0.694268	0.59928	0.866613		HR	0.767219	1.95413	3
CKMT1B	0.280721	0.812368	0.991179	-0.538765	0.604753	0.668726	0.740692	0.219483	0.744253	0.132467	-1.85124	-1.71226	-1.96977	-0.315563	-0.157346	-1.82013	0.552387	0.380614	1.57683	-1.67636	-1.96977	-0.219344	0.780716	0.339805	0.598153	0.30676	0.44279	0.767143	0.126891	0.61221	0.5516		CKMT1B	0.529984	1.41485	3
CEP78	0.638557	0.140508	0.318407	0.466446	0.401436	0.157072	0.398979	0.420644	0.818574	0.183497	-0.26787	-2.64604	-1.99381	0.42822	0.563106	-1.71391	-0.526928	-0.725169	1.29274	-1.52136	-2.27292	-0.0874747	0.641915	0.633146	0.499036	0.799537	0.667039	0.290842	0.779695	0.599066	0.617029		CEP78	0.701309	1.71078	3
SLC9B2	0.623825	0.712575	-0.281943	0.813237	1.03119	0.68764	0.399897	0.0173061	0.44946	-0.254669	-1.63139	-2.06702	-1.82668	0.307748	-0.285774	-0.875935	-0.692393	-0.515009	1.24196	-1.82512	-2.06702	-0.0654443	0.635199	0.600409	0.74582	1.36159	0.68964	0.400966	0.799051	0.915708	-0.0448273		SLC9B2	0.730329	2.71246	3
LIAS	0.840982	0.186154	0.619634	0.682568	0.705629	0.566662	0.177243	0.336017	-0.0625431	-0.0991268	0.17207	-2.02227	-1.7978	1.18109	-1.47063	-2.02227	0.721849	-0.962953	0.443196	-1.44805	-1.54219	-1.16593	0.343813	0.335705	0.504961	0.326553	0.353098	0.876082	1.06832	1.00056	1.15158		LIAS	0.663147	2.03018	3
LIN9	0.107253	0.0326824	0.257108	1.02077	0.374704	0.304599	0.143307	0.729996	0.573701	0.124337	-0.663346	-2.41501	-2.15581	1.26712	-0.0473423	-1.60416	0.924811	-1.05748	0.972744	-0.0158965	-2.41501	-1.08828	0.828952	0.56511	0.358079	0.739884	0.424695	0.422266	0.161858	0.505338	0.623011		LIN9	0.999934	1.58167	3
HECW2	-0.0705177	1.08314	0.541527	0.437212	0.0674056	0.429226	1.11244	0.29476	0.506426	0.618673	-1.53006	-1.53006	-1.53006	0.140792	-0.810649	-1.53006	0.146558	-1.53006	1.44348	-1.53006	-1.53006	-0.16536	-0.403923	-0.10854	0.409407	0.127253	1.43609	1.1202	0.835347	-0.0946349	1.6141		HECW2	0.595767	1.92442	3
SULT1A1	0.727131	0.830482	-0.935637	0.227552	-0.0494157	0.297434	0.427327	0.368102	0.965951	0.65863	-1.9197	-1.9197	-1.5936	0.349275	-1.3921	-1.64667	0.0425504	-0.420804	1.30338	0.0612527	-1.6343	-0.314534	1.0055	0.448655	0.247665	-0.366769	0.61281	1.24741	1.00995	-0.172784	1.53496		SULT1A1	0.999934	1.6702	3
ABHD12	-0.611816	-0.455481	-0.369754	-0.177766	-0.400804	-0.593951	-0.0885123	-0.289985	0.0523137	0.666863	-0.529061	-3.52796	-1.28024	0.284427	-0.43027	0.771049	0.855311	0.736123	0.556854	0.849982	-1.469	-1.65824	0.616613	0.926483	0.577676	0.972869	0.885734	0.728178	0.793322	0.802963	0.806085		ABHD12	0.999934	3.57486	3
PPIB	-0.59054	-0.0250078	0.666458	0.201388	-0.709607	-0.947806	0.188524	-0.609166	-0.376458	0.326505	-1.22178	-3.43679	-1.08956	-0.904375	0.781537	-0.486936	0.846693	0.335713	0.519566	1.62556	-1.08348	-0.681941	0.427248	0.561231	0.918367	1.1912	1.00055	0.557604	0.779769	0.870524	0.364995		PPIB	0.999934	1.82948	1
HSPA5	-0.566987	-0.211232	0.617291	-0.299061	-0.400394	-0.960932	0.25642	-0.592406	-0.316108	0.192644	1.01116	-2.54372	-1.99037	-0.270909	0.497482	0.0281135	0.915515	-0.0490578	0.655546	0.58941	-2.92792	0.236004	0.271992	0.582948	0.712569	1.68741	0.534766	0.423751	0.577629	0.52818	0.810268		HSPA5	0.999934	1.48149	1
PDIA4	-0.442944	-0.21557	0.414314	-0.250938	-0.405	-0.700794	0.229205	-0.154357	-0.266904	0.197025	1.47241	-4.02973	-1.02037	0.269028	0.551424	0.354568	0.0687881	0.28406	0.613763	0.174752	-2.2208	0.055668	0.583733	0.559587	0.555978	1.10109	0.607556	0.248771	0.677221	0.370482	0.31799		PDIA4	0.999934	2.01949	2
LMAN2	-0.249908	-0.276372	0.144974	0.494794	-0.322754	-0.517165	0.288138	-0.124157	-0.187116	0.1622	0.822876	-3.48548	-1.05388	0.314389	0.605867	0.558186	0.797543	0.501592	0.800511	-0.167824	-3.09796	-0.544639	0.521803	0.278968	0.535305	1.01372	0.404653	0.608774	0.782074	0.275355	0.115529		LMAN2	0.999934	2.24529	2
SQLE	-0.144953	0.0811661	-0.144785	0.601291	-0.50867	-0.641646	0.0939338	-0.222093	0.0729141	0.341631	-0.22267	-3.4006	-0.30364	0.313967	0.242929	0.740403	0.374294	0.541392	0.699007	-0.363743	-3.3404	0.0332461	0.193235	0.804066	0.367734	1.25664	0.0685077	0.33916	0.911873	0.72084	0.494977		SQLE	0.999934	2.09269	3
ADAM15	-0.0133644	0.0306616	0.034076	-0.0375984	-0.424117	-0.654611	-0.176682	-0.400075	-0.386167	0.66139	-0.926999	-3.75768	-0.750094	-0.0570083	1.41683	1.15359	0.295219	0.0128901	-0.515778	0.121388	-2.10212	0.464199	0.480897	0.756436	0.665691	1.25308	0.285976	0.485813	0.805085	0.887818	0.391254		ADAM15	0.999934	2.13698	2
RNF128	0.0636822	-0.182365	0.316313	-0.226035	-0.753503	-0.354653	0.186314	-0.320391	0.266682	-0.0573983	-0.5518	-3.63818	-0.832833	0.0621092	1.2572	0.314465	-0.573791	-0.416038	0.927292	-0.341878	-2.11856	0.865339	1.07777	0.847104	0.501201	1.61424	0.369178	0.520183	-0.261133	0.607947	0.831534		RNF128	0.999934	1.36052	3
FKBP10	-0.752326	-0.449064	0.289277	-0.875138	-0.211838	-0.761984	-0.128979	-0.940974	-0.599372	0.499877	-0.526153	-3.22282	-0.0587973	0.664576	1.66489	0.540719	0.574528	-0.404816	0.715866	-0.883765	-1.96292	0.111074	0.394857	1.34802	0.543933	1.27093	1.10232	0.0887188	0.674821	0.747324	0.547206		FKBP10	0.999934	2.11263	3
ARSA	-0.0286025	0.372551	0.832641	0.022018	-0.31418	-0.0213536	-0.0884008	0.221594	0.302145	-0.843414	-1.20197	-2.09653	-1.72814	0.754265	-0.46425	0.779552	-1.33577	-0.554482	0.662208	-1.72575	-2.09653	0.989017	0.541284	0.979155	0.843719	0.751515	0.954068	1.54105	0.561671	0.768997	0.621914		ARSA	0.605819	1.87013	3
EMP2	-0.294011	0.610811	0.120778	-0.833706	-0.113577	-0.0173721	0.61769	-0.112583	0.433088	0.620615	0.493758	-3.05662	-0.686539	0.135929	0.741328	-0.528133	-0.981312	-0.355592	0.1126	-1.53059	-2.70806	0.612762	0.67154	0.42693	0.681049	0.588387	1.14038	0.754626	0.268087	1.01159	1.17616		EMP2	0.999934	1.70916	3
NDRG3	0.0732864	0.182149	0.0243583	0.353918	0.0688269	0.357582	0.919175	0.640276	0.570798	0.727994	-0.825795	-3.1704	-0.00872921	0.331656	1.16203	-0.276258	-0.533223	-0.43267	-0.0322496	-1.84557	-2.86292	0.716864	0.872687	0.068154	0.414992	0.193159	-0.175378	0.380759	0.444133	0.774651	0.885749		NDRG3	0.999934	1.41657	3
HSD17B10	0.0926704	0.201924	0.392881	-0.476775	0.428452	0.611039	0.411627	0.558443	0.105906	0.763436	-0.399131	-4.06418	0.370187	0.939937	0.681577	0.765955	-0.83223	-0.364305	-0.199762	-1.59547	-2.04856	0.429421	0.0734327	0.275077	0.414623	0.473557	0.403857	0.593028	0.200419	0.238726	0.554232		HSD17B10	0.999934	1.49458	2
CLASRP	0.384998	0.262763	0.410075	-0.315212	0.478943	0.0750405	0.430038	0.211285	0.325305	0.171422	0.0153553	-3.40495	0.125229	0.450063	0.663285	-0.000360952	-0.916391	0.928361	-0.172275	-1.36664	-3.22708	0.49572	0.259992	0.166997	0.528462	0.366009	0.507719	0.417579	0.597856	0.0818068	1.0486		CLASRP	0.999934	1.3533	2
SORBS3	0.137069	0.228298	0.201617	1.01385	0.263649	0.344618	0.0820046	-0.106217	0.369452	-0.180445	-1.19499	-3.48195	-1.48816	0.0665364	-0.380422	0.217683	-0.00492883	1.77517	-0.177149	0.101474	-2.06926	1.91214	-0.0238375	-0.162742	0.30908	0.232019	0.221057	-0.00482797	0.487819	0.471436	0.839952		SORBS3	0.999934	1.35101	2
APPL1	0.826831	0.547935	0.189123	0.985371	0.370258	0.485495	0.0500985	-0.0290705	-0.0462781	-0.999952	-0.714834	-3.95467	-0.552767	0.466252	-0.182947	-0.612477	-0.217204	1.04176	-0.403633	-1.19814	-1.2154	1.22808	0.0987738	0.761777	-0.0584366	0.759065	-0.528877	0.762421	0.3396	1.07941	0.72243		APPL1	0.999934	2.30605	2
GPSM2	0.595966	0.305085	0.345623	0.665353	0.294744	0.309089	0.174356	0.288471	0.339266	-0.539029	0.108746	-4.10843	-2.57935	0.436312	-0.016764	0.813295	0.0197733	0.922088	-0.19236	0.0450999	-1.08549	-0.3252	0.253818	0.412941	0.285639	0.39792	0.0312606	0.463893	0.0915433	0.275355	0.970983		GPSM2	0.999934	1.347	1
TCEA1	0.285981	0.320421	-0.101498	0.436117	0.383867	0.469697	0.0834795	0.248402	0.104634	0.211896	0.310658	-4.41847	-1.97733	1.13025	0.579047	0.245364	0.186667	0.892292	-0.364876	-0.0238947	-1.32235	0.107558	0.172911	0.0172151	0.290375	0.632037	0.0669751	0.50057	0.440156	0.383912	-0.292068		TCEA1	0.999934	1.41733	1
RABGAP1	0.510127	0.414736	0.719027	0.791571	0.146243	-0.092051	0.0396583	0.360081	0.40706	-0.237668	-0.733878	-4.44868	-1.59515	0.430626	0.267242	0.878783	0.424422	-0.285186	-0.171531	0.816271	-1.23749	-0.316276	0.459846	0.477868	0.0605442	0.851373	0.0430962	0.157125	0.129237	0.180497	0.552477		RABGAP1	0.999934	1.77313	1
TRIP11	0.179404	0.371518	0.270932	-0.0654267	0.207193	0.0831145	0.35754	0.321262	0.0697029	0.188002	-0.282721	-4.72516	-1.31495	0.301683	-0.290988	0.766225	0.719146	0.529302	0.393149	-0.166003	-1.2959	0.985536	0.468487	-0.0280218	0.162695	0.227737	0.144268	0.233384	0.313761	0.284742	0.59039		TRIP11	0.999934	1.81543	2
CCT7	0.52151	0.332176	0.43543	0.252092	0.320866	0.378897	0.0906523	0.131732	0.247835	0.134408	-0.675888	-4.9129	-0.990677	0.274408	0.327732	0.463123	-0.371443	0.449886	0.493658	-0.0103004	-1.09175	0.0347035	0.275747	0.415249	0.335959	0.609779	0.354099	0.166123	0.415108	0.418546	0.173237		CCT7	0.999934	2.98507	1
PRPF8	0.179653	0.376844	0.347209	0.231553	0.310594	0.37406	0.465195	0.3487	0.246502	0.16642	-0.38168	-4.94413	-1.51044	0.222213	0.481235	0.503624	0.015998	0.0121045	-0.0159294	0.045109	-0.653266	0.0831813	0.271471	0.347822	0.392809	0.484844	0.258191	0.329028	0.172381	0.365532	0.473176		PRPF8	0.999934	2.75593	1
SLC38A1	0.086268	0.139614	0.32026	0.0187465	-0.0737273	-0.218927	0.265706	0.0839258	0.121014	0.251674	0.32424	-5.04306	-1.07338	0.191487	0.548136	0.134205	0.292805	0.203453	0.346958	-0.179361	-0.755187	0.501031	0.380077	0.293717	0.300302	0.663803	0.245163	0.377969	0.319297	0.386665	0.547119		SLC38A1	0.999934	2.47291	2
DDX1	0.530231	0.219398	0.144445	0.0987023	0.416864	0.336857	0.313642	0.104034	0.552095	0.176676	0.429808	-4.9399	-1.48115	0.252758	0.0208405	0.668245	-0.0912153	0.0100681	0.373969	-0.0207854	-0.570387	0.830113	0.262732	0.325816	0.146649	0.345211	0.0830807	0.132611	-0.0258899	0.333252	0.0212232		DDX1	0.999934	1.92184	1
IPO7	0.363499	0.20683	0.102191	0.203903	0.174314	0.0827541	0.0373131	0.139014	0.0708863	0.399799	0.475174	-5.06705	-1.24099	0.396535	-0.192027	-0.0130314	0.125929	0.484108	0.511509	0.508182	-0.487497	0.507524	0.334233	0.274019	0.148486	0.468061	0.114206	0.202702	0.19497	0.329927	0.144522		IPO7	0.999934	2.29441	1
NBAS	0.193117	0.434744	0.719006	0.236942	0.356198	0.409196	0.291083	0.38678	0.221877	0.259411	-0.741272	-4.29063	-2.20251	0.323749	0.131943	0.340318	0.370317	0.689394	0.0422037	-0.947338	-0.777641	1.16409	0.256664	0.426336	0.42128	0.447027	0.252744	-0.0632046	0.165363	0.556956	-0.0741375		NBAS	0.999934	1.76644	2
GSK3B	0.353588	0.446887	0.547372	0.246431	0.484397	0.273664	0.499437	0.226814	0.382616	0.331707	-0.297433	-4.19164	-2.57645	0.137585	0.83033	0.367226	0.280034	-0.226118	-0.101004	-0.193479	-1.15632	0.957435	0.0964261	0.0391071	0.222775	0.417338	0.388174	0.164061	0.0972705	0.438379	0.513402		GSK3B	0.999934	1.77676	2
TUFM	0.23386	0.359919	0.319172	0.254963	0.367803	0.256714	0.299411	0.218328	0.288427	0.685694	-0.0834609	-4.04552	-2.64786	0.26736	0.29911	0.669453	0.0536123	0.0628037	0.259268	-0.699323	-1.47131	0.280034	0.363558	0.432934	0.508144	0.552947	0.57827	0.235767	0.628342	0.533855	-0.0622676		TUFM	0.999934	1.42724	1
IFT57	0.139299	0.322642	0.112022	-0.378426	0.413123	0.350876	0.18797	0.59967	0.274953	-0.001164	-0.317693	-4.38195	-2.1618	0.0895915	0.452768	0.706888	0.854671	-0.528849	0.210198	-0.281658	-0.268254	1.52759	0.393941	0.161912	0.0548591	0.338712	0.364535	0.130914	0.392623	0.339785	-0.0997491		IFT57	0.999934	1.46981	2
UBR3	0.592264	0.505021	0.612012	-0.39524	0.176261	0.308562	-0.124139	0.326535	0.417994	0.42952	-0.0177312	-4.37237	-2.43038	-0.700752	0.204812	0.551127	0.357356	0.0624259	0.467842	0.121516	-0.276226	0.670143	-0.419339	0.71074	0.288436	0.463922	0.307309	0.322252	0.522444	0.121854	0.195824		UBR3	0.999934	1.47821	1
CTPS2	0.336167	0.506564	0.383344	0.191344	0.493373	0.133434	0.372342	0.028699	0.2398	0.322552	0.119528	-4.3519	-1.71431	0.475447	-0.989284	0.55743	0.381464	0.741589	1.33102	0.550309	-1.3198	0.639625	-0.345018	-0.306851	0.307126	0.339322	0.256484	0.0886395	-0.00394315	0.244152	-0.00864899		CTPS2	0.999934	1.50662	2
NDFIP1	0.3696	0.194415	0.35362	0.140311	0.208232	-0.460777	0.305595	-0.4956	-0.0550734	0.423441	-0.915961	-4.1666	-1.5863	0.210007	-0.390823	0.823628	1.60088	-0.14776	0.563347	0.0866327	-1.40055	0.608961	-0.0414675	0.453711	0.705927	0.308253	0.501333	0.601381	0.18769	0.274909	0.739031		NDFIP1	0.999934	1.37297	3
SEMA5A	0.314274	0.383614	1.34897	1.17293	-0.16173	-0.062122	0.909308	0.411841	0.266633	0.664118	-0.0487712	-4.10089	-0.576417	0.489568	0.0955753	0.791628	0.554665	0.269891	0.231123	-0.303249	-2.246	1.02418	-0.09116	-0.230879	-0.209201	-0.00177011	-0.22448	0.00705149	-0.432465	-0.123875	-0.122359		SEMA5A	0.999934	1.53251	3
PIK3C2A	0.246185	0.268693	-0.0124706	0.465109	0.0683555	0.116126	0.348808	0.394225	0.313711	0.481562	0.438024	-4.66961	-1.12688	0.140291	0.278706	1.0971	0.329657	0.630055	0.302518	0.0849784	-1.83928	-0.0294119	0.027212	0.0991453	0.106915	0.239734	0.319263	0.0205168	0.124222	0.353414	0.383137		PIK3C2A	0.999934	1.71852	1
JAK1	0.342877	0.326502	0.176667	0.555969	0.252755	0.322984	0.480478	0.513126	0.276	0.406368	1.2813	-4.41984	-1.5788	-0.0609692	0.324581	0.727517	0.242631	0.159052	0.192883	-0.487562	-1.80385	-0.312213	0.21788	0.238423	0.340453	0.323188	0.18605	0.169401	0.163041	0.199678	0.243433		JAK1	0.999934	1.66422	1
SF1	0.221313	0.283	0.575976	0.699674	0.389715	0.484504	0.279047	0.448726	0.44384	0.428256	0.403351	-4.30581	-1.66083	0.360823	0.2549	0.950131	-0.0118319	0.422652	0.392157	-0.814214	-2.00075	-0.00704779	0.15854	0.246123	0.0870106	0.38787	0.195234	0.00614197	0.153992	0.239422	0.288082		SF1	0.999934	1.37381	1
PSME4	0.182756	0.324611	0.419209	0.298538	0.341191	0.259666	0.280708	0.304132	0.355257	0.550663	-0.131843	-4.46245	-1.01535	0.689405	0.699625	0.534925	0.161955	0.111336	0.255163	-0.527676	-2.28857	0.573159	0.263494	0.0149983	0.19299	0.438706	0.32367	0.295102	0.0791139	0.0958555	0.379673		PSME4	0.999934	2.08955	1
YWHAG	0.144164	0.362121	0.11148	0.340909	0.363568	0.292652	0.417141	0.212572	0.283127	0.277988	-0.0119744	-3.9913	-1.63304	0.300713	1.0617	0.512718	0.628844	0.428383	-0.0833701	-0.0762043	-2.6966	-0.022563	0.582759	-0.108732	0.403264	0.24417	0.419408	0.320667	0.132932	0.450114	0.332386		YWHAG	0.999934	2.02174	2
RPS6KA1	0.397151	0.44737	0.52538	-0.202099	0.418212	0.825823	0.474765	0.537411	0.472924	0.972019	-0.69963	-3.96134	-0.924968	-0.290936	-0.628553	-0.191817	0.991352	0.528153	0.217138	-1.06852	-2.10516	-0.492471	0.235086	0.611885	0.722157	0.494485	0.530086	0.425478	0.526494	0.379633	-0.167513		RPS6KA1	0.999934	2.83079	2
MCM3AP	0.320751	0.232598	-0.0885785	0.124745	0.60107	0.448222	0.12602	0.288051	0.160932	0.547323	-0.210892	-3.82331	-2.05524	0.530243	0.206784	0.306811	0.724171	0.784458	0.0794342	-0.708674	-2.37672	-0.306867	0.488307	0.571671	0.231821	0.276675	0.735514	0.660645	0.510374	0.217774	0.395882		MCM3AP	0.999934	1.90911	2
BROX	0.566814	0.239368	0.268097	-0.323468	0.242391	0.068149	0.229584	0.194653	0.341711	0.214781	0.143629	-4.39367	-0.449309	0.0605779	0.337962	-0.38556	0.514763	0.568434	0.703178	-0.376846	-2.43616	0.997142	0.529517	0.32405	0.26401	0.463788	0.169395	0.317279	-0.187801	0.271945	0.521601		BROX	0.999934	1.794	2
TBCA	0.341262	0.383691	0.295716	-0.149413	0.799468	-0.124351	0.289211	-0.0951975	-0.0824732	0.450963	-0.00543592	-4.19873	-0.395487	0.142547	-0.746139	-0.324193	0.680391	0.391084	0.996983	0.437051	-2.52986	0.888335	0.404574	-0.171325	0.315148	0.184336	0.41784	0.251145	0.593744	0.54231	0.016811		TBCA	0.999934	2.00723	2
AAMP	0.238967	0.300303	0.316331	-0.571034	0.447167	0.523401	0.609774	0.207201	0.351246	0.498633	-0.921821	-4.1121	-0.262372	0.860543	0.302825	0.168256	0.701826	0.431631	0.230124	-0.0408207	-2.8045	0.36988	0.250463	0.192228	0.573699	0.0646649	0.367949	0.17882	0.285481	0.244827	-0.00358498		AAMP	0.999934	2.51409	2
NDUFV1	0.536017	0.148946	0.385373	-0.712608	0.423165	0.553054	0.362168	0.460943	0.522504	0.152686	-0.40997	-4.18819	-0.954796	0.335501	0.466531	0.0368977	-0.0915662	-0.113665	0.476983	-0.0331421	-2.50205	-0.335171	0.571094	0.547458	0.613143	0.34821	0.307302	0.475259	0.633921	0.543096	0.440903		NDUFV1	0.999934	3.30801	2
TOMM22	0.497969	0.338975	-0.15464	0.681718	0.624417	0.426411	0.174188	0.0322966	0.117025	0.440197	-0.437189	-4.19369	-1.37059	0.276367	0.0913472	-0.0466073	0.411838	-0.393047	0.482019	-0.125274	-2.12554	0.850632	0.555204	0.503623	0.658311	0.152352	0.381792	0.213127	1.12968	0.275197	-0.468114		TOMM22	0.999934	1.87964	3
SNRPD2	0.425882	0.301041	0.377977	0.231744	0.65442	0.361167	0.160828	0.0842171	0.348377	0.551368	0.017055	-4.53505	-0.266899	0.550284	0.305463	0.726511	0.109416	-0.233309	0.23316	-0.553104	-2.1377	0.86887	0.299965	0.356865	0.340029	0.288762	0.250292	0.260438	0.0508005	0.314477	-0.743343		SNRPD2	0.999934	1.74117	2
SCARB1	-0.277617	-0.0881199	0.643881	0.114736	-0.118943	-0.444045	0.512449	-0.103193	0.123015	-0.0331451	-2.56404	-1.4484	-0.937957	-0.266575	0.377492	0.306838	0.704286	-0.423746	1.66349	0.796498	-2.82336	-1.49991	0.446533	0.439194	0.567499	0.794752	0.450008	0.347243	0.686106	0.490252	1.56478		SCARB1	0.999934	3.06649	2
TNRC6A	0.419184	0.361885	0.612557	0.741255	-0.201824	0.644265	0.276726	0.405209	0.33411	0.121475	-2.0875	-2.40497	-0.920117	1.38972	0.410125	0.819359	1.02344	0.142899	0.632524	0.377552	-3.2529	-0.898999	0.199325	0.249974	-0.0801735	-0.284931	-0.0186346	0.17153	-0.160654	0.00746107	0.970128		TNRC6A	0.999934	2.62085	2
MCAT	0.427061	0.595863	0.368237	1.6824	0.450299	0.179782	0.509286	0.274914	-0.187878	0.31846	-2.3788	-2.58719	-0.869515	0.053612	0.819003	-0.939665	-0.226564	0.987182	1.03304	0.379523	-2.58719	-0.900348	-0.092517	0.247559	-0.167193	0.415054	0.195844	0.610513	0.282839	0.481046	0.62534		MCAT	0.999934	2.58951	3
M6PR	-0.0395028	0.282212	0.288277	0.496051	0.050559	-0.360521	0.272433	-0.251284	-0.0315402	0.093694	-1.60897	-3.63005	-1.28065	0.0562291	0.196418	0.636795	0.29112	0.696891	0.200953	-0.381758	-2.4485	0.280832	0.622507	0.817903	0.840506	0.759411	0.653507	0.797409	0.839161	0.703441	0.156462		M6PR	0.999934	2.87932	2
AKAP1	-0.0392721	0.100253	0.181868	0.345573	-0.0355731	0.101859	0.118022	-0.224951	0.135607	0.417392	-2.66852	-3.42296	-1.596	0.565032	0.328572	0.541604	0.694089	0.0924942	0.845225	0.336387	-1.8677	0.349689	0.497781	0.521014	0.648973	0.515606	0.378463	0.575427	0.678726	0.43862	0.446708		AKAP1	0.999934	2.48945	1
KITLG	-0.477131	0.280109	-0.412239	-0.136686	0.341731	0.261734	0.255998	0.442408	0.00442878	0.377666	-1.76618	-2.81569	-1.65139	0.390977	0.511616	0.394262	1.13526	-0.31096	1.17314	0.100272	-2.81569	-0.134293	0.00957705	0.108263	0.627944	0.904672	0.736666	0.241479	1.08498	0.249031	0.888056		KITLG	0.999934	1.94019	3
DHRS7	-0.187208	0.0955865	0.32907	0.164041	0.0512542	0.184595	0.37677	-0.346441	-0.00326343	0.902714	-1.20852	-2.73814	-2.57352	0.133424	0.340228	0.20046	0.459975	-0.876168	1.19613	-0.278843	-2.48887	0.457284	0.67595	0.804581	0.533979	1.07554	0.496988	0.593972	0.404006	0.578859	0.645567		DHRS7	0.999934	1.72983	3
SLC1A4	0.0488846	-0.0563601	0.26575	0.224008	0.302183	0.48434	0.781781	0.295076	-0.203108	-0.186617	-2.23821	-2.38479	-2.20423	1.14283	1.17428	0.12127	-1.12037	0.377419	1.20477	0.0113851	-1.5298	-1.17542	0.126517	0.742584	0.552914	1.44515	0.225718	0.201692	0.831197	0.439279	0.0998773		SLC1A4	0.999934	1.5758	3
EBP	0.122353	-0.202813	0.21716	0.175783	-0.217573	0.289472	0.375774	0.170464	0.525091	0.714905	-2.59659	-2.78629	-1.42512	-0.0806815	1.23493	-0.465979	-0.369644	-0.282696	0.374846	1.32619	-1.98594	-0.613018	0.42272	0.969536	0.732421	1.03655	0.409756	0.0774899	0.601541	0.698641	0.550712		EBP	0.999934	1.8036	3
SERPINH1	0.0410676	-0.0022592	0.749064	0.602815	-0.195047	-0.229198	0.316082	0.123949	0.298328	0.426153	-3.16715	-3.14208	-0.806405	0.34594	0.869755	0.00839074	-0.0508828	0.736409	0.498967	0.154777	-1.8732	0.0404641	0.709151	0.575913	0.506255	0.951193	0.513623	-0.217093	0.322605	0.323341	0.569074		SERPINH1	0.999934	2.68115	2
SFT2D1	-0.0293404	0.43916	0.50954	-0.209458	0.217962	0.0514386	0.349071	0.255356	0.0643413	0.544317	-2.43476	-2.43476	-1.11182	-0.14337	1.46254	0.825341	-0.691728	0.33787	1.04871	1.46391	-2.43476	-1.16145	-0.0354395	0.800249	0.112285	0.539158	0.114686	0.896996	0.242598	0.287583	0.123779		SFT2D1	0.999934	1.43343	3
EDEM2	-0.0439193	0.38743	0.673421	-0.273143	-0.0866797	0.317429	0.39607	0.0730873	0.522545	0.538049	-2.58705	-2.58705	-1.57076	0.596077	0.589329	0.991128	0.267061	-0.917142	0.291681	0.511123	-2.19638	-1.13778	0.608435	1.01337	0.277406	0.620116	0.516272	0.891043	0.648206	0.27487	0.39577		EDEM2	0.999934	2.21657	3
ACSL3	0.00284048	0.162175	0.306848	-0.17866	-0.169136	-0.353174	0.349642	0.285093	0.0633392	0.506057	-2.92033	-2.76189	-1.20762	0.265384	0.942509	1.0373	-0.326311	-0.602272	0.417929	0.258292	-2.03102	-0.117573	0.465392	0.777031	0.495284	1.30089	0.32296	0.524218	0.737189	0.682567	0.765043		ACSL3	0.999934	2.30594	2
TMCO4	0.553359	0.478295	-0.552989	-0.675094	0.367887	0.649608	0.765873	0.703684	-0.159146	0.707837	-2.36839	-1.95511	-2.36839	0.34799	0.0113307	-0.261948	-0.220999	-0.471185	0.421885	0.300674	-2.36839	-0.031721	1.01313	0.312495	0.882666	0.427487	0.230954	1.29871	0.69452	0.789409	0.475578		TMCO4	0.999934	2.15534	3
NDUFA6	0.550258	0.425624	0.652753	0.49654	0.710197	0.446161	0.46891	0.469292	0.524507	0.798527	-2.29802	-2.29802	-2.29802	0.120898	0.0360424	-0.213487	-0.663993	-1.21063	-0.127643	0.0851346	-2.29802	0.636567	0.613868	0.387778	0.705239	0.325234	0.79696	0.494958	0.359906	0.27797	1.02449		NDUFA6	0.999934	3.55705	3
GANC	0.406005	0.332056	0.796464	-0.706347	0.311033	0.359088	0.621323	0.552538	0.29185	0.732425	-1.9471	-2.22464	-2.36922	-0.302539	0.825349	0.0201873	-0.114486	-0.935218	-0.202545	0.24107	-2.55854	0.293075	0.524228	1.16593	0.843033	0.779145	0.0431737	0.698555	0.510738	0.292942	0.720427		GANC	0.999934	2.20251	3
CLCC1	0.289679	0.444287	0.764899	-0.0771534	0.61282	0.50093	0.95205	0.564651	0.379535	0.052697	-2.27009	-2.27009	-2.27009	-0.113723	-0.41023	-0.692943	0.59711	-0.527783	0.336628	0.0332893	-2.27009	0.369848	1.17336	0.678679	0.907004	0.189698	0.673717	0.769796	0.208958	0.94325	-0.540698		CLCC1	0.999934	3.04979	3
EXOSC1	0.678391	0.654604	0.37432	0.224009	0.766707	-0.00924238	0.598715	0.82342	0.28887	0.254729	-2.32161	-2.32161	-2.32161	0.565567	0.363025	-0.132907	0.640474	-0.623032	0.0818014	-0.409557	-2.32161	0.762156	0.649046	0.012954	0.78553	0.600332	0.243213	0.520343	0.707725	0.747173	-0.881924		EXOSC1	0.999934	1.60884	3
CIT	0.149686	0.394334	0.423316	0.361976	0.329891	0.56551	0.467353	0.590376	0.230146	0.215724	-2.98039	-2.65453	-1.2337	-0.4509	0.714575	0.46221	0.346751	-0.105937	0.271454	-0.282307	-2.60713	-0.0651914	0.632431	0.736229	0.537215	0.61993	0.638447	0.608323	0.393499	0.633246	0.0574648		CIT	0.999934	3.24271	2
NOSIP	0.115422	0.551394	-0.107464	-0.186178	0.535299	0.811205	0.780474	0.886719	0.670119	0.303251	-2.46759	-2.46759	-1.96421	-0.144685	0.832846	-0.0307794	0.726203	-0.568202	-0.0685372	0.247923	-2.46759	-0.382175	0.463396	0.37854	1.08686	0.171419	0.414912	0.803352	0.312936	0.184811	0.577931		NOSIP	0.999934	2.73768	3
SPDL1	0.314464	0.723595	0.758405	0.727704	0.509803	0.84583	0.316992	1.00048	0.122002	0.0132221	-2.61589	-2.19502	-2.61589	0.47532	0.535451	-0.50636	0.777848	-0.263112	0.530723	0.974746	-2.1055	-0.19217	-0.109964	0.286159	0.30314	0.117189	0.184054	0.306483	0.288975	0.233947	0.257376		SPDL1	0.999934	1.69549	3
HAT1	0.47561	0.616163	0.606857	0.326281	0.295095	0.228337	0.249925	0.31393	0.50137	0.153271	-2.46055	-2.46055	-2.2565	0.377761	0.34557	-0.837963	0.328677	-0.0337906	1.29732	1.04054	-2.46055	0.412446	0.305981	0.511865	0.393651	0.452571	0.288856	0.269667	0.15299	0.395574	0.169606		HAT1	0.999934	1.82678	3
YTHDC2	0.351752	0.314132	0.431041	0.579073	0.419039	0.226712	0.352794	0.0204973	0.53362	0.244048	-2.61418	-2.61418	-2.21653	0.387309	-0.509636	0.56	0.752599	0.663138	0.245951	1.23637	-2.36768	0.0603521	0.429256	0.332382	0.291065	0.271843	0.327802	0.550105	0.288857	0.257685	0.194792		YTHDC2	0.999934	1.41123	2
ARL2BP	0.28945	0.0196468	0.558589	0.581073	0.212292	0.357415	0.403773	0.466368	0.540997	0.372229	-2.61063	-2.32198	-2.3793	0.0875751	0.475241	0.223511	0.412199	0.00497174	-0.175463	0.544436	-2.61063	-0.0866694	0.331563	0.527455	0.651213	0.260631	0.469417	0.415347	0.614996	0.344372	1.01991		ARL2BP	0.999934	2.3625	3
WWC1	0.57178	0.506047	0.287425	-0.0736389	0.577679	0.637086	0.390079	0.287558	0.282523	0.747883	-2.60081	-2.45145	-2.57128	0.346199	0.0124544	0.296659	0.236621	0.354303	-0.347502	0.244629	-2.31768	0.308745	0.620182	0.51788	0.359033	0.435768	0.112326	0.347845	0.620052	0.691977	0.569619		WWC1	0.999934	2.16594	2
SUCLA2	0.358472	0.421672	0.488125	0.0960168	0.292554	0.388283	0.438826	0.270015	0.4485	0.330154	-2.44369	-2.48889	-2.58593	-0.14196	-0.388117	0.334743	0.7934	0.0427166	0.271669	0.588128	-2.41232	0.641933	0.311332	0.440624	0.507517	0.666475	0.357049	0.250108	0.416501	0.595976	0.710114		SUCLA2	0.999934	2.02332	2
DNAJA4	0.473229	0.469183	0.00527877	0.0719977	0.443201	0.232064	0.25435	0.0526346	0.392662	0.0236347	-2.80738	-2.49555	-2.80738	0.0148787	0.675259	0.579732	0.776271	0.778046	0.570928	0.643387	-1.41256	-0.754822	0.281318	0.166	0.486342	0.545088	0.522412	0.326175	0.387936	0.575334	0.530358		DNAJA4	0.999934	1.7007	3
TRA2A	0.356506	0.456867	0.232589	-0.478353	0.473669	0.158515	0.330542	0.646934	0.403159	-0.381518	-2.12694	-3.03435	-2.0075	0.969738	0.847548	0.774901	0.960207	0.106221	0.296107	0.211561	-2.25445	-0.484706	0.0719953	0.121919	0.47642	0.582602	0.778517	0.309567	0.572257	0.512635	0.116838		TRA2A	0.999934	2.07583	2
TNIP2	0.0473469	0.336417	0.383194	0.52572	0.1248	0.699587	0.152854	0.261841	0.319601	0.704977	-2.39852	-2.39852	-2.39852	-0.150287	0.472021	0.817908	0.52694	0.22407	0.967932	1.23279	-2.39852	-0.650712	-0.22086	0.28229	0.314237	0.334196	0.316661	0.379111	0.50944	0.173108	0.508903		TNIP2	0.999934	1.3301	3
EIF4EBP1	0.527749	0.389803	0.488561	0.513088	0.181341	0.680979	-0.234773	0.414138	0.0409853	0.211212	-2.11807	-2.68134	-2.38456	-0.197984	0.686228	0.592764	0.394431	0.724089	0.360619	0.732429	-2.68134	0.255816	0.44427	0.180087	0.470194	0.378251	0.349548	-0.0602853	0.23594	0.34512	0.760711		EIF4EBP1	0.999934	1.41603	3
TRAF3IP2	-0.0589091	0.303493	-0.00122299	0.527289	0.223213	0.301833	0.121105	0.567444	0.348335	-0.147325	-2.57669	-2.57669	-2.11665	-0.359021	0.823122	0.501385	0.538232	-0.601152	0.991939	0.9802	-2.1357	0.0677812	0.187325	0.260362	0.12845	0.24524	0.797103	0.580147	0.59813	0.281637	1.19958		TRAF3IP2	0.999934	1.52714	3
HEATR3	0.331913	0.736562	0.449826	0.707158	0.147701	0.551738	0.0859975	0.146774	0.464255	0.242838	-2.52494	-2.52494	-2.29081	0.289119	1.33435	0.810041	0.772203	-0.864983	0.148037	0.462357	-2.09158	-0.443511	0.397375	0.463215	0.677437	0.173824	0.283744	0.531501	0.273103	0.0524735	0.207224		HEATR3	0.999934	1.38176	3
SCYL1	0.455383	0.417307	0.177192	0.156609	0.511645	0.49964	0.300366	0.151102	0.183832	-0.282517	-3.49386	-2.13885	-1.76556	-0.241644	-0.199694	0.491763	1.05274	-0.120056	0.341109	1.41355	-1.79498	0.200212	0.508412	0.866287	0.467994	0.0729716	0.694598	0.259197	0.355614	0.041128	0.418513		SCYL1	0.999934	1.46357	2
PPME1	0.765263	0.427647	0.518426	-0.489568	0.638442	0.531419	0.3897	0.0965072	0.259669	0.177889	-3.19355	-2.94612	-1.68285	-0.227598	0.384115	-0.256793	-0.0657087	0.0128247	-0.0181721	1.13993	-1.29242	0.281294	0.835595	0.438173	0.400307	0.588109	0.577932	0.255859	0.151437	0.455183	0.847055		PPME1	0.999934	2.19391	3
PFKFB3	0.71714	0.461928	0.437761	0.114449	0.686601	0.825153	0.156287	0.228562	0.390253	0.18681	-2.18243	-2.5838	-1.78387	-0.114475	-0.680266	0.928102	0.0378342	-0.539357	0.275319	0.967212	-2.51719	-0.689524	0.869374	0.938854	0.332715	0.379406	0.446974	0.799307	0.726978	0.48031	-0.29641		PFKFB3	0.999934	1.88215	2
HIST1H2AK	0.717537	0.514291	0.971756	0.15828	0.412279	0.488661	0.177345	0.745859	0.308954	0.318438	-2.3738	-2.00998	-2.22768	-0.30776	0.350242	0.471607	0.408137	-1.55609	-0.284604	0.767901	-2.15254	-1.00241	0.814365	0.605166	0.631305	0.473556	0.313411	0.391352	0.641138	0.681933	0.551354		HIST1H2AK	0.999934	2.1884	3
GOLT1B	0.698781	0.692363	0.608353	-0.96123	0.72507	0.288183	0.270763	-0.0281005	0.605984	-0.118962	-2.2705	-1.90268	-2.2705	-0.219476	0.0706628	-1.13745	-0.289801	-0.30821	-0.293065	1.30163	-1.95469	0.0867986	0.155377	0.791489	0.586176	1.41518	0.763766	0.686804	0.475932	1.04682	0.484534		GOLT1B	0.693309	1.68501	3
PPIF	0.476266	0.179324	0.631726	0.540941	0.440619	0.628999	0.278427	0.711511	0.339826	0.0926853	-2.64369	-2.64369	-2.64369	0.333153	0.530577	-1.06145	-0.846485	0.322673	0.405698	1.3103	-0.762846	-0.452483	0.520236	0.609535	0.320827	0.354941	0.46328	0.269758	0.277015	0.396036	0.619971		PPIF	0.999934	1.56222	3
CKAP2L	0.424864	0.267049	0.74519	0.49566	0.411978	0.195821	0.812222	0.851954	0.51616	-0.245501	-2.24337	-2.12334	-2.27213	-0.768183	0.313266	-0.0450394	-0.952059	-0.176554	0.00128391	1.5877	-2.17193	-0.678614	0.561138	0.712552	0.326926	0.447105	0.652798	0.674656	0.480527	0.461987	0.735884		CKAP2L	0.849717	1.82402	3
BCL2L12	0.818202	0.00997694	0.483301	-0.0176104	1.00452	0.168675	0.274717	0.209653	0.439618	1.25503	-2.28139	-2.50017	-2.50017	-0.670812	0.277715	-0.350711	-0.634736	0.348078	1.42595	0.831189	-1.09764	-0.431351	0.538623	1.04426	0.629059	0.413659	0.124288	0.141931	0.533257	0.384762	-0.871887		BCL2L12	0.999934	1.41801	3
RRAS2	0.371216	0.632737	0.247899	-0.207054	0.704845	0.392411	0.636916	0.632555	0.748725	0.701817	-2.38883	-2.38883	-2.07196	-0.150863	0.147022	0.228236	0.598842	1.00812	0.600971	1.07057	-2.38883	-0.936065	-0.269827	0.341895	0.595271	-0.0374861	0.268465	0.630206	0.29205	0.484545	-0.495554		RRAS2	0.999934	2.09676	3
RPF2	0.504765	0.215255	0.203836	0.00669802	0.70597	0.160551	0.30002	0.368046	0.582842	0.37115	-2.61286	-2.51099	-2.63727	0.23602	0.0490217	0.242251	0.114978	1.42855	0.0784727	0.670092	-2.01957	0.762261	0.343812	0.289926	0.0920554	0.419847	0.13139	0.595493	0.205223	0.420753	0.281407		RPF2	0.999934	1.31702	2
MAT2B	0.513538	0.327231	0.552199	0.481506	0.431086	0.715111	0.292645	0.585409	0.773196	0.678524	-2.71819	-2.71819	-2.41024	0.276728	0.721208	0.314707	-0.276558	0.842725	0.066329	0.816701	-1.88851	0.408238	-0.128083	0.407872	0.426362	0.0323076	0.146251	0.102271	0.185577	0.0570206	-0.0149854		MAT2B	0.999934	1.56483	2
RNF8	0.804241	0.520793	0.91767	0.243004	0.818985	0.679999	0.462478	0.326173	0.59688	0.877011	-2.59773	-2.43409	-2.56538	-0.105068	0.067712	0.296115	-0.175023	1.39207	-0.000583101	0.775636	-1.81245	0.174543	0.128045	-0.378546	0.262351	0.1118	0.183451	0.271636	0.0905546	0.0337635	0.0339551		RNF8	0.999934	1.63735	3
DSCR3	0.650466	0.659866	0.345901	0.624782	0.398565	0.264147	0.989043	0.19842	0.308446	0.512566	-2.44836	-2.98721	-1.53282	-0.354767	-0.0532895	1.65531	0.371687	-0.0993679	-0.926909	0.13387	-1.74986	-0.808126	0.423818	0.378296	0.778492	0.429659	0.426681	0.669467	-0.00972516	0.625877	0.125073		DSCR3	0.995146	1.30304	3
KLHL28	0.119152	0.23792	0.292096	0.603275	0.411894	0.477593	0.563233	0.234677	0.895577	0.90567	-2.51085	-2.1297	-2.20539	0.334598	0.0771601	0.715364	0.483807	-0.105481	-0.531535	-0.686748	-2.51085	0.336578	0.966195	0.22757	0.250357	0.414092	1.02531	0.671577	0.257546	0.605899	-0.426588		KLHL28	0.999934	1.51883	3
FAM120AOS	0.690402	0.561373	-0.0600136	1.08899	0.253837	0.637516	0.852131	0.950087	0.601485	0.980459	-2.20123	-2.38013	-2.38013	0.398051	0.323836	0.562508	0.458233	-0.348942	-0.737134	-0.294386	-2.38013	0.178093	0.190706	0.292716	0.0669749	-0.0168783	0.504972	0.830181	0.133095	0.300523	-0.0572093		FAM120AOS	0.999934	2.03475	3
UBL7	0.572338	0.593876	0.149661	0.096051	0.477501	1.11856	0.812901	1.05675	0.459305	0.689702	-1.3888	-2.25809	-2.32245	0.110794	-1.63496	0.903409	0.467905	0.055235	1.22469	-0.0836273	-2.58221	-0.43234	0.0248899	-0.267321	0.35632	0.30329	0.218714	0.44622	0.298207	0.0811155	0.452372		UBL7	0.999934	1.3023	3
CEP41	0.552604	0.992367	0.687956	0.0567376	0.60299	1.29787	0.659532	0.587138	0.57283	0.328068	-2.22323	-2.22323	-1.8382	0.670526	-1.0102	0.902267	-0.659695	0.233631	0.0216696	-0.905388	-2.22323	-0.884437	0.945917	0.149248	0.278643	0.756741	0.285547	0.23795	0.696744	0.441779	0.00885078		CEP41	0.999934	2.54573	3
SETDB2	0.731814	0.688055	0.363642	0.165171	0.520852	0.54086	0.399664	0.758096	0.358558	0.908116	-2.38152	-2.38152	-2.194	0.968999	-0.893679	0.775238	-0.597735	0.487166	0.557569	0.578885	-2.38152	-0.0706411	0.586867	0.462482	0.174383	0.149772	0.541093	-0.0455607	0.220531	0.330168	-0.321793		SETDB2	0.999934	1.31594	3
FLYWCH1	0.638129	-0.130289	0.0906303	0.0471486	0.208065	0.756284	0.36043	0.470079	0.44462	1.14494	-2.19093	-2.19093	-2.19093	-0.133216	-1.06195	-0.215802	0.258231	0.447308	0.0466631	0.868768	-2.19093	-0.691413	1.27313	0.43829	0.677045	0.526802	1.29838	-0.0730712	0.958649	0.181325	-0.0654545		FLYWCH1	0.999934	2.31134	3
CYSTM1	0.708332	0.535799	-0.830859	0.129453	0.351552	0.241683	0.640334	0.29049	1.19009	0.36668	-0.833535	-2.94801	-2.25343	0.1835	-0.951377	0.316761	0.364836	1.0942	-0.478371	0.64807	-2.42077	-0.706207	0.716101	0.586447	0.207836	0.649301	0.292733	0.720348	0.477117	0.477632	0.233258		CYSTM1	0.999934	1.54756	3
AKR1C3	0.634822	0.257075	0.339279	0.330558	0.425292	0.0587885	0.472927	0.345197	0.95818	0.127539	-1.24444	-2.35129	-2.14454	0.449312	-1.50131	-0.135344	1.8072	-0.179468	1.1009	0.868309	-2.09571	-1.38517	0.57272	0.381154	0.298622	-0.336613	0.283834	0.507126	-0.0782976	0.204534	1.02879		AKR1C3	0.999934	1.79223	2
BNIP3L	0.649317	0.240648	0.330019	-0.0837562	0.324496	0.282472	0.691424	0.211389	0.526835	0.333423	-2.36215	-2.36215	-2.22769	-0.152255	-0.946382	-0.230099	1.20528	-0.986549	1.3524	0.789603	-1.90917	0.564673	0.198855	0.625402	0.497198	0.0329015	0.22297	0.788707	-0.00349331	0.5442	0.851477		BNIP3L	0.999934	1.65745	2
P4HA1	-0.0594506	0.253251	0.369382	-0.402508	0.147196	0.178687	0.461283	0.0374288	0.485818	-0.00162818	-1.99497	-2.54023	-2.77442	-0.568971	-0.801613	0.430415	1.34916	0.24244	0.784038	0.391253	-1.49241	-0.250029	0.058083	0.722585	0.411209	0.492839	0.463258	1.25818	0.332649	0.882469	1.13461		P4HA1	0.999934	1.80788	3
EHD4	0.212223	0.241391	0.596066	0.560717	0.461184	0.938182	0.490109	0.675548	0.516177	0.287808	-1.90882	-2.61779	-2.68911	0.590242	-0.290649	0.603566	0.0288321	0.760062	0.827714	0.959649	-1.56653	-1.77733	0.109581	-0.046983	0.195469	0.266131	0.466086	0.433051	0.0277702	0.439074	0.210574		EHD4	0.999934	2.01151	3
PTPA	0.397181	0.235293	0.388977	0.836422	0.305817	0.616959	0.392879	0.277391	0.545314	0.480755	-1.9671	-2.61138	-2.99461	0.141069	0.248826	0.490717	0.24826	0.322992	1.19788	0.45925	-1.60167	-1.36591	0.761886	0.442641	0.422147	0.438085	0.431594	0.109913	0.273764	0.206834	-0.132173		PTPA	0.999934	1.90251	3
SNRNP200	-0.13229	0.745836	0.340859	0.455752	0.430782	0.768171	0.712795	0.751324	0.427536	0.293263	-1.19028	-3.45453	-2.25441	0.646545	-0.222785	0.309115	0.158382	-0.530507	0.789269	1.01474	-2.09877	-0.383857	-0.0893623	0.636756	0.513473	0.45918	0.111588	0.281288	0.201536	0.607122	-0.298517		SNRNP200	0.999934	1.69958	1
DNTTIP1	0.401238	0.51147	0.168794	0.745753	0.37257	0.411583	0.482495	0.431362	0.294909	0.653016	-0.737816	-2.87152	-2.99584	0.312621	-0.124198	0.0389081	0.568838	0.60912	0.783314	1.11146	-2.5842	-0.261335	0.406212	-0.0807667	0.285038	0.110209	0.414361	0.0994623	0.24914	0.263148	-0.0693469		DNTTIP1	0.999934	1.38142	2
KDM1B	0.518048	0.569381	0.596309	0.919328	0.323452	0.165031	0.351203	0.563783	0.5468	0.738487	-0.829954	-3.23084	-3.15984	0.816416	0.156924	0.236138	0.919438	0.285993	0.296907	0.323175	-1.79324	-0.521332	0.0282885	0.274124	-0.042125	0.339319	0.0255064	0.132189	0.216587	0.25511	-0.0206124		KDM1B	0.999934	1.4629	1
FAM213A	0.334778	0.302725	0.208356	-0.660518	0.214096	-0.276517	0.251093	-0.0603609	0.0572534	0.320652	-1.4166	-2.58609	-2.86827	0.821574	-0.0615221	0.267709	0.644391	1.02614	0.203062	0.51708	-2.47507	-0.0893762	0.593788	0.539993	0.66288	0.785514	0.420785	0.736218	0.813577	0.557543	0.215114		FAM213A	0.999934	1.4546	3
GPATCH11	0.752444	0.239274	1.30094	-0.159685	0.495845	0.345598	0.152052	0.203259	-0.250867	0.386999	-1.27056	-2.55184	-2.55184	0.444673	-0.358547	-1.01207	0.315062	0.856414	0.597082	0.748834	-2.55184	-0.141199	0.11223	-0.160686	0.598898	0.302384	0.330498	0.501662	0.954678	0.53358	0.836734		GPATCH11	0.999934	1.67765	3
MGME1	0.0367043	-0.109981	0.163644	-0.0540058	0.233928	0.274111	-0.250982	-0.184838	0.160133	0.375601	-2.04158	-2.47142	-2.18077	0.914797	0.70539	-0.28903	-0.103423	0.628779	0.507328	1.6122	-2.11213	-1.20923	0.463172	0.764234	0.618367	0.467163	0.506507	0.644861	0.0647128	0.697111	1.16864		MGME1	0.999934	1.30236	2
GPN1	0.642457	0.566648	0.645057	0.294578	0.59711	0.786815	0.461606	0.490881	0.785787	0.280657	-1.58551	-2.69429	-2.4161	0.854746	0.38324	-0.789282	0.717135	0.0841391	0.207358	-0.139178	-2.27394	-1.48222	0.321847	0.191005	0.343644	0.53552	0.418401	0.331739	0.35029	0.426104	0.663751		GPN1	0.999934	3.54307	3
ZNF600	0.462779	0.435032	0.758679	0.500699	0.248123	0.184752	0.469212	0.0716496	0.417948	0.606971	-1.79137	-2.37084	-2.53858	0.830314	0.493687	-0.303506	1.30862	0.329342	0.1846	0.832069	-2.75884	-0.668157	0.148891	0.454968	0.325355	0.25065	0.433915	0.233385	0.111112	0.551011	-0.212477		ZNF600	0.999934	1.62565	3
ATXN7L3B	0.264314	0.188459	0.462325	0.81147	0.412805	0.60438	0.231494	0.30886	0.468179	0.513903	-2.36236	-2.36236	-2.36236	0.885626	1.15925	-0.862087	0.792606	0.593033	0.504153	0.645319	-2.02812	-1.25878	0.200212	0.289343	0.234972	0.196819	0.498358	0.528994	0.0531782	0.378913	0.00911855		ATXN7L3B	0.999934	1.79328	3
TFAP4	-0.0788547	0.378625	0.765659	0.673509	0.697649	0.356151	0.363574	0.635866	0.329246	0.492143	-2.59376	-2.59376	-2.36656	-0.13149	1.20045	0.482856	0.124579	1.38156	-0.862693	-0.0646389	-1.32688	-0.606985	-0.0228556	-0.105913	0.750806	0.307014	0.318104	0.0295217	0.575057	0.0850197	0.806993		TFAP4	0.999934	1.50073	3
POP1	0.407543	0.449982	0.859437	0.773474	0.700448	0.580112	0.118996	0.224393	0.378169	0.584202	-2.40451	-2.40451	-2.25634	-0.233308	0.835341	0.295069	0.421926	1.34213	-1.3608	-0.0653192	-2.08761	0.0797516	0.300121	0.63006	0.280951	0.407592	0.196796	0.225457	-0.00639206	0.0996445	0.627194		POP1	0.999934	1.61017	3
PEX7	0.79505	0.539983	0.185242	0.341652	0.241857	0.0214591	0.54281	0.21361	0.317971	0.0851446	-2.44036	-2.61522	-2.61522	0.0614758	0.73865	-0.535847	0.936742	0.712577	-0.411541	-0.394249	-1.2043	-0.320227	-0.0840846	0.0767376	0.549185	0.769188	0.469035	0.379918	0.482131	0.429578	1.73106		PEX7	0.999934	2.22869	3
POC1A	0.346528	0.441877	0.812971	0.38528	0.412751	0.72259	0.481819	0.482882	0.880089	-0.419959	-2.4031	-2.4031	-2.4031	0.0458867	1.22384	-0.467764	-0.067213	0.925256	-0.707102	-0.87584	-1.66686	-0.235444	0.277202	0.641508	0.525438	0.784418	0.0404109	0.365227	0.458495	0.519218	0.875801		POC1A	0.999934	2.92728	3
LFNG	0.236061	0.0219033	1.07557	0.838734	0.403468	0.180103	0.810098	0.253002	0.895572	-0.591794	-2.62307	-2.80162	-2.31089	-0.431464	1.13556	0.568214	-0.508738	0.885832	0.669379	0.40438	-0.933098	-0.152238	-0.418744	0.934204	0.352239	0.333735	0.485536	-0.0164919	0.103332	-0.054273	0.255502		LFNG	0.999934	1.59809	3
BRCA2	0.659387	0.668863	0.915665	-0.0167007	0.385648	0.248063	0.24041	0.375481	0.279981	0.0883117	-1.97917	-3.67036	-1.93443	-0.251759	1.24895	-0.380154	-0.0675257	0.812314	-0.242026	-0.415647	-1.13996	0.521504	0.101556	0.868908	0.101913	0.764312	0.4518	0.345145	0.704451	0.465079	-0.150013		BRCA2	0.999934	2.59178	2
CNTRL	0.639938	0.401089	0.372791	0.405187	0.606073	-0.0104188	0.216229	0.30236	0.332913	-0.319742	-2.43489	-2.87857	-2.958	0.599631	0.925009	-0.164224	0.112146	1.36086	0.162384	-0.297399	-0.50386	0.808002	0.496909	0.438063	0.188235	0.376635	0.0573143	0.323672	0.153566	0.656737	-0.368635		CNTRL	0.999934	1.3881	2
PLPBP	0.382419	0.282874	0.248712	0.706468	0.307532	0.437917	0.133386	0.525895	0.226646	-0.313793	-2.30763	-2.86867	-2.93458	-0.0737837	1.00346	-0.962696	0.303951	1.18382	0.844916	0.719823	-0.667968	0.0298751	0.298917	0.353501	0.075169	0.596099	0.106434	0.336284	0.573458	0.417416	0.0341451		PLPBP	0.999934	1.58762	3
RAB11FIP4	0.310505	0.569888	0.439553	0.582254	0.473083	0.0783382	0.203914	0.585981	0.287986	0.200958	-2.9089	-2.66411	-2.73605	0.0647895	0.0512694	-0.0627906	0.903229	1.16537	-0.645392	0.790379	-0.853333	0.599459	0.267764	0.200152	0.400946	0.0532328	0.362337	0.132301	0.616871	0.216667	0.313352		RAB11FIP4	0.999934	1.46345	2
B3GNT5	0.619833	0.317303	0.17413	-0.231049	0.279889	0.105575	0.340323	-0.00035921	0.423226	0.072166	-2.6082	-2.89372	-2.69051	0.579187	-0.47561	-0.0527448	0.550301	1.55936	0.28465	1.01576	-0.710625	-0.0200122	0.466879	0.452922	0.299946	0.637131	0.151964	0.25402	-0.0488302	0.427557	0.719544		B3GNT5	0.999934	1.39078	3
ARMC8	0.309971	0.399292	0.167813	0.378415	0.594049	0.277099	0.29118	0.182193	0.314314	0.774904	-2.89802	-2.60977	-2.80949	0.448081	0.843719	0.0196297	0.0811491	0.266779	0.409171	-0.237385	-0.932911	1.25121	0.542464	0.525213	0.2717	0.429043	0.264792	-0.0100572	-0.441488	0.251322	0.64562		ARMC8	0.999934	1.4095	2
GEN1	0.361622	0.223182	0.863076	0.69552	0.309804	-0.249802	0.332506	0.556914	0.436457	0.233137	-2.74903	-2.63902	-2.645	0.0441239	1.1824	-0.233285	-0.143962	0.665905	0.776582	0.00404008	-1.19443	1.12954	0.331141	0.66561	0.0495779	0.322476	0.00938035	0.00553604	-0.102547	0.195491	0.563047		GEN1	0.999934	1.53356	3
GLRX3	0.481026	0.629617	0.0645569	0.313903	0.494785	0.395389	0.367661	0.3209	0.197586	0.414128	-3.47941	-2.68451	-2.3076	0.639499	0.424985	-0.0142899	0.221633	0.0197857	0.24771	0.540338	-0.826864	1.18281	0.195433	0.392742	0.208364	0.364275	0.320354	0.0465683	0.316626	0.285673	0.226323		GLRX3	0.999934	2.02824	2
CTBP2	0.199348	0.233398	0.216965	0.512761	0.184622	0.328356	0.282108	0.525366	0.172499	0.211401	-2.47771	-3.58118	-2.3779	0.472584	0.823395	0.646774	-0.0514508	0.598184	0.0537081	0.268705	-0.751248	1.17568	0.124936	0.259535	0.362854	0.101106	0.423377	0.201004	0.201376	0.355552	0.303887		CTBP2	0.999934	1.75771	3
SPOPL	0.486324	0.382242	0.129452	0.220819	0.00803428	0.566756	0.323499	0.16245	0.220059	0.469257	-3.01799	-2.61135	-2.78715	0.453085	0.907299	0.254313	1.2243	0.503893	0.167653	-0.182204	-0.930241	-0.0360533	0.571942	0.31732	0.148471	0.463692	0.36389	-0.0522077	0.305919	0.464426	0.502095		SPOPL	0.999934	1.4108	3
SGO2	0.63103	0.335617	0.681729	0.510267	0.307335	0.458545	-0.0313838	0.64173	0.388867	0.155743	-2.80544	-2.80544	-2.58622	0.686642	0.509095	-0.455403	0.94722	0.663645	0.251294	-0.221874	-0.845042	-0.362296	0.592181	0.9933	0.425827	0.547301	0.111397	-0.255211	0.0160282	0.557009	-0.0435036		SGO2	0.999934	2.07977	3
FAM193A	0.734508	0.710689	0.318891	0.670758	0.51835	0.360768	0.372481	0.472354	0.520004	0.723434	-2.55106	-2.69897	-3.12391	0.573821	0.584729	-0.529091	0.528973	-0.223176	0.462975	-0.696965	-0.51722	0.325217	0.0452574	0.350227	0.188075	0.412187	-0.0669157	0.297638	0.483666	0.421457	0.33085		FAM193A	0.999934	2.13046	2
SNRPE	0.710986	0.405752	0.545311	0.307408	0.607438	0.507583	0.417922	0.140143	0.427718	0.387099	-2.90169	-2.66134	-2.59763	0.462303	1.00687	-0.0640639	0.128896	0.0606952	0.420756	-0.582291	-1.33984	0.712383	0.262458	0.48504	0.36948	0.580362	0.252831	0.522042	0.291129	0.424674	-0.290431		SNRPE	0.999934	1.97682	3
C6orf106	0.608149	0.34297	0.0330848	0.976245	0.492594	0.616104	0.491994	0.440862	0.235043	0.0401239	-2.74881	-2.74881	-2.74881	0.977675	0.642946	-0.178981	0.516987	0.252866	0.568672	0.602739	-1.08603	0.123294	0.576879	-0.0745867	0.40012	0.0867744	0.465411	0.498619	-0.418543	-0.0785966	0.0930088		C6orf106	0.999934	1.35197	3
WIPI2	0.571424	0.380472	0.55599	0.801888	0.570159	0.634834	0.32682	0.465062	0.244103	-0.0495263	-2.59507	-2.75915	-2.75915	0.346271	0.853699	-0.75675	0.280943	-0.0126989	0.197295	0.712704	-1.29764	0.45428	0.299831	0.308115	0.282557	-0.0165344	0.507851	0.149106	-0.0127313	0.37995	0.935903		WIPI2	0.999934	1.88808	2
ABCF1	0.455234	0.582696	0.751961	0.563882	0.550004	0.54288	0.411667	0.517005	0.431136	0.189574	-2.4459	-2.88572	-3.02425	0.300459	1.08942	-0.249975	0.243457	0.200231	0.532742	0.678988	-0.989386	0.364385	0.0715197	-0.258645	0.398926	-0.183138	0.224978	0.176032	0.341937	0.131042	0.286861		ABCF1	0.999934	1.6479	2
SRSF6	0.480828	0.291904	0.837333	0.610214	0.332408	0.461122	0.566916	0.580084	0.546082	0.163716	-2.0265	-2.8339	-3.18626	0.288774	0.561606	0.517964	0.135081	0.765585	0.13499	-0.535504	-1.55922	0.503706	0.216474	0.410016	0.422376	0.0444848	0.345357	0.115108	0.251712	0.33409	0.223461		SRSF6	0.999934	1.42824	2
HIST1H3I	0.370516	0.516985	0.511621	0.180853	0.464732	0.900626	0.559048	0.392874	0.596848	0.0930776	-2.50258	-2.95963	-3.07174	0.298248	0.697249	0.633252	-0.152398	-0.0506538	0.0185827	0.0253788	-0.756904	0.552888	0.216934	0.14668	0.282511	0.541902	0.373594	0.103181	0.198189	0.147878	0.670264		HIST1H3I	0.999934	1.76113	3
PWP1	0.659138	0.384787	0.259373	0.607913	0.364184	0.58412	0.154256	0.248429	0.485131	0.118899	-2.0323	-3.05086	-3.15914	0.215183	0.329838	0.185904	0.189507	0.364527	0.28202	0.691864	-1.34647	0.63846	0.416028	0.537998	0.246148	0.69911	0.423722	0.15343	0.362594	0.360438	-0.37423		PWP1	0.999934	1.40223	2
SP3	0.207243	0.425397	0.32535	0.303192	0.317335	0.186343	0.396185	0.457668	0.50328	0.0653543	-1.8565	-3.49651	-2.7426	0.280672	0.293147	0.226834	0.496338	0.447576	0.526932	-0.213749	-1.59987	0.479115	0.333866	0.504893	0.379947	0.452693	0.456925	0.512229	0.248993	0.452649	0.629088		SP3	0.999934	2.29683	1
AP3M1	0.347312	0.452336	0.165577	0.155209	0.369885	0.635514	0.421741	0.373853	0.263581	0.0648448	-2.45397	-2.99234	-2.68657	0.472238	0.306795	0.368784	0.7982	0.0959076	0.730499	-0.487178	-1.59023	0.797258	0.326704	0.384786	0.296877	0.531848	0.48762	0.421575	0.466488	0.450768	0.0240789		AP3M1	0.999934	1.71287	3
STARD3NL	0.551381	0.182956	0.518442	0.232105	0.687657	0.202126	0.26307	0.149625	0.379948	0.380059	-1.51182	-3.54666	-3.21546	0.318166	-0.146083	-0.297158	0.876762	0.0633772	0.131389	0.667836	0.433862	0.299842	-0.0279511	0.689572	0.192422	0.591624	0.28403	0.61102	0.338411	-0.00862605	-0.291931		STARD3NL	0.999934	1.6708	3
PRPF38B	0.172784	0.481213	0.556972	-0.00987647	0.270834	0.103394	0.104283	-0.0297277	-0.0335425	-0.00358957	-1.6539	-3.55722	-3.01502	0.796703	0.27025	-0.0965428	0.582014	0.988449	0.360405	0.309076	-0.475334	0.014396	0.162509	0.470479	0.531031	0.0309209	0.130493	0.705951	0.940975	0.584268	0.307345		PRPF38B	0.999934	1.54831	2
MAGOH	0.427178	0.584228	0.320069	-0.149993	0.567034	-0.111518	0.639425	0.0267999	0.187582	0.0397082	-2.80027	-2.80027	-2.54423	0.594488	0.621073	-1.28381	0.949072	0.00470315	0.0947945	0.342259	0.075028	-0.100052	0.220617	0.99552	0.620133	0.230938	0.637821	0.420008	0.521119	0.797726	-0.127177		MAGOH	0.999934	1.80981	3
ASMTL	0.216402	0.485931	0.506957	0.0372927	0.755917	0.60923	0.240188	0.280858	0.174471	-0.395118	-1.76411	-3.16568	-2.88192	0.0303476	0.824919	-0.752235	1.00706	-0.357395	0.0922814	0.698068	-0.733272	0.518321	0.489829	0.18694	0.556935	0.643366	0.549068	0.855014	0.0755621	0.815301	-0.60053		ASMTL	0.999934	1.30513	3
TTC27	0.579777	0.393765	0.498147	0.854022	0.378496	0.402325	0.430914	0.111054	0.644725	-0.718381	-2.19212	-2.92945	-2.93478	0.0397666	-0.0120917	-0.0160158	-0.028854	0.290818	-0.86877	1.04219	-0.00729976	0.90771	0.480976	0.661785	0.252119	0.804942	0.351277	0.169057	0.386766	0.588613	-0.561476		TTC27	0.999934	1.45495	3
DDX20	0.458766	0.642061	0.98366	0.212828	0.425856	0.733019	0.0714003	0.246454	0.733196	-0.795206	-2.53149	-2.6926	-2.41208	0.462572	-0.103931	-0.542313	1.28399	0.117648	0.0906563	1.543	-0.854852	-0.347622	0.845343	0.426574	0.0907702	0.5948	-0.165865	0.0794707	0.219369	0.369503	-0.184988		DDX20	0.999934	1.3163	3
DDX24	0.418989	0.509494	0.0893503	-0.0841652	0.487786	0.569395	0.446486	-0.0518686	0.400575	0.571033	-3.22516	-3.22516	-1.86532	0.462418	0.693356	0.828477	0.111304	0.0827421	-0.686673	0.444101	0.204217	-0.189485	0.878572	0.198346	0.267236	0.452824	0.642602	0.372569	0.194151	0.31128	-0.30947		DDX24	0.999934	1.61594	3
STUB1	0.506645	0.167984	0.347317	0.0252234	-0.0120412	0.379507	0.483159	0.558236	0.685544	0.692309	-3.15579	-3.15579	-1.65589	0.354374	0.0812269	0.332898	0.383102	0.356214	-0.211526	1.40302	-0.963242	-0.658845	0.580225	0.484272	0.568844	-0.00632461	0.279448	0.376563	0.466314	0.0432626	0.263755		STUB1	0.999934	1.632	3
BUD31	0.505405	0.414946	0.617591	0.0139178	0.543706	0.240855	0.228552	0.489738	0.36605	0.410727	-2.89849	-3.61095	-1.6107	0.568899	0.469977	-0.108339	0.433157	-0.528769	0.418848	0.203433	-0.806998	-0.497335	0.423711	0.414096	0.486544	0.338108	0.5218	0.599832	0.739387	0.287643	0.324653		BUD31	0.999934	3.34867	3
USP15	0.287785	0.0593841	0.31326	0.460299	0.177383	0.2194	-0.155382	0.308475	0.112496	0.399899	-1.47193	-4.11729	-1.8602	1.29969	0.125287	1.01021	0.419901	0.994525	-1.07658	0.218668	-0.337565	-0.379094	0.181885	0.0917219	0.288482	0.559848	0.158801	0.342919	0.219185	0.642479	0.506059		USP15	0.999934	1.33308	2
EIF4E	0.375755	0.415173	0.315992	0.0523736	0.355717	0.510357	0.0138273	0.36173	0.0683926	0.211987	-2.03793	-4.05718	-1.29834	0.482724	0.575733	0.0724689	0.597488	0.507049	-0.514504	1.3327	-0.265324	-1.35186	0.64553	0.163985	0.392049	0.49713	0.619742	0.0884852	0.356109	0.479376	0.0332603		EIF4E	0.999934	1.86778	2
JARID2	0.859605	0.548179	0.716505	0.69474	0.487819	0.791567	0.476516	1.16487	0.375976	-0.0920161	-1.62645	-3.34855	-1.3202	0.674885	0.148212	0.79492	0.444048	1.06452	1.28708	0.157617	-1.96249	0.508963	-0.696106	-0.25893	-0.226454	-0.0367747	-0.272471	-0.00298254	-0.0617331	-0.550289	-0.740573		JARID2	0.999934	2.4397	2
PRIM2	0.910285	0.726351	0.611969	0.0416298	0.911831	1.10778	0.396056	0.920709	0.690584	-0.196356	-2.3166	-2.0262	-2.3166	1.18116	0.715887	0.469876	0.131233	0.467835	0.506689	0.181782	-2.06726	0.313948	-0.840747	-0.378998	0.0240273	0.354965	-0.671177	-0.214956	-0.0554099	1.00321	-0.583512		PRIM2	0.999934	1.41935	3
ZKSCAN8	0.619776	0.419194	1.01951	0.546755	0.294713	0.437	0.293555	0.825865	1.09287	-0.427098	-2.24815	-2.66889	-2.66889	0.339533	0.759378	-0.00823736	0.659389	0.729199	0.658113	1.09644	-0.750462	1.08045	-0.681691	-0.343786	-0.0145022	0.174887	-0.280683	-0.2528	-0.34226	0.276752	-0.635933		ZKSCAN8	0.999934	1.53844	3
COL9A2	0.184051	0.732997	1.79463	0.103258	0.462016	1.15247	1.08899	0.20215	1.07006	0.638093	-2.40083	-2.40083	-1.31786	0.546434	-1.32108	-0.301381	0.993114	-0.394821	0.391936	0.681658	-1.69395	0.0927466	-0.503181	0.595504	0.466754	-0.231318	0.599541	0.0707164	-0.558059	-0.432329	-0.311497		COL9A2	0.999934	1.64267	3
[truncated: 1,422 more rows]

## Sheet: Extended Data Fig. 3f
#Extended Data Figure 3f - Expression of genes which had significant phylogenetic signal for tumour C560 (n=108, ordered by phylogenetic tree structure, scaled by gene)
### Phylogenetic tree not included in source data
								# Annotation used in heatmap
[truncated: 109 more rows]
