# Supplementary material for: Phenotypic plasticity and genetic control in colorectal cancer evolution
Source: Nature. 2022 Oct 26;611(7937):744–53. doi: 10.1038/s41586-022-05311-x (PMC9684078; doi:10.1038/s41586-022-05311-x)
Supplement: Supplementary file 15 — Source Data Extended Data Fig. 4. [file 41586_2022_5311_MOESM15_ESM.xlsx]

## Sheet: Extended Data Fig. 4a
#Extended Data Figure 4a - ssGSEA enrichment of 48 hallmark pathways for tumour C538 (ordered by lambda=1 significance, scaled by pathway)
### Phylogenetic tree not included in source data
																	# Annotation used in heatmap
Pathway	D1_G10	D1_G5	D1_G8	C1_G1	C1_G7	C1_G9	C1_G5	C1_G10	C1_G4	C1_G3	C1_G2	B1_G10	B1_G8	B1_G1	B1_G9		Pathway	MedLambda	MedPval	Class	Group
INFLAMMATORY_RESPONSE	2.00112	0.894392	1.28313	-0.0585029	-0.213223	-0.52226	-2.17247	0.27476	-0.755088	-0.22504	-0.300125	0.116601	0.701006	0.0760155	-1.10032		INFLAMMATORY_RESPONSE	0.999922	0.894711	Immune	3
WNT_SIGNALING	1.20191	2.13694	0.835805	0.200528	-0.179401	0.0106273	-1.72356	-1.30612	0.245364	-0.48573	0.0332873	-1.25823	-0.40955	-0.0040457	0.702182		WNT_SIGNALING	0.455852	0.621132	Oncogenic	3
UV_RESPONSE_DN	-0.507309	1.36539	-0.308194	-0.451715	-0.327297	0.145109	-0.469361	0.596262	0.866114	1.19287	1.13456	-1.34974	0.978905	-1.94716	-0.91843		UV_RESPONSE_DN	0.999934	0.460542	Cellular Stress	3
ADIPOGENESIS	-1.89153	-0.406658	0.016781	1.11995	0.681757	-0.320334	-0.729555	-1.70125	1.10186	0.733279	0.823196	1.17314	-0.803909	-0.415873	0.619141		ADIPOGENESIS	6.6107e-05	0	Other	3
ALLOGRAFT_REJECTION	1.16583	0.0343738	0.373378	-1.47111	1.08718	0.111397	-0.756644	1.3422	-0.917489	-1.08499	0.719823	0.198216	1.32467	-0.767726	-1.35909		ALLOGRAFT_REJECTION	6.6107e-05	0	Immune	3
ANDROGEN_RESPONSE	1.43908	0.180882	-1.36077	0.300147	-1.98939	-0.793335	-1.251	0.173875	0.406533	0.608962	0.572896	0.654527	1.27393	-0.753627	0.537292		ANDROGEN_RESPONSE	6.6107e-05	0	Other	1
ANGIOGENESIS	-1.03145	0.798973	-0.532877	-0.15549	1.09095	-0.566596	-0.0915871	0.850203	0.331081	-0.821588	1.47	-0.710215	1.78361	-0.891419	-1.5236		ANGIOGENESIS	6.6107e-05	0	Stromal	4
APICAL_JUNCTION	-0.890395	1.65237	-1.68521	0.404686	-0.0930297	-1.03178	1.11033	0.862772	0.0952837	0.531632	0.368371	-0.422422	1.23648	-1.0614	-1.07769		APICAL_JUNCTION	6.6107e-05	0	Stromal	3
APICAL_SURFACE	-1.07321	-0.0204893	-2.19559	1.2687	0.564421	-0.0374451	-1.43674	-0.405952	-0.139324	1.11998	0.0570372	-0.275221	0.790441	1.27951	0.503871		APICAL_SURFACE	0.0743561	0	Other	3
APOPTOSIS	0.262494	0.0601591	1.61841	-1.35654	0.875769	-0.531785	0.0914021	-1.38091	0.812313	-0.0929254	0.549118	-0.59241	1.72036	-1.29238	-0.743063		APOPTOSIS	6.6107e-05	0	Other	3
BILE_ACID_METABOLISM	-1.33401	0.0308451	-1.44778	-0.126118	-0.158919	-0.174453	1.42096	-0.939344	0.145641	1.25786	1.79323	-1.07981	-0.356087	-0.0498138	1.0178		BILE_ACID_METABOLISM	6.6107e-05	0	Other	3
CHOLESTEROL_HOMEOSTASIS	-1.14642	-1.5089	-0.119798	1.20314	-0.121722	0.613485	-0.274623	-0.302587	0.0393315	1.39741	1.12018	0.174795	-1.7133	-0.6829	1.32191		CHOLESTEROL_HOMEOSTASIS	6.6107e-05	0	Other	1
COAGULATION	-0.40867	0.556963	0.0918003	-0.120328	1.81887	0.111998	-0.356436	0.669367	0.93664	-1.0773	0.352588	0.237143	0.841588	-1.84369	-1.81053		COAGULATION	6.6107e-05	0	Other	3
COMPLEMENT_INNATE_IMMUNE_SYSTEM	0.0534365	0.424421	-0.0879039	-0.319721	0.815939	-0.197724	-1.68986	0.615674	0.125345	-1.29026	0.405706	0.0007	2.56663	-0.309162	-1.11322		COMPLEMENT_INNATE_IMMUNE_SYSTEM	6.6107e-05	0	Immune	3
DNA_REPAIR	0.568271	-1.38675	-0.279037	-0.981422	0.162939	1.11877	-0.0732442	-0.958102	-0.0724319	-0.461903	0.823698	1.25644	-1.66809	0.153777	1.79709		DNA_REPAIR	6.6107e-05	0	Oncogenic	1
E2F_TARGETS	-0.0920052	-0.83465	-0.708592	-1.05317	-0.539026	0.878717	0.995975	-0.95494	0.267695	-0.976298	-0.0654781	1.0203	-0.972582	2.25806	0.775994		E2F_TARGETS	6.6107e-05	0	Oncogenic	2
EPITHELIAL_MESENCHYMAL_TRANSITION	-0.298795	1.17968	-0.279218	-0.743471	0.748523	-0.362825	-0.20463	0.811521	0.427221	-0.216844	0.553646	-0.988013	2.2193	-1.35855	-1.48755		EPITHELIAL_MESENCHYMAL_TRANSITION	6.6107e-05	0	Stromal	4
ESTROGEN_RESPONSE_EARLY	0.781744	-0.820423	-2.49387	1.19262	-0.0286953	-0.949774	0.968985	-0.407096	0.0124024	0.849993	0.00661103	1.26065	-0.376417	-0.551938	0.555201		ESTROGEN_RESPONSE_EARLY	6.6107e-05	0	Other	3
ESTROGEN_RESPONSE_LATE	-1.85215	-0.0403348	0.239748	-0.692956	-0.318767	0.282324	0.321639	-0.835334	0.463605	-0.0818532	0.129102	1.34414	-0.622075	-0.786109	2.44902		ESTROGEN_RESPONSE_LATE	6.6107e-05	0	Other	3
FATTY_ACID_METABOLISM	-0.054812	-0.642294	-0.13848	-0.497237	-0.002518	-0.509482	1.47522	-2.23332	1.12361	0.391938	0.638211	1.37607	-1.29062	-0.29019	0.653896		FATTY_ACID_METABOLISM	6.6107e-05	0	Other	3
G2M_CHECKPOINT	0.407516	-1.25691	-1.15089	-0.60164	0.179255	0.599013	0.515515	0.264084	0.0539222	-1.4927	-0.633554	0.28668	-0.119584	2.65002	0.299283		G2M_CHECKPOINT	6.6107e-05	0	Oncogenic	2
GLYCOLYSIS	-0.634607	-0.753541	-1.41987	-0.182645	-0.969264	0.305578	0.241113	-1.0073	-1.32128	0.608747	1.98879	0.824502	0.519653	1.24117	0.558954		GLYCOLYSIS	6.6107e-05	0	Oncogenic	3
HEDGEHOG_SIGNALING	0.140313	2.49517	0.0212684	-0.473885	-0.179253	-1.63429	0.147439	-0.569269	-0.387571	0.807222	-0.196721	-1.43933	0.961482	0.699924	-0.392496		HEDGEHOG_SIGNALING	6.6107e-05	0	Oncogenic	3
HEME_METABOLISM	-0.290403	0.228684	-0.882224	-0.879122	0.215754	0.0875918	0.0136803	-1.16566	0.152719	0.745043	-0.0774085	2.19818	1.64697	-1.62239	-0.371413		HEME_METABOLISM	6.6107e-05	0	Other	3
HYPOXIA	-1.05331	0.0170696	0.540204	0.624151	0.785383	-0.0551237	1.27895	0.0715884	-0.0570209	1.40641	0.534156	-1.48629	0.477677	-2.03655	-1.0473		HYPOXIA	0.885746	0	Cellular Stress	3
IL2_STAT5_SIGNALING	0.457958	1.28829	-0.335376	-0.654567	0.155503	-1.42244	-2.22619	1.15929	0.652809	0.1535	-1.03146	1.00559	0.162483	0.812113	-0.177493		IL2_STAT5_SIGNALING	6.6107e-05	0	Immune	3
IL6_JAK_STAT3_SIGNALING	1.77126	-0.839569	-1.08572	-0.256552	1.52466	-0.0659014	-1.76502	1.07602	0.035724	-0.224877	0.978122	-0.345984	0.0413424	0.22067	-1.06417		IL6_JAK_STAT3_SIGNALING	6.6107e-05	0	Immune	3
INTERFERON_ALPHA_RESPONSE	1.92906	0.755712	-0.526005	-0.842744	-0.296764	0.069174	0.223123	-1.44756	0.0994823	-0.81944	0.0574969	-1.85533	0.883529	0.949165	0.821091		INTERFERON_ALPHA_RESPONSE	6.6107e-05	0	Immune	1
INTERFERON_GAMMA_RESPONSE	2.60823	0.378467	-0.195176	-0.890719	0.156838	-0.634061	-0.802989	-0.0801478	0.998686	-1.00887	0.746883	-1.44674	0.598951	-0.097292	-0.332066		INTERFERON_GAMMA_RESPONSE	6.6107e-05	0	Immune	3
INTESTINAL_STEM_CELL	-0.0292365	2.55366	-0.780285	0.387005	-1.09463	0.178005	-0.794388	0.410598	1.34898	-0.0355192	0.0793397	0.543527	-0.927522	-1.00587	-0.833678		INTESTINAL_STEM_CELL	6.6107e-05	0	Oncogenic	3
KRAS_SIGNALING_UP	0.832198	1.39909	0.909354	-0.987052	-0.847103	-0.353167	-0.24158	1.95269	-0.506719	-0.320308	0.122791	-0.503274	0.852811	-0.517408	-1.79232		KRAS_SIGNALING_UP	6.6107e-05	0	Oncogenic	3
MITOTIC_SPINDLE	0.112035	0.0969589	0.778042	-2.0421	-0.000425	-0.690998	0.564737	1.3545	0.216116	-1.86259	0.375151	-0.0026078	0.870625	1.14732	-0.916763		MITOTIC_SPINDLE	6.6107e-05	0	Oncogenic	1
MTORC1_SIGNALING	-0.324801	-1.72735	-0.610197	-1.24759	-0.964401	0.364966	0.155767	0.152486	0.290475	0.611225	-0.145584	1.98368	-0.859456	1.0479	1.27289		MTORC1_SIGNALING	6.6107e-05	0	Oncogenic	1
MYC_TARGETS_V1	-0.505642	-1.9529	-0.155357	-0.673618	0.383116	0.955768	0.998197	-0.148082	0.9063	-0.862429	-0.156428	1.24388	-1.68893	0.909677	0.746442		MYC_TARGETS_V1	6.6107e-05	0	Oncogenic	2
MYC_TARGETS_V2	0.437598	-1.03043	-0.966082	0.844302	-0.325347	0.889069	0.91722	-0.215941	-0.336008	0.446138	-0.17351	1.16495	-2.66434	0.451301	0.561086		MYC_TARGETS_V2	6.6107e-05	0	Oncogenic	2
NOTCH_SIGNALING	-0.375948	0.385782	-1.09914	0.0599364	1.63249	0.193243	0.245158	-1.3536	0.489354	1.1201	0.0521114	0.158187	-2.42644	0.649057	0.269707		NOTCH_SIGNALING	6.6107e-05	0	Oncogenic	3
OXIDATIVE_PHOSPHORYLATION	-0.713528	-1.90863	0.338067	-0.20426	0.649385	0.960104	0.44125	-1.19169	0.612339	0.200728	-0.018203	1.45541	-1.82422	0.329443	0.873814		OXIDATIVE_PHOSPHORYLATION	6.6107e-05	0	Other	2
P53_PATHWAY	-1.2858	-1.47148	0.411933	0.875452	0.985137	0.188424	1.44156	-1.83218	-0.216843	1.31042	0.088556	-0.608834	0.398672	-0.623174	0.338171		P53_PATHWAY	6.6107e-05	0	Oncogenic	3
PEROXISOME	-1.07677	-0.435459	-0.580188	1.10406	-0.582259	-0.669585	0.833136	-1.99283	1.04755	0.48916	1.12613	0.406724	0.049667	-1.04929	1.32997		PEROXISOME	6.6107e-05	0	Other	3
PI3K_AKT_MTOR_SIGNALING	-0.723173	-0.197063	1.80378	-0.849609	-0.838974	0.00904342	-1.59148	-1.30934	0.84208	0.629247	-0.232138	1.28477	0.854802	-0.519481	0.837537		PI3K_AKT_MTOR_SIGNALING	6.6107e-05	0	Oncogenic	1
PROTEIN_SECRETION	-0.0724821	-2.10966	-0.532465	0.363126	-2.02761	0.871663	-0.558188	0.680604	0.424372	0.415617	0.132203	0.46455	-0.389711	1.09207	1.24591		PROTEIN_SECRETION	6.6107e-05	0	Other	1
REACTIVE_OXYGEN_SPECIES_PATHWAY	1.14925	-0.504899	-1.29622	0.598326	0.562611	0.0912493	-0.276626	-2.14739	-1.2854	0.255431	1.2741	0.487774	-0.158186	1.328	-0.0779994		REACTIVE_OXYGEN_SPECIES_PATHWAY	6.6107e-05	0	Cellular Stress	1
TGF_BETA_SIGNALING	1.12228	1.35791	0.256631	-1.95754	-0.835686	-0.167941	-1.1657	0.402688	0.361739	-0.966071	0.168164	0.563257	1.68859	-0.142988	-0.685331		TGF_BETA_SIGNALING	6.6107e-05	0	Cellular Stress	1
TNFA_SIGNALING_VIA_NFKB	2.07132	-0.596507	1.31767	-0.94826	-0.0539346	-0.762436	-0.270881	0.957963	-0.518963	-0.405472	-0.0299295	-0.590048	1.64506	-0.853492	-0.962089		TNFA_SIGNALING_VIA_NFKB	6.6107e-05	0	Immune	3
UNFOLDED_PROTEIN_RESPONSE	0.647737	-2.16181	-0.625034	0.412405	-0.401066	0.475937	-0.169628	-1.14056	0.353407	0.345255	-1.2662	1.51002	-0.188042	0.981963	1.22561		UNFOLDED_PROTEIN_RESPONSE	6.6107e-05	0	Cellular Stress	1
UV_RESPONSE_UP	0.157017	-0.747111	0.320273	-0.29163	0.658244	-1.43	0.028357	-1.03858	0.289821	0.109199	-1.77394	2.06169	-0.286723	1.29417	0.649206		UV_RESPONSE_UP	6.6107e-05	0	Cellular Stress	3
WNT_BETA_CATENIN_SIGNALING	-0.66761	0.972231	0.500156	-0.787413	1.01623	-0.600277	0.651466	-1.92541	-0.31424	-0.998269	1.52228	-0.726734	-0.373601	1.42922	0.301971		WNT_BETA_CATENIN_SIGNALING	6.6107e-05	0	Oncogenic	3
XENOBIOTIC_METABOLISM	-0.95442	0.775227	0.823648	-1.46317	-0.950511	0.498591	-0.825134	0.0390595	0.206868	0.469312	1.74122	0.949235	-1.78925	-0.161692	0.641019		XENOBIOTIC_METABOLISM	6.6107e-05	0	Other	3

## Sheet: Extended Data Fig. 4b
#Extended Data Figure 4b - ssGSEA enrichment of 48 hallmark pathways for tumour C542 (ordered by lambda=1 significance, scaled by pathway)
### Phylogenetic tree not included in source data
																# Annotation used in heatmap
Pathway	C1_G10	C1_G8	C1_G9	C1_G7	C1_G1	C1_G6	C1_G5	C1_G4	C1_G2	B1_G1	D1_G7	A1_G7	D1_G10	A1_G8		Pathway	MedLambda	MedPval	Class	Group
G2M_CHECKPOINT	-0.50828	-0.138851	0.200357	0.152137	0.940618	-0.732307	1.30195	0.244057	2.3798	-0.137543	-0.767251	-1.44613	-0.663062	-0.825491		G2M_CHECKPOINT	0.420812	1.09592	Oncogenic	2
E2F_TARGETS	-0.137495	0.133446	0.355627	0.236599	0.650477	-1.11316	1.20046	0.0693602	2.43848	-0.187935	-0.580853	-1.39123	-0.930401	-0.743383		E2F_TARGETS	0.327293	0.898913	Oncogenic	2
ADIPOGENESIS	-0.73971	-1.25035	-0.801892	-0.462794	-0.524166	-0.329239	-0.153961	-0.18956	0.460226	1.90927	0.319141	0.382689	-0.815045	2.19539		ADIPOGENESIS	0.999927	0.840044	Other	3
PROTEIN_SECRETION	-1.36699	-1.80584	-1.00349	-0.463095	1.20266	-0.339819	0.862683	1.08211	0.899126	-0.0263974	0.23469	0.767393	0.90524	-0.94827		PROTEIN_SECRETION	0.939994	0.813666	Other	1
HEME_METABOLISM	0.551573	-1.03289	-0.163261	0.870919	0.82974	-1.76451	-1.44275	-0.836201	-0.848078	1.09097	0.336195	0.542365	1.25198	0.613957		HEME_METABOLISM	0.301322	0.758571	Other	3
HEDGEHOG_SIGNALING	2.62879	0.491542	0.207229	1.0528	0.0320036	-1.3294	-0.647756	-0.157156	-1.16965	-0.819516	-0.39046	0.349672	-0.387433	0.13934		HEDGEHOG_SIGNALING	0.961721	0.697566	Oncogenic	3
ESTROGEN_RESPONSE_LATE	-0.764723	0.0418936	0.4757	-1.10631	-1.78399	0.125054	-0.976048	0.324602	-0.199736	1.57255	-0.00654974	0.169642	0.088937	2.03897		ESTROGEN_RESPONSE_LATE	0.29667	0.604733	Other	3
APICAL_JUNCTION	-0.716542	0.733917	0.782926	0.450411	-1.31981	-0.33367	-1.20887	-0.475449	-1.45941	0.645347	0.132613	0.329999	0.233019	2.20552		APICAL_JUNCTION	0.312271	0.559152	Stromal	3
APOPTOSIS	-0.350875	0.247578	0.505584	-0.262367	-0.868937	1.36734	-0.885365	-1.7839	-1.21168	0.711684	-0.489928	0.351928	1.34375	1.32518		APOPTOSIS	0.169452	0.354172	Other	3
IL6_JAK_STAT3_SIGNALING	0.84148	0.708965	0.631092	-0.585801	-1.20009	0.980837	-0.60818	-1.48363	-1.75095	0.57045	-0.362343	0.173836	1.46023	0.624108		IL6_JAK_STAT3_SIGNALING	0.258707	0.296904	Immune	3
UV_RESPONSE_UP	0.587707	-1.54478	-0.0195981	-0.185737	-0.894983	0.377617	-1.41741	-1.25684	1.03473	1.20616	-0.48506	1.23113	0.188454	1.17861		UV_RESPONSE_UP	0.140861	0.276149	Cellular Stress	3
MTORC1_SIGNALING	0.488505	0.463357	-0.341818	0.287694	-0.247231	-0.926983	0.907561	-0.304329	2.39811	0.81208	-1.23186	-0.494866	-1.49635	-0.313877		MTORC1_SIGNALING	0.13748	0.247084	Oncogenic	1
ANDROGEN_RESPONSE	-0.460417	0.574067	-0.540459	-1.11203	0.568663	-2.20767	-0.811609	0.673265	0.652937	-0.779974	0.848962	1.37521	0.26978	0.949279		ANDROGEN_RESPONSE	0.112757	0.198221	Other	1
COAGULATION	0.661859	0.858723	0.754605	-0.420996	-1.60933	1.04565	-0.872767	-1.13356	-1.57638	0.448912	-0.529377	0.278428	0.811866	1.28237		COAGULATION	0.169989	0.184006	Other	3
MITOTIC_SPINDLE	0.0857059	0.496652	-0.26779	1.01904	1.15326	-2.13926	0.322473	0.971293	1.24136	-0.515545	-0.965443	-0.579368	0.385473	-1.20785		MITOTIC_SPINDLE	0.0873558	0.17869	Oncogenic	1
KRAS_SIGNALING_UP	0.898702	0.718907	0.601771	-0.273724	-1.21263	0.736239	-0.994962	-1.17801	-1.57705	0.0105593	-0.887647	0.681827	1.38449	1.09154		KRAS_SIGNALING_UP	0.157982	0.166807	Oncogenic	3
ESTROGEN_RESPONSE_EARLY	-0.498512	-0.538216	-0.968302	-0.0404095	-0.00517871	0.703165	-1.73538	0.470405	-0.409371	1.86266	-0.139438	-0.413847	-0.2621	1.97453		ESTROGEN_RESPONSE_EARLY	0.099096	0.14609	Other	3
TGF_BETA_SIGNALING	0.395133	0.256123	1.17908	-0.94369	-0.355756	1.30186	-1.22135	-0.601742	-2.12909	0.148156	-0.296264	1.26699	0.692279	0.308273		TGF_BETA_SIGNALING	0.00758806	0.0106239	Cellular Stress	1
ALLOGRAFT_REJECTION	0.3797	0.644716	0.298224	0.0354078	-1.35855	2.13018	-0.657815	-1.31594	-1.1698	0.304376	-0.859478	-0.169457	1.04626	0.692181		ALLOGRAFT_REJECTION	6.6107e-05	0	Immune	3
ANGIOGENESIS	0.588149	0.966631	0.692361	-0.579824	-1.38949	1.32413	-0.519708	-0.993811	-1.76327	0.31765	-0.883665	0.552134	0.49739	1.19132		ANGIOGENESIS	6.6107e-05	0	Stromal	4
APICAL_SURFACE	0.562414	1.61152	-0.804067	0.338959	0.411952	0.866931	-1.83024	-1.19719	0.199003	-0.158541	-0.837566	-0.875861	1.41352	0.299165		APICAL_SURFACE	6.6107e-05	0	Other	3
BILE_ACID_METABOLISM	-0.893681	-0.0228393	-0.102159	-1.46307	0.730757	-1.25428	0.938533	1.972	1.16066	-0.63177	0.856414	-0.326313	-0.728981	-0.235264		BILE_ACID_METABOLISM	6.6107e-05	0	Other	3
CHOLESTEROL_HOMEOSTASIS	0.945161	-0.130303	-0.758079	-0.997114	-1.02591	0.247335	0.276501	0.68834	1.98507	0.359482	0.109888	-0.701956	-1.87469	0.87627		CHOLESTEROL_HOMEOSTASIS	6.6107e-05	0	Other	1
COMPLEMENT_INNATE_IMMUNE_SYSTEM	0.700916	0.983025	0.197305	-0.171262	-1.2661	1.13654	-0.941663	-1.02991	-1.4978	0.403216	-1.28222	0.840591	0.869158	1.05821		COMPLEMENT_INNATE_IMMUNE_SYSTEM	6.6107e-05	0	Immune	3
DNA_REPAIR	-1.1066	-0.248037	-0.383137	-0.94537	-0.0583621	-0.866147	0.807135	0.232671	2.31224	0.811313	0.0457074	-0.829457	-1.00253	1.23058		DNA_REPAIR	6.6107e-05	0	Oncogenic	1
EPITHELIAL_MESENCHYMAL_TRANSITION	0.421678	0.87348	0.526901	-0.0484678	-1.22778	1.25861	-0.902767	-1.23416	-1.69445	0.278997	-0.90327	0.498169	0.980028	1.17304		EPITHELIAL_MESENCHYMAL_TRANSITION	6.6107e-05	0	Stromal	4
FATTY_ACID_METABOLISM	-1.08094	0.159833	-0.341093	-0.477022	0.348579	-1.60999	0.10275	-0.0046723	1.54326	1.48702	-0.110942	-1.24946	-0.335469	1.56815		FATTY_ACID_METABOLISM	6.6107e-05	0	Other	3
GLYCOLYSIS	-1.57209	-0.162818	-0.0140338	-0.704887	-0.0748613	-0.586994	0.194926	0.117938	0.887818	1.56699	0.507013	-1.66737	-0.2909	1.79927		GLYCOLYSIS	6.6107e-05	0	Oncogenic	3
HYPOXIA	0.114174	0.923196	0.513418	0.0200613	-0.863421	1.76941	-1.16372	-1.45494	-1.52365	0.350114	-0.742996	0.461518	0.658463	0.93838		HYPOXIA	6.6107e-05	0	Cellular Stress	3
IL2_STAT5_SIGNALING	0.0346308	0.250717	0.134027	-0.354394	-1.32416	2.15699	-0.661618	-0.956087	-0.910128	0.203114	-1.23568	0.482638	1.21039	0.96956		IL2_STAT5_SIGNALING	6.6107e-05	0	Immune	3
INFLAMMATORY_RESPONSE	0.271499	1.11456	0.0533439	0.0109811	-1.09826	1.80089	-0.906066	-1.20251	-1.68549	0.244117	-0.552457	0.255103	1.20675	0.487535		INFLAMMATORY_RESPONSE	6.6107e-05	0	Immune	3
INTERFERON_ALPHA_RESPONSE	1.66621	-0.809784	-0.197787	-1.39567	-0.0202813	0.165257	-0.40789	-0.425623	-0.49401	1.76809	-0.343096	-1.34351	1.25334	0.584754		INTERFERON_ALPHA_RESPONSE	6.6107e-05	0	Immune	1
INTERFERON_GAMMA_RESPONSE	1.79336	-0.0513195	0.769267	0.102803	-0.824732	0.89803	-0.593894	-1.7711	-1.32907	0.783822	-0.715138	-0.502004	0.615685	0.824292		INTERFERON_GAMMA_RESPONSE	6.6107e-05	0	Immune	3
INTESTINAL_STEM_CELL	0.442269	1.51505	0.450926	-0.216827	-0.902076	1.11692	-0.864407	-0.756652	-0.927863	-0.31255	-1.58088	0.640382	1.70677	-0.311064		INTESTINAL_STEM_CELL	6.6107e-05	0	Oncogenic	3
MYC_TARGETS_V1	-0.830033	-0.591422	-0.493679	-0.600086	0.412988	-0.806556	1.16702	-0.0889436	2.08842	0.740349	0.701223	-0.63231	-1.71589	0.648918		MYC_TARGETS_V1	6.6107e-05	0	Oncogenic	2
MYC_TARGETS_V2	-1.22507	-0.71861	-0.723999	-0.566364	0.0248452	-0.942841	0.431982	-0.0891922	2.22653	1.14986	1.40448	-0.823834	-0.310471	0.162681		MYC_TARGETS_V2	6.6107e-05	0	Oncogenic	2
NOTCH_SIGNALING	-0.256207	1.70889	-1.04483	-1.22422	-0.192384	0.995111	-1.23478	0.587205	-0.84799	0.257133	-0.461286	-0.698515	0.948589	1.46328		NOTCH_SIGNALING	6.6107e-05	0	Oncogenic	3
OXIDATIVE_PHOSPHORYLATION	-0.106678	-1.38044	-0.781115	-0.81604	0.369877	-0.394294	-0.0647047	0.362724	1.52427	1.43081	0.56989	-0.821764	-1.36091	1.46838		OXIDATIVE_PHOSPHORYLATION	6.6107e-05	0	Other	2
P53_PATHWAY	-0.982621	1.69713	0.267721	-0.1075	-1.12439	0.681283	-1.27705	-0.241149	-0.570715	0.166851	-0.880073	0.54415	-0.218538	2.0449		P53_PATHWAY	6.6107e-05	0	Oncogenic	3
PEROXISOME	-1.6721	0.0713454	-0.572645	-0.500387	0.39518	-0.791076	1.10175	0.879612	1.60204	-0.266078	1.08295	-0.696936	-1.40185	0.768193		PEROXISOME	6.6107e-05	0	Other	3
PI3K_AKT_MTOR_SIGNALING	0.679145	-1.27865	-0.674667	0.790791	0.751496	-0.677029	0.812726	-1.38835	0.380756	0.297022	-1.11619	-0.498847	2.10928	-0.18748		PI3K_AKT_MTOR_SIGNALING	6.6107e-05	0	Oncogenic	1
REACTIVE_OXYGEN_SPECIES_PATHWAY	-0.590179	1.1405	-0.241553	-0.624748	-0.148334	0.849289	-1.24266	-1.23316	1.06317	1.26394	-0.11779	0.407588	-1.68568	1.15962		REACTIVE_OXYGEN_SPECIES_PATHWAY	6.6107e-05	0	Cellular Stress	1
TNFA_SIGNALING_VIA_NFKB	0.000675876	0.701599	0.03561	-0.00846587	-1.09785	2.127	-0.882896	-1.13148	-1.62566	0.224517	-0.268532	-0.00919352	1.16787	0.766803		TNFA_SIGNALING_VIA_NFKB	6.6107e-05	0	Immune	3
UNFOLDED_PROTEIN_RESPONSE	0.629942	-1.17841	0.384379	-0.358893	0.023019	-1.41393	-0.101034	-0.368305	1.00392	1.77234	0.802281	-0.696185	-1.55157	1.05244		UNFOLDED_PROTEIN_RESPONSE	6.6107e-05	0	Cellular Stress	1
UV_RESPONSE_DN	-0.341943	1.57606	0.172564	0.348849	-0.422231	1.72293	-1.17537	-1.1661	-1.41575	-0.39845	-0.402071	-0.250539	1.34357	0.408471		UV_RESPONSE_DN	6.6107e-05	0	Cellular Stress	3
WNT_BETA_CATENIN_SIGNALING	-0.499913	-1.39227	0.413849	1.69734	-0.145912	-0.888754	-0.911514	1.08332	-0.536067	-0.23893	0.614703	-1.35831	1.2198	0.942659		WNT_BETA_CATENIN_SIGNALING	6.6107e-05	0	Oncogenic	3
WNT_SIGNALING	0.0456395	0.0243589	0.956445	1.04215	-0.64552	-2.45837	-0.795965	0.327973	-0.737517	0.676269	-0.797585	0.490449	1.22354	0.648131		WNT_SIGNALING	6.6107e-05	0	Oncogenic	3
XENOBIOTIC_METABOLISM	-0.852867	-0.515393	0.724717	-1.81667	-0.374619	-0.112288	-0.0340916	0.184125	0.310027	2.14698	-0.34411	-0.314545	-0.634588	1.63333		XENOBIOTIC_METABOLISM	6.6107e-05	0	Other	3

## Sheet: Extended Data Fig. 4c
#Extended Data Figure 4c - ssGSEA enrichment of 48 hallmark pathways for tumour C544 (ordered by lambda=1 significance, scaled by pathway)
### Phylogenetic tree not included in source data
									# Annotation used in heatmap
Pathway	D1_G8	C1_G10	A1_G4	A1_G5	A1_G8	A1_G10	A1_G1		Pathway	MedLambda	MedPval	Class	Group
APOPTOSIS	2.14695	-0.961852	-0.271956	0.102104	-0.456998	-0.369719	-0.188525		APOPTOSIS	0.999934	2.52324	Other	3
INFLAMMATORY_RESPONSE	2.15262	-0.453207	0.0277366	0.0709474	-0.536389	-0.441947	-0.81976		INFLAMMATORY_RESPONSE	0.999934	2.30482	Immune	3
INTERFERON_GAMMA_RESPONSE	2.04816	-0.977864	-0.610076	-0.609107	0.303398	-0.105646	-0.0488699		INTERFERON_GAMMA_RESPONSE	0.999934	2.05821	Immune	3
KRAS_SIGNALING_UP	2.00854	-1.22217	-0.350646	0.335586	-0.353248	-0.319275	-0.0987937		KRAS_SIGNALING_UP	0.999934	2.03174	Oncogenic	3
ALLOGRAFT_REJECTION	2.11448	-0.39718	-0.856933	0.0785357	0.155631	-0.486012	-0.60852		ALLOGRAFT_REJECTION	0.964208	1.70656	Immune	3
TNFA_SIGNALING_VIA_NFKB	1.93658	-1.26977	0.212298	-0.366913	0.200583	-0.0705478	-0.642223		TNFA_SIGNALING_VIA_NFKB	0.981104	1.53952	Immune	3
FATTY_ACID_METABOLISM	2.05967	-0.0911875	-0.320685	-0.829203	-0.973134	0.0699975	0.0845441		FATTY_ACID_METABOLISM	0.915702	1.52724	Other	3
MITOTIC_SPINDLE	-1.99736	-0.187214	0.151832	0.910314	-0.248742	0.438723	0.932442		MITOTIC_SPINDLE	0.873388	1.44622	Oncogenic	1
HEME_METABOLISM	1.99988	-0.67145	-0.39368	-0.793072	0.582565	-0.0757249	-0.648517		HEME_METABOLISM	0.887887	1.20152	Other	3
COMPLEMENT_INNATE_IMMUNE_SYSTEM	1.92813	-0.649054	-0.589476	-0.967378	0.659275	-0.00322724	-0.378269		COMPLEMENT_INNATE_IMMUNE_SYSTEM	0.895862	1.04935	Immune	3
ADIPOGENESIS	1.86813	-1.09456	-0.122262	-0.492605	-0.856529	0.152294	0.545532		ADIPOGENESIS	0.88594	0.993168	Other	3
BILE_ACID_METABOLISM	1.92511	-0.78791	-0.231644	0.00928077	-1.19978	-0.121474	0.40642		BILE_ACID_METABOLISM	0.819827	0.953676	Other	3
WNT_BETA_CATENIN_SIGNALING	-1.77783	-0.354798	0.921193	-0.0635944	-0.401542	1.22176	0.454816		WNT_BETA_CATENIN_SIGNALING	0.747752	0.91358	Oncogenic	3
DNA_REPAIR	1.70288	-1.28711	0.10958	0.530649	0.125135	-1.05786	-0.123271		DNA_REPAIR	0.92456	0.813038	Oncogenic	1
MTORC1_SIGNALING	1.78049	-0.977163	0.903254	-0.543646	-0.730191	-0.47789	0.0451487		MTORC1_SIGNALING	0.856558	0.760719	Oncogenic	1
INTERFERON_ALPHA_RESPONSE	1.76615	-1.01961	-0.54627	-0.763401	0.939762	-0.24232	-0.134318		INTERFERON_ALPHA_RESPONSE	0.865585	0.757614	Immune	1
IL2_STAT5_SIGNALING	1.81064	-0.934673	-0.56259	0.195774	-0.940073	0.723668	-0.292747		IL2_STAT5_SIGNALING	0.78738	0.734419	Immune	3
CHOLESTEROL_HOMEOSTASIS	1.83184	-0.423655	0.501916	-0.569475	0.12219	-0.0974473	-1.36537		CHOLESTEROL_HOMEOSTASIS	0.694578	0.713509	Other	1
NOTCH_SIGNALING	-1.55325	1.55178	0.239776	-0.411625	0.816459	-0.122774	-0.520373		NOTCH_SIGNALING	0.894205	0.679687	Oncogenic	3
IL6_JAK_STAT3_SIGNALING	1.80285	-0.75443	-1.20431	0.237729	0.153521	-0.675536	0.440181		IL6_JAK_STAT3_SIGNALING	0.753792	0.67524	Immune	3
ESTROGEN_RESPONSE_LATE	1.70851	-0.482896	0.164035	-1.33033	-0.839264	0.535874	0.244073		ESTROGEN_RESPONSE_LATE	0.60554	0.467797	Other	3
ANDROGEN_RESPONSE	1.40773	-1.42952	-0.170246	-0.396871	-0.853196	0.82236	0.619739		ANDROGEN_RESPONSE	0.751146	0.267264	Other	1
ANGIOGENESIS	1.4787	-0.560743	-0.597054	-0.48374	-1.30407	0.476511	0.990394		ANGIOGENESIS	0.297422	0.0930948	Stromal	4
APICAL_JUNCTION	-0.566288	-1.51849	0.522489	0.974148	-0.84347	0.260088	1.17152		APICAL_JUNCTION	6.6107e-05	0	Stromal	3
APICAL_SURFACE	-1.14833	0.500633	-0.486522	1.88486	-0.38589	-0.643823	0.279073		APICAL_SURFACE	6.6107e-05	0	Other	3
COAGULATION	0.551659	-1.33436	-0.147942	-0.347352	-1.03978	1.10682	1.21096		COAGULATION	6.6107e-05	0	Other	3
E2F_TARGETS	0.301723	-1.1822	1.23811	0.648976	-0.549819	-1.26537	0.808583		E2F_TARGETS	6.6107e-05	0	Oncogenic	2
EPITHELIAL_MESENCHYMAL_TRANSITION	0.511667	-1.57895	-0.3331	1.21271	0.861632	0.252079	-0.926031		EPITHELIAL_MESENCHYMAL_TRANSITION	6.6107e-05	0	Stromal	4
ESTROGEN_RESPONSE_EARLY	1.22079	-0.372776	-0.908159	-0.581793	0.156321	1.48077	-0.995159		ESTROGEN_RESPONSE_EARLY	6.6107e-05	0	Other	3
G2M_CHECKPOINT	-1.10926	-0.248213	1.19046	-0.160456	-0.935956	-0.260157	1.52358		G2M_CHECKPOINT	6.6107e-05	0	Oncogenic	2
GLYCOLYSIS	0.804849	-0.396561	-0.485504	-1.11924	-1.06838	1.11882	1.14602		GLYCOLYSIS	6.6107e-05	0	Oncogenic	3
HEDGEHOG_SIGNALING	-0.884456	-1.19348	0.0855097	1.89233	-0.119944	-0.178537	0.398574		HEDGEHOG_SIGNALING	4.52909e-05	0	Oncogenic	3
HYPOXIA	1.03844	0.170145	-0.987195	-1.30484	-0.741013	0.879844	0.94462		HYPOXIA	6.6107e-05	0	Cellular Stress	3
INTESTINAL_STEM_CELL	-0.608136	-1.56037	0.37626	1.58447	0.322774	0.407539	-0.522533		INTESTINAL_STEM_CELL	6.6107e-05	0	Oncogenic	3
MYC_TARGETS_V1	1.43461	-0.70178	0.569213	-0.194447	-0.82782	-1.22689	0.947118		MYC_TARGETS_V1	4.73708e-05	0	Oncogenic	2
MYC_TARGETS_V2	-0.439888	-1.61873	1.12618	0.797639	-0.625461	-0.168279	0.92854		MYC_TARGETS_V2	6.6107e-05	0	Oncogenic	2
OXIDATIVE_PHOSPHORYLATION	1.26269	-0.156332	0.733448	-0.884893	-1.65556	0.158144	0.542497		OXIDATIVE_PHOSPHORYLATION	4.19182e-05	0	Other	2
P53_PATHWAY	0.644103	-0.540414	0.942263	0.126487	-2.00939	0.392718	0.444234		P53_PATHWAY	6.6107e-05	0	Oncogenic	3
PEROXISOME	0.609435	-0.575816	1.0489	-0.0650136	-1.44706	-0.786818	1.21637		PEROXISOME	6.6107e-05	0	Other	3
PI3K_AKT_MTOR_SIGNALING	1.22176	-0.9915	1.02339	-0.496546	-0.386513	-1.18836	0.817773		PI3K_AKT_MTOR_SIGNALING	6.6107e-05	0	Oncogenic	1
PROTEIN_SECRETION	0.526244	0.113867	0.821578	-0.170201	-0.986908	-1.56399	1.25941		PROTEIN_SECRETION	6.6107e-05	0	Other	1
REACTIVE_OXYGEN_SPECIES_PATHWAY	0.691362	-1.91773	-0.266787	0.843649	-0.0408389	0.986048	-0.2957		REACTIVE_OXYGEN_SPECIES_PATHWAY	0.775513	0	Cellular Stress	1
TGF_BETA_SIGNALING	0.317858	-0.437179	-1.12908	0.883257	-1.06947	1.57755	-0.142933		TGF_BETA_SIGNALING	6.6107e-05	0	Cellular Stress	1
UNFOLDED_PROTEIN_RESPONSE	1.26947	-0.498771	-0.350041	-0.350607	-1.11008	-0.509815	1.54985		UNFOLDED_PROTEIN_RESPONSE	5.63642e-05	0	Cellular Stress	1
UV_RESPONSE_DN	0.497709	1.50828	-1.44753	-1.11777	0.0492296	0.24706	0.263022		UV_RESPONSE_DN	6.6107e-05	0	Cellular Stress	3
UV_RESPONSE_UP	0.941771	-1.38173	1.0258	0.985596	-0.62743	-0.88491	-0.0591048		UV_RESPONSE_UP	6.6107e-05	0	Cellular Stress	3
WNT_SIGNALING	0.0376442	0.785575	1.5735	-1.55746	-0.363217	-0.580542	0.104505		WNT_SIGNALING	6.6107e-05	0	Oncogenic	3
XENOBIOTIC_METABOLISM	0.94875	-0.332476	0.394553	-1.01576	-1.58988	0.762504	0.832314		XENOBIOTIC_METABOLISM	6.6107e-05	0	Other	3

## Sheet: Extended Data Fig. 4d
#Extended Data Figure 4d - ssGSEA enrichment of 48 hallmark pathways for tumour C551 (ordered by lambda=1 significance, scaled by pathway)
### Phylogenetic tree not included in source data
																													# Annotation used in heatmap
Pathway	A1_G9	B1_G2	B1_G7	A1_G6	C1_G4	B1_G8	B1_G4	B1_G1	B1_G6	B1_G10	B1_G5	A1_G8	A1_G3	A1_G5	C1_G5	C1_G10	C1_G8	C1_G9	C1_G3	A1_G7	A1_G10	D1_G3	D1_G2	D1_G9	A1_G2	A1_G4	A1_G1		Pathway	MedLambda	MedPval	Class	Group
ANDROGEN_RESPONSE	-2.02531	0.0048955	1.33211	0.60388	-0.925784	-0.171304	-0.486308	0.640127	-0.0456811	0.280133	-0.144992	-0.616843	-0.0586718	-0.211332	-1.0737	-0.599152	-0.497213	-0.483447	-0.397436	-0.353572	-0.296609	2.14162	2.23955	2.27864	-0.645329	-0.278725	-0.209542		ANDROGEN_RESPONSE	0.999934	1.3293	Other	1
ALLOGRAFT_REJECTION	1.16907	-0.388038	-0.821489	-0.665151	-0.21084	0.166245	0.0129463	-0.156748	-0.0180907	0.0145135	0.0388746	-0.767895	-1.10887	-0.740537	-0.217526	-0.0516325	-0.914585	-1.3174	-0.746053	0.713713	0.145444	2.0346	1.19744	2.91748	1.33301	-0.714366	-0.904105		ALLOGRAFT_REJECTION	0.9852	1.09013	Immune	3
PEROXISOME	0.71666	1.62801	1.7056	1.42696	-0.331408	1.33912	0.4139	0.594547	-0.912014	0.907729	-0.972	-1.26134	-0.0746287	-0.55215	-0.0979458	0.0209208	1.84868	-0.722386	-0.533619	-0.711085	0.417053	-1.62866	-0.326421	-1.24659	-1.2448	0.0246219	-0.428765		PEROXISOME	0.413104	1.05712	Other	3
CHOLESTEROL_HOMEOSTASIS	-0.171688	1.04477	1.43258	0.772342	0.979467	0.455857	1.76089	0.458129	-0.808004	0.183032	-0.125859	-1.62603	-0.841302	0.422968	-0.204785	-0.2041	0.752577	1.10485	0.976145	-1.88617	-0.123721	0.391776	-0.465412	-0.706723	-2.31948	-0.414328	-0.837772		CHOLESTEROL_HOMEOSTASIS	0.959855	0.941088	Other	1
FATTY_ACID_METABOLISM	-0.448758	1.76862	2.54669	0.823616	0.521795	1.02304	-0.0794326	0.757665	-1.99168	0.0449028	-0.374515	-1.58032	-0.675338	-0.58941	0.0788959	0.0327633	-0.219867	-0.00877826	-0.750568	-1.18614	0.757055	0.783276	-1.0974	-0.381828	-0.861233	0.927817	0.17914		FATTY_ACID_METABOLISM	0.278989	0.69461	Other	3
KRAS_SIGNALING_UP	3.37872e-05	-0.366841	0.308237	-1.55549	-0.453905	0.198066	-0.428356	-0.224117	0.53499	-0.0660985	-0.365331	-0.555671	-0.437514	-0.440352	-0.147009	0.311081	-0.240729	-0.837185	-1.46735	0.739185	-0.794214	3.08858	1.89671	1.85227	0.39832	-0.0428578	-0.904448		KRAS_SIGNALING_UP	0.971107	0.634194	Oncogenic	3
COMPLEMENT_INNATE_IMMUNE_SYSTEM	-0.21456	-0.54712	0.222857	-1.15413	-0.262337	-0.209506	0.0825653	-0.342379	0.139572	-0.126208	0.678582	-0.988705	-1.54829	0.263523	-0.0891674	-0.362932	-1.20188	-0.507008	-0.54178	0.968224	-0.289484	2.0581	2.49587	2.33424	-0.0180245	0.160127	-1.00015		COMPLEMENT_INNATE_IMMUNE_SYSTEM	0.746879	0.548659	Immune	3
OXIDATIVE_PHOSPHORYLATION	-0.432062	1.13945	1.51673	1.01044	0.803265	0.627763	0.515947	0.809938	-2.2182	-0.104621	-1.32479	-1.06384	-1.32881	0.250832	1.17919	0.847398	0.150548	0.655416	0.378836	-0.709557	0.754188	0.201876	-1.08867	-2.05762	-0.582687	0.0932362	-0.0241975		OXIDATIVE_PHOSPHORYLATION	0.296837	0.390882	Other	2
P53_PATHWAY	2.49337	0.77856	0.826302	-0.453441	-0.520319	0.344273	1.86522	0.442995	-0.51383	0.081636	1.22686	-0.660688	-1.53771	-0.672297	-0.516994	-0.39628	-0.504324	0.0280672	0.12394	0.826113	1.39123	-0.048796	-1.72171	-1.36486	-0.243662	-0.938739	-0.334923		P53_PATHWAY	0.364977	0.369914	Oncogenic	3
HYPOXIA	1.32021	0.386924	0.281664	-1.2217	0.350112	-0.167344	1.77313	1.00743	0.35516	0.489313	0.689584	-1.61358	-1.32183	-1.53707	-0.465455	-0.184015	-0.375117	0.901008	-1.08241	0.16322	-0.0405196	1.46463	0.529981	1.34026	-1.06519	-0.298376	-1.68003		HYPOXIA	0.531828	0.267981	Cellular Stress	3
BILE_ACID_METABOLISM	0.075664	1.01468	1.87623	0.792935	-0.609054	0.116518	0.207595	-0.272876	0.416525	1.56344	0.318817	-2.00969	-0.584687	-1.4256	0.22441	-0.0505891	1.24399	-0.340535	0.949376	-0.659883	0.393278	0.692623	-2.22522	0.0229733	-1.35045	0.37779	-0.758257		BILE_ACID_METABOLISM	0.204649	0.265197	Other	3
ADIPOGENESIS	0.947129	0.897478	0.714567	0.578828	0.572417	0.401951	1.26995	1.41838	-2.09142	-0.806338	-1.09098	-2.39901	-1.04961	-0.0454633	0.712583	-0.060715	-0.252504	0.603726	0.208052	0.429406	1.00756	-0.521939	1.05406	-0.87983	-0.58217	0.206081	-1.24221		ADIPOGENESIS	0.0708747	0.102979	Other	3
ANGIOGENESIS	-0.147877	-0.866628	-0.372414	-1.6235	1.0024	-0.0580115	1.39992	-0.75134	-0.651196	-1.12178	0.955005	-1.46447	-1.18146	-0.350838	1.10362	0.219703	-0.251959	-0.0591002	0.451211	0.059936	0.0271516	2.39517	1.7342	1.16191	-0.207136	-0.712081	-0.690432		ANGIOGENESIS	6.6107e-05	0	Stromal	4
APICAL_JUNCTION	1.93624	-0.889813	0.237335	-0.661407	0.0558013	1.10098	-0.769677	0.0736859	1.1624	-0.706441	1.11171	-2.52765	-1.5594	1.15123	-0.689458	-0.550999	0.88192	-0.637404	-0.162345	0.311519	0.141155	1.05381	0.2693	0.872109	-0.519642	0.483818	-1.16878		APICAL_JUNCTION	6.6107e-05	0	Stromal	3
APICAL_SURFACE	-0.578419	-0.235484	-0.593505	-0.11625	0.298431	-0.53181	0.405135	0.158055	0.287845	0.20199	2.13032	-2.02139	-0.923675	0.522983	0.198805	0.16643	-0.40371	0.50082	-0.130533	-0.542889	-0.700373	-0.990314	1.79755	2.67754	-0.281391	0.134522	-1.43069		APICAL_SURFACE	6.6107e-05	0	Other	3
APOPTOSIS	1.24276	1.17217	0.583891	-0.657664	-0.38991	-0.233166	1.25361	0.580556	-1.57005	-0.769624	0.0633738	-1.84157	-1.80206	-0.627339	0.991946	0.456065	-0.296709	0.235204	-0.184519	-0.166486	-0.829508	0.965067	2.28464	0.80074	-0.938024	0.219052	-0.542431		APOPTOSIS	6.6107e-05	0	Other	3
COAGULATION	0.234677	-0.956805	0.160297	-1.85203	0.464288	0.523497	0.0863553	-0.692911	-0.11239	-0.351454	-0.306288	-0.854955	-0.917523	-0.15343	0.504335	0.930079	-0.495858	-0.0197063	0.889326	0.484705	-0.145946	2.15401	2.26148	1.27257	-0.720684	-0.293106	-2.09253		COAGULATION	6.6107e-05	0	Other	3
DNA_REPAIR	0.0527621	1.36215	0.485857	1.26443	0.110318	0.852803	1.06659	0.917491	-2.51972	0.143961	-0.82572	-0.585182	-0.755263	-0.39604	0.92887	0.0509588	-0.000538691	1.10013	0.358705	-0.565728	0.999029	-0.893323	-0.0384063	-2.57595	-0.57331	0.317613	-0.282497		DNA_REPAIR	6.6107e-05	0	Oncogenic	1
E2F_TARGETS	-1.79313	1.22615	0.254186	0.922319	-0.086215	0.74213	0.607923	0.922795	-1.62795	0.00191364	-0.0201787	-0.0923726	-1.2131	0.735033	1.03071	0.887	0.103893	0.634552	1.1466	-2.47913	0.531108	-0.699523	-0.3181	-1.23046	-1.13939	0.313698	0.639529		E2F_TARGETS	6.6107e-05	0	Oncogenic	2
EPITHELIAL_MESENCHYMAL_TRANSITION	-0.350159	-0.322351	0.658352	-1.41051	0.329371	-0.0151547	0.435756	-0.347294	-0.434614	-0.266563	1.00067	-1.42859	-1.99347	-0.47419	0.791079	1.26283	0.281305	0.0264767	0.359687	-0.417549	-0.0691231	1.55142	1.73386	1.90506	-1.55983	-0.0897889	-1.15668		EPITHELIAL_MESENCHYMAL_TRANSITION	6.6107e-05	0	Stromal	4
ESTROGEN_RESPONSE_EARLY	1.49858	-1.05588	0.349525	-0.53104	-0.824156	0.539762	0.803888	0.346589	-0.295371	0.607231	2.08916	1.30868	-1.16907	0.417743	-0.147843	-0.156837	0.148446	0.0828275	-0.322524	-0.118213	1.36243	-0.0231944	0.926892	-1.88248	-1.55197	-0.620813	-1.78238		ESTROGEN_RESPONSE_EARLY	6.6107e-05	0	Other	3
ESTROGEN_RESPONSE_LATE	1.27669	-0.27771	0.932568	-0.056529	-0.0438794	0.768581	0.735064	0.65365	-1.32981	1.20488	0.512085	-0.38464	-1.33549	-0.244681	0.655348	0.755654	0.43577	-0.264984	0.611739	-0.781032	1.51808	0.318769	-0.379713	-2.94237	-1.43196	0.0329403	-0.939038		ESTROGEN_RESPONSE_LATE	6.6107e-05	0	Other	3
G2M_CHECKPOINT	-1.58163	1.1557	0.0940495	1.28966	0.221888	0.578678	0.497368	0.797687	-2.16855	0.863236	-0.703919	0.0352161	-0.713421	0.706811	0.438402	0.712849	0.147874	0.557378	0.849478	-2.16033	0.523914	-1.61066	-0.56075	-0.403836	-1.13081	0.762475	0.801245		G2M_CHECKPOINT	6.6107e-05	0	Oncogenic	2
GLYCOLYSIS	0.24165	1.22057	0.110137	0.665977	0.787867	0.6186	0.675815	1.61836	-1.34184	-0.592318	-0.743195	-1.53284	-1.19062	0.228601	0.83841	0.979512	0.132168	1.1045	-0.116019	-0.11097	0.914595	0.743636	-0.658479	-2.30429	-1.50216	0.226136	-1.01381		GLYCOLYSIS	6.6107e-05	0	Oncogenic	3
HEDGEHOG_SIGNALING	0.259468	-1.18497	-0.529247	-0.342202	-0.709225	-0.115008	-1.07402	-0.638052	0.289872	0.692144	1.4165	0.134221	-0.77065	0.595713	-0.580543	-0.61863	0.416562	0.204118	-1.41881	0.07624	0.500694	2.7352	-0.503693	2.41209	-1.11989	-0.563008	0.435129		HEDGEHOG_SIGNALING	6.6107e-05	0	Oncogenic	3
HEME_METABOLISM	0.597272	-0.474194	1.76514	-0.610799	1.05091	-0.515514	-0.706656	0.087363	-0.490449	-0.263501	-0.660493	-1.27885	0.467765	-0.807648	-0.86896	-1.9554	0.233709	-0.495407	-0.683009	2.29794	-0.0728732	-0.164319	0.720693	2.08942	0.730333	0.605049	-0.597522		HEME_METABOLISM	6.6107e-05	0	Other	3
IL2_STAT5_SIGNALING	1.33392	-0.615113	0.729594	-0.284654	0.756581	-0.091739	0.189608	0.0831575	-1.0936	-0.700165	-0.10732	-1.89348	0.587311	-1.07129	0.0836727	-0.884529	0.893067	-0.766737	-0.141846	0.581579	0.396948	2.58978	1.71393	-0.276123	0.337386	-0.653814	-1.69612		IL2_STAT5_SIGNALING	6.6107e-05	0	Immune	3
IL6_JAK_STAT3_SIGNALING	1.72868	-0.0544686	0.419814	-0.743065	0.0538871	0.62962	0.342961	0.54946	-1.36071	-1.28364	-0.533837	-1.25886	-1.92737	-0.160927	0.139177	-0.603651	-1.46372	0.0874729	0.0975009	0.157247	0.300628	1.98188	1.33033	1.29135	1.30729	-0.29935	-0.727683		IL6_JAK_STAT3_SIGNALING	6.6107e-05	0	Immune	3
INFLAMMATORY_RESPONSE	0.54146	-0.470838	0.401536	-1.28459	-0.0148115	-1.44739	1.07375	-0.494335	0.635323	-0.624005	-0.170133	-1.05599	-0.835592	-0.190981	0.152884	0.274249	-0.598843	-0.12357	-0.587425	0.982032	-0.368891	1.75287	2.24603	1.84858	0.834847	-0.854448	-1.62172		INFLAMMATORY_RESPONSE	6.6107e-05	0	Immune	3
INTERFERON_ALPHA_RESPONSE	0.22513	0.278703	0.76189	-0.0662578	0.20921	0.873269	-1.67739	1.46802	-1.08816	0.211778	-0.240247	-0.886574	-1.04134	0.462795	1.93402	0.687412	-0.974736	0.779737	-1.06008	0.367444	0.652429	-0.876701	-1.2919	-1.24147	2.04339	0.192246	-0.70262		INTERFERON_ALPHA_RESPONSE	6.6107e-05	0	Immune	1
INTERFERON_GAMMA_RESPONSE	0.94857	0.631203	0.0581689	-0.489236	-0.55043	0.485872	-0.661128	0.545957	-0.380406	0.229439	-0.548687	-1.74301	-1.16398	-0.313075	0.46017	0.274169	-1.94122	0.0769922	-1.86848	-0.3838	1.02359	1.64973	0.839019	0.353246	2.26519	0.711905	-0.509758		INTERFERON_GAMMA_RESPONSE	6.6107e-05	0	Immune	3
INTESTINAL_STEM_CELL	-0.86273	0.541749	0.143543	-0.104181	-1.79746	-0.119418	-0.0959721	0.849531	-1.31443	-0.183293	-0.224965	-0.743204	-0.898345	0.236966	1.06682	0.663023	0.500271	-0.179899	1.04162	-2.42428	0.476051	1.42643	0.699011	0.847668	-1.73251	1.23721	0.950799		INTESTINAL_STEM_CELL	6.6107e-05	0	Oncogenic	3
MITOTIC_SPINDLE	-0.841649	-0.183423	-2.24593	1.30713	-0.119027	1.15436	0.374013	0.560683	-0.850277	-0.366121	1.15519	0.2561	0.821902	-0.16447	-0.531223	0.206581	-1.08184	-0.0430401	0.518457	0.136209	-0.0798557	-2.17034	0.206064	-1.11574	-0.0628963	0.886074	2.27308		MITOTIC_SPINDLE	6.6107e-05	0	Oncogenic	1
MTORC1_SIGNALING	-1.86339	1.07677	0.626263	0.766023	-0.165587	0.649776	0.710433	1.07539	-1.08506	0.966253	-0.13601	-0.30269	-1.3771	1.00205	0.842098	0.523421	0.371757	0.753094	0.707909	-2.44939	-0.0756031	0.196478	-0.283371	-1.33016	-1.71364	0.307454	0.206821		MTORC1_SIGNALING	6.6107e-05	0	Oncogenic	1
MYC_TARGETS_V1	-1.74826	1.08118	0.939583	0.919846	0.387615	0.659983	0.357281	0.78511	-2.59439	0.283902	-0.691132	-0.0898537	-0.814911	-0.169172	1.13786	0.751795	0.0711176	0.929184	1.05042	-1.7631	0.372701	-0.815476	-0.254886	-1.33248	-0.647417	0.667317	0.526182		MYC_TARGETS_V1	6.6107e-05	0	Oncogenic	2
MYC_TARGETS_V2	-0.0775338	1.23379	1.01567	0.601768	0.120766	0.927584	0.733491	0.937306	-2.23371	0.874719	-0.290062	-0.735871	-1.95726	0.546658	0.619621	-0.000401438	0.583253	0.618637	0.489518	-1.80254	0.735698	-1.13465	-1.05445	-1.10805	-0.838636	0.378674	0.816023		MYC_TARGETS_V2	6.6107e-05	0	Oncogenic	2
NOTCH_SIGNALING	2.16981	-1.09336	-1.24085	0.0105279	-0.293475	1.0593	-0.0591479	0.0076441	2.0736	-0.342332	-0.633979	1.04712	-0.662481	0.805535	-0.334298	-1.94765	0.347268	-0.253876	-0.204785	1.10618	0.768117	-0.454088	-1.85008	0.0767798	-0.255592	0.661816	-0.507698		NOTCH_SIGNALING	6.6107e-05	0	Oncogenic	3
PI3K_AKT_MTOR_SIGNALING	0.247901	-0.304564	-1.15055	0.331168	-0.57304	1.18293	0.986238	-0.00770064	0.311229	0.52996	0.992842	1.5918	-0.498725	-0.0452911	0.444458	-2.98346	-1.73418	-0.917418	0.0211165	0.548912	0.806419	-1.46746	0.0686481	-0.258835	0.697231	0.232216	0.948162		PI3K_AKT_MTOR_SIGNALING	7.43092e-05	0	Oncogenic	1
PROTEIN_SECRETION	-1.86514	0.395985	0.476501	0.862588	0.976286	-0.320733	-1.66969	0.792676	-1.27195	0.0844068	0.281553	-0.808933	0.476025	0.824982	0.427638	-0.389161	-1.56201	0.549802	1.02203	0.231085	-1.00408	0.843126	1.43524	-2.13624	0.587973	0.881951	-0.121911		PROTEIN_SECRETION	6.6107e-05	0	Other	1
REACTIVE_OXYGEN_SPECIES_PATHWAY	0.320638	0.991226	0.672334	0.391424	0.0716152	0.453763	0.90187	0.589099	-2.36514	-0.388511	-0.635231	-1.08658	-0.603487	1.18328	0.141884	0.0935953	1.91254	0.148615	0.45085	-1.43075	0.752035	0.362823	-0.0818775	-2.38029	-1.10945	0.519053	0.124668		REACTIVE_OXYGEN_SPECIES_PATHWAY	6.6107e-05	0	Cellular Stress	1
TGF_BETA_SIGNALING	1.32464	-1.14863	-0.848795	-0.288122	0.52601	-0.850756	-0.577994	-1.02192	-0.22051	0.0930985	1.54408	1.79453	0.49763	-0.055793	-0.503851	-1.76844	-0.120336	-0.306589	-1.57495	2.23283	0.680249	0.312636	-0.496163	-0.864321	1.0519	0.151001	0.438583		TGF_BETA_SIGNALING	6.6107e-05	0	Cellular Stress	1
TNFA_SIGNALING_VIA_NFKB	2.19484	-0.239208	0.870092	-1.9799	-0.685655	-0.611158	1.23301	0.0977993	-0.702451	-0.621184	0.621962	-1.10567	-1.35941	-0.15381	-0.630976	0.250238	-0.34731	0.131986	-0.580128	0.843856	0.724298	1.58313	1.68495	0.477479	0.240776	-0.83817	-1.09938		TNFA_SIGNALING_VIA_NFKB	6.6107e-05	0	Immune	3
UNFOLDED_PROTEIN_RESPONSE	-0.165146	0.888296	1.01415	0.182334	0.744506	0.0645095	1.13964	0.640497	-2.78054	-0.42195	-0.0243647	-1.02408	-0.429696	0.174543	0.761704	0.909479	-0.301982	1.23684	0.7904	-1.77625	0.599637	-0.670714	-0.511789	-2.1001	0.444721	0.349848	0.265503		UNFOLDED_PROTEIN_RESPONSE	6.6107e-05	0	Cellular Stress	1
UV_RESPONSE_DN	1.46096	-0.268085	0.590732	-0.208009	-0.253374	-0.757133	-0.267483	-1.06426	1.4153	-0.0653743	-1.03005	0.505097	0.494274	-0.585763	-0.368043	0.176655	0.423849	0.0801917	-1.56332	1.56581	0.366508	-0.1756	-0.790257	2.42089	-1.83517	0.948945	-1.21728		UV_RESPONSE_DN	6.6107e-05	0	Cellular Stress	3
UV_RESPONSE_UP	1.28778	0.580982	0.780607	-0.478496	-0.584505	0.635138	0.56246	0.419426	-0.162095	-0.316654	-1.16284	-1.74417	-1.0878	-0.645397	0.221188	-0.550982	1.46774	0.0165379	1.87004	1.1505	1.36179	-0.999507	0.681917	-0.837392	-1.99886	0.187983	-0.655382		UV_RESPONSE_UP	6.6107e-05	0	Cellular Stress	3
WNT_BETA_CATENIN_SIGNALING	1.60933	-1.14094	-0.878	-0.110052	0.681251	0.354762	-1.54022	-0.30916	0.253357	0.588839	-1.14403	0.602888	-1.13692	0.0471202	0.543639	-1.52988	1.73423	-0.314014	0.102931	1.15962	1.35432	-0.345894	-2.19223	0.430236	-0.102461	0.551851	0.729425		WNT_BETA_CATENIN_SIGNALING	6.6107e-05	0	Oncogenic	3
WNT_SIGNALING	1.27634	-1.29244	-0.446344	1.39761	0.610664	-0.175723	-1.46972	-0.616579	1.8137	0.122348	0.418997	1.7936	-0.0569768	1.89792	0.160415	-1.20527	0.71879	-1.04959	-0.243215	-0.758211	0.607792	-1.47089	-0.586478	-0.336026	-0.655657	-0.0732461	-0.381809		WNT_SIGNALING	6.6107e-05	0	Oncogenic	3
XENOBIOTIC_METABOLISM	0.683427	0.890355	1.50006	-0.915563	0.0613818	0.682534	0.651084	0.118532	-1.02655	0.869435	0.725817	-0.997156	-1.66443	-0.500512	-0.989516	-0.427525	0.33487	-0.0121407	1.06635	0.171282	-0.0319281	2.50734	-1.18709	0.681081	-1.12422	-0.59123	-1.47567		XENOBIOTIC_METABOLISM	6.6107e-05	0	Other	3

## Sheet: Extended Data Fig. 4e
#Extended Data Figure 4e - ssGSEA enrichment of 48 hallmark pathways for tumour C552 (ordered by lambda=1 significance, scaled by pathway)
### Phylogenetic tree not included in source data
								# Annotation used in heatmap
Pathway	C1_G5	C1_G3	D1_G8	D1_G9	D1_G7	D1_G5		Pathway	MedLambda	MedPval	Class	Group
TNFA_SIGNALING_VIA_NFKB	1.36141	1.07221	-1.10987	-0.729428	-0.129182	-0.465142		TNFA_SIGNALING_VIA_NFKB	0.999934	1.60681	Immune	3
P53_PATHWAY	1.38078	1.08021	-0.245928	-1.13029	-0.551505	-0.53328		P53_PATHWAY	0.999934	1.4785	Oncogenic	3
REACTIVE_OXYGEN_SPECIES_PATHWAY	-1.46142	-1.00756	0.592225	0.495715	0.303896	1.07715		REACTIVE_OXYGEN_SPECIES_PATHWAY	0.999934	1.40568	Cellular Stress	1
MYC_TARGETS_V2	-1.02113	-1.4204	0.853212	0.712035	0.0376021	0.838679		MYC_TARGETS_V2	0.999934	1.33227	Oncogenic	2
MYC_TARGETS_V1	-1.00794	-0.833883	1.25184	1.17242	-0.589042	0.00660854		MYC_TARGETS_V1	0.999934	1.08087	Oncogenic	2
ANGIOGENESIS	0.786349	1.45669	-1.17535	-0.855745	0.142508	-0.354453		ANGIOGENESIS	0.999934	1.06533	Stromal	4
G2M_CHECKPOINT	-1.31628	-0.874957	0.556181	1.38966	-0.217347	0.462745		G2M_CHECKPOINT	0.999934	0.991514	Oncogenic	2
EPITHELIAL_MESENCHYMAL_TRANSITION	1.45229	0.5872	-1.11785	-1.12531	0.170363	0.0333163		EPITHELIAL_MESENCHYMAL_TRANSITION	0.999934	0.891338	Stromal	4
PEROXISOME	1.44458	0.853932	-0.922413	-0.628006	0.199938	-0.948034		PEROXISOME	0.891964	0.884878	Other	3
ANDROGEN_RESPONSE	0.784994	1.40599	-1.37186	-0.496108	0.175149	-0.498174		ANDROGEN_RESPONSE	0.999934	0.829252	Other	1
ESTROGEN_RESPONSE_EARLY	1.05663	1.10898	0.280044	-0.711153	-1.39889	-0.335609		ESTROGEN_RESPONSE_EARLY	0.998677	0.80896	Other	3
COMPLEMENT_INNATE_IMMUNE_SYSTEM	1.52262	0.528479	-1.33584	-0.783408	0.0642481	0.00390577		COMPLEMENT_INNATE_IMMUNE_SYSTEM	0.955384	0.723191	Immune	3
COAGULATION	1.56227	0.632782	-1.31304	-0.504729	-0.421965	0.0446811		COAGULATION	0.895776	0.697784	Other	3
OXIDATIVE_PHOSPHORYLATION	-0.446443	-0.612982	1.10719	1.44019	-0.838624	-0.649333		OXIDATIVE_PHOSPHORYLATION	0.999934	0.691492	Other	2
PROTEIN_SECRETION	0.46765	0.705705	1.04644	0.205791	-1.53229	-0.893303		PROTEIN_SECRETION	0.999934	0.62575	Other	1
APICAL_JUNCTION	0.412399	0.718751	-1.74249	-0.672086	0.67126	0.612169		APICAL_JUNCTION	0.999934	0.530325	Stromal	3
ALLOGRAFT_REJECTION	0.81925	1.11716	-0.642005	-1.28345	0.70912	-0.720077		ALLOGRAFT_REJECTION	0.836146	0.474155	Immune	3
HYPOXIA	1.7417	0.270724	-0.615693	-0.451243	-1.12983	0.184349		HYPOXIA	0.377569	0.283297	Cellular Stress	3
KRAS_SIGNALING_UP	1.44774	0.166953	-0.977898	-1.2954	0.440984	0.217616		KRAS_SIGNALING_UP	0.767045	0.265922	Oncogenic	3
INTERFERON_GAMMA_RESPONSE	1.05361	0.643661	-0.50423	-1.49939	0.833717	-0.527366		INTERFERON_GAMMA_RESPONSE	0.741346	0.229821	Immune	3
UV_RESPONSE_UP	0.58328	1.37298	-1.04072	0.562606	-1.115	-0.36314		UV_RESPONSE_UP	0.394953	0.215477	Cellular Stress	3
HEDGEHOG_SIGNALING	1.62622	0.251013	-0.500322	-0.82685	0.501853	-1.05192		HEDGEHOG_SIGNALING	0.311772	0.2009	Oncogenic	3
ESTROGEN_RESPONSE_LATE	0.126674	1.34683	0.368153	0.512605	-1.19188	-1.16238		ESTROGEN_RESPONSE_LATE	0.619208	0.198862	Other	3
INFLAMMATORY_RESPONSE	1.47906	0.349929	-0.179836	-1.31121	0.494808	-0.832755		INFLAMMATORY_RESPONSE	0.29443	0.15632	Immune	3
XENOBIOTIC_METABOLISM	0.966819	0.792975	-1.34909	-0.642622	-0.651037	0.882952		XENOBIOTIC_METABOLISM	0.421485	0.155408	Other	3
CHOLESTEROL_HOMEOSTASIS	0.179296	1.33193	-1.19253	-0.999616	0.860371	-0.179447		CHOLESTEROL_HOMEOSTASIS	0.60316	0.152909	Other	1
IL2_STAT5_SIGNALING	1.1378	0.576299	-0.732499	-1.29079	-0.594678	0.903866		IL2_STAT5_SIGNALING	0.301685	0.113955	Immune	3
WNT_SIGNALING	-1.28664	-0.420411	0.834832	0.211658	1.38097	-0.720406		WNT_SIGNALING	0.036722	0.01929	Oncogenic	3
ADIPOGENESIS	-1.05345	1.41131	0.776998	-1.13733	0.0256469	-0.0231761		ADIPOGENESIS	6.6107e-05	0	Other	3
APICAL_SURFACE	0.53839	0.354345	-1.61634	0.216184	1.20148	-0.694066		APICAL_SURFACE	6.6107e-05	0	Other	3
APOPTOSIS	0.857423	0.412926	-0.435877	-1.84027	0.580044	0.425759		APOPTOSIS	6.6107e-05	0	Other	3
BILE_ACID_METABOLISM	-0.250409	1.67869	-1.34691	-0.180208	0.415302	-0.316467		BILE_ACID_METABOLISM	6.6107e-05	0	Other	3
DNA_REPAIR	1.0286	-1.27933	0.134656	0.825674	-1.1775	0.467897		DNA_REPAIR	6.6107e-05	0	Oncogenic	1
E2F_TARGETS	-0.781541	-0.0396941	-0.126036	1.62035	-1.20822	0.535141		E2F_TARGETS	6.6107e-05	0	Oncogenic	2
FATTY_ACID_METABOLISM	-0.327264	1.73877	-0.0709493	-1.30832	0.259872	-0.292105		FATTY_ACID_METABOLISM	6.6107e-05	0	Other	3
GLYCOLYSIS	1.01711	-0.371351	1.24665	0.217612	-1.05607	-1.05395		GLYCOLYSIS	6.6107e-05	0	Oncogenic	3
HEME_METABOLISM	0.160779	1.12825	-0.790991	-1.47327	0.951008	0.0242251		HEME_METABOLISM	6.6107e-05	0	Other	3
IL6_JAK_STAT3_SIGNALING	1.65177	-0.26437	-0.620454	-1.29107	0.182756	0.341373		IL6_JAK_STAT3_SIGNALING	6.6107e-05	0	Immune	3
INTERFERON_ALPHA_RESPONSE	0.0684567	1.07173	0.235351	-0.710326	0.905438	-1.57065		INTERFERON_ALPHA_RESPONSE	6.6107e-05	0	Immune	1
INTESTINAL_STEM_CELL	1.02072	-0.40025	-1.5374	1.02444	0.381606	-0.489117		INTESTINAL_STEM_CELL	6.6107e-05	0	Oncogenic	3
MITOTIC_SPINDLE	1.03675	-1.65133	-0.117001	-0.404316	1.00152	0.13438		MITOTIC_SPINDLE	6.6107e-05	0	Oncogenic	1
MTORC1_SIGNALING	-0.191821	0.922085	0.0193334	0.23487	-1.8288	0.844336		MTORC1_SIGNALING	6.6107e-05	0	Oncogenic	1
NOTCH_SIGNALING	0.423874	-0.0011105	1.12801	-1.71319	0.628796	-0.466381		NOTCH_SIGNALING	6.6107e-05	0	Oncogenic	3
PI3K_AKT_MTOR_SIGNALING	0.133546	-0.487004	-0.634095	0.49971	1.65357	-1.16573		PI3K_AKT_MTOR_SIGNALING	6.6107e-05	0	Oncogenic	1
TGF_BETA_SIGNALING	0.659413	-1.21611	0.48743	0.959738	-1.32019	0.42972		TGF_BETA_SIGNALING	6.6107e-05	0	Cellular Stress	1
UNFOLDED_PROTEIN_RESPONSE	0.0651957	-0.732243	1.70237	0.43635	-1.11544	-0.356236		UNFOLDED_PROTEIN_RESPONSE	6.6107e-05	0	Cellular Stress	1
UV_RESPONSE_DN	-0.386663	0.996357	-1.59261	0.446142	-0.430984	0.967761		UV_RESPONSE_DN	6.6107e-05	0	Cellular Stress	3
WNT_BETA_CATENIN_SIGNALING	0.916848	-0.800584	0.986888	0.706699	-1.3562	-0.453649		WNT_BETA_CATENIN_SIGNALING	6.6107e-05	0	Oncogenic	3

## Sheet: Extended Data Fig. 4f
#Extended Data Figure 4f - ssGSEA enrichment of 48 hallmark pathways for tumour C554 (ordered by lambda=1 significance, scaled by pathway)
### Phylogenetic tree not included in source data
										# Annotation used in heatmap
Pathway	C1_G3	C1_G6	C1_G8	C1_G5	D1_G4	D1_G1	B1_G8	B1_G9		Pathway	MedLambda	MedPval	Class	Group
UNFOLDED_PROTEIN_RESPONSE	1.10834	0.784231	0.892605	0.859017	-0.489122	-1.24661	-1.01553	-0.892926		UNFOLDED_PROTEIN_RESPONSE	0.999934	2.6925	Cellular Stress	1
ANDROGEN_RESPONSE	-0.0148992	0.434451	0.248982	0.208422	-1.36559	-1.55863	0.626302	1.42097		ANDROGEN_RESPONSE	0.999934	2.62665	Other	1
GLYCOLYSIS	1.07718	0.676004	0.716824	1.16079	-0.639577	-0.863032	-1.29097	-0.83722		GLYCOLYSIS	0.951772	2.27019	Oncogenic	3
INTESTINAL_STEM_CELL	0.590354	0.986859	0.0577487	0.151043	0.865115	0.422682	-1.54761	-1.52619		INTESTINAL_STEM_CELL	0.999934	2.26897	Oncogenic	3
MYC_TARGETS_V1	1.21314	0.359292	0.926357	0.824775	-0.0884311	-0.758302	-1.56294	-0.913889		MYC_TARGETS_V1	0.999934	2.24509	Oncogenic	2
CHOLESTEROL_HOMEOSTASIS	0.723323	1.19027	0.77465	0.550552	-1.0398	-1.5678	-0.77302	0.141826		CHOLESTEROL_HOMEOSTASIS	0.999934	1.95675	Other	1
EPITHELIAL_MESENCHYMAL_TRANSITION	1.20226	1.20304	0.326877	0.752687	-0.671895	-0.458942	-1.20046	-1.15356		EPITHELIAL_MESENCHYMAL_TRANSITION	0.94407	1.91305	Stromal	4
OXIDATIVE_PHOSPHORYLATION	1.0417	0.677865	1.15772	0.689242	-0.783176	-1.45271	-0.540868	-0.789774		OXIDATIVE_PHOSPHORYLATION	0.944691	1.86658	Other	2
MTORC1_SIGNALING	1.02803	1.28954	0.442683	0.829033	-0.652289	-1.23222	-0.850608	-0.854172		MTORC1_SIGNALING	0.953208	1.83575	Oncogenic	1
FATTY_ACID_METABOLISM	1.24219	0.67131	0.579419	0.750456	-1.68106	-1.07398	-0.178035	-0.310295		FATTY_ACID_METABOLISM	0.999934	1.79598	Other	3
ADIPOGENESIS	1.07142	0.787377	0.494008	1.28588	-0.988252	-0.968571	-0.893172	-0.788692		ADIPOGENESIS	0.864362	1.71497	Other	3
IL2_STAT5_SIGNALING	1.05457	0.801457	0.674953	0.490318	-1.80155	-1.03538	0.235677	-0.42005		IL2_STAT5_SIGNALING	0.999934	1.67572	Immune	3
E2F_TARGETS	1.19914	-0.113259	0.984105	0.674936	0.0615876	0.0441915	-1.59304	-1.25766		E2F_TARGETS	0.934298	1.64162	Oncogenic	2
PI3K_AKT_MTOR_SIGNALING	0.176104	1.2454	0.802192	0.701785	-0.975629	0.360638	-0.640044	-1.67045		PI3K_AKT_MTOR_SIGNALING	0.999934	1.5729	Oncogenic	1
UV_RESPONSE_UP	0.862682	0.646955	1.02107	0.648485	-0.762702	-1.91383	-0.210518	-0.292145		UV_RESPONSE_UP	0.971013	1.54596	Cellular Stress	3
COAGULATION	1.09702	1.05651	0.268307	0.988856	-0.973855	-0.219894	-1.40542	-0.81152		COAGULATION	0.861447	1.52607	Other	3
ANGIOGENESIS	1.02412	1.07777	0.534613	0.496199	-1.14761	0.371768	-1.06667	-1.29018		ANGIOGENESIS	0.999934	1.51427	Stromal	4
MYC_TARGETS_V2	0.894261	0.723207	1.2145	0.312681	0.271608	-0.850969	-1.37266	-1.19263		MYC_TARGETS_V2	0.804931	1.49961	Oncogenic	2
HEME_METABOLISM	0.254062	-0.406844	-0.161074	0.427383	-1.36004	-1.07533	1.8166	0.505238		HEME_METABOLISM	0.937902	1.43584	Other	3
HYPOXIA	0.933589	1.39449	0.315791	0.797884	-1.14278	-1.06862	-0.26683	-0.963523		HYPOXIA	0.914647	1.40811	Cellular Stress	3
PEROXISOME	0.325247	0.851189	0.577295	1.59758	-0.745969	-1.12187	-1.17113	-0.312343		PEROXISOME	0.801392	1.29037	Other	3
APICAL_JUNCTION	1.19247	1.4238	0.138733	0.663236	-0.65341	-0.997187	-1.11628	-0.651366		APICAL_JUNCTION	0.849403	1.22716	Stromal	3
XENOBIOTIC_METABOLISM	0.488883	1.39074	0.510677	0.316686	-1.68264	-1.08122	0.51001	-0.453138		XENOBIOTIC_METABOLISM	0.999934	1.11037	Other	3
P53_PATHWAY	0.536623	0.502529	0.449902	0.788408	-1.39217	-0.382575	1.0572	-1.55992		P53_PATHWAY	0.999934	0.982613	Oncogenic	3
TNFA_SIGNALING_VIA_NFKB	1.28358	1.38234	0.178383	0.341081	-1.33348	-1.07681	-0.221183	-0.553903		TNFA_SIGNALING_VIA_NFKB	0.999934	0.971625	Immune	3
ESTROGEN_RESPONSE_LATE	0.311944	0.990619	1.58239	0.367132	-1.26534	-0.824571	-0.177177	-0.984996		ESTROGEN_RESPONSE_LATE	0.729753	0.952697	Other	3
HEDGEHOG_SIGNALING	0.352841	0.753564	1.4994	0.350788	-0.998384	-0.0982743	-1.70466	-0.155268		HEDGEHOG_SIGNALING	0.753196	0.910174	Oncogenic	3
COMPLEMENT_INNATE_IMMUNE_SYSTEM	0.893808	1.1565	-0.120543	1.2672	-1.13848	-0.995808	-0.97341	-0.0892705		COMPLEMENT_INNATE_IMMUNE_SYSTEM	0.648914	0.724625	Immune	3
INFLAMMATORY_RESPONSE	0.965487	1.10772	-0.019562	0.304172	-1.49951	-0.756293	-1.03136	0.92935		INFLAMMATORY_RESPONSE	0.999934	0.639511	Immune	3
PROTEIN_SECRETION	0.657537	0.457649	0.65503	1.21534	0.157404	-1.90677	-0.735258	-0.500934		PROTEIN_SECRETION	0.612108	0.556448	Other	1
APOPTOSIS	1.2292	0.49321	0.223375	0.953483	-1.49809	-0.226519	0.219294	-1.39395		APOPTOSIS	0.791868	0.472174	Other	3
UV_RESPONSE_DN	1.07747	1.35092	-0.368847	1.01314	-1.18383	-0.774469	-0.218505	-0.895877		UV_RESPONSE_DN	0.505983	0.454294	Cellular Stress	3
DNA_REPAIR	1.19167	-0.541649	1.35548	0.808083	-0.705904	-0.647821	-1.36737	-0.0924922		DNA_REPAIR	0.503034	0.4179	Oncogenic	1
G2M_CHECKPOINT	1.94413	0.0892195	0.954037	-0.0726534	-0.417013	-0.901527	-0.932986	-0.663202		G2M_CHECKPOINT	0.42877	0.373742	Oncogenic	2
INTERFERON_GAMMA_RESPONSE	1.0299	1.56841	-0.0918517	0.249635	-0.354917	-1.55389	0.0808954	-0.928186		INTERFERON_GAMMA_RESPONSE	0.414943	0.21891	Immune	3
INTERFERON_ALPHA_RESPONSE	1.55678	0.804859	-0.625666	0.263462	0.720899	-0.704303	-0.549853	-1.46618		INTERFERON_ALPHA_RESPONSE	0.283248	0.215743	Immune	1
ESTROGEN_RESPONSE_EARLY	-0.170605	0.901812	1.27405	0.521635	-1.79424	0.00384155	0.252953	-0.989446		ESTROGEN_RESPONSE_EARLY	0.368709	0.126638	Other	3
REACTIVE_OXYGEN_SPECIES_PATHWAY	0.658344	0.381923	0.952891	0.31889	-1.83497	0.886846	-0.277444	-1.08648		REACTIVE_OXYGEN_SPECIES_PATHWAY	0.0492645	0.0260037	Cellular Stress	1
ALLOGRAFT_REJECTION	1.04819	1.50482	-0.964137	-0.824625	-1.24361	-0.342937	0.299358	0.522941		ALLOGRAFT_REJECTION	6.6107e-05	0	Immune	3
APICAL_SURFACE	0.132734	1.18396	1.202	-0.0967399	-1.76119	0.238018	0.0817084	-0.980492		APICAL_SURFACE	4.51561e-05	0	Other	3
BILE_ACID_METABOLISM	-0.641735	1.09592	-0.5273	1.70808	-0.650316	-1.3059	0.0843503	0.2369		BILE_ACID_METABOLISM	6.6107e-05	0	Other	3
IL6_JAK_STAT3_SIGNALING	0.400765	1.14933	-1.06403	-1.00128	-1.3524	0.452023	1.1252	0.290396		IL6_JAK_STAT3_SIGNALING	6.6107e-05	0	Immune	3
KRAS_SIGNALING_UP	1.11423	1.20769	-1.16015	0.799795	-1.48353	-0.190757	-0.277517	-0.00976376		KRAS_SIGNALING_UP	6.6107e-05	0	Oncogenic	3
MITOTIC_SPINDLE	0.0688974	-1.52659	-0.361712	-0.259942	0.28939	2.05285	-0.390167	0.127266		MITOTIC_SPINDLE	5.97506e-05	0	Oncogenic	1
NOTCH_SIGNALING	-0.444938	1.89632	0.0970704	0.0442135	-0.609581	-1.25094	0.915693	-0.647839		NOTCH_SIGNALING	6.6107e-05	0	Oncogenic	3
TGF_BETA_SIGNALING	1.64519	0.760627	-0.265835	-0.720143	-0.850115	-1.4229	0.342254	0.510922		TGF_BETA_SIGNALING	6.6107e-05	0	Cellular Stress	1
WNT_BETA_CATENIN_SIGNALING	-0.669352	1.42008	-0.564586	-0.380022	-0.382418	1.71357	-0.154562	-0.982709		WNT_BETA_CATENIN_SIGNALING	6.6107e-05	0	Oncogenic	3
WNT_SIGNALING	-0.675086	1.8859	-0.234232	-0.160394	1.0262	-1.3003	-0.180918	-0.361169		WNT_SIGNALING	6.6107e-05	0	Oncogenic	3

## Sheet: Extended Data Fig. 4g
#Extended Data Figure 4g - ssGSEA enrichment of 48 hallmark pathways for tumour C560 (ordered by lambda=1 significance, scaled by pathway)
### Phylogenetic tree not included in source data
								# Annotation used in heatmap
Pathway	B1_G6	C1_G7	C1_G2	C1_G5	C1_G4	A1_G5		Pathway	MedLambda	MedPval	Class	Group
DNA_REPAIR	-1.60529	0.153559	0.832254	0.916579	0.492766	-0.789871		DNA_REPAIR	0.999934	1.34948	Oncogenic	1
PROTEIN_SECRETION	-1.11381	0.870465	0.841472	0.678714	0.0749607	-1.3518		PROTEIN_SECRETION	0.999934	0.954809	Other	1
FATTY_ACID_METABOLISM	-0.454981	-0.441666	0.840263	1.19387	0.385091	-1.52258		FATTY_ACID_METABOLISM	0.999934	0.932569	Other	3
KRAS_SIGNALING_UP	0.732758	-0.793442	-0.127994	-1.1062	-0.28934	1.58422		KRAS_SIGNALING_UP	0.999934	0.881636	Oncogenic	3
ALLOGRAFT_REJECTION	0.486498	-0.298195	-0.0775007	-0.391102	-1.35587	1.63617		ALLOGRAFT_REJECTION	0.862819	0.667646	Immune	3
MYC_TARGETS_V1	-1.18014	0.0852295	0.849664	1.34031	-0.0565925	-1.03848		MYC_TARGETS_V1	0.714115	0.605525	Oncogenic	2
EPITHELIAL_MESENCHYMAL_TRANSITION	1.46543	-0.403987	-0.880052	-1.16545	0.301841	0.682217		EPITHELIAL_MESENCHYMAL_TRANSITION	0.614385	0.428798	Stromal	4
COAGULATION	1.60074	-0.384713	-0.45665	-1.36339	0.160807	0.443205		COAGULATION	0.629049	0.427868	Other	3
G2M_CHECKPOINT	-1.54791	0.0657617	0.0118554	1.5858	0.139811	-0.255324		G2M_CHECKPOINT	0.670324	0.416513	Oncogenic	2
ADIPOGENESIS	-1.25839	-0.16076	0.964508	1.38501	-0.231404	-0.698956		ADIPOGENESIS	0.517644	0.349929	Other	3
MITOTIC_SPINDLE	1.60002	-0.287595	-1.20049	0.245215	0.450772	-0.807915		MITOTIC_SPINDLE	0.999934	0.338937	Oncogenic	1
OXIDATIVE_PHOSPHORYLATION	-1.0303	0.49888	0.936156	1.17142	-0.472755	-1.1034		OXIDATIVE_PHOSPHORYLATION	0.499737	0.316686	Other	2
COMPLEMENT_INNATE_IMMUNE_SYSTEM	0.772315	-0.195466	0.94854	-1.09996	-1.2532	0.827763		COMPLEMENT_INNATE_IMMUNE_SYSTEM	0.839386	0.2922	Immune	3
TGF_BETA_SIGNALING	-0.494839	1.48669	0.0144887	0.665444	-0.24242	-1.42937		TGF_BETA_SIGNALING	0.898334	0.290573	Cellular Stress	1
ANGIOGENESIS	1.68954	-0.356773	-0.131872	-1.40591	0.142445	0.0625742		ANGIOGENESIS	0.573163	0.289544	Stromal	4
INTESTINAL_STEM_CELL	1.2253	-0.883602	-1.32764	-0.308599	0.542158	0.752389		INTESTINAL_STEM_CELL	0.645943	0.254172	Oncogenic	3
MYC_TARGETS_V2	-1.33159	0.0382835	1.01679	1.29115	-0.43763	-0.577006		MYC_TARGETS_V2	0.396904	0.232557	Oncogenic	2
GLYCOLYSIS	-1.13464	-0.0277418	1.36097	1.04295	-0.597084	-0.644459		GLYCOLYSIS	0.227985	0.106149	Oncogenic	3
UV_RESPONSE_UP	-1.06098	0.667516	1.39033	0.548348	-0.748259	-0.796954		UV_RESPONSE_UP	0.242681	0.0876342	Cellular Stress	3
APOPTOSIS	1.42201	-0.545858	0.556811	-0.0933033	-1.52535	0.18569		APOPTOSIS	0.20061	0.0699334	Other	3
E2F_TARGETS	-1.38605	0.171342	0.0139574	1.70393	-0.34987	-0.15331		E2F_TARGETS	0.0939031	0.0334227	Oncogenic	2
ANDROGEN_RESPONSE	-0.456132	0.50309	0.566906	1.41866	-1.28015	-0.752372		ANDROGEN_RESPONSE	6.6107e-05	0	Other	1
APICAL_JUNCTION	1.60333	-0.592359	0.232268	-1.2889	0.448374	-0.402713		APICAL_JUNCTION	6.6107e-05	0	Stromal	3
APICAL_SURFACE	0.959077	0.310648	0.632399	-0.244264	-1.86571	0.20785		APICAL_SURFACE	6.6107e-05	0	Other	3
BILE_ACID_METABOLISM	0.459485	1.58748	0.334007	-0.467343	-0.724604	-1.18902		BILE_ACID_METABOLISM	6.6107e-05	0	Other	3
CHOLESTEROL_HOMEOSTASIS	0.716271	0.057208	1.16464	0.471321	-1.16982	-1.23962		CHOLESTEROL_HOMEOSTASIS	6.6107e-05	0	Other	1
ESTROGEN_RESPONSE_EARLY	0.437365	-0.325742	0.000401859	0.586553	-1.78361	1.08503		ESTROGEN_RESPONSE_EARLY	5.29797e-05	0	Other	3
ESTROGEN_RESPONSE_LATE	-0.0270307	0.574992	1.04094	0.821106	-1.14653	-1.26347		ESTROGEN_RESPONSE_LATE	6.6107e-05	0	Other	3
HEDGEHOG_SIGNALING	0.922778	-0.0563078	1.15886	-1.64617	-0.291018	-0.0881404		HEDGEHOG_SIGNALING	6.6107e-05	0	Oncogenic	3
HEME_METABOLISM	-0.66241	-0.238084	1.49906	0.952967	-1.04557	-0.505954		HEME_METABOLISM	6.6107e-05	0	Other	3
HYPOXIA	0.740496	-1.91249	0.504391	0.543004	0.406543	-0.28194		HYPOXIA	6.6107e-05	0	Cellular Stress	3
IL2_STAT5_SIGNALING	-0.0345075	0.0662285	1.70071	0.164292	-1.32001	-0.576715		IL2_STAT5_SIGNALING	6.6107e-05	0	Immune	3
IL6_JAK_STAT3_SIGNALING	0.0851587	-1.55139	0.859653	0.48001	-0.833525	0.960089		IL6_JAK_STAT3_SIGNALING	6.6107e-05	0	Immune	3
INFLAMMATORY_RESPONSE	0.541469	-0.723993	0.650773	0.382525	-1.70032	0.849545		INFLAMMATORY_RESPONSE	6.6107e-05	0	Immune	3
INTERFERON_ALPHA_RESPONSE	0.526172	0.0206931	0.845045	0.19629	-1.95791	0.369707		INTERFERON_ALPHA_RESPONSE	6.6107e-05	0	Immune	1
INTERFERON_GAMMA_RESPONSE	0.56193	-0.868512	1.115	-0.290847	-1.36968	0.852102		INTERFERON_GAMMA_RESPONSE	6.6107e-05	0	Immune	3
MTORC1_SIGNALING	-0.388307	-0.227868	1.35987	1.05633	-1.22572	-0.574304		MTORC1_SIGNALING	6.6107e-05	0	Oncogenic	1
NOTCH_SIGNALING	-0.688927	1.64075	0.766174	-0.979448	-0.453744	-0.284801		NOTCH_SIGNALING	6.6107e-05	0	Oncogenic	3
P53_PATHWAY	-0.452541	-0.953134	0.867736	1.59649	-0.418122	-0.640434		P53_PATHWAY	6.6107e-05	0	Oncogenic	3
PEROXISOME	-0.471129	0.963383	0.970651	0.717587	-1.00203	-1.17846		PEROXISOME	6.6107e-05	0	Other	3
PI3K_AKT_MTOR_SIGNALING	-0.548132	-0.379655	0.223955	1.93334	-0.690934	-0.538574		PI3K_AKT_MTOR_SIGNALING	6.6107e-05	0	Oncogenic	1
REACTIVE_OXYGEN_SPECIES_PATHWAY	0.112866	0.505252	0.9246	0.676571	-1.80128	-0.418006		REACTIVE_OXYGEN_SPECIES_PATHWAY	6.6107e-05	0	Cellular Stress	1
TNFA_SIGNALING_VIA_NFKB	-0.468279	-0.448601	0.594364	1.44101	-1.43222	0.313722		TNFA_SIGNALING_VIA_NFKB	6.6107e-05	0	Immune	3
UNFOLDED_PROTEIN_RESPONSE	-0.977638	-0.260252	1.38335	1.11995	-0.695626	-0.569782		UNFOLDED_PROTEIN_RESPONSE	5.85139e-05	0	Cellular Stress	1
UV_RESPONSE_DN	0.101672	0.121609	-1.61063	-0.597897	0.830358	1.15489		UV_RESPONSE_DN	6.6107e-05	0	Cellular Stress	3
WNT_BETA_CATENIN_SIGNALING	0.756136	0.760732	0.928822	-1.08504	-1.34509	-0.0155549		WNT_BETA_CATENIN_SIGNALING	6.6107e-05	0	Oncogenic	3
WNT_SIGNALING	0.581721	0.0543164	1.57517	-1.17926	-0.159353	-0.872599		WNT_SIGNALING	6.6107e-05	0	Oncogenic	3
XENOBIOTIC_METABOLISM	0.45831	-1.445	1.198	0.163402	0.577437	-0.95215		XENOBIOTIC_METABOLISM	6.6107e-05	0	Other	3
