# Supplementary material for: Phenotypic plasticity and genetic control in colorectal cancer evolution
Source: Nature. 2022 Oct 26;611(7937):744–53. doi: 10.1038/s41586-022-05311-x (PMC9684078; doi:10.1038/s41586-022-05311-x)
Supplement: Supplementary file 16 — Source Data Extended Data Fig. 5. [file 41586_2022_5311_MOESM16_ESM.xlsx]

## Sheet: Extended Data Fig. 5a
#Extended Data Figure 5a - Expression of genes for tumour C538 (n=8,324 genes from gene groups 1-3 with non-zero expression, scaled by gene)
### Phylogenetic tree not included in source data
GeneID	B1_G9	B1_G1	B1_G8	B1_G10	C1_G2	C1_G3	C1_G4	C1_G10	C1_G5	C1_G9	C1_G7	C1_G1	D1_G8	D1_G5	D1_G10
ENSG00000000003	1.02037	0.431665	-0.863324	0.39138	1.58817	0.907666	-0.00562232	0.452281	-0.555067	0.444388	0.199068	-0.192234	-1.04208	-2.5716	-0.205066
ENSG00000000005	-0.258199	-0.258199	-0.258199	-0.258199	-0.258199	3.61478	-0.258199	-0.258199	-0.258199	-0.258199	-0.258199	-0.258199	-0.258199	-0.258199	-0.258199
ENSG00000000419	0.0143624	-0.0852064	0.550803	-0.0145147	0.365098	0.683913	0.515213	-0.189906	0.167749	0.112488	-0.231413	0.638765	0.244547	-3.43321	0.661307
ENSG00000000457	-0.850136	0.58468	-1.31393	0.862354	0.885355	1.26979	0.351903	-0.917092	0.0530184	1.38653	0.164043	-1.55132	0.780594	-1.43653	-0.269246
ENSG00000000460	0.0304885	-0.947677	-0.651709	0.269757	2.40991	-0.412555	0.245452	-1.23316	0.944756	0.893837	0.232121	-1.1037	-0.172781	-1.23316	0.728423
ENSG00000000971	-0.390171	-0.390171	-0.390171	-0.204608	3.57127	-0.283366	-0.390171	-0.128604	-0.390171	-0.0828684	-0.390171	-0.390171	0.0484598	-0.180071	-0.00901494
ENSG00000001036	0.532806	0.934124	1.08957	0.424323	-0.06295	0.0339527	0.0881787	-0.737294	-0.486542	-0.819209	0.176371	-1.11243	-2.43208	1.27814	1.09305
ENSG00000001084	1.0558	0.779014	-1.34393	-1.60355	0.214094	0.228206	0.125948	-0.0064659	-0.779635	1.02023	0.0536554	-0.820136	1.27557	-1.48071	1.28192
ENSG00000001167	-0.473746	-0.18188	-1.72474	-0.448892	0.647323	0.231336	2.02033	-1.55262	0.0426871	0.565446	0.849388	1.04247	0.485654	-0.520537	-0.982225
ENSG00000001460	-0.538523	2.98523	-0.538523	0.658028	-0.538523	-0.100758	1.07527	0.767453	-0.538523	-0.538523	-0.538523	-0.538523	-0.538523	-0.538523	-0.538523
ENSG00000001461	0.0731491	-0.969807	1.25742	-1.09898	-1.67499	-0.014293	-0.41229	-0.175341	-0.48931	-0.0703291	0.731125	1.53772	-0.696059	1.90287	0.0991142
ENSG00000001497	0.842717	0.195808	0.974445	0.318821	-0.524913	0.494067	-0.697547	1.15923	-1.17416	0.471997	0.201613	-0.100757	-2.79081	-0.0102893	0.639785
ENSG00000001561	1.29635	-0.153449	-0.399385	0.203724	0.358675	1.09623	0.521499	0.966417	-0.255347	-0.394693	-0.985332	1.74187	-1.40683	-1.30269	-1.28705
ENSG00000001617	0.551048	0.652097	1.92639	-1.82065	-0.73099	-0.247548	0.441896	-0.536375	0.608723	-0.0147739	-0.870438	-0.240161	0.522669	-1.47709	1.2352
ENSG00000001626	1.24719	0.176971	-0.747109	0.0528801	0.52237	1.53621	-0.560341	-1.66162	-0.643122	0.1675	-0.965781	1.62384	-1.34709	0.56333	0.0347668
ENSG00000001629	-0.121344	1.11995	0.558844	-0.349147	0.4572	-0.602798	-1.62582	0.61981	0.40556	0.391489	-1.34631	2.31664	-0.375941	-0.794634	-0.653492
ENSG00000001631	-0.0844072	-0.104736	-1.20597	0.285252	0.731229	-0.163425	0.994884	1.29572	-1.1656	1.34629	-0.388189	-0.773156	0.595434	-2.09811	0.734782
ENSG00000002016	-0.114309	-1.01235	-0.401125	0.738349	1.1535	1.49207	1.82532	-1.12397	0.518429	-0.0032771	0.166802	-1.12397	0.132485	-1.12397	-1.12397
ENSG00000002330	-0.665526	-1.18853	-1.18853	1.43028	0.18264	0.132738	-0.438077	-1.18853	-1.18853	-0.119971	1.03605	0.0940266	0.898826	0.29951	1.90364
ENSG00000002549	-0.320362	0.471686	-1.04801	-0.527147	-0.4843	-0.38154	-0.383779	-0.866944	-1.19172	-0.88247	0.653521	0.546049	2.06891	0.44402	1.90208
ENSG00000002586	-0.88971	-0.43653	0.831184	0.485758	-1.36122	-0.0448805	0.109866	1.49671	-0.950376	0.257121	0.880768	-2.06312	-0.186133	1.25007	0.620493
ENSG00000002726	-0.00824256	-0.28265	1.2892	0.34896	-0.415045	0.973145	-0.332916	-0.929414	1.1543	-0.56948	-1.94183	1.67188	0.637396	-0.532157	-1.06313
ENSG00000002822	0.908726	0.245464	-1.72217	-0.285165	-0.14394	-0.0140028	0.394919	-1.72217	0.264865	0.142146	0.344284	0.921649	1.03635	-1.72217	1.35122
ENSG00000002834	-0.139948	-1.32539	1.60484	0.809225	1.13973	-1.61605	0.263142	0.601116	0.236222	0.593934	-1.33949	-0.574414	0.163545	0.793267	-1.20974
ENSG00000002919	0.795598	0.937384	-0.505426	-0.689858	-0.689858	-0.340393	2.09146	-0.689858	-0.139707	-0.689858	2.11458	-0.689858	-0.227058	-0.689858	-0.587281
ENSG00000002933	0.694813	0.233941	-0.821557	0.158647	1.54645	-0.193907	0.531949	-2.13691	-1.01103	-0.540404	-1.0681	0.849739	0.800852	1.25523	-0.299714
ENSG00000003056	0.570789	0.562325	-1.63027	-0.00195195	0.732678	0.40879	0.688055	-0.0932164	0.875718	-0.0714173	0.829576	0.66905	-1.97292	-1.89847	0.33127
ENSG00000003096	-0.0790238	-0.601162	0.191312	-0.122726	-0.601162	3.39654	0.0267322	0.0735239	-0.601162	-0.601162	0.416841	-0.230264	-0.065962	-0.601162	-0.601162
ENSG00000003147	-0.135378	0.64381	-2.41723	0.95843	1.01348	-0.115963	0.94859	0.314603	-0.947313	0.97707	0.392594	-0.534764	-0.736896	-1.1464	0.785365
ENSG00000003393	0.43925	-1.53888	-1.25305	0.911405	1.28487	1.32681	-0.31317	0.360149	-0.814663	0.0826013	0.665197	0.741531	-0.778059	-1.67733	0.563327
ENSG00000003400	-1.06414	-0.502342	0.323324	-0.665126	-1.03761	-0.672637	0.0715517	-1.77115	1.96719	0.487805	0.182081	0.693471	1.59397	0.477077	-0.0834609
ENSG00000003436	-0.0509794	-1.11126	-0.914365	-0.943226	0.888062	0.659028	-0.672299	2.39116	-0.923747	0.476901	-0.465271	-1.04609	0.508957	0.234266	0.968871
ENSG00000003509	0.952911	0.574499	-1.10691	0.31082	1.43153	2.07118	0.838381	-0.156362	-0.846119	-0.882982	0.0706613	-1.05447	-0.921775	-0.85352	-0.427838
ENSG00000003756	0.97992	0.110266	0.531123	0.878705	0.90868	-0.526096	0.30165	-0.0556997	-1.97785	0.197569	-1.40997	0.857031	1.08501	-1.70118	-0.179156
ENSG00000004059	0.164494	-0.222895	-1.90806	0.0727235	0.474358	1.16227	-0.343096	-1.34684	0.807187	1.72727	0.625646	-0.0155919	0.381477	-1.61134	0.0324019
ENSG00000004139	1.28446	1.34241	-1.14776	0.499135	0.0994346	-0.413896	1.0147	-1.14776	-0.0392952	0.159779	-0.154177	-1.14776	-0.913979	-1.14776	1.71247
ENSG00000004142	-0.376072	0.130057	-0.345122	1.75959	-1.68932	1.64796	-0.337776	0.438947	0.00256358	-1.29538	1.18461	0.0501154	-0.0793897	-1.27512	0.184341
ENSG00000004399	-0.584218	-1.35993	-1.16579	0.473376	-0.946004	0.519432	0.798542	0.935688	0.448749	-0.95765	0.926907	1.23888	0.0638594	-1.60215	1.2103
ENSG00000004455	1.08289	0.927257	-1.49464	1.0763	0.383575	0.899382	-0.188852	0.227645	-2.24634	0.203957	0.566584	-0.0575445	-1.22755	-0.624593	0.471925
ENSG00000004478	-1.97408	-0.767549	0.780474	0.791019	-0.695795	-0.396337	0.269833	1.63397	0.271549	-0.37452	0.412099	-0.156336	1.62172	-0.0544446	-1.3616
ENSG00000004487	-0.152814	-0.116092	0.603409	1.90045	1.20684	0.627186	-0.0610785	0.585928	-0.407653	0.0755478	-2.02214	0.00504438	-1.81363	-0.486964	0.0559789
ENSG00000004534	0.781457	-0.173399	0.786354	0.104995	2.19061	0.26153	-0.266504	-1.74021	-1.48093	-0.285365	-0.274499	-1.12106	-0.232298	0.88653	0.562789
ENSG00000004660	1.48314	0.0883988	-0.928329	1.56314	-0.781901	0.621217	-0.805233	-0.741343	-0.757483	1.68502	-0.602761	-0.825536	-0.0545528	-0.928329	0.984552
ENSG00000004700	0.65563	1.5672	0.646457	-0.8233	1.08564	0.32937	0.961676	-1.29244	0.127835	0.152692	-0.699307	-0.691969	-1.44705	-1.48427	0.911841
ENSG00000004766	0.512646	-0.171851	0.476542	0.475954	1.24253	-0.132588	0.46968	-1.17872	1.4102	0.834719	-0.0517232	-1.81278	0.457718	-1.85459	-0.677741
ENSG00000004776	-0.28241	1.2038	-0.487419	-0.487419	-0.487419	-0.487419	-0.487419	2.21828	2.22194	-0.487419	-0.487419	-0.487419	-0.487419	-0.487419	-0.487419
ENSG00000004777	-0.507313	-0.507313	-0.507313	-0.143053	1.83137	-0.507313	2.69765	-0.507313	-0.175323	0.862486	-0.507313	-0.507313	-0.507313	-0.507313	-0.507313
ENSG00000004779	0.325162	-0.361885	1.40189	1.1027	0.798256	0.596071	-0.0243863	-2.21737	-1.57444	0.21988	-0.0579074	0.322093	0.198104	-1.2951	0.566933
ENSG00000004799	-0.372098	1.1538	-0.836955	1.69412	-0.836955	1.88293	0.555894	-0.836955	-0.424892	-0.836955	0.758538	-0.754093	-0.836955	-0.836955	0.527541
ENSG00000004864	0.733667	0.118168	-3.16935	0.135665	-0.12832	0.274051	0.8972	0.640369	0.454562	-0.6257	0.545128	-0.585944	-0.0636776	-0.130416	0.904596
ENSG00000004866	0.420912	1.13072	-1.81209	0.479258	0.239911	-0.281914	0.657734	-1.34988	0.822158	0.18286	1.36826	-1.70766	0.766186	-0.198875	-0.717589
ENSG00000004897	-1.36126	-0.135605	0.478423	-0.399021	0.663913	0.871065	-1.02669	2.15671	0.102055	-1.00716	-0.724128	1.17358	0.709882	-1.12333	-0.37843
ENSG00000004961	0.341932	0.645707	-1.37778	-0.199396	-1.07722	0.104973	1.38258	-1.39985	0.956458	0.949092	-0.635227	1.38962	0.460799	-1.45449	-0.0871995
ENSG00000004975	-0.107604	0.735385	-0.499355	-1.20159	1.12566	-1.07863	-0.172282	-0.117752	0.867688	-0.612093	-1.01569	2.25796	-1.20159	0.338387	0.681512
ENSG00000005001	-0.445963	-0.846804	-0.846804	2.45336	-0.495367	0.915057	1.08676	-0.846804	-0.846804	0.228946	0.776407	-0.846804	-0.16807	0.729692	-0.846804
ENSG00000005007	0.405742	-2.06817	-0.950997	0.340819	-0.646194	0.0105128	-0.876954	0.637697	-0.178951	0.0463114	-0.531448	0.680779	0.372437	2.43299	0.325433
ENSG00000005020	-0.410838	-1.15445	-1.30442	0.651375	0.0382831	0.397475	0.0366187	1.87266	0.363666	0.276756	-0.0560464	-1.472	-1.31203	1.5141	0.558854
ENSG00000005022	-0.0183474	-0.0503779	1.53619	0.329369	0.624363	-0.259727	-0.502303	0.431258	-1.07052	-0.346598	0.848059	0.249745	0.628168	-2.82945	0.43018
ENSG00000005059	-0.583424	1.19804	-0.583424	-0.583424	-0.583424	-0.418977	2.20067	0.311001	-0.399214	2.11068	-0.334804	-0.583424	-0.583424	-0.583424	-0.583424
ENSG00000005073	-0.507271	-0.507271	-0.281518	-0.370978	-0.0831351	-0.396379	0.0261611	-0.507271	-0.292274	1.71802	-0.270331	2.99406	-0.507271	-0.507271	-0.507271
ENSG00000005075	-0.319205	-1.78385	0.134117	0.526192	0.608042	0.553685	-0.0938941	-1.61852	0.864259	-0.425772	0.00633059	0.937071	1.2469	-1.65062	1.01526
ENSG00000005100	1.38634	0.262326	-0.998546	0.733292	-0.616479	-0.653666	0.668132	-0.998546	1.1964	1.73072	-0.824343	-0.864103	-0.840125	-0.998546	0.817139
ENSG00000005156	-0.539299	0.213065	1.13146	0.413142	0.513823	0.203132	-0.341861	0.159568	-0.299201	0.655246	0.867453	0.446898	-0.191745	-3.20259	-0.0290891
ENSG00000005175	-0.051562	0.179085	-0.858779	-0.279773	1.1777	-0.0202681	-0.31924	-1.97305	0.693736	1.02908	-1.91857	0.270205	1.35066	0.801434	-0.0806432
ENSG00000005187	0.309288	0.52413	-1.63645	-0.318868	0.667935	0.872128	0.182419	-0.776652	0.934453	0.506541	-1.40205	1.24781	0.992807	-1.81207	-0.291417
ENSG00000005189	0.146305	-0.325277	1.98856	0.95593	0.868541	0.0608123	-0.565599	-0.867251	0.316414	-0.377841	-1.33698	0.286434	1.36962	-1.33698	-1.18268
ENSG00000005194	0.157917	0.408116	-2.68195	-1.26961	0.501532	-0.292799	0.136156	0.535829	1.53569	0.544417	-0.62418	0.93473	0.247956	-0.498368	0.364558
ENSG00000005206	-0.156014	0.278435	2.00359	-0.779992	0.326037	0.94747	0.812355	0.886384	-1.06923	1.20095	-0.909842	-0.968781	-1.06923	-1.06923	-0.432881
ENSG00000005238	-0.738066	0.00199847	-0.90907	0.765563	-0.311393	0.259	-0.618326	-0.90907	-0.90907	-0.0759772	1.41633	-0.787614	2.26872	1.25196	-0.70498
ENSG00000005243	0.0160255	-0.348268	-0.348268	-0.348268	-0.348268	-0.348268	-0.348268	-0.348268	0.0818684	-0.348268	-0.348268	-0.348268	0.179672	3.55339	-0.348268
ENSG00000005249	-0.258199	-0.258199	-0.258199	-0.258199	-0.258199	-0.258199	-0.258199	-0.258199	-0.258199	-0.258199	-0.258199	-0.258199	-0.258199	-0.258199	3.61478
ENSG00000005302	0.168006	0.36865	-0.176072	0.0699974	-0.564594	-1.42674	0.394769	1.27989	-0.862033	0.799627	2.30159	-0.134233	0.195182	-1.23793	-1.17611
ENSG00000005339	0.117795	0.465952	-2.264	0.274091	-0.699215	0.484039	0.982429	-0.000652832	0.0272706	-1.17677	0.634764	-0.751425	-0.498494	2.03522	0.368996
ENSG00000005379	-0.286586	-0.286586	-0.286586	-0.286586	-0.286586	-0.286586	-0.286586	-0.286586	-0.286586	-0.286586	-0.286586	0.13189	-0.286586	-0.286586	3.59373
ENSG00000005436	0.456252	1.28281	-1.70974	0.0726934	-0.620302	-0.399246	-0.0742274	0.801075	1.08044	0.334375	0.473752	0.735434	-1.34924	-1.8788	0.794722
ENSG00000005448	-0.704671	1.48073	-0.704671	-0.704671	-0.704671	2.158	1.17571	-0.704671	0.360661	-0.245548	1.18432	-0.619546	-0.704671	-0.704671	-0.56163
ENSG00000005469	1.02349	-0.592259	-0.527412	0.0967767	1.83835	-0.0878534	-0.594254	-0.455622	-0.561192	-0.583184	-0.519876	-0.505372	-0.501791	2.56511	-0.594906
ENSG00000005471	-0.311256	-0.311256	-0.311256	-0.311256	0.238183	-0.0772896	-0.311256	-0.311256	-0.311256	-0.311256	3.57418	-0.311256	-0.311256	-0.311256	-0.311256
ENSG00000005483	0.116877	-0.863606	0.182559	0.00878998	0.829258	-0.307367	0.699476	0.221422	-2.13081	-0.928832	-0.832182	1.99103	1.10337	0.505187	-0.595166
ENSG00000005486	0.715568	0.227453	2.3094	-1.29724	-1.45811	0.204268	0.669393	-0.155605	0.735526	-1.2386	-0.143682	-0.809947	-0.060848	-0.548338	0.850771
ENSG00000005700	-0.830705	0.510653	0.435865	-0.28494	0.837949	0.798773	-0.392389	-0.493306	0.960969	0.381081	0.141209	1.48429	-0.205748	-2.70049	-0.643212
ENSG00000005801	-0.489154	-0.38804	1.09414	0.0789017	0.882887	-0.136153	0.23808	1.06168	-1.94109	-0.57958	-0.11097	-1.97462	0.251983	0.604528	1.40741
ENSG00000005810	-0.389094	0.686816	0.974948	0.226626	1.34727	-0.0260896	0.532043	0.751709	-0.424671	-1.69076	-0.873494	-1.99855	1.0171	0.593145	-0.726996
ENSG00000005812	0.672053	0.113163	-0.553265	-0.179997	0.656447	0.699413	-0.615132	-0.074656	1.59321	-0.549498	0.250778	-1.78963	0.120579	1.51846	-1.86193
ENSG00000005882	0.619233	-0.676101	1.19881	0.180581	1.2219	-0.259042	0.0657042	-1.20413	0.0795761	-1.23414	1.22899	1.387	0.0850539	-1.54316	-1.15027
ENSG00000005884	0.903489	0.583441	-2.19916	1.18448	0.223153	0.648343	-0.978745	1.12849	-0.104403	0.0487963	0.226462	-0.181132	0.212067	-1.92539	0.230104
ENSG00000005889	-0.496695	-0.983371	-1.99383	-0.499802	-0.11456	0.271038	0.575965	1.93111	0.450174	-0.236389	-0.569761	0.950362	1.46413	-0.875954	0.12759
ENSG00000005893	0.82771	1.60049	-0.310139	0.133781	-0.0808234	0.828923	-0.274858	-2.29278	0.23452	-0.151594	-1.48303	1.24074	-0.624227	-0.239732	0.591025
ENSG00000006007	0.416134	-1.22435	-0.84071	-0.306618	-1.37713	1.117	-0.00461482	-0.101282	0.788453	0.567831	0.1345	0.862445	-2.04538	0.529653	1.48407
ENSG00000006015	1.28408	-0.432715	-1.11898	0.149696	-0.742436	-1.11898	-0.283366	-0.439559	0.226931	0.717002	1.40721	-1.11898	1.74777	0.8413	-1.11898
ENSG00000006025	-0.291815	-0.116702	-1.59151	0.0698027	0.697913	-0.70082	0.774541	0.839052	-1.08618	0.094899	0.753213	-0.214812	-1.74362	1.99069	0.525346
ENSG00000006042	0.247787	0.153371	-1.8463	0.176311	1.632	0.922679	0.263021	-1.34941	0.224089	0.47845	-0.588757	-1.83808	0.676614	0.776547	0.0716822
ENSG00000006047	-1.52669	1.42832	0.876562	-0.626992	0.609984	-0.126442	-0.376305	-1.0248	0.911966	0.272791	0.134947	1.69378	-0.441876	-1.69944	-0.105808
ENSG00000006062	-0.0850594	-0.708951	-1.28798	-0.0889088	0.927866	0.522588	-0.258436	1.55538	0.707809	1.08727	-1.17141	-1.41656	-1.29896	1.14875	0.366608
ENSG00000006118	0.62183	-1.35709	1.85591	-0.180183	1.5779	1.15296	0.455505	-1.35709	-0.329916	0.29515	-0.584113	-1.01008	-0.909677	-0.201861	-0.0292418
ENSG00000006125	-0.0672553	-0.390042	-1.75301	-0.432247	0.166788	-0.211051	-1.24075	-0.427711	0.573193	0.15265	2.03398	-0.505838	0.308338	1.97849	-0.185535
ENSG00000006194	0.357401	-0.78278	-2.02215	0.398759	0.566278	0.298966	0.925676	0.513525	0.157747	-0.828461	1.25355	-2.04883	-0.0755156	0.932808	0.353022
ENSG00000006282	0.0233816	-1.11656	1.47994	-0.67943	-0.292605	0.887907	-0.831082	1.88852	-0.48738	-0.477417	0.440511	-1.11285	1.0978	-1.28495	0.464211
ENSG00000006327	-0.138485	-0.963673	0.285862	-0.345911	-0.987032	0.497089	-0.788483	1.02462	1.73653	0.333425	-0.736491	0.212535	1.94665	-1.42426	-0.65238
ENSG00000006432	2.49217	-0.602392	-0.729428	1.41722	1.3151	-0.729428	0.0105204	-0.46282	-0.485834	0.641753	-0.400758	-0.625778	-0.729428	-0.729428	-0.381477
ENSG00000006451	0.67877	-0.988742	0.91315	0.831799	0.911917	0.0945555	-1.11174	-0.849519	-0.143323	-0.241922	-2.16164	-0.789763	0.723586	1.24548	0.887395
ENSG00000006453	-0.0152462	-0.295925	0.811956	0.461596	-2.26113	0.336907	-0.0526419	0.421776	1.52585	-0.249844	-1.79214	-0.728297	0.120931	0.777886	0.938315
ENSG00000006459	0.691842	-0.0578581	-2.0572	0.860096	0.739632	0.440643	0.808442	-0.0195547	-1.09386	-0.424576	0.209951	1.41757	-0.104725	-1.87033	0.45992
ENSG00000006468	-0.411701	-0.411701	-0.411701	-0.411701	-0.147504	-0.411701	-0.411701	-0.411701	-0.411701	0.338275	0.754089	-0.226234	-0.411701	-0.411701	3.39838
ENSG00000006530	0.446287	-0.899806	-1.60559	-0.442547	1.3881	-0.263666	-0.44891	0.223125	0.162621	-0.16725	1.70312	-0.349799	0.949848	1.02122	-1.71676
ENSG00000006534	0.26969	-0.411423	-0.356483	1.35302	-0.880715	-0.567765	0.339608	0.290782	0.641415	-0.179138	1.69757	1.07721	-2.20484	-1.07488	0.00596172
ENSG00000006555	-0.934466	-0.0172546	-0.842901	0.569589	-0.932364	0.614916	-0.551146	0.813497	1.06345	0.878902	2.23709	-1.11132	-0.706852	-1.11132	0.0301707
ENSG00000006576	-0.423305	0.163941	-0.793087	1.60948	1.22886	1.30324	-0.88485	-0.824118	-0.772358	0.767619	-0.0798692	1.46808	-0.860864	-0.90091	-1.00186
ENSG00000006606	-0.258199	-0.258199	-0.258199	-0.258199	-0.258199	-0.258199	-0.258199	3.61478	-0.258199	-0.258199	-0.258199	-0.258199	-0.258199	-0.258199	-0.258199
ENSG00000006607	0.739078	-0.0498049	-0.00810629	0.376945	0.831133	0.368522	0.830426	-3.13274	-0.473761	-0.131568	0.573828	0.343233	0.563982	0.144111	-0.975274
ENSG00000006611	0.235641	-1.41046	1.06818	0.616436	1.61403	0.848491	0.417515	-0.152699	0.141535	-0.557894	-1.03306	-2.05096	-0.51443	0.996873	-0.219203
ENSG00000006625	-0.363422	-0.645478	-0.645478	-0.280071	-0.645478	-0.645478	0.823328	-0.645478	-0.645478	0.3657	1.18874	0.630624	-0.645478	-0.645478	2.79892
ENSG00000006634	0.30106	0.270556	0.532692	0.943899	0.234138	-2.49546	-0.0732539	0.778996	-0.00930463	0.00497639	0.275155	-1.74305	1.20268	-0.880219	0.657139
ENSG00000006652	1.228	0.69678	-0.355109	0.824459	-1.51866	0.377499	1.0332	-0.753172	-0.238464	1.03565	0.055332	-0.849039	-1.71233	-0.988213	1.16408
ENSG00000006695	-0.959773	-0.108592	0.121702	0.713312	-0.654056	1.44896	0.271902	0.388311	-1.26239	0.650503	-0.557568	2.02125	-0.880575	-1.56893	0.375938
ENSG00000006704	0.961982	0.113906	-1.68853	-0.31067	1.04543	0.506232	1.04202	-1.515	-1.00497	-0.619106	1.36397	0.744213	-0.836897	-0.555634	0.753068
ENSG00000006712	-0.203772	0.753461	0.0661938	0.815763	-0.250781	-0.568624	0.886761	0.187881	-2.78796	-0.718347	0.594783	0.998036	-0.83522	1.08461	-0.0227902
ENSG00000006715	-0.237004	-0.423263	2.32165	-0.960047	0.738149	0.632079	0.928044	-1.12716	-1.27727	-0.522463	-0.563021	-0.0219566	0.92004	0.578835	-0.986613
ENSG00000006740	0.291859	0.81322	-1.29544	0.705868	-0.809793	1.42934	0.556318	-1.47615	-0.360949	1.72266	-0.673662	-1.2983	-0.23872	0.761138	-0.127374
ENSG00000006744	-0.291108	0.852564	-1.80139	0.823935	-0.749412	1.32239	0.795033	1.46728	-1.57262	0.0611601	-0.615575	0.499896	-1.01367	0.035193	0.18632
ENSG00000006747	2.07636	-0.640705	-0.640705	1.01203	-0.640705	-0.640705	-0.640705	-0.304952	-0.640705	-0.259654	-0.640705	-0.640705	1.43733	-0.530418	1.69494
ENSG00000006756	-0.396311	1.31027	-2.54872	-0.531611	-0.114261	0.724854	0.646064	-0.660953	0.250284	0.0764912	0.793554	0.294472	-0.835381	1.49079	-0.499545
ENSG00000006757	0.400203	-0.167091	-1.01212	-1.19377	-0.0147396	0.691538	0.560899	1.86272	-1.23893	0.859011	0.892273	0.862782	-1.23854	-1.32245	0.0582168
ENSG00000006831	1.13532	0.539842	1.59338	0.891004	-0.217582	0.941145	0.859256	-1.82001	0.236752	-1.451	-0.351612	-0.113578	-0.701631	-1.02059	-0.520705
ENSG00000007047	0.610645	0.443808	-0.165747	0.0276288	1.19134	-0.194417	0.894681	-0.725428	-1.62368	0.538205	2.12704	-0.558814	-1.36133	-0.97452	-0.229414
ENSG00000007062	0.316149	1.14593	0.594475	0.445244	0.483917	0.665535	1.06338	-0.376928	0.484142	0.578289	-1.00154	0.0104769	-2.06857	-2.03493	-0.305563
ENSG00000007080	-0.808281	-0.633955	-1.65554	1.16433	-1.33366	0.814029	1.14928	-0.757658	-0.689145	0.649249	0.170516	-0.550439	0.0470798	0.817853	1.61633
ENSG00000007168	0.259194	-1.95922	0.524121	-0.492654	-0.181484	0.56959	-0.0670023	0.390108	0.348669	-0.0860177	-1.01938	2.22529	0.00852352	0.924971	-1.4447
ENSG00000007171	0.899897	1.14363	-0.595242	2.52415	-0.595242	-0.595242	-0.595242	-0.595242	-0.595242	-0.137321	-0.595242	-0.50452	-0.595242	-0.595242	1.43134
ENSG00000007202	1.38857	0.0723326	-2.40045	0.0246013	0.450855	-0.402507	0.821072	-1.41244	0.704249	-0.676162	-0.25833	1.30796	-0.445039	0.403839	0.421459
ENSG00000007216	-0.876804	-0.876804	-0.876804	-0.876804	1.94242	1.48891	0.240998	0.33396	-0.243761	-0.19426	-0.532795	-0.876804	0.682146	-0.876804	1.5432
ENSG00000007237	-0.577605	-0.577605	1.17622	2.59529	-0.577605	0.133517	-0.577605	-0.577605	-0.41046	1.70637	-0.577605	-0.376598	-0.372455	-0.577605	-0.408657
ENSG00000007255	0.0552706	-0.961045	-1.03293	0.529377	-1.2731	1.86989	0.86206	0.809019	-0.367553	0.452588	1.02736	-1.42669	-0.861691	-0.543936	0.861384
ENSG00000007341	1.00673	-0.0964751	-1.47537	-0.141011	0.407616	-1.50876	0.287851	1.12628	1.2566	-0.233668	-0.966591	0.947378	0.39409	-1.69843	0.693748
ENSG00000007376	1.84985	0.26749	-0.840114	0.046359	-0.682766	1.47598	-0.840114	0.842829	1.18778	-0.840114	-0.840114	-0.840114	-0.840114	-0.840114	0.89328
ENSG00000007384	-0.0403046	-0.283072	-0.419879	0.100408	0.315824	2.00659	-0.284499	0.58671	-0.395025	1.36992	0.255757	0.845459	-1.30085	-0.717185	-2.03986
ENSG00000007392	-0.392236	0.545902	-1.0724	-0.0556059	-0.815941	0.0587009	-1.02266	-1.27024	1.63846	-0.175753	1.00565	1.43813	1.28333	-1.27024	0.104914
ENSG00000007520	-1.17168	-1.50619	-0.312125	0.326613	0.669725	-1.47149	0.785556	-0.127745	0.00559164	0.926073	1.64817	-0.089748	-1.20337	1.36064	0.159986
ENSG00000007541	0.407376	-0.277059	1.69541	-0.551988	-1.22803	1.44991	0.464723	-1.43276	0.888953	0.591345	-0.267256	-1.43276	0.0759598	0.631367	-1.01518
ENSG00000007866	0.141418	0.415427	-1.1662	1.46063	1.22469	0.616616	1.03312	0.214595	-0.611328	-0.688974	-0.841791	-1.07453	-1.03392	1.47643	-1.1662
ENSG00000007923	0.833365	0.909781	-2.9969	0.00370635	0.759199	0.41262	0.0106706	0.0172445	0.72288	-0.165824	-0.402032	0.479846	0.859347	-0.837028	-0.606871
ENSG00000007944	0.407744	-0.775017	-2.15674	-1.22295	1.45689	0.654448	0.419391	1.32197	0.508331	0.0750072	-0.107426	0.108459	0.91239	-1.12364	-0.478867
ENSG00000007952	-0.469725	0.659197	-2.15938	1.13179	0.998973	1.28886	-0.248498	0.54307	0.0428489	-0.243247	-0.641719	0.719274	-1.81524	0.298276	-0.10448
ENSG00000007968	0.926218	-0.745858	-0.879739	-0.434986	-0.49904	0.250916	-0.69477	-0.482725	0.181762	-0.462349	-0.879739	0.478711	1.86273	2.25861	-0.879739
ENSG00000008018	-0.999856	0.868242	0.288896	-0.873074	-0.988427	-0.0427966	0.660522	1.3838	-0.117589	0.284601	0.922605	-0.870792	1.36495	0.228666	-2.10975
ENSG00000008083	-0.557723	0.254676	-2.10909	-0.239111	1.8958	0.208706	0.469263	-0.721572	-0.570106	0.971981	1.68949	-0.572498	-0.517457	-0.104956	-0.0974103
ENSG00000008086	-0.0230073	1.12907	-0.9051	1.17128	-0.958418	-0.857531	-0.975412	-0.928877	1.47096	0.346453	-0.0991547	1.06957	-0.87815	-0.955709	1.39404
ENSG00000008130	-0.964671	0.808086	1.29553	0.538916	-1.4719	-0.305026	-0.528138	1.26828	-0.194272	0.860112	0.801667	-2.00279	-0.17369	-0.612868	0.680766
ENSG00000008256	1.06705	-0.925166	-0.925166	0.488716	1.86632	-0.0142717	0.933887	1.78156	-0.792319	0.161827	-0.567276	-0.925166	-0.694698	-0.664411	-0.790885
ENSG00000008277	-0.326033	-0.339183	-0.427585	-0.427585	2.36238	-0.320543	-0.427585	-0.427585	2.54932	-0.427585	-0.19887	-0.427585	-0.427585	-0.427585	-0.306385
ENSG00000008282	0.564817	1.16144	0.581219	-0.0525751	1.16775	0.267515	0.445126	-0.612064	-0.116113	0.496323	-0.579101	0.0402374	0.365708	-2.93646	-0.793828
ENSG00000008283	-1.28118	1.04041	0.696115	-0.484937	-0.492719	-0.0428894	-0.310157	2.32132	-0.448286	0.512554	0.17794	1.00981	-1.40076	-1.15282	-0.144403
ENSG00000008294	0.208645	0.369617	-1.3468	0.413447	0.64895	0.381541	0.620506	0.589382	0.593176	0.771682	0.102056	-0.447388	0.239052	-3.05162	-0.0922503
ENSG00000008300	1.1481	1.09782	-1.20647	0.59207	-0.139156	-0.248076	-0.0239949	-1.43388	-0.440425	0.396576	1.27555	1.26746	-1.60348	-1.09754	0.41543
ENSG00000008311	-0.444423	-0.444423	-0.444423	-0.444423	-0.444423	0.239711	3.47767	0.240566	-0.00171257	-0.444423	-0.444423	-0.444423	0.0989497	-0.0553787	-0.444423
ENSG00000008323	0.380377	0.310226	-2.05696	0.104254	-1.38781	0.0432424	0.116869	0.18085	1.42883	0.29715	0.463736	1.52771	0.0784576	0.192601	-1.67953
ENSG00000008324	-0.239517	-0.352252	2.332	0.178089	-0.133977	1.14725	-0.906494	-1.03502	1.37309	-0.250299	0.358465	-0.959118	0.446933	-0.924134	-1.03502
ENSG00000008382	1.78206	-0.654442	0.764838	-1.1478	0.513247	-0.226727	0.115658	0.442871	-0.498131	-0.288487	1.0041	-1.1478	1.63623	-1.1478	-1.1478
ENSG00000008394	0.159481	-0.899461	1.24282	0.337166	0.0643687	0.801273	0.0488067	1.41666	0.430084	-0.055592	1.04519	-0.398553	-0.980254	-2.41009	-0.80189
ENSG00000008405	-0.755588	-1.14383	-0.0121274	-1.36666	0.423646	1.21911	-0.569509	-0.544242	1.40952	1.61219	0.290084	-0.0212685	-1.44125	-0.187966	1.08789
ENSG00000008441	0.464518	-1.05265	0.40235	-0.266567	0.107615	0.535134	0.440001	1.23896	-0.612233	-0.53946	-2.50033	0.480118	-0.688474	1.63293	0.358088
ENSG00000008517	0.27879	0.789523	-0.955351	0.460198	-0.517594	-1.19308	-0.055433	-0.415115	-0.0808486	-0.0159841	0.93048	1.01279	-2.44132	0.994564	1.20838
ENSG00000008710	0.872372	0.208633	-0.895693	0.644567	0.32939	1.47462	0.933182	-1.77644	1.23673	-1.09998	0.238535	0.554015	-0.940094	-0.66951	-1.11033
ENSG00000008838	-0.297641	0.699794	1.79523	0.777193	-0.466202	0.768262	-0.608668	1.12065	-1.86752	-1.07137	-1.421	0.464359	0.313569	0.188992	-0.395645
ENSG00000008853	1.02656	-0.859636	0.564753	-1.29746	-0.192333	1.34367	-0.731667	1.2225	-1.02685	1.37898	0.123957	-0.278827	-0.882449	0.906274	-1.29746
ENSG00000008869	0.950549	0.872877	-1.75248	1.04348	0.517219	-0.205813	-0.301345	0.461142	1.02426	-0.129329	0.924262	-0.933953	-2.15249	-0.365233	0.0468567
ENSG00000008952	-1.35925	-0.29383	0.917668	-0.156316	1.04697	1.09989	-0.692939	1.46732	1.34523	-1.26156	0.324952	0.193365	-1.35215	-0.826237	-0.453102
ENSG00000009307	-1.14785	-1.03177	1.78768	0.0273291	0.85602	0.365146	0.877836	0.708013	-1.59285	-0.21762	0.224066	-0.510495	0.101725	-1.50378	1.05655
ENSG00000009335	-0.702587	-0.205053	-2.47782	0.180897	1.62157	-0.186325	-0.261278	-0.496613	0.556316	1.38187	-0.528383	0.40117	1.18036	-0.508443	0.0443195
ENSG00000009413	-0.686833	-0.783847	-0.992199	0.232311	-1.25739	0.841471	0.938094	-0.97948	0.398887	-0.419057	-0.633957	0.463377	0.430825	2.56816	-0.120364
ENSG00000009765	-0.131424	0.803545	-2.54207	0.501948	0.606192	1.48539	0.533528	-0.00726726	0.286134	-1.08282	-0.660723	-1.04039	0.31875	0.943017	-0.0138097
ENSG00000009780	-0.178577	1.6479	-1.22462	-1.21381	-1.23854	-0.164314	0.806741	0.110954	1.56539	0.272457	-0.0953308	1.00088	0.620583	-1.34934	-0.560354
ENSG00000009830	-0.650017	-0.0895902	-0.650017	1.92044	-0.650017	2.02735	-0.449549	-0.650017	-0.371786	1.33986	0.823414	-0.650017	-0.650017	-0.650017	-0.650017
ENSG00000009844	0.328594	-0.377683	0.817706	-1.20394	-0.180324	0.835363	1.03437	0.971727	-1.05983	-0.0415178	-0.896396	1.03101	0.304601	-2.29511	0.731429
ENSG00000009950	0.823188	-0.706803	1.08149	1.06609	-1.8217	0.585356	0.567157	0.825633	-0.259037	-0.326185	1.23717	0.123385	-0.906286	-1.73234	-0.557104
ENSG00000009954	-0.0557119	-0.0324037	2.30045	-0.654308	-0.529694	0.494694	0.117244	-1.41755	0.224776	0.809582	-0.89931	1.60429	-0.167743	-0.917424	-0.87689
ENSG00000010017	1.04823	0.0642933	-1.09998	0.0346773	-0.0826457	-0.971099	-0.0934916	1.06984	1.1489	1.4397	-0.84003	0.765526	-0.959383	-1.94883	0.424298
ENSG00000010030	0.76672	-0.209186	-1.33557	-0.540961	0.834974	2.00648	0.76097	-0.48363	-0.961718	-1.00213	-0.201517	-0.227088	0.749963	-1.33557	1.17828
ENSG00000010072	0.693332	0.235023	1.48158	-1.01015	-1.14312	0.592819	0.94714	-1.14312	1.86682	0.2109	-0.235811	0.183679	-1.14312	-0.392826	-1.14312
ENSG00000010165	0.770535	-1.31813	0.429708	0.994315	-0.597669	-0.394182	-0.141475	-0.321719	0.177784	1.62157	0.35917	-1.08879	1.70615	-1.62725	-0.570026
ENSG00000010219	-0.364908	-1.11743	-1.11743	0.441987	-1.11743	1.44416	0.947597	-0.92951	-0.13191	0.164192	0.666452	1.7243	1.04075	-1.11743	-0.533365
ENSG00000010244	0.14353	0.642208	-3.02299	-0.0174549	0.799086	-0.0556767	0.0490917	0.549928	-0.0811582	-1.23199	0.527849	1.25093	0.239791	-0.0288593	0.235717
ENSG00000010256	1.03881	0.33307	0.208919	0.157153	-1.99048	-0.396451	1.05648	0.786752	0.200789	-0.2413	1.65856	0.34798	-0.526937	-1.60986	-1.02348
ENSG00000010270	0.0368193	0.816953	-1.32584	1.03196	0.00635053	-0.132177	0.0171631	-1.35188	0.0542505	0.703991	0.311918	-1.41906	0.449018	2.06331	-1.26278
ENSG00000010278	0.71279	0.10326	-3.1362	0.885634	-0.34364	0.223667	0.0920995	0.0368123	-0.300707	0.298966	-0.638872	1.19048	-0.0495114	0.110788	0.814435
ENSG00000010292	0.330047	0.0367815	-0.180554	0.793219	-0.325282	0.757706	-0.845603	0.626323	0.678423	0.11016	-0.849028	0.846627	0.359799	0.656428	-2.99505
ENSG00000010295	-0.319364	-0.319364	0.436599	-0.319364	-0.319364	-0.319364	-0.319364	-0.319364	-0.319364	-0.148712	-0.319364	-0.319364	3.54448	-0.319364	-0.319364
ENSG00000010318	-0.0475866	0.244162	-0.648992	-0.510164	1.80803	-0.648992	-0.648992	-0.212734	1.64781	2.11026	-0.648992	-0.496829	-0.648992	-0.648992	-0.648992
ENSG00000010322	-0.224883	-1.09482	0.392262	-1.38611	-0.636866	1.01639	0.117021	0.489124	1.51777	0.482048	0.605244	-1.64631	-1.29816	1.21853	0.448751
ENSG00000010327	-0.784575	1.13296	0.416868	0.925992	1.35156	-0.633949	0.135889	2.21436	-0.720704	-0.696687	-0.880018	-0.880018	0.0644525	-0.880018	-0.766109
ENSG00000010361	0.691359	-0.561163	-0.668959	-0.5555	-0.668959	-0.576645	0.504243	-0.50896	1.88673	-0.668959	0.568347	-0.668959	-0.489564	-0.668959	2.38594
ENSG00000010404	1.01057	-1.06319	2.36934	0.076551	0.150272	0.163082	-0.796168	0.223896	0.933889	0.125958	-0.878497	0.764464	-1.14843	-0.7833	-1.14843
ENSG00000010438	-0.121532	-1.33405	-0.181103	0.192884	1.2715	0.82819	-0.26877	0.329405	0.259935	0.687645	-0.0907667	0.00296093	0.827852	-2.86463	0.460477
ENSG00000010539	0.256016	-0.309586	-0.122396	0.124152	0.373872	0.411385	0.489736	2.15725	-1.36564	0.213649	1.26238	-1.55511	-1.55511	0.119738	-0.500329
ENSG00000010626	0.927375	-1.01298	-1.01298	0.5339	-0.875075	0.524982	-0.647602	1.57897	-0.785594	-0.328533	0.653445	1.77992	-1.01298	-1.01298	0.690141
ENSG00000010704	0.719424	-0.685253	-0.354989	-0.685253	-0.685253	-0.570403	1.53367	1.1487	-0.685253	0.491236	-0.685253	-0.685253	-0.527348	-0.685253	2.35648
ENSG00000010803	-0.335792	-0.596163	0.655057	-0.916708	-1.11358	0.280253	0.931285	0.989944	-0.340691	-0.0184034	0.663033	-2.33108	-0.309564	1.33956	1.10285
ENSG00000010810	-0.286542	-0.569389	-0.569389	-0.569389	0.35154	-0.397085	1.7602	2.87144	-0.376392	-0.569389	-0.569389	-0.453268	-0.401828	0.153192	-0.37431
ENSG00000010818	-1.66732	0.352312	-0.0831292	0.155776	-0.59695	-0.318093	-0.81261	0.160088	0.948087	0.601576	1.07803	-2.15463	0.0226626	0.859102	1.4551
ENSG00000011007	-1.01905	-0.593388	-0.753602	-0.610177	-0.005288	-2.27206	-0.189651	1.0185	0.881643	-0.181046	1.4213	1.25775	0.846751	0.476549	-0.278232
ENSG00000011009	-0.564012	0.328816	1.46765	-2.08782	-0.740692	0.970203	-0.107007	-0.102008	-1.20642	-0.284646	-0.287102	0.613662	1.87959	-0.0222902	0.14207
ENSG00000011021	1.33805	-0.896292	-0.98954	-0.850766	0.763518	1.18614	-0.186253	0.0735282	0.0577988	-0.737657	0.334337	2.2231	-0.336885	-0.98954	-0.98954
ENSG00000011028	-0.737959	-0.737959	-0.737959	2.04418	-0.737959	-0.288614	0.734142	-0.443087	0.108559	-0.248455	0.791613	-0.737959	2.19505	-0.737959	-0.465635
ENSG00000011083	-0.284926	-0.284926	-0.284926	3.59625	-0.284926	-0.284926	-0.284926	-0.284926	-0.284926	-0.284926	-0.284926	-0.284926	-0.284926	-0.284926	0.107789
ENSG00000011105	1.8943	-0.243637	-0.52714	1.13769	-0.52714	2.50572	-0.0226789	-0.52714	-0.52714	-0.52714	-0.52714	-0.52714	-0.52714	-0.52714	-0.52714
ENSG00000011114	0.629296	-0.736617	-1.02067	1.46349	1.76088	0.720421	-0.371338	-0.821646	-0.170995	-0.317991	0.363455	-0.943298	-1.02067	-1.02067	1.48636
ENSG00000011132	-0.791057	0.401016	-0.791057	-0.791057	-0.791057	0.41215	-0.791057	0.473378	0.125396	1.16089	1.98578	-0.791057	-0.791057	-0.791057	1.76984
ENSG00000011143	0.623094	1.025	-0.320205	0.799417	-1.42568	-0.185553	-0.614678	1.19047	0.366779	0.582256	1.27944	-1.36961	-1.31127	0.692009	-1.33146
ENSG00000011198	-1.12838	0.42884	-1.24782	1.2344	-0.548752	0.903933	0.813838	0.348615	-1.02393	0.242126	0.414266	-1.33394	1.46531	-1.33143	0.762936
ENSG00000011243	-0.329563	-0.331003	-0.0760287	1.05501	-1.30287	0.25483	-0.271118	1.06755	-0.0483138	-0.558213	0.0892557	2.55422	-0.82383	-1.45962	0.1797
ENSG00000011258	0.659254	0.289104	-0.640723	0.434178	0.848529	0.0169022	-0.0937266	-0.322607	0.251677	-0.720154	-1.4895	0.970507	0.105784	-2.1854	1.87617
ENSG00000011260	0.18966	0.620989	1.52252	-0.080715	0.203485	1.00019	0.363324	-1.74204	-0.405132	0.435929	-0.259816	-1.1581	-1.93213	1.24472	-0.00288915
ENSG00000011275	1.26448	-0.0623427	0.144409	-1.0608	-0.549462	-1.08073	0.847997	-1.51219	1.2478	-0.511997	-0.875821	1.24861	1.08882	0.750233	-0.939002
ENSG00000011295	0.912425	0.43513	-2.5984	0.99724	0.679495	0.403601	-0.736841	0.0625402	0.587309	1.1277	0.5085	-1.04151	-1.0256	-0.146285	-0.16531
ENSG00000011304	-0.328567	-1.21057	-0.967515	0.188374	-0.393471	-1.55831	-0.797564	0.911843	0.367176	-0.16358	1.71639	1.08634	1.71693	-0.22173	-0.345748
ENSG00000011347	0.438879	0.441992	-1.73592	0.0792411	-1.42849	0.597859	-0.294906	-1.05051	1.71819	-0.702893	-0.904175	1.24733	0.0575331	0.741651	0.794225
ENSG00000011376	0.253545	0.0524355	0.530773	1.00739	-0.935635	0.934942	0.833066	0.511263	1.01042	-0.346373	0.787479	-2.59726	-0.6742	-0.815503	-0.552342
ENSG00000011405	-0.0691034	-0.250745	0.741254	-0.63735	0.360242	0.776454	0.199469	1.08746	1.18347	-0.301085	-0.975592	0.821745	-0.979195	-2.56432	0.607287
ENSG00000011422	-1.10182	-0.793327	1.18669	-0.356501	0.115123	1.05626	-0.342365	0.497711	-1.30255	0.214022	0.165706	2.10714	0.0741106	-1.69725	0.177038
ENSG00000011426	1.15386	1.17618	0.547903	-0.042163	0.227552	-0.323926	-0.795828	1.32455	-1.2499	0.43285	1.0981	-0.00625382	-0.484783	-2.06392	-0.994223
ENSG00000011451	0.358026	0.801191	-1.30309	-0.508658	0.130728	1.88597	0.582679	-0.998646	0.890326	-0.240689	0.250713	-0.697203	-1.74373	-0.638355	1.23074
ENSG00000011454	0.325584	-0.394559	-1.9631	0.44837	0.266182	0.713732	1.04143	0.0576377	-1.56441	0.669187	1.25556	0.889614	0.0796432	-1.64758	-0.177295
ENSG00000011465	-1.33058	-1.29234	1.87272	-0.820843	-0.363472	-0.698161	-0.833804	1.31478	0.711905	-0.285145	0.57622	0.846495	0.276311	0.913447	-0.887537
ENSG00000011478	-0.0481425	0.46446	-0.885085	-0.593677	0.371792	2.06643	0.303802	-1.13511	0.781996	0.561774	1.62789	-1.05235	-0.689812	-0.638846	-1.13511
ENSG00000011485	-0.0674518	0.0771947	1.47671	1.00307	0.347658	0.239533	0.351388	1.04331	0.00850224	-0.732137	0.14835	-1.38052	-0.260311	-2.60033	0.345035
ENSG00000011523	0.0487503	0.429533	0.207476	0.197232	-0.0507135	-1.02325	0.776553	-0.582717	1.53691	-0.554247	-1.50102	0.625856	0.689051	-2.0776	1.27818
ENSG00000011566	-0.824995	1.25025	-0.344346	-1.68132	0.823603	0.524497	1.31565	-0.674462	-0.573938	-1.52781	-0.17718	1.07905	-0.143474	1.2946	-0.340118
ENSG00000011600	-0.779112	0.811329	-0.779112	0.726068	-0.594598	-0.643167	1.5186	-0.446182	1.5049	-0.603852	1.96913	-0.687509	-0.592204	-0.779112	-0.625186
ENSG00000011638	1.40029	-0.910589	-0.636578	-0.0467031	-0.910589	0.354838	1.59367	0.263079	1.25965	-0.787745	1.57195	-0.572031	-0.910589	-0.910589	-0.758065
ENSG00000012048	0.555889	0.228399	-3.03669	-0.297102	-0.780415	0.630943	0.133477	-0.316693	1.35641	0.605507	-0.610035	0.37679	0.483492	0.446795	0.223231
ENSG00000012061	-0.469844	-0.143457	1.57262	1.00742	-0.16936	-0.964031	1.26285	0.427264	-0.0511069	-0.422977	1.1723	-1.14114	-1.89935	0.635118	-0.816308
ENSG00000012174	1.17753	0.719364	-1.09977	0.826333	0.4977	-1.12496	0.206796	-1.16675	1.03191	0.543382	0.575136	-1.18008	-1.08851	-1.18677	1.26868
ENSG00000012211	0.826299	-0.471974	-1.0776	-0.566901	-1.0776	-0.930243	0.0790293	0.0995007	1.43016	0.297047	0.917885	-1.0776	0.345419	2.11732	-0.910753
ENSG00000012223	-0.476983	-0.476983	-0.476983	-0.476983	-0.476983	-0.476983	1.68667	-0.476983	1.6472	-0.476983	2.38992	-0.476983	-0.476983	-0.476983	-0.476983
ENSG00000012232	0.560809	1.25775	-1.66765	-0.322704	1.59948	1.03318	0.10823	-1.02389	-0.296616	0.253308	1.20993	-0.717282	-1.39084	-0.679521	0.0758215
ENSG00000012504	-0.258199	-0.258199	-0.258199	-0.258199	-0.258199	-0.258199	-0.258199	-0.258199	-0.258199	-0.258199	3.61478	-0.258199	-0.258199	-0.258199	-0.258199
ENSG00000012660	0.89031	0.186033	-0.150097	0.152334	-1.70045	0.860856	-0.00707057	1.07563	1.36374	-0.569626	-1.05498	0.378197	-0.541718	-1.89307	1.00991
ENSG00000012779	0.138685	-0.655622	-0.380032	2.05591	-0.471886	-0.655622	-0.16882	-0.655622	-0.227799	-0.655622	-0.366376	-0.497671	-0.655622	0.684843	2.51125
ENSG00000012817	0.397037	-1.13487	2.14933	-1.13487	-1.13487	0.0072096	0.168241	-1.13487	0.67373	0.337501	1.30539	-0.0466879	-1.13487	-0.0106173	0.693232
ENSG00000012822	0.664409	-0.00844319	-1.62225	-1.38306	0.748942	0.943046	1.11449	0.577462	-1.2498	-0.369659	-0.720004	0.526062	-1.14769	1.36415	0.562341
ENSG00000012963	-0.519627	-0.610058	-0.610058	-0.610058	-0.427192	0.569177	1.47857	-0.610058	-0.45911	-0.309768	1.24092	2.58952	-0.610058	-0.610058	-0.502131
ENSG00000012983	0.915555	0.654874	-0.395348	0.797092	-0.0476521	-0.60251	0.713825	1.42347	0.333127	1.00296	0.555844	-1.59006	-0.940235	-1.74448	-1.07646
ENSG00000013016	-0.368241	-0.368241	3.01762	-0.368241	-0.368241	1.76951	-0.368241	-0.368241	-0.368241	-0.368241	-0.368241	-0.368241	-0.368241	-0.368241	-0.368241
ENSG00000013275	0.617403	-0.487779	-2.88573	0.778701	-0.0349372	0.769546	0.12369	0.709752	0.162103	0.473492	-0.442249	-1.35072	0.245621	0.916635	0.404465
ENSG00000013288	0.37891	-0.253677	-2.28414	0.819912	1.00656	-0.282963	-0.0959723	0.594731	0.26725	-0.068309	0.0347039	0.0979267	-2.01844	1.4758	0.327711
ENSG00000013306	-0.531539	-0.219243	0.473721	-0.517086	0.906635	-0.204776	-0.733891	2.14999	0.493641	-0.214725	1.21604	-0.0664034	-0.75591	-2.18469	0.188236
ENSG00000013364	-0.0351399	-0.522014	-0.67594	0.86689	-0.835925	1.09025	-0.0269112	-1.05015	-0.151563	-0.0202951	2.85503	-0.754573	-0.614945	-0.507912	0.383204
ENSG00000013374	0.789466	1.17786	-0.826824	0.830828	-1.50157	-1.04379	-0.973763	-0.94476	-0.251222	2.10668	-0.0219085	0.696881	0.233303	-0.555077	0.283902
ENSG00000013375	-0.565944	-0.430422	1.84852	1.06894	-0.321798	0.088677	0.693518	-0.73248	-1.11484	-0.104615	-0.227055	-1.54456	-0.0799636	1.95548	-0.533447
ENSG00000013392	-0.283916	-0.462895	-0.462895	2.39467	-0.462895	-0.136324	2.4884	-0.462895	-0.462895	-0.119103	-0.177676	-0.462895	-0.462895	-0.462895	-0.462895
ENSG00000013503	0.437912	0.0176828	1.89319	0.407269	1.08639	-0.530661	1.01342	0.38615	-1.19469	0.71611	-0.989065	-1.1694	-1.17799	-1.26813	0.371815
ENSG00000013523	-0.396536	0.223666	-1.19061	0.402331	0.0869042	1.13	0.933924	-0.872408	-0.48101	1.39889	1.41789	-1.19061	-1.19061	-1.19061	0.918799
ENSG00000013561	-1.49743	0.127133	1.78633	0.942031	0.132901	-1.05572	-1.1216	1.04148	-0.568961	-0.216063	0.783486	-0.563949	1.03638	-1.27055	0.444543
ENSG00000013563	0.791871	1.58187	-1.04847	0.117221	1.52515	0.95371	-0.217754	1.28485	0.0658494	-0.591526	-0.268895	-1.04847	-1.04847	-1.04847	-1.04847
ENSG00000013573	-0.312669	1.20507	0.530829	0.198062	-1.44083	0.0396938	0.118912	-1.88177	0.416739	0.578604	1.02951	0.638097	0.828856	0.00887256	-1.95797
ENSG00000013583	0.594918	-1.60655	0.4848	0.883573	-0.37118	0.0687911	-0.00511406	0.142705	1.69615	0.841394	-1.70429	-0.442875	0.79797	-1.58778	0.20749
ENSG00000013588	0.652923	0.0649827	-1.27737	-0.798845	0.972488	0.0434119	0.485024	-2.46045	1.05115	-0.170328	0.587564	0.0483849	-0.415417	-0.305274	1.52175
ENSG00000013725	-0.24096	-0.474416	-0.474416	-0.474416	-0.474416	0.125736	0.63028	-0.474416	-0.249312	3.40656	-0.102678	-0.474416	0.225698	-0.474416	-0.474416
ENSG00000013810	-0.296296	0.684229	-1.07611	-0.0877964	0.64165	-0.268805	0.192187	0.972996	-0.530144	0.460722	1.29013	-2.75992	0.458083	-0.462965	0.782042
ENSG00000014123	0.14896	1.21131	-0.806213	0.437951	-0.884215	1.22337	0.246628	-1.53215	0.0170992	-1.03293	-0.0701937	0.306755	0.836282	1.54728	-1.64994
ENSG00000014138	0.734448	-0.975118	-0.491086	0.489164	1.5174	-1.23155	0.134405	-0.0600975	-0.175234	0.908962	0.617223	-0.564983	-1.33067	-1.33067	1.75781
ENSG00000014164	0.164633	0.159555	-1.18893	1.16205	0.802643	0.167002	-0.0458558	-0.647342	-0.586926	0.508577	1.02782	1.97465	-1.44076	-0.616361	-1.44076
ENSG00000014216	-0.583344	0.800445	-0.445169	0.616859	0.851863	-1.52469	-0.477708	-0.752346	-1.11826	-0.492282	0.911797	-0.550153	2.09223	1.16196	-0.491196
ENSG00000014257	-0.469455	1.38503	-0.469455	-0.469455	2.57833	-0.469455	-0.469455	-0.469455	-0.469455	-0.469455	-0.469455	1.6701	-0.469455	-0.469455	-0.469455
ENSG00000014641	0.509599	0.00441906	-0.554401	0.973803	-1.11338	-0.869362	0.192458	-2.25634	1.35447	-0.126352	0.41735	-0.895829	1.41472	0.677257	0.271587
ENSG00000014824	0.19538	0.302196	0.226515	0.532885	0.183817	0.754126	0.048716	0.601413	-0.0265154	0.537409	-0.547881	0.585532	-0.154154	-3.40373	0.16429
ENSG00000014914	0.187927	0.828224	-1.2245	-1.38239	0.59686	0.675993	-0.0781	-1.11423	-1.1884	-0.0943262	-0.173232	-0.964511	1.7288	1.18197	1.01991
ENSG00000014919	0.572029	-0.206264	0.475733	0.718205	0.730277	0.242294	0.81621	-0.444614	1.35847	-2.75806	0.264965	-0.109474	-1.32355	-0.379493	0.0432793
ENSG00000015133	-0.0738424	-0.524291	-1.47767	-0.723743	0.629203	0.813292	-0.0163061	2.18032	1.05828	-0.335441	0.322337	-0.898352	-0.345033	-1.47767	0.868908
ENSG00000015153	0.360802	0.24493	-0.919157	-1.16314	0.971363	1.17102	0.774921	-0.579135	1.78799	-0.169386	-0.801475	1.2545	-0.878053	-1.16314	-0.892045
ENSG00000015171	0.180697	-1.09368	1.27921	-0.893503	-0.336376	0.141315	-1.51542	0.201005	0.690064	-0.59077	1.18197	0.990102	-1.32886	1.61935	-0.525098
ENSG00000015285	-0.358855	-0.358855	-0.358855	-0.358855	-0.358855	-0.358855	-0.358855	-0.358855	1.48278	3.18234	-0.358855	-0.358855	-0.358855	-0.358855	-0.358855
ENSG00000015413	1.13377	-0.570893	-0.636733	-0.150427	0.521586	-0.632663	-0.27786	-2.41472	0.084618	0.478931	-0.359809	0.229256	1.5313	1.54451	-0.480862
ENSG00000015475	-0.471111	-1.55931	0.808117	-1.37568	0.0629041	-1.22147	-1.1595	1.05444	1.48888	0.281341	0.221428	1.46513	0.0502304	-0.204721	0.559315
ENSG00000015532	0.33757	1.53919	0.621184	-0.159255	-0.461548	0.614914	-0.960795	0.230167	-1.32175	1.14411	-0.54682	1.34815	0.486013	-1.49889	-1.37224
ENSG00000015676	1.02706	-0.505212	-1.52	-0.159202	0.590464	-1.31941	0.631891	-0.293633	0.343621	-0.776879	0.898355	-1.75963	0.895907	1.45123	0.495441
ENSG00000016082	-0.258199	-0.258199	-0.258199	-0.258199	-0.258199	-0.258199	-0.258199	-0.258199	-0.258199	-0.258199	-0.258199	-0.258199	-0.258199	-0.258199	3.61478
ENSG00000016391	-0.26611	-0.457544	-1.58829	0.0914903	1.40426	0.137986	0.178722	-0.332624	-2.20263	0.702308	0.640815	-0.336634	0.913073	1.4879	-0.37272
ENSG00000016402	0.648157	0.694141	-1.28824	-0.457982	0.390345	0.540512	0.635057	-1.28824	-0.648356	0.987999	1.30832	1.45952	-1.28824	-1.28824	-0.404751
ENSG00000016490	-0.376712	-0.376712	-0.376712	2.16262	-0.376712	-0.376712	-0.376712	-0.376712	-0.376712	-0.376712	-0.376712	2.73464	-0.376712	-0.376712	-0.376712
ENSG00000016864	0.51907	0.357595	-1.24359	0.798661	0.234137	0.760855	-0.189458	-1.47585	-1.11588	-1.32866	0.194686	1.14357	1.92873	0.110533	-0.694386
ENSG00000017260	0.756342	-0.18839	-2.53994	0.137672	0.13614	0.680102	0.433646	0.179492	-1.92383	0.449908	0.972762	0.684177	-0.203498	0.833625	-0.408206
ENSG00000017483	-0.326767	-0.326767	-0.326767	-0.326767	-0.326767	0.107583	-0.326767	-0.326767	-0.326767	-0.326767	-0.0327544	-0.326767	-0.0593915	-0.326767	3.57901
ENSG00000017797	0.260095	0.231416	2.05251	-0.672229	0.185083	-2.13535	0.499895	-0.140405	-0.421224	0.4477	0.451056	-1.55555	0.979737	0.340445	-0.523184
ENSG00000018189	-0.0854445	0.759402	-1.35813	0.48124	-0.183144	0.362742	-0.506376	1.15623	1.30268	-1.27218	-0.219355	1.46187	-1.28564	-1.36516	0.751263
ENSG00000018280	-0.455165	-0.455165	-0.455165	2.01716	2.78595	-0.260482	-0.455165	-0.117737	-0.455165	-0.455165	-0.455165	-0.455165	-0.455165	-0.455165	0.126759
ENSG00000018408	-0.570236	-0.570236	-0.570236	1.19809	-0.570236	-0.570236	-0.570236	-0.570236	0.543212	-0.570236	2.06845	-0.570236	-0.267851	-0.570236	2.16046
ENSG00000018510	0.222574	0.188265	1.39559	0.700552	0.555897	0.0481224	-1.11082	0.783593	-0.275896	0.214252	0.183701	-0.191898	0.619993	-0.405463	-2.92846
ENSG00000018610	0.555208	0.119741	-2.01677	0.517559	-0.392982	-1.53365	0.797809	0.949935	-0.256505	0.618249	-0.0938118	0.765481	0.828854	0.834948	-1.69406
ENSG00000018699	0.591429	0.147109	-0.258125	0.0153374	-1.33008	0.361854	0.092128	1.87439	-0.184706	0.656797	-1.00277	-2.19656	1.05162	-0.509849	0.691419
ENSG00000019144	0.695931	-0.870808	0.214908	-1.05378	1.36581	-0.897071	1.19559	1.94378	-0.838879	0.135987	-0.0444808	-1.05378	-0.838379	0.792095	-0.74693
ENSG00000019186	-0.258199	-0.258199	-0.258199	-0.258199	-0.258199	-0.258199	-0.258199	-0.258199	-0.258199	-0.258199	-0.258199	-0.258199	3.61478	-0.258199	-0.258199
ENSG00000019485	-0.548763	0.627974	-0.701461	2.35658	-0.701461	-0.701461	-0.122667	-0.422495	-0.133159	0.746924	-0.701461	-0.701461	-0.701461	-0.282968	1.98734
ENSG00000019505	-0.590332	-0.590332	-0.314882	-0.424036	-0.590332	0.732913	0.232512	2.16355	-0.438768	-0.590332	-0.385773	-0.590332	-0.590332	2.41361	-0.437132
ENSG00000019549	-0.345673	-0.345673	-0.345673	-0.345673	3.57571	-0.108368	-0.0749083	-0.345673	0.0301236	-0.345673	-0.345673	-0.345673	-0.345673	-0.345673	0.0341757
ENSG00000019582	0.325521	1.24119	0.313982	0.555033	-1.30174	-1.6213	-0.121403	0.527441	-0.881342	-0.45303	-0.0248043	-1.28445	0.458885	0.153118	2.11289
ENSG00000019995	0.806132	-0.279238	-1.4538	0.935214	0.511694	1.46838	0.642469	-0.697034	0.036382	1.02904	0.459498	-0.516318	0.278016	-1.8988	-1.32164
ENSG00000020129	1.90912	-1.0652	-1.0652	-0.27809	0.619891	0.79383	1.54388	-0.312756	0.497898	0.665489	-0.783128	-1.0652	0.458572	-1.0652	-0.853889
ENSG00000020181	-0.493423	-0.493423	2.86978	-0.493423	-0.493423	-0.493423	-0.493423	1.58304	-0.493423	-0.493423	0.859778	-0.493423	-0.108953	-0.493423	-0.269413
ENSG00000020256	0.200387	0.252587	-2.28183	-0.545299	0.333222	-0.392887	0.547081	1.18363	0.492729	0.135056	1.03224	1.09931	-0.356402	-1.92683	0.227011
ENSG00000020426	0.257706	-0.881025	-0.0632528	-1.08232	-0.451918	0.351218	1.65342	-0.83832	1.8108	0.184531	-0.714158	1.64696	-0.888765	-0.943739	-0.0411418
ENSG00000020577	0.474708	-0.812041	1.02273	-0.812041	1.96833	0.0966205	-0.641469	-0.812041	-0.607017	0.00351129	0.174717	2.11499	-0.66665	-0.812041	-0.692306
ENSG00000020633	1.13744	-0.888817	-0.888817	-0.888817	-0.888817	0.531449	-0.888817	0.802955	1.29208	1.58687	0.59651	-0.776027	-0.888817	-0.888817	1.05044
ENSG00000020922	-0.220454	-0.472227	1.28327	-0.526468	-0.379605	0.553584	0.529706	-0.168267	0.746856	0.939258	-1.13568	-0.165544	-2.54016	1.337	0.218732
ENSG00000021300	-0.37025	-0.710297	2.16135	-0.215414	1.45982	-0.132878	0.209826	-0.676201	0.983941	-0.825551	-0.806077	-0.938305	-0.938305	1.29684	-0.498496
ENSG00000021355	0.401812	0.765999	0.7263	-0.519017	-2.41402	-0.351362	0.0782556	0.696182	0.869251	0.707702	0.121685	0.240883	-1.01139	1.18778	-1.50006
ENSG00000021574	-0.384825	0.668506	-1.85224	0.904437	0.516128	-0.701305	1.06564	-0.768027	0.212519	-0.492334	1.04804	1.56455	-1.4214	-0.793727	0.434029
ENSG00000021762	-0.517263	0.168776	-2.34545	0.123332	0.723227	0.522754	-0.15442	-1.45755	0.407133	0.384059	1.35551	-1.0417	1.34624	0.43894	0.0464186
ENSG00000021776	0.886454	0.520982	-0.235367	-0.498209	-2.06908	0.777314	0.634413	0.382311	1.15357	-0.85227	-0.0189132	1.12168	-0.406908	-1.87052	0.47454
ENSG00000021826	-0.283024	-0.322723	2.06922	-0.76134	-0.834159	-0.750394	0.519189	-0.834159	-0.767791	-0.202243	0.445217	-0.834159	1.88688	1.17774	-0.508254
ENSG00000022267	-0.478103	-0.478103	1.62756	-0.478103	-0.0294723	-0.478103	3.00771	-0.478103	-0.478103	0.124247	-0.478103	-0.478103	-0.478103	-0.478103	0.0509823
ENSG00000022277	-0.556935	0.864333	0.0740702	0.561182	0.306233	-0.419303	0.813784	0.261291	1.01022	0.948145	0.849326	-0.610302	-1.363	-0.144798	-2.59425
ENSG00000022556	-0.578386	-0.578386	-0.578386	-0.578386	-0.578386	-0.578386	1.63515	-0.578386	-0.578386	1.9224	1.49634	-0.578386	1.30837	-0.578386	-0.578386
ENSG00000022567	0.0205487	0.255087	-1.28205	-0.182699	1.1454	-0.413462	-0.159776	-1.08605	-1.15538	0.0614613	1.56596	-1.28205	-0.132016	1.87905	0.765983
ENSG00000022840	-0.844095	-1.48898	2.20065	0.935609	-0.163495	-1.90825	-0.489209	0.617461	-0.433407	0.0636338	0.175385	0.449986	0.749173	-0.116508	0.252044
ENSG00000022976	-0.662035	-0.662035	-0.662035	-0.662035	-0.662035	-0.5638	0.2653	1.13791	-0.471577	0.751019	-0.405135	2.51392	1.40661	-0.662035	-0.662035
ENSG00000023041	0.762961	0.842192	-2.34919	0.852399	-0.372917	0.433282	0.382229	-0.011388	0.383674	0.871756	-0.834961	-0.63225	-1.66383	0.264639	1.0714
ENSG00000023191	0.554196	-0.496111	1.36103	0.274822	-2.38446	0.120726	0.536565	0.051575	-0.615934	-0.378434	1.58989	-1.42343	0.0861037	0.0597415	0.663717
ENSG00000023228	0.372133	1.528	-0.358596	0.788654	0.373817	0.605495	0.184458	-2.27099	0.658178	0.225347	0.120178	0.460302	-0.0650509	-0.630305	-1.99163
ENSG00000023287	0.227468	1.02723	0.599432	-0.0320583	0.0184755	-0.500169	0.546079	0.97212	-0.495296	0.0508992	-1.53064	1.33116	-0.905262	-2.23577	0.926326
ENSG00000023318	0.565226	1.1963	2.56908	0.0442132	-0.681327	0.135044	-1.30281	0.405174	0.388745	-0.42683	-1.17003	-0.0746172	-0.647569	-1.08148	0.0808803
ENSG00000023330	-0.615022	-0.838484	-2.52552	0.184075	-0.534902	0.223453	-0.326547	-0.640927	0.915707	0.842764	0.658978	-0.160749	1.75233	0.474982	0.589859
ENSG00000023445	-0.57383	-1.32124	1.27261	0.03847	0.50264	1.24328	0.337879	-0.299934	-1.20653	-0.325581	0.146847	-1.25224	1.58206	-1.22043	1.07601
ENSG00000023516	0.21752	-0.185863	0.648272	-0.912281	0.839931	0.163809	0.101578	1.48591	-0.226817	0.184992	0.809924	0.264795	-1.95892	-2.13759	0.704739
ENSG00000023572	0.506648	0.067396	-0.73421	-0.447772	-0.104673	-0.73421	-0.468264	-0.73421	2.26229	1.19052	-0.530607	-0.643465	-0.73421	-0.73421	1.83898
ENSG00000023608	2.1947	-0.452486	-0.452486	-0.452486	-0.452486	-0.452486	2.48166	-0.452486	-0.452486	0.753467	-0.452486	-0.452486	-0.452486	-0.452486	-0.452486
ENSG00000023697	-0.758391	0.0442859	-2.09807	1.00238	-0.930305	0.393791	0.651875	0.247482	-0.109856	0.165291	1.06065	-1.79589	1.04386	1.01258	0.0703029
ENSG00000023734	-1.31866	-0.168152	0.214133	-0.7387	-0.366249	-1.40093	-0.163576	0.664797	-0.691309	0.13015	-0.49842	-0.375511	0.985341	1.49262	2.23445
ENSG00000023839	0.835124	-0.350798	-0.88867	-1.15943	-0.978441	-0.99074	-0.420774	1.48425	1.16007	0.173933	-0.533801	-1.07892	0.279525	1.85731	0.611367
ENSG00000023892	0.0159994	-0.595063	-0.595063	0.5586	-0.595063	0.541746	-0.595063	0.346653	-0.595063	3.20781	-0.226434	0.31613	-0.595063	-0.595063	-0.595063
ENSG00000023902	0.462555	-0.741818	-0.12999	2.43863	0.333985	-0.741818	0.225539	-0.741818	-0.15914	2.01276	-0.287453	-0.741818	-0.741818	-0.445975	-0.741818
ENSG00000023909	0.275613	0.749366	-1.24825	0.458399	-0.540798	1.64689	0.955215	-1.56102	0.964968	-0.211287	1.10945	-0.894011	-1.38823	-0.516726	0.200423
ENSG00000024048	-0.37282	0.0963036	1.61823	0.613576	-0.0390219	0.00485081	-0.556039	-2.74649	0.720877	-0.260907	0.708019	0.693163	-1.10422	0.409345	0.215131
ENSG00000024422	-0.629738	2.19578	0.926987	-0.629738	-0.629738	-0.629738	-0.629738	0.0352965	-0.199924	2.25095	-0.629738	-0.629738	-0.629738	0.024111	-0.195286
ENSG00000024526	0.0112304	0.301046	-0.217788	-1.08879	0.867184	1.00898	-0.466735	0.342102	-0.103321	0.482431	-1.48317	1.57935	0.768208	-2.23371	0.232984
ENSG00000024862	0.442851	1.18428	-0.873968	-0.393729	-0.656544	0.85883	0.469939	-0.873968	-0.620336	-0.137624	2.46044	-0.873968	0.761729	-0.873968	-0.873968
ENSG00000025039	0.0168909	-0.566347	1.02952	0.230959	0.566383	-0.695045	0.172625	0.670517	0.871335	-0.386879	1.39706	0.511745	-1.92699	-2.09853	0.206763
ENSG00000025156	-0.0649369	-0.139964	-1.09339	-1.14575	1.10907	0.151295	0.48631	1.80172	-1.08028	1.0442	-1.12739	0.435614	-0.33442	-1.2255	1.18344
ENSG00000025293	0.313524	-1.76552	0.303852	-0.0250573	0.815347	1.4976	0.367504	-0.544973	0.893617	0.00658057	-0.929441	-0.892671	0.647682	1.11141	-1.79945
ENSG00000025434	-0.040752	0.345396	-1.51556	-0.132835	-0.350385	-0.570148	0.499194	-0.374618	1.36866	0.142059	1.50357	1.35773	-1.51556	-1.40139	0.68463
ENSG00000025708	-0.584413	-1.42702	-1.10979	0.136328	1.39642	-0.847735	0.889256	1.45248	1.41853	0.252312	-0.115248	-1.35269	0.653634	-0.669299	-0.0927608
ENSG00000025770	0.381903	-1.11791	-0.407944	-0.436459	1.37653	1.37371	0.0526634	-1.23609	0.236708	-0.467178	0.300001	-1.87103	-0.506487	1.4042	0.917387
ENSG00000025772	0.0659251	0.939989	-2.95896	0.0427986	0.46439	-0.123834	0.615902	1.46396	-0.454966	0.0396912	0.0761982	-0.20212	0.178095	-0.880849	0.733783
ENSG00000025796	0.417455	2.13343	-0.934742	-0.222145	1.13343	1.00651	-0.855025	-0.193622	-0.834124	0.0830174	-0.00935526	-0.843077	-0.410018	-1.576	1.10427
ENSG00000025800	-0.301611	-0.831072	1.19389	0.418752	0.636591	-1.5885	-0.156791	0.866203	-0.341519	0.152491	1.29741	0.701298	0.490225	-0.234336	-2.30303
ENSG00000026103	0.775913	-0.870594	-0.923942	-0.923942	1.55387	-0.812121	1.44295	-0.923942	-0.198449	-0.473933	1.18089	0.73371	-0.835128	-0.860353	1.13508
ENSG00000026297	0.929887	-0.299777	2.7082	-0.277465	-0.535414	-0.486523	0.986548	-0.117458	-0.308633	0.529161	-0.221407	-1.25479	-1.43392	-0.259055	0.0406397
ENSG00000026508	-0.543389	0.542238	-1.29402	2.18393	1.03975	0.642329	-0.715913	-0.647801	-1.01945	0.51885	-0.422057	-0.663057	-0.355665	-0.686085	1.42034
ENSG00000026652	-0.258199	-0.258199	-0.258199	-0.258199	3.61478	-0.258199	-0.258199	-0.258199	-0.258199	-0.258199	-0.258199	-0.258199	-0.258199	-0.258199	-0.258199
ENSG00000026751	-0.355839	-0.355839	3.22247	-0.355839	-0.355839	1.40344	-0.355839	-0.355839	-0.355839	-0.355839	-0.355839	-0.355839	-0.355839	-0.355839	-0.355839
ENSG00000026950	-0.709926	0.265911	-1.14227	-0.813456	0.619523	1.89458	-0.734297	-1.11471	0.469233	1.21482	0.986393	-1.14337	-0.174655	-0.709989	1.09222
ENSG00000027001	0.228709	-0.962669	1.24724	0.0236464	0.361904	1.69683	-0.092583	-1.21548	-0.596338	0.623986	0.220064	0.934832	-2.16893	-0.675822	0.374604
ENSG00000027075	-0.33604	-0.33604	-0.0425779	-0.33604	-0.33604	-0.33604	-0.171564	-0.33604	-0.107763	-0.0733497	-0.33604	-0.33604	3.59243	-0.33604	-0.172823
ENSG00000027697	0.407909	-0.737847	-1.83303	-0.0449812	-0.243732	-1.0525	0.357826	1.83118	0.596647	0.563044	0.775323	-1.09148	-1.19269	0.885714	0.778625
ENSG00000027847	0.338414	0.270283	1.7427	-0.439792	1.17424	-0.91728	-0.00632905	1.09423	-0.296019	-0.0626667	1.1409	-1.54771	-1.64747	-0.812816	-0.0306823
ENSG00000027869	-0.642825	-0.454725	1.32192	-0.642825	1.69635	0.108215	-0.642825	-0.642825	0.302881	-0.642825	-0.221562	2.38952	-0.642825	-0.642825	-0.642825
ENSG00000028116	0.0720565	-0.686017	-2.53925	0.262094	1.16273	-0.171321	-0.460467	0.909077	0.304221	0.499303	-1.35101	-0.0299277	1.35306	-0.0871867	0.762643
ENSG00000028137	-0.598454	-0.286126	-0.777048	-0.429621	-0.523263	-0.5506	0.0656148	1.4797	-0.917016	0.204906	0.243097	2.27338	-0.791168	-0.937799	1.5444
ENSG00000028203	0.0149909	-2.0169	-0.0614788	0.795208	-1.15622	-0.118242	-0.0561457	0.627513	0.0162181	0.491787	1.64713	-1.40502	1.59045	-0.287292	-0.08201
ENSG00000028310	0.645213	-0.696615	-0.61719	0.545624	-0.329906	-1.22614	-0.227665	-1.33953	-0.323262	0.850434	-0.0787006	0.736624	1.63576	-1.33953	1.76488
ENSG00000028528	-0.0211316	-0.883215	2.14852	-0.583341	-1.75062	-0.986061	-0.0644011	1.16384	0.316074	-0.118529	0.398047	1.02337	-1.08371	0.592066	-0.150904
ENSG00000028839	1.74937	1.36856	-0.397676	0.620345	-0.730707	-1.29446	0.0586649	-1.29446	0.420758	0.327337	1.33379	-0.792063	-1.12772	-0.688188	0.446449
ENSG00000029153	-0.96218	0.923733	1.67502	-1.66489	0.570192	-0.618941	-1.02561	-0.084787	-1.19185	-0.47662	-0.105474	-0.100275	0.812799	1.21896	1.02993
ENSG00000029363	0.348506	0.0480036	-0.464901	0.528725	0.0399865	1.72511	-0.367982	-0.589499	-0.69751	-0.354929	-1.74165	1.33182	1.18154	-1.63752	0.650301
ENSG00000029364	0.735297	0.498933	-2.44835	-0.176722	1.33385	-0.874898	-0.187122	0.0896029	-0.12142	-0.0773036	1.06316	0.633691	-1.12599	-0.554735	1.212
ENSG00000029639	-1.0281	0.476292	-1.16675	-0.236809	0.992085	-0.950382	0.960178	-1.05335	1.23571	1.18502	-0.0937235	1.01529	-1.16675	0.923967	-1.09267
ENSG00000029725	0.396988	-0.298171	1.42466	-0.827321	0.964129	-0.451477	0.653974	-2.0937	0.705758	0.16183	-0.399473	-1.72961	0.838927	0.827737	-0.174241
ENSG00000029993	-0.108378	0.637075	-1.75572	0.316998	-0.732307	1.01808	-0.111919	1.40439	-1.48195	0.824521	0.268083	0.0845785	0.305462	-1.67044	1.00152
ENSG00000030066	-0.694313	1.17602	1.47352	0.0202037	0.73196	0.346665	-0.934172	-0.094768	0.0668616	-0.56565	-1.64316	0.725215	-0.0931389	1.28087	-1.79611
ENSG00000030110	0.89155	0.0531058	1.32407	-0.23417	-0.287098	1.14395	-0.197661	1.18222	-0.379072	-0.00661116	-1.23865	1.46081	-1.26292	-1.50722	-0.942305
ENSG00000030419	-0.273256	-0.273256	-0.273256	-0.273256	-0.273256	-0.273256	-0.0568438	-0.273256	-0.273256	-0.273256	3.60917	-0.273256	-0.273256	-0.273256	-0.273256
ENSG00000030582	0.605174	-2.10388	-1.88444	-0.132221	1.40514	1.34248	0.275376	-0.469837	0.300074	0.0938328	0.616827	0.60862	-0.621002	0.387846	-0.423983
ENSG00000031003	0.285333	-1.27014	1.13327	0.0868226	1.34247	0.627486	0.659352	-1.37844	-1.36316	0.0316274	-0.159577	1.59055	-0.0749513	-1.43412	-0.0765258
ENSG00000031081	-0.733957	-0.984656	1.54992	0.475652	-0.391427	-0.900897	-0.11984	1.10246	0.631236	-0.832019	-0.984656	-0.886926	-0.785412	1.19194	1.66858
ENSG00000031691	0.576798	1.4867	-1.03213	-0.726513	-0.880935	0.690634	0.334809	0.823492	-0.389692	1.20632	-0.740808	-1.03213	1.63806	-0.922473	-1.03213
ENSG00000031698	0.254801	0.0405944	-2.30282	0.850303	0.300868	0.380707	0.472035	1.29288	0.619816	0.995351	0.507735	-0.359109	-0.592639	-1.7949	-0.665621
ENSG00000031823	1.0653	0.511879	2.16916	-0.308034	-0.0703596	-0.722975	-0.0217159	-0.255307	0.770067	-0.427537	-1.36795	-0.546694	-1.55416	-0.504232	1.26257
ENSG00000032219	0.447194	0.572353	-1.57899	-0.942613	0.392577	-1.63848	1.11962	-0.658828	0.0244941	0.288213	1.60541	0.623842	1.03016	-1.20255	-0.0824112
ENSG00000032389	0.0924175	1.63711	-1.44628	-0.633253	-0.0428201	0.164687	0.0549134	0.0812772	-0.857007	-0.742396	1.26997	-1.67701	-0.309158	1.00949	1.39806
ENSG00000032444	-1.14144	-0.115582	1.52915	0.665406	-0.740278	0.815891	0.514929	-0.226956	0.143342	-0.403109	0.210635	-1.43066	-1.23465	2.04365	-0.630334
ENSG00000032742	-0.178032	0.0909108	1.52209	-1.06291	-0.188633	0.931099	0.40391	1.5235	-0.56114	-2.4017	0.00252541	-0.807934	0.0064146	0.616638	0.103259
ENSG00000033011	1.04735	0.904545	1.2131	0.369883	1.28983	-0.434087	-0.861661	-1.3918	0.129397	0.961887	0.185432	0.38289	-1.31878	-1.31788	-1.1601
ENSG00000033030	0.488305	0.428794	-1.29533	0.035124	0.302904	0.525343	0.909338	0.856661	-1.32074	0.676607	1.10747	1.17272	-1.10956	-1.58559	-1.19205
ENSG00000033050	0.107323	-0.18781	1.33927	-0.93191	-1.4451	1.15582	0.496829	0.342433	-1.02125	0.758028	1.32025	0.635946	-1.84357	-0.55709	-0.169172
ENSG00000033100	0.995809	-0.856711	-0.153158	0.206736	-0.846643	-0.972915	0.0792138	-1.1104	-0.579012	0.910798	-0.170039	-0.300283	-0.921375	2.2203	1.49768
ENSG00000033170	1.07436	0.655312	-1.01918	-0.379695	0.0155123	-1.07093	1.13192	-1.04436	-1.00236	-0.490956	0.180403	2.12159	0.558927	-1.18857	0.458023
ENSG00000033178	-0.246433	0.0776711	1.99807	-0.391184	-0.422911	0.897717	-1.45069	-0.661984	0.935728	-1.74746	-0.228457	0.846739	-0.638663	1.07354	-0.0416791
ENSG00000033327	0.567948	-0.927577	-1.85108	0.278284	0.87135	0.274686	0.992986	0.77685	0.309716	0.293069	-1.56417	-1.76049	0.665573	0.803482	0.269367
ENSG00000033627	1.22347	0.436808	-1.36238	0.8462	0.809687	-0.0454525	0.192771	1.53073	0.260366	0.517252	0.262861	-1.13317	-0.433837	-1.50766	-1.59764
ENSG00000033800	0.212098	-0.0749477	0.620231	0.973915	-0.00181542	-0.215891	1.43614	-0.775898	0.645425	1.04478	0.538327	-0.430808	-1.01497	-2.60094	-0.355644
ENSG00000033867	-1.09478	-0.349517	1.25981	0.0122274	-0.0513536	1.54511	-1.54432	0.975149	1.04228	-0.00737981	0.212249	-1.09913	0.950922	-1.37772	-0.473537
ENSG00000034152	-0.340849	0.889456	-0.413295	0.872928	-0.129115	0.783232	-0.226505	0.432597	-1.7364	0.0602218	1.36619	-2.22732	-0.0483248	-0.411363	1.12854
ENSG00000034510	-0.399283	-0.892287	0.569594	-0.408245	0.207631	-0.773242	0.442385	1.09031	-0.412456	1.07005	0.910465	-2.55856	0.829164	0.902965	-0.578489
ENSG00000034533	-0.194837	1.55465	2.02336	-0.641725	0.629326	-1.16584	0.138869	-1.16584	-0.270033	0.121152	-0.834528	-0.274156	1.29788	-1.16584	-0.052434
ENSG00000034677	0.703042	0.274454	-2.03162	0.624875	-0.0325247	0.599572	0.727772	0.723396	0.143171	0.685223	-0.0243948	-2.14736	0.77578	-1.30873	0.287344
ENSG00000034693	0.449845	-0.474891	-1.27055	0.457194	1.23973	0.948245	-0.151831	-1.27479	-0.0539063	-0.315954	-1.1836	-1.42334	0.224003	1.21394	1.6159
ENSG00000034713	0.923067	0.968964	-0.984801	-0.264801	0.945543	-0.0370998	-0.274322	-1.24943	-0.257396	0.891074	0.933449	1.7683	-1.146	-1.17538	-1.04117
ENSG00000035115	-0.097324	1.00201	-0.394647	-1.07394	0.988829	-0.956483	0.749967	-1.56163	0.704621	0.624257	-1.56744	-0.930376	1.38731	0.468331	0.656515
ENSG00000035141	0.530683	1.16358	-0.0812496	-1.0277	1.47264	0.58194	0.408355	0.0864891	-1.46139	0.6685	-1.67956	0.226019	0.521385	-1.67956	0.269874
ENSG00000035403	-0.0147464	-2.0327	1.08609	1.03557	0.205703	0.321951	0.26538	-0.0100629	-0.514911	0.401657	-0.758033	-2.1769	0.894388	0.745529	0.551091
ENSG00000035499	0.095074	1.51749	0.147955	1.20742	-0.892117	-0.753506	-0.576164	-0.892117	-0.892117	0.82707	1.79951	-0.892117	-0.892117	0.930913	-0.735172
ENSG00000035664	0.63284	0.803023	-0.182703	-0.235992	0.463841	0.572093	1.7617	-1.10836	-0.741177	0.933746	-0.429632	-1.30463	-1.14894	-1.30463	1.28883
ENSG00000035681	-0.96195	0.152534	0.309373	-0.536904	-0.460624	0.0696731	-0.369792	0.688979	-2.39821	-0.0479359	0.399831	-0.781305	1.61915	1.22428	1.09289
ENSG00000035687	-0.242312	-0.436356	2.3992	0.743532	0.62107	-0.0745354	-1.51511	-0.88559	-0.551398	1.07815	-0.950308	0.892788	-0.867133	0.0160199	-0.228016
ENSG00000035862	-0.449491	-0.449491	-0.449491	-0.449491	-0.449491	-0.449491	-0.449491	2.93591	0.136979	-0.449491	-0.449491	-0.449491	1.7688	-0.449491	0.102716
ENSG00000035928	0.570209	0.663348	-1.771	0.239108	0.724013	0.0982374	0.192158	0.913947	0.494819	0.845695	0.943524	-1.00391	-1.30212	-1.98482	0.3768
ENSG00000036054	0.130922	0.445	-0.63532	0.729318	0.81762	-0.169244	0.374673	-1.1146	-2.26174	1.00968	1.37763	-0.736803	0.69377	-1.19477	0.533854
ENSG00000036257	0.53481	1.06267	-1.75767	0.11719	-0.294356	0.0704426	0.494399	-1.31023	0.611148	0.463411	0.546127	1.49317	-2.04999	0.244044	-0.225163
ENSG00000036473	-0.434616	-0.434616	-0.434616	-0.434616	-0.150294	-0.286298	-0.2654	-0.434616	3.24482	-0.164511	-0.210463	1.30908	-0.434616	-0.434616	-0.434616
ENSG00000036549	-0.841192	-0.444753	0.0107451	0.230814	0.0667001	-0.151407	0.415808	2.06223	1.12563	0.10264	-1.58807	-1.25353	-0.996546	1.47581	-0.214879
ENSG00000037042	-0.821186	-0.821186	-0.821186	0.433351	-0.692031	1.34973	-0.315866	-0.492181	1.56789	-0.475357	1.33939	-0.730519	-0.690355	1.80421	-0.634705
ENSG00000037474	-0.442563	1.07643	0.0673738	0.565749	0.231283	0.424982	-0.329942	1.69199	-1.18209	0.695839	0.751679	0.418624	-0.441679	-1.95861	-1.56906
ENSG00000037637	0.709642	-0.547961	-2.04646	0.351382	1.25868	-0.445775	0.0924607	-1.36554	0.598237	0.233302	-1.17259	0.197352	0.851695	1.60468	-0.319103
ENSG00000037749	1.58971	1.58403	-0.85779	-0.661156	-0.85779	-0.274038	-0.0333043	-0.85779	-0.678563	1.60053	0.55979	-0.781529	-0.702185	-0.74638	1.11647
ENSG00000037757	2.61156	1.0007	-0.637485	-0.637485	-0.637485	0.586672	0.419539	-0.637485	-0.269626	-0.637485	1.38853	-0.637485	-0.637485	-0.637485	-0.637485
ENSG00000037897	1.40529	-0.895108	-0.895108	-0.0225072	-0.647183	1.83133	0.815342	0.437369	-0.0121128	-0.147823	1.63981	-0.82397	-0.895108	-0.895108	-0.895108
ENSG00000038002	0.212015	-0.732991	-0.79783	0.244616	-0.479495	-0.719319	-0.708249	2.7001	0.826273	0.283092	1.34287	0.0255626	-0.689887	-0.79783	-0.708935
ENSG00000038219	-0.124315	0.795909	-0.820069	-1.6148	-0.250524	0.377163	0.562551	1.10395	-0.263529	0.989099	-1.82327	1.55285	-0.849285	0.798463	-0.434198
ENSG00000038274	0.522893	0.203848	-0.231579	-0.015129	0.00281451	0.516754	-0.187425	0.89911	1.18114	0.558874	1.13025	-0.310103	0.0419817	-2.41646	-1.89697
ENSG00000038358	-0.697436	-1.61305	0.604498	0.242944	0.299389	0.620004	-0.248315	0.276247	0.158367	0.499271	0.684405	-0.732627	0.72173	1.55982	-2.37524
ENSG00000038382	-0.116773	-0.543849	-1.02218	-0.302921	-0.781764	0.948307	-0.741182	-1.6229	-0.0227638	0.974731	0.0626967	-0.312849	2.47421	0.204448	0.802788
ENSG00000038532	-0.944944	-0.655397	-0.600893	0.547726	-0.827925	1.6951	-0.564644	0.482485	-1.71421	1.094	0.436584	1.46047	0.271282	-1.09564	0.416012
ENSG00000038945	-0.468972	-0.468972	-0.468972	-0.468972	-0.468972	-0.468972	2.94482	-0.468972	-0.182955	-0.468972	1.23642	-0.468972	-0.468972	1.1604	-0.468972
ENSG00000039068	1.41733	0.708746	-0.748815	-0.0486251	1.20704	1.1174	-0.739135	-1.19861	-0.775432	0.589012	-0.71637	1.59531	-1.23189	-0.69249	-0.483461
ENSG00000039123	-0.54743	-1.65848	2.03817	0.67114	-0.318341	-0.367262	0.146246	0.630649	-0.648143	-1.57816	-0.607334	-0.350008	1.02595	0.864433	0.698578
ENSG00000039139	2.27513	-0.51572	-0.51572	-0.51572	-0.51572	0.519254	0.577425	-0.51572	-0.51572	2.30111	-0.51572	-0.51572	-0.51572	-0.51572	-0.51572
ENSG00000039319	-0.0733353	-0.594481	-0.098616	0.65448	0.151767	-0.177574	0.659259	-2.92216	0.803062	0.553726	0.516392	0.293962	-0.237365	-0.927132	1.39801
ENSG00000039523	1.1449	-0.226215	-0.938221	0.286471	0.602034	-1.3258	-0.374913	0.372014	-0.902778	0.280488	0.828331	-1.91697	1.95803	-0.181333	0.393962
ENSG00000039560	-0.0526749	1.94648	-1.2258	-0.401115	1.63904	-0.18182	0.308545	-1.26616	-0.477603	-0.549389	1.13343	0.326773	0.486585	-1.3662	-0.320094
ENSG00000039650	0.570351	-0.214609	1.97199	0.207332	-1.0729	0.4416	0.454676	-1.20213	0.551634	0.191342	0.663171	-1.14095	-0.114862	0.715906	-2.02256
ENSG00000040199	0.640665	-0.197193	-1.65747	-0.0382841	-1.43879	0.805863	0.366923	1.45285	-0.735715	0.920615	-1.09009	1.64849	0.13144	-0.718994	-0.0903113
ENSG00000040275	0.552159	-0.859296	2.05444	1.04492	0.297232	-0.666064	-0.136345	-0.884654	-0.374662	-0.796237	-1.07888	-0.233549	1.9601	-0.651253	-0.22791
ENSG00000040341	0.113611	-0.202732	-1.51674	-0.199133	1.03183	0.593306	0.486206	0.337966	-2.61285	-0.107458	-0.17161	-0.31068	0.496577	1.53192	0.529785
ENSG00000040487	-0.564016	-0.564016	0.540293	-0.564016	-0.564016	-0.564016	2.11063	-0.564016	-0.564016	-0.564016	1.36999	-0.564016	2.01052	-0.564016	-0.391282
ENSG00000040531	-0.249047	2.03166	-0.435227	-0.26463	-0.435227	2.81745	-0.435227	-0.435227	-0.279743	-0.435227	-0.138651	-0.435227	-0.435227	-0.435227	-0.435227
ENSG00000040608	0.91243	-0.273708	-0.68193	0.0217002	2.17184	-0.68193	-0.248542	-0.498524	-0.210329	-0.545508	-0.231497	-0.68193	2.31179	-0.68193	-0.68193
ENSG00000040633	0.799084	-1.10082	-1.10082	0.522492	-1.10082	1.11806	-0.982382	-0.627274	-0.984543	0.530744	1.09599	1.23339	-1.10082	1.17909	0.518613
ENSG00000040933	-0.988842	1.89819	-0.740182	0.157273	0.542298	-0.190123	-0.313679	-0.787884	0.993887	0.241089	0.749935	-1.4714	1.23448	0.238001	-1.56304
ENSG00000041353	-0.534743	1.60119	-0.534743	-0.534743	-0.534743	2.43863	-0.534743	-0.534743	-0.286805	-0.249394	-0.534743	-0.323851	-0.534743	-0.534743	1.63292
ENSG00000041357	-0.121865	0.120982	2.45622	0.850685	0.541611	-1.09605	0.0690147	-0.116136	-0.330267	0.267711	0.895942	-0.936939	-1.0871	-1.62638	0.112567
ENSG00000041802	0.114082	0.323998	-2.48938	0.149183	0.085656	-0.153747	0.836263	0.512242	1.04205	1.02248	0.0909396	-0.419715	-0.679277	-1.59549	1.16072
ENSG00000041880	-0.646428	0.891987	0.103867	-1.31104	1.1153	0.955581	-0.168765	1.48504	0.977602	-0.39501	-0.538912	-1.10822	-1.1914	-1.22538	1.05579
ENSG00000041982	-0.583048	-0.870781	2.23685	-0.870781	0.115664	0.447153	0.149974	1.07897	-0.0506817	-0.67502	1.81661	-0.768427	-0.723086	-0.554248	-0.749149
ENSG00000041988	1.21691	-0.900417	0.801703	-0.900417	-0.900417	-0.900417	1.14007	0.247846	-0.7678	-0.470159	0.13605	-0.900417	1.44127	-0.900417	1.65661
ENSG00000042088	0.496988	1.22745	-1.10355	-0.709772	0.517444	1.57687	0.895248	-1.34561	-0.564793	0.579774	0.807729	0.703364	-1.18202	-1.22845	-0.670678
ENSG00000042286	0.237036	1.45731	-1.72297	0.191438	-0.405729	0.675548	-0.0851861	-1.95884	0.159901	0.519443	0.705503	-0.810202	1.36367	0.538998	-0.865916
ENSG00000042317	0.208602	-0.944896	0.322173	-0.908689	1.51316	0.580859	-0.874212	1.80569	1.38957	-0.493514	-0.14231	-0.958548	-1.01906	-1.01906	0.540226
ENSG00000042445	0.968371	-1.18882	-2.19324	0.172518	0.805821	0.525899	-0.94416	-1.17395	0.987011	0.679542	-0.208097	0.132361	1.20225	0.684564	-0.450068
ENSG00000042493	0.0559933	-0.265366	1.88751	0.0639859	0.130749	-1.45868	-0.0537747	1.15883	0.262887	0.590499	0.376069	-2.15103	0.587197	-1.1564	-0.0284746
ENSG00000042753	0.325184	-1.19218	-2.65628	-0.268943	0.774766	0.626609	0.48629	0.941342	0.829756	-0.490878	0.194119	1.33964	-0.618789	0.000244206	-0.290884
ENSG00000042832	0.99274	0.51629	0.200042	-0.893263	-0.457771	-1.04142	0.34113	-2.00105	0.0602226	0.689232	0.641695	1.55502	-1.6158	0.683858	0.329076
ENSG00000042980	1.54402	0.934849	-0.653541	-0.653541	-0.653541	0.25471	0.434814	-0.653541	-0.653541	-0.653541	-0.142004	-0.653541	-0.420005	-0.653541	2.62195
ENSG00000043039	-0.462189	-0.571976	-0.571976	-0.571976	0.847915	-0.571976	-0.571976	1.3862	-0.571976	1.77195	2.17589	-0.571976	-0.571976	-0.571976	-0.571976
ENSG00000043093	0.51835	0.0953434	-2.60451	0.00655935	0.692183	0.256845	-0.847722	1.39171	0.201434	0.163316	-1.12781	-0.651058	1.30814	0.505312	0.0919066
ENSG00000043143	-1.24583	-1.121	-0.964341	-0.714715	1.51253	1.0624	-0.266195	-0.877226	1.13811	0.229687	-0.418645	-0.375008	-0.276256	0.4267	1.88979
ENSG00000043462	-0.736595	0.461153	-0.635707	-0.570029	-0.698678	0.197551	1.77445	1.6084	-0.720682	-0.824641	1.65487	-0.716356	0.764187	-0.733284	-0.824641
ENSG00000043514	1.34183	0.0130284	2.15961	-1.08725	0.723903	-0.504938	-0.546982	-1.02855	0.529016	0.968095	-0.737565	-1.20207	-0.975154	0.176923	0.170095
ENSG00000044090	-0.722032	-0.427665	-0.0243667	0.100558	-2.33264	-0.736782	0.0441909	1.71265	-0.143928	1.09902	1.61548	-0.475324	0.177122	-0.306288	0.420007
ENSG00000044115	0.225778	-0.872314	0.12258	-0.243257	-2.5778	-0.155714	0.412376	-0.449652	-0.790557	0.825613	0.630856	0.357266	1.18731	-0.323484	1.65099
ENSG00000044446	1.2491	0.52486	-0.349916	-0.510497	-0.813214	-0.518744	0.785285	-1.29415	-1.28843	0.608761	1.28717	-0.512739	1.14128	-1.43086	1.1221
ENSG00000044459	0.897956	1.17855	-1.28663	-0.974889	-1.00538	-0.286143	0.513271	1.49753	-0.363201	-0.407127	0.589745	-1.13036	1.47485	-1.14221	0.444037
ENSG00000044574	0.610591	1.73863	-0.856782	0.157013	-1.33086	1.15801	-0.0986776	-0.901612	-0.0318381	0.13238	-1.54447	0.651519	-0.745679	1.52152	-0.45974
ENSG00000046604	1.13598	-0.34664	-0.785676	0.0495959	1.16109	-0.190861	-0.522079	0.67449	-0.274983	0.574311	-2.05238	1.41069	-0.0439735	0.816868	-1.60643
ENSG00000046647	-0.113862	0.692145	1.29923	0.482963	-0.810719	-0.43104	0.40617	-1.20326	1.94948	-0.736603	-0.708483	1.05599	-1.20326	0.524498	-1.20326
ENSG00000046651	-0.253868	0.68865	-2.79603	0.111099	1.05535	0.260263	-0.443321	-0.950291	-0.477471	0.0132343	0.462954	1.05025	0.73489	1.01927	-0.47498
ENSG00000046889	-0.768002	-0.768002	-0.768002	-0.768002	1.18235	-0.768002	0.87157	1.72256	-0.768002	1.08453	1.40448	-0.768002	-0.768002	0.646531	-0.768002
ENSG00000047056	-0.648876	-0.76221	-0.590197	-0.76221	0.183496	1.78288	1.85094	-0.615764	-0.628405	1.38245	1.12595	-0.76221	-0.598011	-0.679035	-0.278797
ENSG00000047188	0.437428	-0.706277	1.49981	1.03028	-1.70639	-0.62499	-0.194082	-1.80221	0.247042	-0.625306	0.188241	-0.29243	0.479207	0.551855	1.51782
ENSG00000047230	0.653817	0.318504	-1.98024	0.373588	-1.63151	0.708273	0.423914	0.632992	0.563579	0.199937	0.689718	-0.0183483	0.0962594	-1.98024	0.949757
ENSG00000047249	1.22185	-0.04574	-1.76492	0.478526	0.104805	1.14127	-0.0387378	0.968553	-1.71538	0.959262	0.223574	-1.51926	0.450468	-0.665992	0.201723
ENSG00000047315	0.0806952	-0.563939	1.66697	-0.332221	0.423369	-0.965096	-0.560573	-0.345904	-0.443793	0.491002	0.00937697	1.20123	-0.42289	1.77211	-2.01034
ENSG00000047346	-1.14391	-0.934522	-0.980398	0.223221	1.07097	0.282291	0.942907	-1.14391	0.993924	1.34967	-0.470342	0.977977	-1.03348	1.0095	-1.14391
ENSG00000047365	0.268355	0.381782	-2.16683	0.862033	-0.0756803	-0.428598	0.0478344	1.34833	0.450408	0.717084	-2.11404	0.0439095	0.0269537	-0.366914	1.00537
ENSG00000047410	0.914253	0.357174	-2.36055	-1.052	-0.771152	0.145915	0.672453	0.998806	0.334107	1.58644	0.0928752	0.42592	-0.44708	0.211379	-1.10853
ENSG00000047578	-0.214756	-0.0699497	1.3834	-0.0687478	1.0832	-1.10712	-1.06173	0.461917	0.352076	0.749187	0.220114	-2.06775	-1.22942	0.266038	1.30354
ENSG00000047579	0.306681	-0.130312	-2.10714	1.06447	0.379331	0.371535	-0.0814234	-0.926299	0.23114	0.328443	0.824754	1.01848	0.903059	-2.11429	-0.068429
ENSG00000047597	0.769285	-0.521609	0.587431	1.44547	-0.532127	0.142768	-0.761666	-1.02894	-0.850176	-0.817711	-0.948857	1.88878	-1.06148	0.427792	1.26105
ENSG00000047621	1.17182	1.12068	-1.10762	0.345065	-1.00907	-0.819628	-0.874271	-0.967009	0.612199	-0.670622	0.741332	1.3325	-1.11474	1.47853	-0.239174
ENSG00000047634	0.209531	0.657838	-2.11259	-0.725021	-0.898583	0.696655	0.610559	1.3242	0.0792586	-0.949565	0.688712	1.16418	-0.363787	-1.23303	0.851647
ENSG00000047644	1.17692	0.970026	0.0217485	-1.31592	0.818835	-0.516358	-0.327445	1.99309	-0.162621	-0.529781	-0.0290988	-1.90776	0.734468	-0.394899	-0.5312
ENSG00000047648	0.286005	-0.587516	-0.587516	-0.587516	-0.587516	-0.587516	2.72353	-0.587516	-0.587516	0.59951	1.37982	-0.587516	-0.587516	-0.587516	0.886301
ENSG00000047849	0.298028	-0.100616	0.546587	-0.320026	-1.53533	0.661962	0.479767	0.75347	0.318266	-0.904458	-0.21195	1.84606	-2.26439	0.612105	-0.179472
ENSG00000047932	-0.36691	-0.111476	2.05772	-0.0980657	-0.967292	-1.35194	0.234197	0.20745	1.18454	-0.721417	-0.0119475	-0.700215	-1.35194	0.492935	1.50437
ENSG00000048028	0.822077	0.593277	-1.28414	0.998986	0.674977	1.93399	-1.34636	-0.267105	0.137083	-0.313751	-0.192826	0.338201	0.562392	-1.58424	-1.07256
ENSG00000048140	-0.639051	0.39907	-1.13621	-0.360464	-0.107719	0.943756	-1.14479	0.428675	1.03932	1.00454	-0.459073	0.765273	-1.14922	-1.42331	1.8392
ENSG00000048162	0.0605693	0.407725	-1.09958	0.728966	1.09689	0.565707	0.442696	0.593256	-0.234828	1.42993	0.0571095	0.655477	-1.53382	-1.81782	-1.35228
ENSG00000048342	1.27955	-0.468379	-0.468379	-0.468379	-0.468379	-0.22696	1.18526	2.91432	-0.468379	-0.468379	-0.468379	-0.468379	-0.468379	-0.468379	-0.468379
ENSG00000048392	0.361222	0.149845	-0.166859	-1.32346	1.01726	1.34951	-0.0179822	1.03075	-1.17148	-1.37529	-1.56534	1.08798	0.730278	-0.649944	0.54351
ENSG00000048405	0.780391	0.14529	0.26291	-0.384074	-0.399162	0.858679	0.802918	0.432801	-0.13957	-0.580775	-0.068135	0.790998	-3.13771	-0.12408	0.759519
ENSG00000048471	0.282858	-0.607814	0.159209	-0.756009	-0.458682	1.96398	-0.519977	-0.628913	-0.461115	-0.524995	-0.485338	2.21563	-0.756009	1.25016	-0.67298
ENSG00000048649	-0.140408	0.233067	0.995202	-1.51275	-2.08887	-0.359135	-0.450322	0.57888	0.778099	0.214566	-0.452671	-0.0523129	0.695876	2.01641	-0.455636
ENSG00000048707	-0.079113	-1.36191	-1.89131	0.566031	0.65143	-0.222371	-0.754344	-1.1914	1.05963	1.85436	0.202229	-0.1788	-0.120529	0.899837	0.566265
ENSG00000048740	-0.272141	-0.50388	-1.24619	0.851552	0.0487178	-0.791057	-0.839983	-1.71149	0.685027	0.435654	0.578582	0.586324	0.723566	2.17867	-0.723358
ENSG00000048828	0.38559	-0.662891	-1.36575	2.29929	-0.974948	0.402688	-0.133221	-1.01942	0.731662	0.747449	-1.37287	0.914881	-0.218953	-0.175786	0.442269
ENSG00000048991	0.108932	-0.100917	-0.540471	-0.382775	1.62082	1.02659	-2.87176	0.746652	0.101155	-0.297753	-0.123431	0.816699	0.0081256	0.309053	-0.420916
ENSG00000049089	0.421327	-0.410589	-0.410589	1.34496	-0.410589	-0.410589	-0.410589	3.16079	-0.410589	-0.410589	-0.410589	-0.410589	-0.410589	-0.410589	-0.410589
ENSG00000049130	1.32109	-0.776101	-1.38844	1.05688	-1.21735	0.603223	-0.604545	0.622812	1.72987	0.233755	-0.342774	-0.502477	0.890741	-1.30065	-0.326033
ENSG00000049167	1.04306	1.01637	0.977289	-0.399774	0.417402	0.798798	-0.954522	0.95569	-0.588788	0.523445	-1.48263	-1.51331	0.590849	-1.61706	0.233184
ENSG00000049192	-0.395484	-0.395484	-0.395484	-0.395484	-0.395484	-0.395484	-0.395484	2.47489	-0.29723	-0.395484	-0.395484	-0.395484	-0.274889	-0.395484	2.44756
ENSG00000049239	0.598565	-0.098266	-0.264163	1.42042	0.209859	-0.141147	0.459516	-1.96361	-0.519587	0.465437	-0.341079	0.187906	-2.11921	0.867954	1.2374
ENSG00000049245	0.0809656	-1.58061	2.07529	0.545949	-0.366064	-1.27976	-0.401295	1.20078	-0.949323	-0.00258451	-0.633159	1.22582	-0.642755	0.4929	0.23384
ENSG00000049246	1.1733	-0.417663	-0.851047	0.918948	-0.232651	-1.04533	-0.0707131	-0.146803	-0.570479	-0.832436	0.253605	-0.981027	1.70794	1.98693	-0.892573
ENSG00000049283	0.462118	0.910045	1.61439	0.740814	0.649341	0.23623	0.45013	-1.43316	0.807399	0.0805977	-1.13972	0.40472	-0.916583	-1.43316	-1.43316
ENSG00000049323	0.967305	0.123152	-1.16028	-1.19107	0.110316	0.105547	0.971404	0.0831584	0.318023	0.922499	1.03576	1.54258	-1.16982	-1.37072	-1.28786
ENSG00000049449	0.683292	0.454691	-2.84315	-0.137359	0.8316	0.326654	-0.272721	0.817356	-0.0329722	0.472354	0.201106	0.148532	-0.968125	-0.938019	1.25676
ENSG00000049540	-0.690583	-0.621776	-0.690583	-0.588183	2.18643	-0.690583	-0.37647	1.71437	-0.558645	1.50157	0.631421	-0.690583	-0.435	-0.574629	-0.116754
ENSG00000049541	0.897008	-0.268263	-2.06003	0.354389	0.573345	-0.767638	0.937018	0.0267288	0.232034	-1.14618	0.0472865	0.916492	0.487348	1.38252	-1.61206
ENSG00000049618	-0.777518	-0.825585	-2.61784	-0.757169	0.259063	0.198139	-0.675794	1.3104	1.04053	0.00769343	0.156645	0.841271	0.765403	0.417327	0.657437
ENSG00000049656	0.306603	0.813942	-2.97274	0.322863	0.158861	0.507862	-0.743389	0.464506	-0.302397	0.0123333	1.0473	-0.631235	-0.585741	0.661836	0.939397
ENSG00000049759	0.206597	1.32075	-2.42041	1.13596	1.13924	-1.48945	0.561545	-0.348992	0.0752297	0.355265	-0.291367	0.301702	-0.0598655	-0.826682	0.340474
ENSG00000049860	0.509186	0.944847	-2.2602	-0.541989	0.738608	-0.00685727	0.26541	1.05679	-0.318975	-1.24044	-0.924237	-0.576548	1.4779	0.836712	0.0397915
ENSG00000049883	0.539898	1.61743	-0.625437	2.14697	-0.625437	-0.625437	-0.46751	-0.625437	-0.470392	-0.625437	-0.625437	-0.625437	-0.296189	-0.432804	1.74066
ENSG00000050130	-0.789779	1.6061	-0.789779	-0.645452	2.58608	0.364026	0.340463	-0.217554	0.735502	-0.290061	-0.789779	-0.710653	-0.628329	-0.789779	0.0189996
ENSG00000050165	-0.47947	-0.47947	-0.186369	-0.47947	0.0711972	3.17082	-0.47947	-0.47947	1.31352	-0.47947	-0.261803	-0.47947	-0.47947	-0.47947	0.207866
ENSG00000050327	0.12926	-1.52465	-0.170808	-0.570681	-0.615934	-1.20148	0.784358	-0.0422351	-0.183585	0.186118	0.304915	0.569378	-1.29082	2.07549	1.55067
ENSG00000050344	0.518625	-1.02639	1.11553	-0.0632737	0.809065	1.32324	-1.03722	0.919097	-0.673019	-0.251433	0.674614	-1.52207	-0.28229	1.09091	-1.59539
ENSG00000050393	0.427171	0.566173	-1.45698	0.683167	0.307832	-0.406797	0.0813174	1.18377	0.267927	-0.602549	0.893628	1.706	-1.55778	-1.53567	-0.557201
ENSG00000050426	1.11495	-0.578363	-0.0148112	0.1832	-0.158133	0.802022	-0.427499	-1.74881	-0.515214	0.828545	1.18701	-2.07765	1.20299	-0.307889	0.509651
ENSG00000050730	-0.388345	-0.388345	2.46918	-0.388345	-0.388345	-0.388345	-0.388345	-0.388345	-0.263423	-0.388345	-0.388345	-0.388345	-0.388345	-0.388345	2.45439
ENSG00000050748	0.117592	-0.913527	-1.13921	-0.0983048	0.575687	-0.35481	0.726538	0.843505	0.403646	-0.564601	-0.77273	1.76535	1.68989	-0.639777	-1.63925
ENSG00000050820	-0.573947	-1.42192	0.560616	0.526519	-0.559978	0.782888	-1.33332	0.403719	0.107469	-0.470279	-0.126111	1.55368	2.08479	-0.813527	-0.720601
ENSG00000051009	-0.240271	0.567109	-0.975802	0.0146842	1.36551	-0.141737	-0.691731	0.96136	0.756103	0.796116	-0.000358235	-0.159014	1.29351	-1.46314	-2.08234
ENSG00000051108	-0.0145038	0.225648	-2.16529	0.518928	0.919188	0.728661	0.855016	-1.03951	1.09793	-0.489593	-0.538135	0.997721	0.945375	-0.801633	-1.2398
ENSG00000051180	1.26587	-0.0112255	-1.01957	1.0174	0.704638	-1.09967	-1.14096	0.179868	-0.864136	0.823501	0.12141	0.479044	-1.08482	1.77024	-1.14158
ENSG00000051341	-0.830934	0.778438	1.41858	-1.97422	0.284052	-0.257012	-0.149374	0.859601	0.482298	-0.790744	0.803449	-1.12916	-0.780482	1.55706	-0.271545
ENSG00000051382	-0.344797	0.478889	-1.10488	-0.0352516	0.0246209	-1.09197	-1.22554	2.35786	1.79343	-0.315529	-0.553061	-0.572294	-0.033578	0.185858	0.436251
ENSG00000051523	0.65442	-0.584881	-2.5362	1.3516	-1.16332	1.02257	0.58225	0.872834	0.00542642	-0.242355	0.289948	0.173297	0.573678	-0.0151505	-0.984113
ENSG00000051596	-0.231938	0.801356	2.39945	-0.641268	-0.862601	0.676237	-0.724093	-1.87209	0.653506	-0.257271	0.8058	0.344382	0.00459467	-0.694903	-0.401165
ENSG00000051620	0.697792	0.112279	-2.64727	0.930245	-1.15663	-0.798701	1.22094	-0.0193104	0.743266	0.138622	0.473189	-0.295474	-0.65032	0.436546	0.814828
ENSG00000051825	-0.267798	-0.864492	1.63342	0.0880038	-0.474552	1.24839	-0.453595	-1.10258	-0.0117164	-0.334404	0.74257	-0.875618	-1.57498	0.46639	1.78097
ENSG00000052126	0.801178	-0.711684	-1.82802	-0.156542	0.706926	1.10184	0.374129	0.804555	-0.437902	0.961457	0.58766	-2.07717	-0.72458	-0.203081	0.801231
ENSG00000052344	0.406567	0.682147	0.320138	0.264922	0.206133	1.50379	-0.4575	-0.620288	1.13051	0.301877	-1.51172	0.885281	0.271942	-1.51644	-1.86736
ENSG00000052723	0.389567	-0.591359	-0.0228457	0.0744696	-1.028	-0.82259	1.30947	-1.028	1.59226	0.143816	1.03593	-1.028	-0.797401	-0.911192	1.68388
ENSG00000052749	-0.88682	0.845667	1.33587	0.171705	-0.303016	0.595568	-0.530137	-0.807624	-0.917548	-1.36379	-0.33308	1.67084	0.239858	1.48339	-1.20088
ENSG00000052795	0.531154	-0.0714629	-1.845	-0.334082	-1.89457	-0.602346	0.61341	1.66435	0.700293	0.504541	0.289799	1.13739	0.484971	-0.436846	-0.741601
ENSG00000052802	0.26571	0.182793	-1.75656	0.956276	0.536019	0.7754	-1.15107	0.0883947	0.561969	0.503545	0.274635	1.37697	-2.23965	-0.341653	-0.032784
ENSG00000052841	0.677288	0.38344	-2.05954	0.848406	-1.23909	1.49034	0.620851	-0.937629	0.259948	0.367999	0.420722	0.658516	0.477605	-1.44904	-0.519813
ENSG00000053254	0.458478	-0.273413	-1.22164	1.70587	-0.0458284	0.544747	-0.783757	-1.55064	1.14238	-0.250433	0.669288	-1.85574	0.374284	0.491557	0.594846
ENSG00000053371	0.140562	0.010491	-2.15602	-0.228661	0.585445	-0.693842	0.812379	-0.235841	0.161355	0.0612961	0.0930579	2.14549	0.624182	0.29855	-1.61845
ENSG00000053372	0.0542857	0.513079	1.12572	1.3628	-0.976597	1.27934	-1.21941	0.878257	0.0139742	-0.322739	-1.87828	-1.37297	0.467057	-0.0677151	0.143198
ENSG00000053501	-0.558591	-0.187123	-0.558591	-0.558591	0.72577	-0.558591	-0.403546	0.342838	-0.558591	-0.558591	-0.558591	2.29907	-0.558591	-0.558591	2.25031
ENSG00000053747	-0.0975494	-2.24332	0.70355	0.774961	-0.757859	0.877977	0.123141	0.0922966	0.855925	0.0827598	-1.59274	-0.685046	-0.224513	1.55151	0.538902
ENSG00000053770	0.768022	0.502265	-0.40802	0.087243	-0.19883	-0.216646	-1.02685	0.642503	-3.06736	0.921271	0.25598	0.543358	0.298981	0.848548	0.0495331
ENSG00000053900	-0.263898	0.0637648	-2.067	-0.753844	1.0792	0.338341	0.770274	0.421301	0.450599	-0.230229	0.537878	0.311278	-2.24313	0.563751	1.0217
ENSG00000053918	0.581224	0.200077	-3.20222	0.966252	0.636538	0.735391	0.284751	-0.267479	0.0823244	0.0660831	0.56681	0.539781	-0.00892525	-0.676638	-0.503969
ENSG00000054116	-0.940417	-0.826826	2.04142	0.505783	0.486465	0.995772	0.0424874	-1.31711	-1.0933	1.31131	0.171035	0.736786	-0.661889	-0.906703	-0.544813
ENSG00000054118	0.512561	0.624966	-2.98042	-0.136515	-0.278452	0.389258	0.519157	-0.0849626	0.659046	0.493789	0.127673	-0.464236	0.0672687	1.474	-0.923139
ENSG00000054148	1.01121	-0.898247	0.372275	0.781296	-0.23072	0.91576	-1.22543	1.23084	-1.22245	-0.485973	-0.263948	-2.02139	0.290451	0.779313	0.967024
ENSG00000054179	0.707437	0.601214	-0.240846	1.3769	0.258782	-1.25822	0.343421	-1.25822	-0.912834	0.23536	-0.159163	-1.01824	0.596997	-1.25822	1.98564
ENSG00000054267	-1.5312	0.116219	0.141108	-1.067	-0.310397	-0.644244	0.90838	0.760856	0.351689	-0.0473928	-2.07339	0.651951	0.49885	1.81158	0.432984
ENSG00000054277	-0.258199	-0.258199	-0.258199	3.61478	-0.258199	-0.258199	-0.258199	-0.258199	-0.258199	-0.258199	-0.258199	-0.258199	-0.258199	-0.258199	-0.258199
ENSG00000054282	1.55148	-0.540731	-0.0777559	0.271245	1.60471	-0.194475	-0.670719	-0.108177	0.34308	0.432193	-0.343737	-1.90692	-0.43753	-1.3565	1.43385
ENSG00000054392	-0.377202	2.1993	-0.377202	-0.377202	-0.377202	-0.377202	-0.377202	-0.377202	-0.377202	2.70434	-0.377202	-0.377202	-0.377202	-0.377202	-0.377202
ENSG00000054523	1.25418	0.610294	-1.76475	1.2375	0.177308	1.24913	-0.849023	-1.64715	-0.73355	-0.222458	0.205702	0.58172	-1.00222	0.417167	0.486139
ENSG00000054598	-0.443412	-0.443412	-0.443412	-0.443412	0.0886129	-0.443412	-0.443412	0.911849	-0.443412	-0.443412	0.149207	-0.443412	3.342	-0.0575494	-0.443412
ENSG00000054611	-1.55349	0.369247	-0.0236361	-0.588049	0.627215	1.11227	0.548393	1.33857	1.1884	-0.649959	-0.576358	0.0861909	-1.83266	-0.984017	0.937877
ENSG00000054654	-0.488838	-0.0918591	0.701116	-0.932786	1.1276	0.911822	1.43655	-0.648679	0.464993	0.331847	-0.434841	-1.0809	-0.974969	1.43912	-1.76017
ENSG00000054690	0.329242	0.640277	0.916224	0.714372	0.808854	1.00491	0.169135	-1.31929	1.62157	0.0208072	0.015586	-1.16361	-1.31929	-1.22638	-1.21242
ENSG00000054793	0.870261	0.354443	-2.51044	-1.12951	0.120114	1.39	0.933254	-0.488548	-0.906404	-0.305625	0.311382	0.897654	-0.246922	0.774563	-0.0642179
ENSG00000054967	-0.739363	1.72383	-0.33785	0.436553	-0.739363	1.29461	1.13471	-0.739363	-0.427035	1.86677	-0.739363	-0.739363	-0.739363	-0.739363	-0.51605
ENSG00000054983	0.900906	-0.904253	-0.792692	-0.144472	0.584355	0.593986	-0.9804	1.36043	-0.834386	-0.0227044	-0.702152	-0.9804	0.432977	2.28851	-0.799709
ENSG00000055044	-0.170514	-0.135726	1.55931	-0.303078	-1.47602	-0.983745	0.219323	1.10012	-0.0447804	-0.118559	0.824842	-2.25107	0.381419	0.961305	0.437183
ENSG00000055070	0.193918	-0.124018	0.53133	0.957154	-0.41834	0.78194	-0.171073	0.368832	0.144652	-0.488146	1.44207	-0.632355	0.0731893	-2.99049	0.331342
ENSG00000055118	1.21661	-0.0950357	-0.830929	0.0753088	1.10951	-0.911107	0.340724	-1.09335	-0.770939	-0.65493	-0.511743	2.30007	-1.09335	0.106919	0.81225
ENSG00000055130	-0.0264142	-0.658535	-2.85602	-0.346495	0.700888	0.480674	-0.315702	0.283079	1.12065	-0.537118	-0.427986	1.13712	0.519806	1.04056	-0.114492
ENSG00000055147	0.569343	-0.947134	-0.947134	-0.645157	-0.797496	0.613723	0.665935	1.25127	-0.273535	-0.600609	-0.659226	-0.894576	1.01456	2.30533	-0.655297
ENSG00000055163	0.651462	-0.139961	1.0205	0.337368	0.746486	0.0815885	-1.19926	-1.29061	-2.34929	0.357448	0.579278	-0.657441	-0.258688	1.03126	1.08987
ENSG00000055208	-1.39142	-1.27239	-0.857125	0.141242	1.54622	-1.13998	0.529385	1.5118	-0.109449	0.191829	0.231128	0.629334	1.03938	-1.33258	0.282623
ENSG00000055211	0.85991	-0.733713	-1.20351	0.886141	0.66711	1.1847	0.919341	1.29219	-0.989432	0.11813	0.798167	-1.34002	-1.07093	-1.23676	-0.151314
ENSG00000055332	0.952965	0.266378	-0.426334	-2.07681	0.951128	-1.14242	0.323721	-0.12801	1.53261	0.89487	-0.317622	-0.846258	1.22346	-0.570461	-0.63722
ENSG00000055483	0.220121	0.0476958	1.00813	0.261439	-0.149902	1.02967	-0.126508	-2.5093	1.30534	0.602201	-1.76715	0.0306241	-0.39295	0.337618	0.102969
ENSG00000055609	0.31396	0.176886	-3.55765	0.00284268	0.217006	0.392501	0.446997	0.363173	0.547697	0.308642	0.111292	0.29221	0.430623	-0.00204528	-0.0441302
ENSG00000055917	0.281349	-0.602764	-2.88558	-0.794941	0.170355	0.317379	0.534639	1.58351	0.241685	-0.0708436	0.201659	0.930738	0.566407	-0.605981	0.132387
ENSG00000055950	0.10497	-0.457875	0.433647	0.570056	-1.04539	0.642456	1.6807	0.958585	-1.55956	-0.300007	1.066	-0.436425	-1.70831	0.815641	-0.764497
ENSG00000056050	-0.809881	1.74263	-0.809881	0.335703	-0.551773	1.21618	0.571701	-0.576695	-0.549034	2.18892	-0.606476	-0.719225	-0.809881	-0.677441	0.0551583
ENSG00000056097	-0.787632	0.766123	1.95745	-1.60116	0.185567	-0.325014	0.735932	1.02348	0.53734	0.200106	0.0282876	-0.246017	-1.20357	-1.64092	0.370024
ENSG00000056277	0.541263	-1.32053	1.06418	-1.20403	-0.308482	0.145401	1.07065	-1.15624	0.0247752	-1.0478	1.51292	0.890465	0.902997	-1.32053	0.204956
ENSG00000056558	-0.522245	-0.522245	1.43988	-0.522245	-0.522245	0.327303	0.37974	-0.522245	-0.275543	3.01811	-0.189283	-0.522245	-0.522245	-0.522245	-0.522245
ENSG00000056586	-0.0110859	-0.180763	0.00172283	0.374823	-0.603286	0.186645	0.61358	1.96425	-1.6861	-1.00773	1.05362	-0.846742	0.417436	1.1454	-1.42178
ENSG00000056736	0.57251	-1.00643	-1.19278	-0.541129	-1.06763	-0.00317481	0.582445	-1.19278	-0.940231	0.256596	1.61507	1.79355	-0.203411	1.07868	0.248717
ENSG00000056972	-0.698457	-1.24028	-1.24028	-0.236103	0.913688	1.01726	1.38323	0.485996	0.687474	0.484929	1.17385	-0.998556	0.653286	-1.14574	-1.24028
ENSG00000056998	-0.20718	-0.265246	-0.391542	-0.672262	-1.21051	-1.37542	0.767165	-1.22644	0.71144	0.583422	1.40118	1.72517	-1.11173	0.616651	0.65531
ENSG00000057019	0.444163	1.11864	1.05528	0.622359	0.715208	-0.999864	0.984433	-1.21611	-0.919715	0.25237	-0.395075	1.56229	-1.21611	-0.791776	-1.21611
ENSG00000057252	0.610242	-0.862696	-0.663984	-0.742729	1.20112	-0.862696	1.2477	-0.862696	-0.753356	1.53422	-0.082008	-0.116753	-0.728495	1.83432	-0.752177
ENSG00000057294	-0.619921	0.383361	1.17318	-0.0637914	1.63791	0.245264	0.75964	-0.978902	-0.587362	-0.985958	0.788819	0.0111165	-0.118139	-2.32316	0.677949
ENSG00000057608	0.0504254	1.84372	-0.533903	-0.890323	0.875481	-0.486024	0.375294	1.17285	0.215113	-0.239685	0.429172	-1.04811	-0.930127	-1.90053	1.06665
ENSG00000057663	-0.210183	0.214197	-2.26118	1.14499	-0.310239	0.381104	0.58009	-1.05484	1.74858	-0.139401	-0.090504	-0.827824	0.807725	-0.819592	0.837075
ENSG00000057704	1.33151	1.5638	-0.562896	0.991533	-0.562896	-0.562896	2.30501	-0.562896	-0.562896	-0.562896	-0.562896	-0.562896	-0.562896	-0.562896	-0.562896
ENSG00000057757	0.842013	-0.343201	-2.09594	0.723989	-0.912382	0.0921462	-0.535134	-0.482415	-0.263003	0.0864111	-0.71509	-0.327369	0.720478	2.1202	1.08929
ENSG00000057935	0.614868	-0.794891	-1.75364	-0.18421	0.738419	0.502876	0.829662	0.106038	-1.63465	0.689221	0.592265	-1.40074	-0.547286	1.35589	0.886164
ENSG00000058056	1.37202	0.295459	-0.794433	-1.02769	-1.02769	1.21757	-1.02769	1.70484	-0.771273	1.02304	0.622195	-1.02769	0.183804	0.101856	-0.844289
ENSG00000058063	-0.387878	-0.0929755	1.15525	0.0374761	0.0182723	0.795608	-1.45635	0.248345	-2.4637	-0.892742	-0.125457	1.11486	1.00335	0.453062	0.592871
ENSG00000058085	-0.349178	0.255933	-3.32987	0.305301	-0.0441342	1.372	0.70768	0.171744	0.0925425	0.259323	0.0913866	-0.105578	0.187355	0.270158	0.115332
ENSG00000058091	-0.243751	2.94403	-0.414847	-0.414847	-0.170069	-0.414847	-0.414847	-0.414847	-0.414847	-0.414847	-0.414847	-0.243012	-0.414847	1.86127	-0.414847
ENSG00000058262	0.0222941	0.104058	-0.212627	0.156274	1.96405	0.724551	-0.659782	-2.14876	1.26933	0.302444	-0.395111	-0.827368	-1.22762	0.50215	0.426125
ENSG00000058272	1.15379	0.499318	-2.73894	-0.186203	-0.490244	0.671417	-0.545376	1.03439	-1.25074	-0.201269	0.185736	0.511494	0.00102548	0.725862	0.62974
ENSG00000058453	0.959075	0.62952	-1.61192	0.502764	0.00248906	-0.307655	0.281805	-0.134538	-1.03949	0.818067	1.94479	-0.191068	-1.24996	0.776816	-1.38069
ENSG00000058600	0.885585	-1.80262	0.960007	-0.147343	-0.468361	-0.840971	-0.547113	0.198031	-1.43819	0.227878	1.75107	1.08994	-0.725584	-0.0656382	0.92331
ENSG00000058668	0.3137	0.987358	-0.40372	0.996217	0.298241	0.129676	1.12221	-1.08796	-1.15603	1.38367	-1.12219	-0.340993	1.29457	-1.15955	-1.2552
ENSG00000058729	-0.707415	-1.36131	-1.51682	-0.0172883	0.282084	-0.154643	0.846421	0.193356	0.694676	-1.19104	0.807891	1.09197	1.69157	-1.24159	0.582135
ENSG00000058799	-0.531271	-0.614032	2.1568	-0.654827	1.11587	-0.950011	0.145616	0.415801	-1.02912	0.547582	-0.232265	-0.0346446	-1.02912	-0.919021	1.61264
ENSG00000058804	0.741859	1.0211	-1.5926	0.41606	1.10703	0.768995	0.43258	0.0365893	-0.525564	0.761589	0.301031	0.562174	-1.64943	-1.85142	-0.529984
ENSG00000059122	0.798952	-0.289719	0.221406	0.427148	1.33994	-0.432712	-0.737541	-1.44821	0.0713506	0.00860325	1.37689	-1.44821	1.52495	-1.44821	0.0353523
ENSG00000059145	-0.602248	-0.85624	-0.85624	-0.336738	-0.85624	0.138086	2.10605	-0.528042	1.52586	0.419331	-0.569958	1.1866	-0.85624	0.942251	-0.85624
ENSG00000059377	-0.912906	0.527182	-0.780704	-0.100757	1.25435	-0.858713	0.975921	-0.889101	0.798366	0.566746	-0.811074	-0.953452	-0.876339	2.21326	-0.15278
ENSG00000059378	0.115448	-0.425651	0.871573	-0.796965	0.159874	-0.222164	0.840879	-2.42533	-1.46498	-0.0903149	0.702219	0.981444	-0.0498301	1.40513	0.398662
ENSG00000059573	0.751221	0.968666	0.573449	-0.507565	-0.200095	1.54324	0.0447378	-1.36095	-1.32915	-1.25786	-0.271449	1.62222	-0.623066	0.795199	-0.748602
ENSG00000059588	-0.806406	0.931287	0.819282	-0.331166	1.50454	-1.74149	-0.214555	1.69743	-0.0378956	0.424088	0.179403	-0.065519	-1.74603	-0.415004	-0.197959
ENSG00000059691	0.450317	1.39634	-0.797617	-0.797617	1.94368	1.60597	-0.00354519	-0.797617	-0.662293	0.0838463	-0.797617	-0.797617	-0.797617	0.768997	-0.797617
ENSG00000059758	-0.988316	-0.232455	-1.06211	0.116114	0.0595856	0.491927	0.200483	-0.927293	-0.938931	1.16131	0.290818	1.69973	-0.848568	1.95175	-0.974038
ENSG00000059769	0.983638	0.740684	1.44888	0.708238	-1.28018	-0.399814	0.750512	-0.736611	-1.00732	1.57789	-1.28018	-1.18535	-0.187176	0.37279	-0.506014
ENSG00000059804	-0.48169	-0.573711	2.79327	-0.405191	0.532485	-0.573711	-0.417256	1.43679	-0.465058	0.927147	-0.573711	-0.573711	-0.573711	-0.478229	-0.573711
ENSG00000060069	-0.140377	0.23275	0.918109	-1.53695	-1.42062	-1.45124	0.632098	0.0951565	0.529316	0.308657	1.32313	1.12763	-1.53695	0.512933	0.406359
ENSG00000060138	0.110219	-0.957202	1.27534	-0.442465	-0.0020279	-0.579693	-0.431477	2.05208	-0.124238	-0.0113229	-0.449212	1.86281	-1.41094	0.0232048	-0.91508
ENSG00000060140	-0.467164	-0.467164	-0.467164	-0.467164	1.75998	2.80022	-0.467164	-0.467164	-0.467164	-0.207284	-0.467164	0.785895	-0.467164	-0.467164	-0.467164
ENSG00000060237	0.379379	-0.569688	-2.44265	0.23716	0.0587043	-1.07585	1.50068	0.513051	0.134844	0.377297	0.44933	1.50934	-1.08964	-0.0389019	0.0569437
ENSG00000060339	1.13744	0.0102824	0.692042	-0.750826	-0.613163	-1.23884	-1.1978	1.26565	-0.357566	-0.354781	0.584788	0.150695	2.13081	-0.232672	-1.22608
ENSG00000060491	0.211422	0.596535	0.605777	0.130032	0.0956127	-0.493698	1.38025	0.909102	-1.91714	-0.232905	1.12304	0.174243	-1.71437	0.539249	-1.40714
ENSG00000060558	-0.0554654	-0.496873	-0.496873	-0.496873	-0.496873	0.0170919	-0.319548	-0.116267	-0.496873	2.54901	2.29231	-0.392152	-0.496873	-0.496873	-0.496873
ENSG00000060642	0.230818	-0.638854	0.956966	0.116305	-1.3259	1.17386	1.3968	0.104528	-0.762439	0.0907257	-1.1091	-0.393961	-0.623946	1.94769	-1.16349
ENSG00000060656	3.05307	-0.0650052	-0.389734	-0.389734	-0.389734	-0.389734	-0.389734	-0.389734	1.68874	-0.389734	-0.389734	-0.389734	-0.389734	-0.389734	-0.389734
ENSG00000060688	0.779524	0.469788	-3.00777	-0.641588	1.14103	0.547561	0.471538	0.504966	0.287673	0.646215	-0.802948	0.377633	-0.405941	0.0550651	-0.422744
ENSG00000060718	-0.551256	-0.551256	-0.551256	-0.32387	-0.551256	-0.551256	1.85455	1.05025	-0.551256	-0.312744	2.60426	-0.37498	-0.296892	-0.551256	-0.341778
ENSG00000060749	0.790283	1.41712	-1.54509	0.643147	-0.120978	1.21952	0.490187	-0.512792	-0.365938	0.0306242	-0.14864	1.04453	0.0276585	-2.15678	-0.812848
ENSG00000060762	0.651012	0.0437572	-1.18508	0.373142	-1.18508	0.472175	0.595941	-0.942774	1.85517	0.439564	-0.434417	-1.05179	-1.18508	1.67629	-0.122832
ENSG00000060971	0.719438	1.60057	-0.269529	-0.351059	-1.56964	0.0298914	0.245495	0.727089	-1.97766	-0.774516	0.83064	0.862521	0.814346	-1.02221	0.134615
ENSG00000060982	-0.316064	-0.316064	-0.316064	-0.034409	3.5911	-0.316064	-0.316064	-0.316064	-0.0593607	-0.0206278	-0.316064	-0.316064	-0.316064	-0.316064	-0.316064
ENSG00000061273	-0.603612	0.164997	-2.1077	-1.14152	-0.0693763	0.983785	-0.337589	1.31109	0.524606	1.10106	-0.226939	-1.35698	1.23841	0.324089	0.195683
ENSG00000061656	0.538412	-0.388422	-0.388422	-0.388422	-0.388422	-0.388422	-0.200974	-0.388422	-0.204394	-0.176626	0.041209	3.49817	-0.388422	-0.388422	-0.388422
ENSG00000061676	-1.18156	1.29681	-0.912966	-1.076	-0.270237	0.474478	-0.923164	2.096	0.501346	-0.808731	-0.716053	0.9025	-0.557352	0.310126	0.864803
ENSG00000061794	1.19809	-0.940757	1.44488	0.357754	-0.86654	-0.00821043	0.783518	1.01333	0.0491239	0.540832	-1.19594	-1.12449	1.11785	-1.07118	-1.29827
ENSG00000061918	-0.544226	-0.544226	-0.108862	-0.544226	-0.544226	-0.544226	0.182541	-0.544226	-0.544226	2.38241	0.173916	-0.544226	-0.249822	2.37772	-0.404093
ENSG00000061936	0.0894662	-0.19201	-2.73301	0.925332	0.585426	0.196869	0.477784	-0.870017	-0.613775	0.226612	-0.826393	1.33029	1.00681	0.579028	-0.182413
ENSG00000061938	-0.115554	1.01045	-0.983102	-0.525693	-1.19024	-0.0695359	-0.495019	1.59425	1.16946	-0.25254	-0.513372	-0.123991	-1.51549	1.86739	0.142992
ENSG00000061987	-0.461693	0.30067	1.53211	0.62733	-0.144595	0.302893	0.781148	-0.506864	1.03539	-0.451753	-0.0371104	-1.99903	-0.0542593	0.999405	-1.92365
ENSG00000062038	1.03221	0.612646	-1.52738	-1.07363	0.70469	0.67271	-0.00694984	1.70201	0.774511	0.704662	-1.09542	-0.22912	-1.52129	-0.751296	0.00164932
ENSG00000062194	-0.99608	-0.5146	1.9157	-1.05996	0.794548	0.443995	0.378956	0.268184	-1.91795	-0.310008	-1.16166	0.26832	0.0785395	1.08162	0.730386
ENSG00000062282	-0.173861	0.34929	1.15523	-0.223558	0.995732	0.12596	-0.125841	1.46441	-1.847	-0.76235	-1.88537	-0.735269	0.848002	0.687317	0.12731
ENSG00000062370	-0.792126	0.396328	-0.729812	-0.966696	1.67457	1.42646	0.89568	-0.82392	-0.806984	0.973116	0.53006	-0.966696	0.991555	-0.966696	-0.834838
ENSG00000062485	0.568539	0.753714	-2.43188	0.727553	0.316761	-0.173896	0.323832	0.672908	-0.339053	0.170613	-0.212491	1.06209	0.196007	-2.099	0.464307
ENSG00000062524	-0.372295	1.92689	-0.372295	-0.372295	-0.372295	-0.372295	2.91294	-0.372295	-0.372295	-0.372295	-0.372295	-0.372295	-0.372295	-0.372295	-0.372295
ENSG00000062598	0.355467	-0.721565	0.426753	0.0732246	-1.01161	0.763564	0.885283	1.69866	1.28415	-0.911038	-0.727743	-0.20488	-0.361662	-2.09896	0.55037
ENSG00000062650	0.241043	-1.39597	0.971038	-0.112804	-1.47765	0.358304	-0.447765	-0.301478	0.289135	-0.82243	-0.0488004	2.26107	0.871618	-1.12152	0.736203
ENSG00000062716	0.603793	-0.318044	2.13726	-0.193992	0.375754	0.47893	-2.07806	-0.178477	0.775622	0.524118	-0.378132	-0.472148	-0.0446346	0.433989	-1.66598
ENSG00000062725	0.494201	1.16285	0.295138	-0.310231	-1.62915	0.0446814	0.475621	0.98633	-0.213198	-1.0057	-0.291707	-1.69783	-0.430307	2.03678	0.0825249
ENSG00000062822	0.165156	0.682032	-1.82267	0.57431	-0.8788	0.449113	-0.274523	-0.363943	1.15134	-0.0734412	0.746254	-1.78986	-0.503548	1.82067	0.117921
ENSG00000063046	-1.17603	-1.11036	-1.16615	1.01864	0.713839	-0.036005	-0.704309	-0.361824	1.12924	1.20771	0.78555	1.33162	-1.60838	-0.27397	0.250406
ENSG00000063169	-0.444274	-1.36633	-0.754932	-0.815411	0.63628	0.163221	0.38083	-0.873914	1.1917	1.02123	0.825513	-1.27005	1.4106	-1.19413	1.08966
ENSG00000063176	-0.732033	-0.629652	-0.0831653	-0.515504	1.03834	-0.0571168	-0.700409	2.02857	0.836936	-0.14049	-1.31763	0.844215	-1.77457	0.783977	0.418539
ENSG00000063241	0.124195	-1.03276	-0.310352	1.29582	-0.225043	-0.0206118	-0.164851	0.840442	0.387557	0.0961845	0.88818	-1.34121	1.37045	-2.35264	0.444637
ENSG00000063244	-0.13496	0.556526	-0.00766915	0.999071	-0.945443	0.685975	-0.22922	-1.69525	-1.04397	0.348124	2.28058	0.0995887	-1.31146	-0.0854266	0.483531
ENSG00000063245	-0.631038	-1.82428	1.8369	0.819232	0.450772	0.924608	0.234884	-1.25077	0.965961	0.265661	0.386462	-1.35845	0.0263313	-0.734252	-0.112023
ENSG00000063322	-0.845506	-0.0162907	-1.92915	-0.0511801	-0.568026	-0.610157	0.780932	1.75674	-1.02837	-0.250439	0.281475	-0.717025	0.905362	1.21853	1.0731
ENSG00000063587	1.60862	-0.374703	-0.693057	0.206096	0.984797	-0.956287	-0.595587	-0.956287	1.02167	0.151173	1.83997	-0.956287	0.632455	-0.956287	-0.956287
ENSG00000063601	-0.252261	0.708525	-2.26037	0.361841	-0.158027	-0.814946	0.351262	0.450685	0.563272	0.0232816	-1.43654	-0.928969	0.978796	1.38516	1.02829
ENSG00000063761	-0.274874	-0.274874	-0.274874	-0.274874	-0.274874	-0.274874	-0.274874	-0.274874	-0.0344882	3.60785	-0.274874	-0.274874	-0.274874	-0.274874	-0.274874
ENSG00000063854	0.452183	-0.350729	-1.43439	0.580981	0.866368	0.895317	1.25512	1.2299	0.325298	-0.724359	-0.11816	0.260271	0.189549	-1.80261	-1.62475
ENSG00000063978	0.0635593	-0.183582	1.3675	0.505835	-1.21035	-2.08383	-0.496648	0.266968	0.782723	0.164573	0.599023	0.909585	0.426797	-1.79797	0.685813
ENSG00000064012	-0.228453	-0.252169	-1.4674	0.411544	-0.221959	0.798644	1.14912	-1.55065	0.643319	1.61344	0.836178	-0.472737	-1.50028	-0.561111	0.802519
ENSG00000064042	0.654547	0.428078	-1.63926	0.713622	0.229593	0.847708	1.09415	1.28867	0.113102	-0.114104	-0.607498	-0.0113841	-1.60527	-1.84098	0.449037
ENSG00000064102	1.2279	-0.883572	-0.94343	0.240516	0.0509806	0.363342	0.838325	-1.22407	0.425502	0.390888	-1.69506	-1.42048	0.56653	1.64568	0.416952
ENSG00000064115	0.151206	0.514896	-1.77677	-0.808356	1.2429	0.946556	1.27638	0.396031	1.0408	0.321683	-1.04355	0.476763	-0.320736	-1.47922	-0.938578
ENSG00000064199	1.03207	-0.746256	-0.746256	1.02423	-0.746256	-0.552653	-0.525413	-0.578333	-0.746256	0.844657	-0.746256	-0.130625	2.56388	0.690022	-0.636556
ENSG00000064270	0.55002	0.835849	0.131113	1.02885	0.878139	0.24666	0.005979	0.367371	-1.18399	0.0423525	-0.526314	-0.719334	1.07432	0.0263811	-2.75739
ENSG00000064309	0.515518	-0.583667	1.79476	-0.583667	1.87692	-0.583667	-0.477237	-0.583667	-0.583667	1.89089	-0.583667	-0.583667	-0.583667	-0.583667	-0.347852
ENSG00000064313	0.390002	0.0104227	0.622428	0.268832	0.239792	0.345205	0.100345	0.408877	-0.711108	0.338855	1.1106	0.417392	-0.0728152	-3.31308	-0.155746
ENSG00000064393	0.479644	-0.971242	0.326613	0.0470191	-0.762087	-1.00092	-0.551952	1.10812	-2.0865	-0.500099	0.95849	0.23736	1.92653	0.418336	0.370696
ENSG00000064419	-0.225133	-0.00950384	0.932812	-1.59415	-1.48505	-0.284246	-0.223428	-0.403198	1.46608	0.908568	-0.251655	-0.331601	-0.414635	2.15864	-0.24351
ENSG00000064490	1.65316	0.352178	-0.0720477	-0.569082	1.01832	0.688013	0.649865	-0.749511	0.157788	-0.809985	1.03449	-1.39572	-1.22294	-1.56205	0.827523
ENSG00000064545	0.252986	-0.766996	-0.857105	-0.857105	-0.00808447	1.37857	1.05873	-0.479862	-0.857105	0.0271189	1.51305	-0.753144	1.93962	-0.857105	-0.733564
ENSG00000064547	1.37796	-0.132457	1.84029	0.34197	-0.788064	1.71304	-0.788064	-0.788064	-0.788064	0.589172	-0.788064	-0.788064	-0.788064	-0.788064	0.574548
ENSG00000064601	1.14893	-0.697287	-0.643315	0.459664	1.50122	1.54165	-0.207756	-0.634783	-0.933438	-0.710972	-0.594983	0.944891	0.365442	0.359594	-1.89886
ENSG00000064607	-0.34408	0.337363	-1.88945	0.820064	1.03217	0.806226	0.717895	0.374032	-0.379018	0.252114	-0.407247	-0.685526	0.379314	-2.18826	1.17441
ENSG00000064651	0.011534	0.117972	-0.0743894	-0.0407274	0.950312	0.817249	-0.111752	-2.38336	-0.665813	-0.311808	-1.68091	0.884221	0.251809	1.16552	1.07014
ENSG00000064652	-0.283076	-0.283076	-0.283076	3.60736	-0.283076	-0.283076	-0.283076	-0.283076	-0.283076	-0.283076	-0.0648832	-0.145566	-0.283076	-0.283076	-0.283076
ENSG00000064655	-0.328451	-0.687056	1.29538	-0.687056	-0.687056	-0.147664	-0.582021	1.92954	-0.687056	0.814078	-0.687056	-0.687056	2.03043	-0.687056	-0.201893
ENSG00000064666	0.455818	0.502943	-2.90675	0.737359	-0.0416177	1.35777	0.342752	0.396507	0.531797	0.510041	0.312428	-0.258724	-0.543548	-0.22511	-1.17166
ENSG00000064687	1.34447	-0.467296	-0.647593	2.83027	-0.647593	-0.647593	0.586909	-0.647593	-0.40304	-0.0854966	0.810567	-0.647593	-0.647593	-0.432686	-0.298141
ENSG00000064692	-0.415556	-0.415556	-0.415556	-0.415556	-0.415556	3.0617	1.66513	-0.415556	-0.415556	-0.216698	-0.0859758	-0.268587	-0.415556	-0.415556	-0.415556
ENSG00000064703	-0.426075	0.375807	0.878877	-0.183046	-0.856604	0.871042	-0.693186	-0.0238682	0.134934	0.292886	0.378126	0.52855	0.0815739	-2.85221	1.4932
ENSG00000064726	0.641137	-1.23307	-1.61104	0.535157	-0.800696	0.865246	0.353893	-0.383223	0.919314	0.483784	-1.11234	2.19693	-0.502244	0.00698823	-0.359833
ENSG00000064763	-0.00221631	0.738487	1.73205	-0.468868	-0.805387	-1.42087	-0.60239	0.252447	1.38146	-0.590561	0.803192	-1.5052	-0.943057	0.542761	0.888153
ENSG00000064932	0.341686	1.32813	-1.49218	0.808791	-0.822218	1.52021	-0.556522	-1.0174	0.0740837	0.935755	0.118136	-1.62361	0.511649	-0.806793	0.680291
ENSG00000064933	0.359561	-0.500885	-1.64224	-0.604575	0.928872	-0.185128	-0.60151	1.44396	1.16175	1.01575	-0.997712	-1.38678	0.264951	-0.513022	1.257
ENSG00000064961	-0.728642	-0.203889	0.459702	0.487717	0.0633659	0.480958	-0.588213	2.71132	0.191729	-0.23213	0.194692	0.744949	-1.3262	-1.30106	-0.954294
ENSG00000064995	-0.663688	0.614446	-1.68822	0.255796	0.435821	1.64943	1.31542	-0.00240933	-0.0534108	0.946256	-0.434401	-1.22703	-1.68822	0.134045	0.40617
ENSG00000064999	0.690611	-0.0648089	1.25506	0.416914	1.12993	0.0124697	-0.136172	-1.41991	0.478407	0.353404	1.49625	-1.46621	-0.38571	-1.80537	-0.554852
ENSG00000065000	0.665051	0.378858	0.476191	0.00558526	-0.920641	0.122253	0.042517	-2.9775	1.31145	-0.087571	-0.299877	1.18288	0.125665	-0.347635	0.322773
ENSG00000065029	0.856426	0.118198	-1.25935	0.131259	-0.0330029	0.888882	-0.32792	-1.13014	0.421559	-1.31344	0.602953	-1.568	0.8759	1.98036	-0.243679
ENSG00000065054	0.319201	-1.96949	1.36913	0.276883	0.120017	0.457575	0.140449	-0.56865	0.769063	0.0757034	1.00753	-0.711344	0.0742667	-2.17216	0.811825
ENSG00000065057	-0.381281	-0.0880001	1.7215	1.2238	0.820256	0.45918	-0.353479	-1.29266	-1.30805	-0.928414	0.365297	-0.708306	1.61921	-0.903138	-0.24591
ENSG00000065060	0.436396	0.271085	-1.52327	0.460677	1.01242	-0.030078	-0.686197	-1.12568	1.09577	0.0498365	0.557345	0.126166	-1.04776	-1.49109	1.89437
ENSG00000065135	0.415538	-0.192157	0.416435	1.05649	-0.0849074	-1.90984	0.403876	0.292259	1.70627	-0.204361	-0.343798	0.375645	0.924034	-0.951078	-1.90441
ENSG00000065150	-1.89885	-0.995668	0.302495	0.852072	-0.145566	-1.78817	-0.620009	-0.335214	0.41682	-0.0425981	0.174146	1.45513	1.11474	1.04079	0.469881
ENSG00000065154	0.484918	0.593151	-2.39131	0.655338	-0.835839	0.33606	0.742511	-1.70996	0.158803	0.121282	-0.28148	1.1669	-0.363791	1.15641	0.167009
ENSG00000065183	1.15816	1.00503	-0.613669	0.325424	0.533471	-1.09012	0.120276	0.178677	0.818048	-0.052606	-0.51308	0.667622	-2.84101	-0.120482	0.42425
ENSG00000065243	-0.0651276	0.703844	0.584306	-0.96363	0.67827	0.698237	-1.04382	1.09517	0.625028	0.355781	-0.102877	0.768468	0.512183	-1.59285	-2.25299
ENSG00000065268	0.346392	-1.17997	-1.31399	0.178594	0.645873	1.00995	-1.17404	-1.17622	1.67984	0.926651	0.133665	0.222185	-1.40874	0.25325	0.85656
ENSG00000065308	-1.04275	1.1016	-1.18019	0.543733	-0.0407627	0.708772	0.461108	-0.0302542	-0.981537	-0.993471	1.4618	0.818158	-1.18019	1.41815	-1.06417
ENSG00000065328	0.632181	-0.547166	1.52391	-0.23775	1.05312	0.232441	-1.18267	0.675347	-0.926622	0.284958	0.00227393	0.611961	-1.71799	-1.53557	1.13157
ENSG00000065357	0.186889	-0.718146	-0.603109	-0.613623	-0.831919	1.48971	1.2872	0.342534	0.853092	2.1774	-0.661906	-0.690178	-0.722521	-0.753592	-0.741826
ENSG00000065361	1.29567	1.06741	0.0730389	0.129472	0.833743	1.04726	-1.53526	-1.85155	-0.485809	-1.11205	-0.53778	1.07765	-0.646966	0.450578	0.194583
ENSG00000065413	0.828221	0.860584	-0.634288	-0.0719165	-0.809879	-0.966842	0.831216	-0.620271	1.93965	1.47307	-0.792002	0.677879	-0.966842	-0.966842	-0.78173
ENSG00000065427	0.342996	-0.658388	0.25324	0.0951779	0.0574043	0.414965	-0.792427	0.847394	0.37646	0.0711515	0.254349	1.02991	0.617427	-3.18221	0.272559
ENSG00000065457	0.320843	-0.297525	0.235819	-0.904241	-1.42859	-1.12225	1.3742	1.08693	-0.0686681	1.1442	0.778989	1.19409	-0.995539	-1.48331	0.165057
ENSG00000065485	-0.260449	-0.533046	-2.27668	-0.382041	0.463745	0.817245	-0.212598	-0.720171	0.496046	0.814513	-1.58633	0.53716	0.598435	0.747049	1.49711
ENSG00000065491	0.207996	-1.04473	1.26331	-0.244321	-0.881355	0.813851	-0.288404	-0.272645	-0.854111	-0.889549	1.37543	-1.04473	-0.714274	2.089	0.484539
ENSG00000065518	0.952157	-0.173722	0.665383	0.202547	0.496162	-0.486922	-0.019489	-2.97896	0.212211	-0.368982	0.143851	0.238852	1.64605	-0.0266448	-0.502501
ENSG00000065526	0.714224	0.667377	-2.73672	0.484177	0.601056	-0.520034	0.591858	-0.401836	1.07954	0.399168	1.08478	-0.78747	-0.976867	-0.301186	0.101929
ENSG00000065548	0.447823	0.593976	0.534215	1.19369	1.31453	-0.990208	0.00931215	0.566201	-1.01952	0.528608	-1.20235	-2.37001	-0.0456808	0.556705	-0.117291
ENSG00000065559	0.94133	-1.18764	-1.26038	0.859395	-0.347215	1.10772	-0.434415	1.28813	-1.06326	0.525995	-0.544298	-1.17646	0.695613	-0.80498	1.40047
ENSG00000065600	1.10407	-0.514552	0.641504	1.24176	1.23094	2.24008	-0.51961	-0.735847	-0.475935	-0.735847	-0.533171	-0.735847	-0.735847	-0.735847	-0.735847
ENSG00000065613	0.280064	0.582926	2.14711	0.18201	-0.381676	-0.238528	1.06447	0.754742	-1.74621	-0.869459	-0.255955	-0.909125	0.370277	-1.41717	0.436535
ENSG00000065615	-0.352002	-0.570805	-0.0337646	0.800587	1.34869	-0.340863	0.0440122	-0.334179	0.974259	0.336773	-1.84241	0.863501	0.270288	-2.14827	0.984185
ENSG00000065618	0.432842	-2.22277	0.559404	0.133198	0.285214	0.958492	-0.430758	0.234214	0.427612	-0.449083	-1.5947	-0.0524037	0.997707	1.60853	-0.8875
ENSG00000065621	-0.514373	1.60959	-0.58915	-0.697512	-0.498789	-0.297332	-0.862916	-0.697911	-0.756272	0.939421	-0.862916	-0.68164	1.97929	0.579656	1.35085
ENSG00000065665	0.800063	-0.156733	-0.534265	-0.356277	-0.256443	-0.329524	-0.248285	-0.534265	-0.172055	-0.347568	0.384497	3.35365	-0.534265	-0.534265	-0.534265
ENSG00000065675	0.862575	-0.820604	-0.820604	-0.820604	1.37317	-0.820604	-0.710064	1.35662	0.908422	-0.820604	0.75308	-0.755324	-0.687405	1.66747	-0.66553
ENSG00000065717	-0.588834	-0.220737	1.92874	-0.766957	-0.0170652	-0.489601	0.732681	-1.42468	-1.69984	-0.108384	0.0541982	-0.298094	0.831615	1.61184	0.455119
ENSG00000065802	1.18727	-1.15552	-0.906599	1.10682	-0.868381	1.53223	0.0138679	-0.856075	1.33319	-1.15552	-0.263123	-0.00272362	0.867111	0.322971	-1.15552
ENSG00000065809	1.17455	1.99029	-1.06022	-0.0991889	0.587461	-0.950468	1.1465	1.16846	-0.937277	-0.00156623	-0.363891	-1.06022	-0.758912	0.100444	-0.93595
ENSG00000065833	0.745772	1.04236	-0.93851	0.00640638	1.05235	-1.13399	-0.159224	-1.27947	0.761981	-0.44327	0.640935	-1.27947	0.291045	1.80785	-1.11478
ENSG00000065882	0.708301	0.419883	0.847007	-1.37889	0.895776	-1.18418	-0.420301	-1.63025	0.445203	-0.187668	-0.695363	0.488604	1.22693	-1.01151	1.47647
ENSG00000065883	0.165737	-1.69282	-1.40539	0.881356	1.50353	1.37812	0.230589	-1.11731	-0.382538	0.159903	-0.0161877	-0.759263	0.65501	1.10413	-0.704865
ENSG00000065911	-0.172309	-0.164739	-0.178522	1.28024	0.0377302	-0.767308	-0.69596	-2.00277	0.653446	-0.158731	0.310323	-1.60876	1.25951	1.21881	0.989037
ENSG00000065923	-0.566672	1.49718	-0.738763	1.01716	-0.154641	1.27129	-0.592354	2.27697	-0.738763	-0.573354	-0.02498	-0.602073	-0.738763	-0.738763	-0.593473
ENSG00000065970	2.15719	-0.359841	-0.37597	1.62986	0.221223	-0.866341	0.981426	-0.866341	0.101622	-0.375698	1.02476	-0.866341	-0.866341	-0.866341	-0.672873
ENSG00000065978	0.330291	-1.07142	-1.28442	1.15792	1.38938	-1.58317	-0.625302	0.99971	-1.18024	0.354989	-0.0599348	-0.154489	1.36029	-0.297061	0.663454
ENSG00000065989	0.0231079	-0.831928	-0.760908	0.123585	-0.735337	-0.763979	-0.719044	-0.92746	0.101718	0.149341	1.71625	1.67366	1.88994	-0.92746	-0.011495
ENSG00000066027	0.629292	-0.673697	-0.441025	0.645951	-0.168142	-1.20546	0.263605	-0.366993	0.568695	0.56603	-1.63799	2.68851	-0.406726	-0.3444	-0.117652
ENSG00000066032	-0.137386	-1.27327	-1.27327	0.951118	-1.27327	-0.274326	0.943565	-0.610656	0.874699	1.09371	-1.27327	0.702882	1.45904	-0.5314	0.621832
ENSG00000066044	0.396576	0.105273	-1.76821	1.21988	0.527754	0.767485	0.609187	-1.24935	-0.145352	-0.284995	0.332091	-0.591576	1.29763	0.701613	-1.918
ENSG00000066084	-0.0871002	-0.54496	1.79694	0.0780112	-1.64097	-0.137749	-0.146355	-0.790157	0.51088	0.872289	-0.92087	1.33736	-1.05415	-0.65369	1.38053
ENSG00000066117	0.343686	0.921701	0.324018	-0.47272	0.0208016	-0.765501	-0.832571	-0.64335	0.593115	-0.766607	-0.198016	1.00649	2.38812	-0.101087	-1.81807
ENSG00000066135	0.314223	-0.050433	0.704347	0.881227	-0.591743	-0.947202	-0.00578542	-0.503142	-1.3255	1.86394	0.74845	0.470469	-1.40774	-1.32448	1.17337
ENSG00000066136	0.51297	0.79048	-0.646892	0.958549	-1.75217	0.277449	1.0395	0.435967	-0.525356	0.563468	-0.107465	-0.54674	0.191043	-2.28471	1.09391
ENSG00000066185	0.264908	-0.562407	-0.562407	1.83281	-0.351509	-0.562407	-0.562407	-0.562407	-0.562407	1.36482	-0.562407	-0.562407	-0.562407	-0.409448	2.36008
ENSG00000066230	1.26271	1.21453	0.0547426	1.68163	0.464013	-0.389916	0.161439	-1.13027	0.879832	-0.740683	-0.589662	-1.19761	0.706265	-1.19489	-1.18213
ENSG00000066248	1.07257	-1.41934	-0.725441	0.356776	0.560668	-0.105811	1.26254	-0.0692764	-0.936988	-0.876501	0.907709	0.901995	1.34553	-1.67409	-0.600338
ENSG00000066279	0.341426	0.577795	-2.64881	-0.527207	0.608118	1.02968	-0.0845374	0.719597	1.06931	0.0628171	-0.467883	-1.11395	-0.885755	0.798011	0.521391
ENSG00000066322	0.0484555	-0.813848	-0.905352	1.13264	-0.375137	1.4838	0.67599	-0.889197	-2.2239	-0.120453	1.3967	0.127253	0.595138	0.35387	-0.485954
ENSG00000066336	-0.394305	-0.394305	-0.394305	-0.394305	0.469373	-0.394305	0.941514	-0.394305	-0.394305	-0.394305	-0.394305	-0.394305	-0.394305	3.32077	-0.394305
ENSG00000066379	1.36741	-1.22619	-1.32928	1.29727	0.00220932	-1.20596	0.300596	1.1363	0.289739	0.383003	0.646797	-1.00168	0.774482	-1.44521	0.0105212
ENSG00000066422	0.97125	-1.39437	0.931101	-0.651089	1.40439	0.860181	0.804376	-1.10278	-0.963776	0.719526	0.594127	-1.42855	-0.873655	0.627764	-0.498499
ENSG00000066427	-0.173914	0.439171	-0.57707	-0.235143	0.175118	0.587631	-0.410754	-1.65272	1.66492	-0.774314	-1.05619	1.55915	1.48602	-0.992244	-0.0396679
ENSG00000066455	0.381696	0.903417	1.21284	-0.818497	0.617782	-1.16311	0.346841	1.27966	-1.09042	0.407984	0.629772	-1.80638	-0.253954	0.704688	-1.35232
ENSG00000066468	-0.418166	1.84548	-0.677981	0.208461	1.4002	-0.677981	2.23287	-0.534495	-0.585245	0.210645	-0.461481	-0.622197	-0.564159	-0.677981	-0.677981
ENSG00000066557	0.429661	0.345838	-1.25265	1.04919	-1.44254	-0.858507	1.04962	0.191317	-1.07954	0.166883	0.663038	-0.126741	-1.43959	0.562948	1.74107
ENSG00000066583	0.0533951	-0.0249388	-0.519488	-0.943558	1.0975	-0.943558	1.75933	-0.046451	-0.752652	-0.943558	0.282929	-0.943558	1.76083	-0.943558	1.10734
ENSG00000066629	-0.559753	-0.559753	3.3148	-0.0428947	-0.559753	-0.559753	0.336292	-0.559753	-0.226511	0.76189	-0.559753	-0.559753	0.0183643	-0.266907	0.0232359
ENSG00000066651	0.0299064	-1.28356	-1.28356	-1.19134	-1.10734	0.447283	-0.530125	1.03901	1.30224	0.472972	0.797567	1.28364	-1.10506	0.0968875	1.03149
ENSG00000066654	0.169011	1.33561	-1.91035	0.126423	-0.177962	1.11185	-0.0346363	0.870418	-0.171547	-0.595591	0.291101	0.245718	0.167776	-2.28214	0.854322
ENSG00000066697	-0.75167	-0.75167	-0.75167	0.820265	0.157806	1.43792	-0.50137	-0.75167	-0.577845	0.42933	-0.420109	0.609128	2.55489	-0.75167	-0.75167
ENSG00000066739	0.18425	-0.559736	-0.541813	0.556159	0.134244	1.31493	0.342194	1.3968	0.446495	-0.515453	1.104	-1.13403	-1.76831	0.67714	-1.63687
ENSG00000066777	0.815025	-0.116402	1.40181	-0.468095	0.333127	1.12998	0.25731	0.00353815	0.608722	-0.260739	-2.22296	0.770087	0.380326	-1.08872	-1.54301
ENSG00000066827	-0.0195852	-1.03331	-0.889351	-1.13157	-0.303654	0.150234	1.32183	0.555924	1.45029	-0.144993	-0.7304	1.36977	-0.900354	1.43675	-1.13157
ENSG00000066855	0.595964	0.617247	-0.904381	0.982551	0.247661	0.224797	0.694757	-1.32153	-0.545881	0.722763	0.123995	-1.83721	1.12738	0.938318	-1.66643
ENSG00000066926	0.29596	-0.765194	-0.650066	1.50692	-0.20602	2.07123	-0.690296	-0.610748	-0.737189	0.784675	-0.369756	-0.753115	-0.712954	-0.75011	1.58666
ENSG00000066933	0.486271	0.380166	-1.86105	0.703876	-1.23644	-0.0810409	0.198669	0.807582	0.90603	1.1035	0.577111	1.00215	-1.14723	-1.64398	-0.195593
ENSG00000067048	0.749916	-1.2963	0.0400674	-2.20846	0.385296	0.258414	0.309152	-0.294138	1.05786	0.255467	1.51561	-0.919744	0.418881	-1.12121	0.84918
ENSG00000067057	-0.623317	0.499263	-0.530587	0.571801	0.797704	-0.520251	-0.495191	0.254013	0.541039	-0.324844	0.534907	0.479565	-2.91447	0.303286	1.42708
ENSG00000067064	1.67173	-0.312102	-0.104343	0.891489	-0.302301	0.0239916	-0.235468	0.473734	1.33808	0.271788	0.938623	-1.50989	-0.216134	-1.99776	-0.93143
ENSG00000067113	0.349126	-0.524862	-0.524862	-0.155961	-0.524862	2.88701	0.0160512	-0.524862	-0.524862	1.73977	-0.524862	-0.524862	-0.112239	-0.524862	-0.524862
ENSG00000067141	0.439841	0.621068	-2.48658	0.828758	0.89679	1.64729	0.217054	-1.58714	0.164157	0.299616	-0.248244	0.0578913	-0.332566	-0.401428	-0.116516
ENSG00000067167	0.27642	-0.0876307	1.3797	-0.438115	0.242947	-0.448819	-0.596214	0.924486	-1.05884	0.156449	-2.54211	0.65745	0.0266417	-0.0118283	1.51946
ENSG00000067177	0.980572	0.344828	-0.951761	-0.292537	-0.739596	-0.939244	0.620605	-0.97092	-0.826033	0.924571	1.08231	-1.00678	-1.08066	1.74873	1.10593
ENSG00000067182	0.504255	-0.242741	-1.79609	0.224036	1.15146	0.703572	-0.997384	1.63382	-0.792172	0.235532	-0.434482	0.286849	-1.71392	0.252127	0.985146
ENSG00000067191	-0.622507	-0.622507	-0.622507	2.3409	1.0159	0.584622	-0.622507	-0.622507	1.71788	-0.622507	-0.622507	-0.622507	-0.622507	0.56578	-0.622507
ENSG00000067208	0.127198	-0.257478	2.09705	-0.565071	0.758989	-0.508703	0.593854	-1.15692	-0.16782	-0.885164	0.906477	0.934944	-1.93905	0.481022	-0.419332
ENSG00000067225	-0.606632	1.68613	1.21616	-0.767146	-1.63093	1.05564	-0.608098	-1.1707	-0.247229	-0.433754	-0.251471	-0.633899	0.232565	1.31095	0.848405
ENSG00000067248	-0.311137	-0.389449	-2.02445	-0.854272	-0.51051	0.812065	0.228389	0.970612	-0.190674	-1.10195	-0.507165	1.19913	0.403667	1.94744	0.328302
ENSG00000067334	-0.680753	-1.05402	-2.27339	0.37123	0.143891	0.531137	1.26053	0.446287	-0.0672759	-0.87529	-1.00844	0.312985	1.07662	1.31694	0.499553
ENSG00000067365	-1.10035	-1.10035	0.85521	-0.382974	0.771012	-1.10035	-0.422799	-0.495183	0.372161	-0.0845148	1.55068	1.73049	1.14443	-1.10035	-0.637125
ENSG00000067369	-0.112385	-0.830973	-1.04301	-1.07418	1.43052	0.15632	1.02296	1.35674	-0.436928	-0.110013	1.25727	0.0389427	-1.81363	-0.631485	0.789854
ENSG00000067533	0.677896	-0.707982	1.19324	-0.210392	0.399036	1.17215	0.101739	-1.48488	-0.302837	0.987068	1.61535	-1.7344	-0.607303	-0.260506	-0.838181
ENSG00000067560	0.741459	0.845122	-2.72194	0.518939	-1.01063	0.445647	0.930705	-0.56953	-0.828091	-0.315433	-0.0351708	-0.268998	0.76654	0.558722	0.942659
ENSG00000067596	-0.0942497	-0.999909	-2.26455	0.254388	1.1066	0.570495	1.155	-1.27177	0.345001	-0.105281	-0.859011	-0.109644	0.620845	0.248646	1.40344
ENSG00000067606	0.847515	-1.24428	-2.14329	0.677039	0.263441	-0.0152735	0.756221	0.518898	0.637389	0.523038	0.608448	-0.0092499	-0.283898	0.845272	-1.98127
ENSG00000067646	0.375878	-0.537059	-1.46046	-0.0862326	0.0571184	-0.342351	-0.184699	-1.46046	1.60195	0.577104	0.229961	-1.46046	0.712384	0.0956675	1.88166
ENSG00000067704	0.413476	0.833615	-1.41019	1.03137	0.275328	0.473568	0.498653	0.545663	0.645486	-1.3262	-0.259678	1.57184	-1.79475	-1.04766	-0.45053
ENSG00000067715	-0.258199	-0.258199	-0.258199	-0.258199	-0.258199	-0.258199	3.61478	-0.258199	-0.258199	-0.258199	-0.258199	-0.258199	-0.258199	-0.258199	-0.258199
ENSG00000067829	-0.397869	-0.114657	1.33559	-0.649407	1.67488	0.894906	0.449918	-1.98164	-0.272526	-0.0908884	1.20654	-0.294646	-1.22109	-0.829093	0.289985
ENSG00000067836	1.42874	-0.102411	0.984931	1.52118	0.876036	-0.834427	0.540679	-0.834427	-0.834427	1.42627	-0.834427	-0.834427	-0.834427	-0.834427	-0.834427
ENSG00000067955	0.358401	1.39441	1.57355	-2.05537	-1.09977	0.283755	-0.34547	0.623344	-0.461178	-0.456067	0.437261	-1.12412	0.993095	-0.589814	0.467969
ENSG00000067992	0.700472	0.832776	-0.960651	-0.0724368	0.693264	1.17895	0.295557	-1.98653	0.220654	-0.116517	0.943592	-0.196166	0.232409	0.41734	-2.18272
ENSG00000068001	0.739346	0.234702	-1.28746	-0.00267261	0.496517	-0.424484	0.704086	-1.28746	-1.16887	-0.953939	-1.06125	1.75354	0.890253	-0.0073216	1.37502
ENSG00000068024	-0.33282	1.61495	1.36843	0.673331	-0.543968	-1.7201	-0.376708	0.447783	0.183598	-0.449121	-0.230886	-1.70259	1.4296	-0.356118	-0.00536996
ENSG00000068028	0.818712	-0.427345	-0.880805	-0.4036	-0.64472	1.02813	-0.682339	-0.880805	-0.105605	0.205975	2.64827	1.11305	-0.467039	-0.880805	-0.441067
ENSG00000068078	1.31931	0.423954	-1.13199	0.377495	0.917192	0.65561	0.0590929	-0.13117	-0.534253	-0.875732	0.140075	-1.23967	1.15174	0.981501	-2.11315
ENSG00000068079	1.16881	0.199277	0.109695	-1.51098	0.802755	0.238259	-0.257968	-1.31119	0.701126	-0.43672	-0.127159	-1.64989	-0.599192	1.81593	0.857249
ENSG00000068097	0.120865	-0.709249	2.36816	-0.980337	-0.372145	-0.478092	0.444757	1.52025	-0.043352	0.390023	0.790307	-1.16013	-0.959005	0.0624504	-0.994497
ENSG00000068120	1.04066	-0.417694	-2.05436	0.642387	-0.221138	0.36727	0.197145	0.880993	0.0824953	0.435476	0.460397	-0.328085	-0.636799	1.52039	-1.96914
ENSG00000068137	0.0786098	1.1298	-1.57089	-0.24669	0.0584319	0.0828769	-0.197273	-1.57089	0.752091	1.10619	1.41915	-0.642475	0.97421	-1.57089	0.197743
ENSG00000068305	0.324572	-0.753198	-1.87138	-0.487722	-0.321442	1.65312	0.813656	-1.54708	0.0779178	0.245963	0.559821	-0.63986	-0.175531	1.62001	0.501162
ENSG00000068308	-0.00307819	0.0289539	0.147743	0.397836	-0.12416	-1.72009	1.11907	-1.71811	0.582512	-0.824873	0.377472	-0.409346	1.365	-0.862993	1.64406
ENSG00000068323	-0.394984	0.0567695	2.23098	1.36939	0.130477	-1.1785	-1.17546	-1.03925	-0.650826	-0.0369309	-0.202417	1.55432	-0.226306	-0.00414686	-0.433117
ENSG00000068354	0.0737627	-0.893753	-0.893753	1.6983	1.37008	-0.00256967	7.88785e-05	-0.893753	2.08188	-0.644578	0.46156	-0.787328	-0.00130136	-0.893753	-0.674862
ENSG00000068366	-0.269203	-2.12218	1.06503	0.668967	1.40285	0.474032	0.480007	0.87106	0.573648	-0.965027	-1.52154	0.135852	-0.771711	-0.495947	0.474163
ENSG00000068383	0.728266	0.396021	-1.74188	0.678617	1.34479	0.741697	-0.299738	-0.0417799	1.17543	0.591263	-0.132471	0.157854	-1.57518	-1.74188	-0.281009
ENSG00000068394	0.538662	-0.220969	-1.02393	-0.220312	1.99701	0.818143	-1.10416	-2.13702	0.474982	-0.414451	-0.198432	1.23876	0.320293	0.114753	-0.18333
ENSG00000068400	-0.0025078	0.924151	-2.26198	0.346275	-1.53436	-0.0580599	1.49296	0.217382	0.195685	0.385024	0.221685	0.251447	0.846536	-1.44366	0.419432
ENSG00000068438	0.954636	0.26623	-1.00328	0.668837	1.44622	-0.155228	1.56111	-1.10643	0.0891316	-1.0615	-0.275315	-1.20207	1.29002	-1.17403	-0.29832
ENSG00000068489	0.994108	0.457578	-0.236	1.12117	1.00929	-0.951174	0.14213	-0.172406	0.0517292	-0.251971	-1.41829	0.198365	1.31155	-2.37987	0.123793
ENSG00000068650	0.987192	0.294522	-2.17256	0.826104	0.974404	0.806769	0.0284508	-1.70286	-1.05676	0.930138	-0.184212	0.815274	0.0188677	0.0293299	-0.594648
ENSG00000068654	-0.718084	0.294745	-0.761312	-0.237218	0.244803	0.807293	0.531011	-1.85659	2.13807	-1.00459	-0.638309	1.39018	-0.356857	-0.276588	0.443446
ENSG00000068697	0.707061	0.15869	-1.08255	0.305644	-0.585566	1.27895	-0.398607	2.04215	-0.70374	-1.82395	-0.448686	1.00621	0.511173	-0.745367	-0.221409
ENSG00000068724	-0.503415	-0.010465	1.92048	-1.20136	1.32895	-1.49933	0.475559	-0.754734	0.210999	-0.0986651	0.675375	-0.42464	1.38818	-0.592383	-0.91455
ENSG00000068745	-0.295239	0.805943	-0.118088	-0.59923	0.350185	-0.481203	-0.336014	0.101741	0.326613	1.06377	0.459299	-1.48538	-1.1273	2.48341	-1.14851
ENSG00000068784	-2.15071	0.491065	-0.13925	0.259058	0.041356	0.710957	0.477147	-2.06691	-0.356515	0.0415407	-0.159883	1.14948	0.0633171	1.59955	0.0397981
ENSG00000068796	-0.461504	0.41195	0.467379	1.19503	1.39161	-0.791872	0.116063	0.293944	-1.18076	-0.198438	-0.48734	-2.25788	0.256241	-0.298282	1.54387
ENSG00000068878	-0.724268	2.30706	0.613282	-0.993624	0.201054	-1.50117	-1.2713	1.41394	-0.139071	0.3519	0.182474	0.100442	-0.785671	-0.0296585	0.274612
ENSG00000068885	-0.160628	1.77328	-0.61047	0.514782	1.20972	-0.888949	-0.618816	-0.888949	-0.672327	1.71296	-0.888949	0.358195	-0.888949	-0.888949	0.938049
ENSG00000068903	-0.964443	0.543767	-1.5601	-1.74452	-0.913237	0.406192	0.38525	-1.03448	1.21305	0.810157	-0.22441	0.904308	1.14976	0.17353	0.855176
ENSG00000068912	0.211263	-0.304043	1.42164	0.135082	1.54716	-0.389465	0.65601	-0.0791322	-0.149828	-0.461563	-1.79154	1.1822	-0.328871	0.300561	-1.94947
ENSG00000068971	0.819775	1.27191	1.09085	-0.533467	-1.10313	0.322244	-0.699246	-1.10313	0.284629	1.39993	0.0262121	-1.04122	1.36687	-1.10313	-0.999104
ENSG00000069011	1.04937	-1.05738	-1.05738	-0.227434	1.28285	1.16047	0.705775	-1.05738	-0.16529	-0.902904	1.56914	-1.00026	-0.19534	0.857155	-0.961399
ENSG00000069020	-0.177842	-0.633112	0.366806	0.110317	-0.19092	-1.14594	-0.332227	0.739176	-0.584826	1.32719	0.796707	0.829225	-1.79204	-1.16307	1.85055
ENSG00000069248	-0.307986	0.164748	0.196153	0.0303332	-0.0234252	0.782636	0.593244	1.92361	-0.131965	-1.79779	-1.5781	1.36781	-1.02054	0.401278	-0.60001
ENSG00000069275	0.726044	0.631431	-1.86506	-0.0351405	-0.921159	0.396661	-1.14002	-0.396639	-0.440933	0.875251	1.35046	0.165389	0.618465	-1.3854	1.42064
ENSG00000069329	-0.688451	1.5441	-1.22115	-0.786708	-0.860908	0.704733	0.277325	1.09216	-1.10793	-0.896307	0.818427	1.75323	-0.792822	0.314027	-0.149735
ENSG00000069345	0.780536	1.37397	1.18992	0.298094	-0.946583	-2.00852	0.646239	0.363444	0.667919	-0.160907	-1.34708	0.925255	-1.05324	-0.38101	-0.348029
ENSG00000069399	-0.026425	-0.509589	-0.772505	0.514226	1.08656	-1.11437	-0.0994328	1.1463	-0.485455	1.01674	-0.429226	-1.50391	1.63175	-1.37858	0.923911
ENSG00000069424	0.00430258	1.40252	-1.16569	-0.785365	0.541917	-0.00486621	1.15147	-0.786274	0.424906	1.06257	-0.973914	-0.984444	1.762	-1.07734	-0.571795
ENSG00000069482	-0.493262	-0.493262	-0.493262	2.60881	-0.493262	-0.493262	0.248331	2.15228	-0.217461	0.140658	-0.493262	-0.493262	-0.493262	-0.493262	-0.493262
ENSG00000069493	-0.364294	-0.474714	3.31311	-0.2725	1.06561	-0.474714	-0.474714	-0.474714	0.171622	-0.175048	-0.298751	-0.474714	-0.248533	-0.474714	-0.34293
ENSG00000069509	0.449775	1.02159	0.0186748	0.607363	-0.897005	1.00444	-0.548889	0.371008	0.518655	0.358609	0.378076	-2.11152	0.227991	-2.1317	0.732929
ENSG00000069535	0.612631	-1.142	1.85817	-1.3203	-0.355117	0.574238	0.678062	1.53105	0.326174	0.255202	-0.0794011	-0.428457	-1.3203	-1.3203	0.130358
ENSG00000069667	-0.34282	-0.34282	3.48676	-0.34282	-0.34282	-0.34282	-0.34282	-0.34282	-0.201187	-0.34282	0.685101	-0.34282	-0.34282	-0.34282	-0.199659
ENSG00000069702	0.821273	0.924622	0.817463	-0.73359	0.343053	0.204354	0.624235	-0.0469711	0.514125	0.357344	-1.72559	-2.41754	-0.864004	0.755769	0.425453
ENSG00000069849	0.689376	0.659345	-2.11138	0.272267	0.998726	0.198967	-1.06578	-1.67441	0.59809	0.121245	-1.13046	0.580476	0.839698	0.0847828	0.939052
ENSG00000069869	-0.08721	0.690035	1.22645	-0.371374	0.214834	0.488842	-0.0774692	0.886071	-0.611053	0.468794	-0.914139	-2.06741	1.52161	-1.64418	0.276196
ENSG00000069943	-1.04598	-0.0395863	-0.827052	1.07312	1.01402	-0.645106	0.632895	-0.782616	-0.87568	0.192256	0.120437	-1.04598	1.98498	-1.04598	1.29027
ENSG00000069956	0.275402	-0.707315	-0.323054	0.083129	0.735539	-1.48233	-0.572691	0.410582	0.834114	0.423006	0.404118	-2.55839	0.745539	1.33414	0.398221
ENSG00000069974	0.549579	-0.713814	-0.637994	1.13862	0.174165	-0.728462	-0.373255	1.04933	2.68811	-0.518743	-0.629183	-0.756951	0.268657	-0.694246	-0.815803
ENSG00000069998	0.384396	-1.68515	0.560441	-0.239734	1.36288	0.899257	-1.43284	0.65272	-0.249374	0.146758	-0.781201	-0.642763	-0.859512	1.91028	-0.0261555
ENSG00000070010	0.148237	0.958328	-0.646217	0.544683	-0.876828	-1.0934	-0.32346	2.05241	-0.289104	-0.196542	0.669923	-1.22677	-1.52903	0.993396	0.814381
ENSG00000070018	0.800448	0.223238	-2.44114	0.263312	0.273549	0.468409	0.478618	0.348971	-0.29898	0.608228	-1.10838	0.994776	-1.78755	0.776671	0.399836
ENSG00000070019	1.17531	0.0824525	0.756346	0.0570239	-0.629764	-0.34243	1.17309	-1.30309	0.961041	1.15637	-1.40814	0.882924	-0.723382	-1.69777	-0.139968
ENSG00000070047	0.318182	0.742947	-0.144007	-0.0416897	-1.44618	0.317242	0.558222	-1.53468	-0.236464	0.202054	2.33041	-1.01003	0.806005	0.238497	-1.10051
ENSG00000070061	0.509922	1.18867	-2.66343	0.00322661	0.303036	0.566689	0.299639	0.356234	-1.72069	0.32588	0.348355	-0.520205	0.83805	-0.38067	0.545294
ENSG00000070081	0.143737	0.934745	1.39949	-0.498043	-1.40562	-0.326484	0.280543	0.419468	-0.337494	-0.337445	-2.44683	0.308875	1.27969	0.763251	-0.177873
ENSG00000070087	0.5797	-0.115361	-1.62434	-0.243899	0.363149	-0.188178	1.10966	-0.715831	1.95746	-0.216655	1.29031	0.285811	0.0241931	-1.62434	-0.881681
ENSG00000070159	0.156824	-0.991408	-2.72233	0.0818839	-0.847216	0.0647841	0.243876	0.381948	0.872825	0.197562	0.546543	0.616898	0.254401	1.67824	-0.534827
ENSG00000070190	-0.458282	-0.458282	2.79856	-0.458282	-0.458282	-0.458282	1.36707	-0.458282	1.33376	-0.458282	-0.458282	-0.458282	-0.458282	-0.458282	-0.458282
ENSG00000070214	0.166113	0.248801	-2.77939	0.185297	0.449515	0.555836	-0.187147	-1.03101	0.830114	0.558537	0.288581	1.02794	0.667628	-1.34901	0.368202
ENSG00000070269	0.45945	-0.500417	-0.100737	0.11413	-1.15174	-0.279049	0.0705677	-1.33117	1.02684	0.10833	1.50985	-1.20518	1.72755	-1.33117	0.882745
ENSG00000070366	0.683227	-0.133627	-1.28616	0.443254	0.561262	1.28219	0.386849	0.639033	-1.03614	-0.223794	-0.0820139	-1.10183	-1.16066	2.0838	-1.05539
ENSG00000070367	0.103483	1.08494	0.0849966	-0.180292	0.853425	-1.04856	0.409648	0.163953	-0.559436	0.982299	-0.155223	1.89475	-2.12295	-0.431941	-1.0791
ENSG00000070371	-0.48436	-0.48436	-0.48436	-0.48436	2.05475	-0.370901	-0.195319	-0.48436	-0.264384	-0.277599	0.0275624	2.77231	-0.48436	-0.48436	-0.355893
ENSG00000070413	0.422577	0.289429	0.239786	0.094875	1.17797	0.325027	0.295948	-0.428214	-0.470549	-0.717078	-2.80208	-0.567116	1.56012	0.734771	-0.155464
ENSG00000070423	-0.114561	-0.0965034	-1.435	0.257942	0.485988	0.185252	-0.236529	1.80477	1.54867	0.693362	-1.04035	-1.69744	-0.523298	-0.670302	0.838006
ENSG00000070444	0.0566868	0.214676	-0.886533	-0.0293216	-1.08713	-0.971367	2.13071	-1.26644	-1.05723	0.254771	-0.245621	-0.333527	1.07782	0.86675	1.27575
ENSG00000070476	0.157455	0.899209	0.773481	0.0877331	0.411002	1.19062	-0.061789	-1.83473	-1.10665	-0.508729	-0.0683147	-1.92527	1.46721	0.506397	0.0123769
ENSG00000070495	-1.04223	1.54408	-0.382036	0.994897	-0.525973	0.412945	0.819097	-1.37815	1.22726	0.101058	-0.558295	-1.25855	0.871861	-1.37815	0.552196
ENSG00000070501	-0.3845	-0.88119	1.89129	-1.26927	0.162732	0.405279	0.859374	1.06672	1.08394	0.146619	0.587769	-0.348305	-0.854678	-1.67266	-0.793122
ENSG00000070526	1.3221	0.423974	-1.6336	0.145745	-0.323852	0.032441	-0.727174	1.98843	0.356593	-0.221259	-0.369503	1.16365	-0.173681	-0.240592	-1.74329
ENSG00000070540	-0.734604	0.0968625	-1.78199	-0.117876	0.487894	1.11171	-0.142354	-0.312088	0.373761	0.0664226	1.25717	-0.657617	0.971719	-1.94919	1.33017
ENSG00000070614	0.392658	0.194492	-1.13234	1.20683	1.09572	-0.658252	-0.250966	-1.16676	0.550201	0.787147	-0.228474	1.97867	-1.20756	-1.25206	-0.309319
ENSG00000070718	1.06668	-0.693499	1.49574	-0.127481	1.69448	-0.0953669	0.666867	-0.406514	-1.09345	0.671692	-0.821861	-1.08972	0.891728	-1.10432	-1.05498
ENSG00000070756	-0.200519	0.149124	-1.57708	-0.813956	2.13726	0.816082	-0.151206	0.759401	-0.321911	-0.822844	0.234119	1.60069	-0.940779	-0.0503801	-0.818001
ENSG00000070759	1.41003	-0.596876	-0.596876	-0.596876	-0.284126	0.0535538	-0.596876	-0.596876	-0.338758	2.15438	-0.596876	-0.596876	-0.280067	2.05999	-0.596876
ENSG00000070761	0.600748	-0.0310638	1.80487	0.205201	-0.347988	0.409521	0.206611	-1.51285	0.756468	-0.927544	-0.342708	-1.40478	1.23659	-1.43388	0.780811
ENSG00000070770	0.435538	0.512014	-2.62905	0.774933	-0.0632018	-1.01268	0.448373	1.40306	0.731274	-0.186189	-0.272567	0.925825	-0.389965	-1.02941	0.352059
ENSG00000070778	0.505434	0.103465	0.212697	-0.21707	0.08932	-0.913992	-0.389411	-0.913992	-0.807969	0.705836	1.63814	-0.850216	-0.783862	-0.820821	2.44244
ENSG00000070785	-0.593898	0.55426	1.49333	0.112816	-1.59408	0.489379	-1.28566	-0.0562634	0.813274	-0.687446	1.2396	0.0574793	0.57117	-1.78988	0.675914
ENSG00000070814	0.755565	0.845233	-0.942032	-0.293978	1.32352	-0.409302	-0.849926	0.621537	0.709969	0.277377	-1.75858	1.19087	-0.295482	0.605056	-1.77982
ENSG00000070831	0.242825	0.320973	-2.48396	0.405099	0.978872	-0.172117	-0.156654	0.737413	-0.0193457	-0.557387	1.21548	0.126659	0.627768	-1.84695	0.581317
ENSG00000070882	0.548952	0.34029	-1.68516	0.0356296	-0.434959	-0.81273	1.05348	0.0503894	0.687294	0.250081	0.384919	-1.54457	1.17032	-1.49512	1.45119
ENSG00000070950	-0.246622	0.374528	1.84495	-0.468994	-0.491191	0.348594	0.42062	-2.0241	-0.0388884	0.0453335	0.881836	0.447265	0.349063	-2.0241	0.581702
ENSG00000070961	-0.142436	1.26355	0.467992	-0.281454	1.59836	1.46992	-0.48201	-0.0258436	-0.661711	0.0560439	-1.22194	-0.506718	-1.98913	-0.437618	0.892997
ENSG00000071051	0.410228	-0.134647	1.15366	-1.40762	0.300629	-0.122507	0.308834	-0.961713	-0.584175	-0.35037	0.483662	-0.523962	2.54322	0.252705	-1.36794
ENSG00000071054	-0.975328	-0.146822	2.20388	0.64032	0.568445	-1.47609	-0.0964591	-0.988916	0.416381	0.0820191	0.272847	-0.456397	-0.16629	1.43467	-1.31227
ENSG00000071073	0.502837	1.41582	-1.37669	1.15301	-1.05514	0.709329	-0.123987	-1.26879	-0.732361	-0.358493	0.908717	1.19569	0.640122	-1.37512	-0.234929
ENSG00000071127	-1.26295	0.691338	1.18738	-0.447787	0.891079	1.17376	0.155235	0.623327	0.931475	-0.106046	-1.5844	-0.129067	-2.02447	-0.383335	0.284463
ENSG00000071189	0.000549607	0.236185	0.350142	-0.13217	1.74973	0.15067	0.100344	-1.84562	-0.396363	-0.957305	-0.48881	-1.64025	0.435533	1.48381	0.953548
ENSG00000071205	0.583427	0.0427173	-1.08065	0.0291797	2.04074	0.0314481	0.191899	1.39403	-1.13479	-0.151279	-0.335637	-0.342438	1.26224	-1.20652	-1.32436
ENSG00000071242	-0.715334	0.574678	-1.40899	0.799911	1.49729	0.775646	0.216348	-1.40899	-0.967017	0.0729592	0.227201	-1.34594	1.12538	1.12467	-0.56782
ENSG00000071243	-0.661669	-0.940861	-0.767421	-0.229527	1.34688	1.24413	1.39118	1.18747	-0.707518	-0.785607	1.48804	-0.883454	-0.537498	-0.940861	-0.203277
ENSG00000071282	-0.759082	-0.759082	2.10164	-0.759082	-0.759082	0.876304	0.245617	-0.759082	-0.759082	0.557054	0.864948	-0.682062	-0.536955	1.75761	-0.629661
ENSG00000071462	-0.202624	0.312475	1.96461	-0.115073	1.28401	-1.18522	-0.221279	0.474746	-0.804835	0.0627254	1.75928	-0.64064	-0.649129	-0.979697	-1.05935
ENSG00000071537	0.138484	1.43598	-0.724156	0.619374	-0.30284	0.555944	-0.483875	-0.694076	1.36767	-0.405515	-0.789847	1.49598	-1.86559	-1.02714	0.679605
ENSG00000071539	0.435553	0.800508	1.43164	0.582729	0.0668162	-1.23515	-1.23309	1.12932	0.439844	-0.195574	0.0913822	1.20245	-1.63938	-1.33806	-0.538992
ENSG00000071553	1.1635	-0.362896	-1.70055	0.66004	-0.144882	1.23525	-1.04068	0.180519	0.76289	0.385159	1.34815	0.642455	-0.608955	-1.16515	-1.35484
ENSG00000071564	-1.01249	0.473574	0.479004	1.41671	1.45287	1.21915	-0.288494	-0.448009	-0.0664714	-0.00834922	0.0548976	-0.00524836	-1.69831	-1.90481	0.335967
ENSG00000071575	-0.258199	-0.258199	-0.258199	-0.258199	-0.258199	-0.258199	-0.258199	-0.258199	-0.258199	3.61478	-0.258199	-0.258199	-0.258199	-0.258199	-0.258199
ENSG00000071626	0.308812	0.227915	1.09881	1.56798	1.02478	-0.372366	0.704875	-0.668165	-0.452931	0.692274	-1.54445	-1.00871	0.579303	-1.88624	-0.271885
ENSG00000071794	0.403042	1.26657	1.88779	-0.867628	0.459586	0.366656	0.0594879	-1.98177	0.744127	-0.020933	0.430047	-0.0689484	-0.686651	-1.46584	-0.525538
ENSG00000071859	0.99143	-0.912246	0.242944	0.929396	-0.528402	0.51604	0.609225	-0.569351	0.989433	0.0953524	-0.352265	-0.573761	-0.281054	1.4005	-2.55724
ENSG00000071889	0.254269	-0.574136	-0.548189	0.609163	-0.541019	-0.955674	0.826607	1.39094	-0.731088	-0.062307	2.57521	-0.955674	-0.796411	-0.614348	0.122658
ENSG00000071894	-0.216904	-0.709048	0.695808	-0.643729	-0.253468	2.03189	-0.224006	0.831153	1.37973	-0.724197	-0.128488	-0.201291	-2.21956	0.449207	-0.0670907
ENSG00000071967	-0.236911	-0.378705	3.56755	-0.228705	-0.378705	-0.256643	-0.280196	-0.229067	-0.378705	-0.267401	0.27633	-0.378705	-0.210927	-0.378705	-0.240509
ENSG00000071994	0.95424	0.683305	1.02951	0.183964	-1.44143	0.651394	0.121937	-1.74808	0.359861	-0.37372	-0.2536	0.392644	-1.8868	-0.0536442	1.38042
ENSG00000072042	-0.433887	-0.595437	-0.595437	0.31431	-0.312599	1.0515	-0.595437	2.64559	-0.595437	-0.131395	-0.595437	-0.595437	1.62997	-0.595437	-0.595437
ENSG00000072062	-0.284805	1.08385	-1.47643	0.159428	1.00749	-0.279312	-0.359042	0.164697	1.79796	0.212165	1.52771	-0.586855	-1.25403	-0.472761	-1.24007
ENSG00000072071	0.239425	1.34761	-1.28406	0.408658	0.758665	-0.572284	-0.707726	-1.28406	0.192659	1.70732	-1.02806	1.56763	-0.439839	-0.759385	-0.146566
ENSG00000072110	0.174934	-0.785407	0.155258	-1.25155	1.13826	0.181676	0.302907	-0.483173	-0.384474	-0.00358043	0.988786	0.644372	-0.734039	2.03139	-1.97537
ENSG00000072121	-0.0328296	1.05024	-1.48939	0.24405	-0.101968	-1.0278	0.758436	1.191	0.796482	0.792495	-1.33877	1.08107	0.531889	-1.3653	-1.08959
ENSG00000072133	-0.383952	1.58817	-0.892257	1.7275	-0.325557	-0.779904	-0.711031	-0.697526	1.25797	0.0182476	-0.892257	0.698432	-0.892257	1.17668	-0.892257
ENSG00000072134	-0.250639	0.939798	-0.710819	0.206095	-0.929099	1.07152	-0.14255	-1.1249	-0.927022	0.0502958	-0.906826	1.99535	1.45597	-1.1249	0.397726
ENSG00000072135	0.834862	0.116281	-1.0767	0.363638	0.846953	0.210817	-0.526599	-1.40446	-0.493252	1.21246	1.72357	1.15486	-1.15664	-0.888936	-0.916851
ENSG00000072201	-0.754482	1.27755	0.811507	0.15167	0.236856	0.860952	-0.023455	-1.37898	0.481883	0.307495	-0.445235	0.57393	-2.41762	1.07214	-0.754206
ENSG00000072210	1.39928	-0.278252	2.24114	0.146052	-0.966164	-0.283454	0.0733754	-0.103346	0.791223	-0.325218	-0.567299	-0.477222	-0.0657968	0.502036	-2.08636
ENSG00000072274	1.55283	0.980985	-1.38785	0.663264	-1.58825	0.631604	-0.755697	0.281738	0.778892	-0.485459	-0.597793	1.43953	-1.02045	-0.602652	0.109314
ENSG00000072310	1.35256	0.642933	-1.22039	-0.229483	-0.43597	1.74456	0.612368	-1.17383	0.226322	0.494278	0.646078	0.710451	-1.29485	-1.33885	-0.73616
ENSG00000072364	-1.45358	-0.214477	1.20029	-1.64514	-0.236587	0.888754	-0.908453	1.77694	-0.190765	-0.171213	-0.937029	-0.0276611	1.23515	0.0578089	0.625963
ENSG00000072401	0.160673	-0.898391	-1.53534	-0.295338	1.32762	0.474666	-0.763032	-0.114475	1.01114	1.08616	1.09752	-1.37907	0.933409	-1.3739	0.268359
ENSG00000072415	0.629864	0.818034	-1.27681	0.560935	1.0194	0.500065	-0.365372	-1.4306	1.16721	1.24355	-0.717343	-0.153861	-1.32674	-1.35624	0.687909
ENSG00000072422	0.481275	0.809035	-1.55708	0.583629	0.366724	-1.59052	1.15847	0.308746	-0.0247421	-0.610258	0.934862	-0.625602	0.423748	1.12215	-1.78044
ENSG00000072501	0.21656	0.437238	-1.31843	-0.0852097	-0.589608	1.3246	0.157976	0.5722	0.336988	-0.39497	-0.126987	1.39995	-2.59423	0.75967	-0.0957512
ENSG00000072506	0.163701	-0.0179977	-1.57438	-0.241445	-0.42863	0.424628	-0.59531	0.47187	0.00292452	-1.15287	0.219043	1.92262	1.65187	0.657423	-1.50345
ENSG00000072518	0.877881	0.277333	0.13511	0.095486	-0.638479	-0.389031	1.53577	-0.417533	-0.310774	-0.30676	0.571634	0.427654	0.634174	-2.95275	0.460288
ENSG00000072571	0.512995	1.06595	-2.38447	0.582594	0.607188	-1.08151	-0.730919	-1.41954	0.516796	0.801278	0.880736	0.597215	-0.335643	0.553291	-0.165962
ENSG00000072609	-0.409379	-0.409379	-0.409379	-0.409379	-0.274703	-0.310154	-0.296163	-0.112017	-0.298229	-0.409379	0.786644	-0.409379	-0.272955	3.44878	-0.214927
ENSG00000072657	1.8449	-0.702484	-0.51102	-0.702484	-0.702484	1.72447	-0.702484	-0.702484	-0.702484	0.569049	1.27521	-0.612874	1.14583	-0.702484	-0.518178
ENSG00000072682	0.52618	-1.07344	-1.20422	0.288294	0.923463	-0.276523	0.492601	-1.17306	0.906224	-0.996174	-0.156841	-1.24419	0.269928	2.17664	0.541113
ENSG00000072736	-0.244953	0.0641885	-1.73752	0.196215	-0.964975	-0.476058	0.030775	-1.62858	0.743942	-0.374245	0.322277	1.27772	-0.231109	1.41946	1.60286
ENSG00000072756	0.428054	-0.0763697	-1.52632	-0.516546	-0.111613	-1.58291	0.624057	1.2303	0.669164	0.992705	-0.0467196	0.806033	-0.605707	1.32439	-1.60852
ENSG00000072778	-0.0604282	-1.57968	0.573933	0.476178	0.0714928	-2.48248	0.916003	0.0521021	0.431519	-0.0957645	1.1407	-0.884315	0.749839	0.999548	-0.308646
ENSG00000072786	-0.0167183	0.206388	-2.13583	-0.104453	0.0882751	-0.306878	0.710834	-0.704319	1.44422	-1.23674	1.14398	1.47245	-0.131951	-0.949302	0.520038
ENSG00000072803	0.22388	0.327464	1.11226	-0.247111	-1.30208	-0.378613	-0.541782	1.23698	-0.376453	0.0192198	0.014748	1.82141	0.637209	-0.332235	-2.2149
ENSG00000072818	-0.376902	-0.376902	-0.376902	-0.376902	-0.376902	-0.376902	-0.376902	-0.376902	-0.376902	-0.376902	-0.376902	-0.376902	2.72341	-0.376902	2.17632
ENSG00000072840	-0.479176	-0.479176	-0.479176	-0.479176	-0.479176	-0.357415	-0.479176	-0.00890068	-0.479176	1.12978	0.968665	-0.479176	3.05963	-0.479176	-0.479176
ENSG00000072849	-0.45417	-0.532285	-1.29087	-0.225983	-0.610635	1.49192	-1.29087	1.66207	-1.29087	0.0297047	-0.447415	0.707387	1.40694	0.5973	0.247776
ENSG00000072858	-0.450811	-0.581201	-0.581201	-0.581201	2.69275	2.03073	0.309135	-0.244612	-0.363553	-0.581201	0.103482	-0.488591	-0.392238	-0.445908	-0.425583
ENSG00000072864	0.0978488	-0.0515565	-1.71008	1.32045	-0.106345	0.482731	0.8233	0.581139	0.985755	0.579531	-1.24231	-1.85747	-0.575827	1.1113	-0.438474
ENSG00000072952	-0.348719	-0.348719	-0.348719	-0.348719	0.404827	-0.348719	-0.164791	-0.348719	-0.168146	-0.348719	-0.348719	-0.348719	-0.127088	3.54238	-0.348719
ENSG00000072958	-0.218239	0.85769	-0.591203	-0.828035	-0.262308	1.69853	-0.640388	-0.828035	-0.484001	2.00947	-0.0702266	-0.749647	1.51623	-0.713517	-0.696314
ENSG00000073008	1.46567	-0.324612	-2.20777	0.175412	0.868082	0.581958	-0.580311	-0.684922	1.31654	-0.552558	0.762336	0.788819	-0.0130196	-1.2605	-0.335118
ENSG00000073050	0.276776	0.855923	-2.49012	-0.638749	0.634762	0.773925	0.0584708	-1.07118	-0.961966	-0.0334854	0.761723	-0.0690523	0.0542292	1.7009	0.147848
ENSG00000073060	0.717341	1.29639	-0.178036	-0.0599543	-0.0269118	1.13472	0.333107	-1.78823	0.430048	-0.328415	-0.403328	1.44342	-1.99326	0.208578	-0.785453
ENSG00000073067	-0.45394	-0.275705	-0.642553	-0.642553	-0.642553	0.21959	-0.642553	1.67892	0.125867	-0.642553	-0.642553	-0.642553	2.18496	-0.642553	1.66074
ENSG00000073111	0.742574	0.232811	0.622532	-0.481821	0.141613	0.701106	0.320754	-1.35152	0.829023	-0.418569	1.23257	-2.60004	-0.72315	0.815306	-0.0631757
ENSG00000073169	0.201731	0.460301	-0.815559	-1.12156	0.760354	0.865219	-1.12156	-1.12156	0.125125	0.522178	0.737866	-1.12156	-1.12156	2.0274	0.72317
ENSG00000073331	0.0155918	-0.495626	-0.690722	-0.898898	-0.898898	-0.79664	1.28533	-0.0470842	-0.736963	0.488743	1.74478	-0.779584	1.83457	0.874299	-0.898898
ENSG00000073350	-0.227112	-0.454927	-3.19233	0.380395	-0.0128279	0.0487721	0.730616	0.0372837	1.11894	0.312131	0.697638	0.192587	0.894361	-0.0941552	-0.431369
ENSG00000073417	0.561266	-0.953847	-2.90874	-0.689062	0.751127	0.381091	0.449429	0.0682245	-0.103641	-0.0951446	-0.475549	0.211136	1.02649	0.883929	0.893297
ENSG00000073464	1.34556	-0.496951	-0.895134	-0.598052	0.484326	-0.895134	1.01732	2.26859	0.398355	0.0298408	0.727941	-0.895134	-0.895134	-0.804966	-0.791421
ENSG00000073536	0.954611	0.944199	-1.03738	0.874313	-0.135281	-0.758657	0.289977	-0.88422	-0.412397	-0.923457	1.83753	-0.387143	-1.03738	1.57122	-0.895932
ENSG00000073578	0.517646	0.581113	-0.781192	1.10447	-1.3723	0.351874	0.0108943	-1.40942	0.809328	-0.295805	1.08808	-0.865605	0.401854	-1.60727	1.46633
ENSG00000073614	0.278543	-0.474123	-0.0752815	0.308404	-2.85069	1.80843	0.807279	-0.469786	0.220819	0.290409	-0.657795	0.563809	-0.132013	0.611438	-0.22944
ENSG00000073711	1.24916	-0.875455	-0.875455	-0.875455	-0.356948	1.49722	-0.0605805	-0.875455	1.21902	0.21191	0.504679	-0.875455	1.75793	-0.875455	-0.769665
ENSG00000073712	-0.477877	-0.477877	-0.477877	0.525575	-0.477877	-0.477877	-0.477877	0.93718	-0.477877	3.14927	-0.477877	-0.477877	0.644629	-0.477877	-0.477877
ENSG00000073756	-0.804903	-0.804903	-0.804903	-0.301338	1.26621	-0.235776	-0.804903	0.966073	-0.804903	-0.215822	-0.0374499	-0.804903	2.16187	-0.376372	1.60202
ENSG00000073792	0.18471	0.115874	-2.41204	-0.678221	0.566011	-0.95755	0.353922	1.29014	-0.814702	-0.659097	0.379719	0.590504	0.0706411	1.73033	0.239764
ENSG00000073803	0.359817	-0.949318	2.4589	0.733148	0.0536438	-0.128898	0.223826	-0.160662	-1.12939	0.550999	0.951788	0.109221	-1.44879	-1.24521	-0.379068
ENSG00000073849	0.0808735	0.628698	1.43155	-0.351947	0.753437	0.502616	0.590393	0.0586173	0.216955	-0.8997	-0.494051	0.139179	-0.0790368	-2.99239	0.414813
ENSG00000073910	-0.431384	-0.431384	-0.431384	3.54551	-0.0759368	-0.431384	-0.132575	-0.431384	-0.431384	0.0458544	-0.431384	-0.25492	0.0775396	-0.173588	-0.0121931
ENSG00000073921	-0.528142	-0.387496	2.3023	-0.278992	-1.39874	0.223063	0.33047	-0.0934871	1.09644	0.142504	-1.21404	0.739158	-0.822296	-1.09057	0.979824
ENSG00000073969	0.505055	0.225187	-0.548204	1.3084	-1.37525	0.0671704	-0.463821	0.806281	-1.52171	0.5465	0.192451	1.1654	-0.618895	1.35348	-1.64205
ENSG00000074054	1.01827	0.993741	-0.109966	-0.350457	0.280222	-0.101745	-1.07089	0.803511	0.321721	0.21374	1.11874	-0.0367898	-1.31465	-2.50608	0.740625
ENSG00000074071	-0.926439	0.911142	1.74114	0.342629	-0.994496	0.677023	-0.148821	-0.470059	1.59707	0.692657	0.393828	-0.596949	-1.34666	-1.36289	-0.509175
ENSG00000074181	-0.501915	-0.501915	3.2226	-0.501915	0.104231	-0.381742	1.08545	-0.501915	-0.268923	-0.156149	0.409847	-0.501915	-0.501915	-0.501915	-0.501915
ENSG00000074201	0.836922	-0.322876	-2.9798	-0.558794	-0.00967336	0.110292	-0.61683	1.10942	1.02372	-0.38798	0.543819	0.797709	0.0242243	-0.0650017	0.494843
ENSG00000074219	-0.973094	0.441879	-1.83205	0.73983	0.479652	1.12583	0.280475	-0.447163	-0.554849	-0.0761273	-0.691696	1.40598	-1.6625	1.09353	0.670315
ENSG00000074266	-0.171567	1.31579	-1.16326	-0.840016	-0.526055	-0.37742	0.685557	-0.425391	1.9635	0.810522	0.410715	0.671931	-1.42484	-1.3353	0.405835
ENSG00000074319	-0.25407	0.244461	-0.366171	-0.0639531	-0.284077	-0.46621	1.29036	0.191629	0.793547	0.906336	-0.534777	-0.405944	1.37491	-2.79456	0.368523
ENSG00000074356	0.32434	-0.0953561	1.65216	0.13363	-1.26281	-0.794194	-0.715007	-0.16726	0.238691	-0.493459	1.06602	1.15763	1.50449	-1.06863	-1.48025
ENSG00000074370	0.281589	0.641988	-0.945584	1.5428	-0.0279242	1.76384	-0.584214	-1.05846	-1.11235	0.46021	-0.0355478	-1.14291	-1.17191	1.22655	0.161928
ENSG00000074410	0.917252	0.228872	-1.99834	0.560316	0.445236	0.860528	0.376674	-0.502264	-1.1379	0.779075	0.936132	0.73647	0.0115573	-0.186102	-2.0275
ENSG00000074416	0.0762599	-0.661422	0.834046	1.10325	1.44229	-1.11983	-0.590445	-1.26733	-1.80747	-0.277159	-0.487864	1.27169	0.198372	1.02372	0.2619
ENSG00000074527	-0.496207	1.67645	-0.496207	1.38169	-0.496207	2.55868	-0.496207	-0.496207	-0.496207	-0.496207	-0.496207	-0.496207	-0.158556	-0.496207	-0.496207
ENSG00000074582	0.898461	-0.415813	0.919976	-1.21241	1.42471	0.890929	0.881226	-1.21241	-0.676922	1.01009	0.494819	0.358692	-1.03837	-1.11058	-1.21241
ENSG00000074603	0.951494	-0.46865	0.493498	-0.0648892	1.29411	0.147869	0.187341	1.04864	-1.1093	-0.145942	1.15111	-0.469126	-0.30383	-2.62666	-0.0856601
ENSG00000074621	0.458599	-1.0869	-1.13789	-0.219626	1.27023	-0.899712	0.495379	-0.283504	-0.899241	0.948849	1.32038	1.4178	-1.053	-1.13789	0.806531
ENSG00000074657	-0.0599164	-1.04029	2.47987	0.796112	0.118487	-0.208716	0.446972	1.22548	-0.947606	0.606538	0.0148286	-1.04029	-0.926533	-0.518339	-0.946606
ENSG00000074695	0.753758	0.642772	0.493852	-0.814278	0.596585	0.859744	0.290306	0.541924	0.452937	-0.482956	-0.10185	-0.185807	-2.02293	-2.17619	1.15213
ENSG00000074696	0.907312	0.66479	-0.994018	-0.108233	0.897866	1.10985	0.399618	-1.22292	0.120773	0.145142	0.426467	0.998572	-2.41142	-1.00367	0.0698809
ENSG00000074800	-0.68895	2.01793	0.621829	0.16948	-0.216706	-1.50023	-1.60327	-0.868513	1.39722	-0.419	0.288794	-0.246594	0.389642	0.951642	-0.293268
ENSG00000074842	-0.0207121	0.991425	-0.72452	0.785452	1.08008	-0.726654	-0.95841	1.42649	-1.48511	1.02728	0.93924	-0.34058	-0.797048	-1.4974	0.300461
ENSG00000074855	-0.369228	-0.369228	-0.369228	-0.369228	-0.369228	-0.369228	-0.369228	2.99492	1.80504	-0.369228	-0.369228	-0.369228	-0.369228	-0.369228	-0.369228
ENSG00000074935	-1.16556	0.0108306	-1.19559	1.20235	1.13253	1.38825	-0.0759386	-0.626203	-1.24321	0.283169	-0.123596	1.27798	-0.338889	-1.41001	0.883884
ENSG00000074964	-0.316349	-0.961416	-2.76905	0.170666	0.588354	1.60611	1.05388	0.04496	0.147051	0.450344	-0.112013	0.459386	0.583325	-0.524532	-0.420718
ENSG00000074966	-0.258199	-0.258199	-0.258199	-0.258199	-0.258199	-0.258199	-0.258199	-0.258199	-0.258199	-0.258199	-0.258199	-0.258199	3.61478	-0.258199	-0.258199
ENSG00000075089	-0.249134	-0.00827235	2.19231	0.627724	-1.3157	-0.0533625	-0.105539	-1.47243	0.443027	0.216386	-0.37741	1.4751	0.536138	-1.2317	-0.677142
ENSG00000075131	-0.390052	-0.817723	1.85817	0.972295	0.538617	-1.29125	0.0140522	1.56398	-1.05868	-0.202643	-0.234522	0.109924	-0.556064	-1.41734	0.911245
ENSG00000075142	0.859023	-0.17407	1.29148	-0.487724	-0.553064	0.331332	1.34434	1.04239	0.311263	1.14691	-1.00293	-0.380265	-0.972057	-1.97386	-0.782761
ENSG00000075151	0.0911354	-0.0828448	-0.27641	-0.959243	-1.42908	-0.719951	-0.738218	0.724953	0.739599	-0.888056	-1.05715	1.76491	0.0821984	1.42924	1.31891
ENSG00000075188	0.461148	0.898124	1.67456	-0.603967	-1.63735	-0.266801	-0.120576	1.11184	-1.48642	0.332882	-1.59232	-0.141861	0.015339	0.593065	0.762336
ENSG00000075213	1.60748	0.0873496	0.168797	-1.26965	1.63091	-0.0947424	-1.21717	-0.502017	-0.30405	-0.254895	0.0192633	0.866803	-1.43762	1.38537	-0.685831
ENSG00000075218	1.4246	0.304322	-1.05888	-1.05131	0.0110327	1.62942	0.324741	-1.22799	0.782815	0.680711	0.755559	-1.17202	0.560141	-1.22799	-0.735153
ENSG00000075223	0.335701	-0.738367	-0.731712	0.0462172	1.348	0.0863315	0.256997	-0.141242	-2.22649	0.228575	0.654679	1.51215	-0.116141	-1.48686	0.972156
ENSG00000075234	-0.212207	0.884941	-2.74378	0.558729	-0.200059	0.552805	0.688307	-0.535572	1.09655	-0.80913	1.07798	-0.827279	0.58888	0.229378	-0.349537
ENSG00000075239	1.29215	1.33769	-1.21974	0.74455	1.14803	-0.191848	-0.91451	-1.0438	-0.0637179	0.670564	0.520248	0.977501	-1.08013	-1.11976	-1.05723
ENSG00000075240	-0.238345	0.746018	-2.22168	0.658092	0.74616	-0.319041	0.679148	0.843622	0.583025	-0.156156	0.147955	0.321696	-2.3111	0.591852	-0.0712487
ENSG00000075275	1.47113	0.699462	-1.11082	-0.499059	-0.692455	1.00079	0.149138	-1.16776	1.23521	-0.564821	-0.745943	1.48604	0.367646	-1.49463	-0.13393
ENSG00000075292	0.26819	0.864491	-1.07291	-0.989065	1.30562	0.359681	0.170386	0.346494	-0.111251	0.343852	-2.37087	-0.920327	0.824607	-0.318272	1.29937
ENSG00000075303	-0.673689	1.72879	0.153489	-0.284975	-0.273643	-0.295121	0.318502	-1.57028	-0.889407	0.759612	0.608667	0.661186	0.549358	-1.96658	1.1741
ENSG00000075336	-0.037893	-0.953575	0.267748	0.490396	-0.516829	-1.02395	0.442667	-0.86035	-1.00426	1.10926	1.29538	0.967517	-1.0577	1.88387	-1.00228
ENSG00000075391	0.781322	-0.491501	1.67413	-0.0426537	-1.77095	-0.966124	0.376374	0.126699	-1.723	0.276499	0.485142	0.205771	0.805374	-0.895667	1.15859
ENSG00000075399	0.515037	1.27885	1.39735	-0.718721	-0.718721	-0.718721	-0.718721	-0.718721	-0.437217	0.865854	-0.119353	-0.718721	-0.718721	2.24924	-0.718721
ENSG00000075407	0.426292	-0.508383	-1.3299	0.397755	-0.789408	0.744842	0.0276226	1.87169	0.611621	-0.893663	-1.39949	0.283213	-1.28441	0.477852	1.36437
ENSG00000075413	-0.205692	-0.275062	-2.20031	0.466049	0.103633	-0.40727	0.444633	1.6663	0.931968	0.741518	-0.281661	-1.81232	-0.294711	0.855569	0.267357
ENSG00000075415	0.0318944	-0.835869	0.990368	1.65011	-0.355707	-1.52591	-1.19501	0.61468	1.12744	-0.372875	-1.63182	0.60529	0.0777957	0.936352	-0.116739
ENSG00000075420	0.827508	-0.771615	-2.72309	0.161252	1.30733	0.105265	0.577966	0.655778	0.16241	0.253311	0.165946	0.113697	0.60109	-1.51521	0.0783656
ENSG00000075426	-0.401035	0.321913	-0.099425	0.678187	-0.259536	0.3151	-0.691427	-1.68633	-0.555443	0.954381	0.405759	0.158837	1.63121	-2.03064	1.25845
ENSG00000075539	-0.675288	-0.589659	-1.5363	-0.851178	0.464261	1.33195	0.613093	-0.0608686	0.639607	0.199926	1.74346	0.604458	0.543834	-0.645057	-1.78225
ENSG00000075568	1.78421	-0.0158453	-0.518351	-0.395802	1.32229	0.60878	0.156752	-0.945807	-0.382862	-1.04086	-0.807972	1.66055	-0.569868	0.577906	-1.43313
ENSG00000075618	-0.506348	-0.506348	1.14001	-0.506348	-0.506348	-0.323881	-0.506348	-0.506348	1.92011	-0.339963	-0.506348	-0.506348	2.52108	-0.506348	-0.360217
ENSG00000075624	-1.39856	-0.142227	0.267921	-0.297097	0.104724	-0.189781	0.619484	-0.429175	0.837734	-2.48682	0.536468	1.24126	1.54851	-0.344738	0.132293
ENSG00000075643	1.45064	0.0777194	-0.410209	0.67864	-1.56936	0.651813	-0.223618	-1.40827	-1.48283	0.145506	-0.0317643	0.547462	-0.182702	-0.180355	1.93732
ENSG00000075651	-1.02	0.179997	-1.27414	0.513674	0.410378	0.676622	0.345607	-0.928557	-1.13244	1.64833	-1.04014	-1.1536	0.410343	1.35147	1.01246
ENSG00000075702	1.90176	-0.549326	-0.354515	1.1868	0.309175	-0.537589	0.787198	-1.15721	1.04009	0.936262	-0.680541	-1.08963	0.408406	-1.15721	-1.04366
ENSG00000075711	0.0169294	-1.47325	0.998023	-0.131426	0.917433	0.441293	-0.0463696	1.45664	0.109285	0.0618467	-1.06384	-0.113474	-0.151599	1.21414	-2.23563
ENSG00000075785	-0.468913	-0.89064	-1.55906	1.29802	0.596303	-2.14315	-0.347603	0.741796	0.351796	0.791201	0.406358	-0.521089	0.843308	1.13913	-0.237458
ENSG00000075790	-0.200309	0.443639	-1.57677	-0.110994	-1.28586	0.037677	-0.305367	1.72649	0.942628	-0.47773	-0.932493	2.02924	0.377553	-0.152055	-0.515642
ENSG00000075826	0.212755	-0.41143	-0.41143	-0.41143	-0.41143	-0.41143	-0.41143	-0.41143	1.74436	2.98004	-0.41143	-0.41143	-0.41143	-0.41143	-0.41143
ENSG00000075856	0.418483	0.599858	0.637827	-0.174185	0.673471	-0.502789	0.191108	-0.143704	0.800434	0.427119	0.419302	-0.507226	0.594269	-3.25953	-0.174436
ENSG00000075914	1.35547	0.354607	0.485487	0.367276	-0.770726	0.169057	-0.651125	-0.084755	-0.549384	-1.07085	0.0083051	2.14903	-1.42334	-1.2791	0.940052
ENSG00000075945	0.60739	0.210791	0.602321	-1.04834	0.498347	-1.00963	0.947272	-1.36394	-0.932124	0.28425	1.80535	-1.11338	0.923014	0.720184	-1.13151
ENSG00000075975	0.198449	0.329211	-1.78499	-0.703955	-0.776558	0.194881	0.944876	-0.519637	1.19847	0.870529	0.560496	-0.0387591	-2.11693	0.711945	0.93197
ENSG00000076003	-0.881235	-0.0337015	0.00428327	1.38461	-0.417039	-0.0304637	0.795386	-0.719442	0.444112	0.241759	0.207083	2.35023	-1.6336	-0.965143	-0.746838
ENSG00000076043	1.30828	0.366038	-0.486053	1.86028	-0.588819	-0.794383	-0.794383	-0.794383	-0.794383	0.049521	-0.794383	-0.794383	1.97155	-0.301282	0.586782
ENSG00000076053	1.22759	-0.455007	-0.455007	-0.455007	-0.455007	-0.455007	-0.149952	0.00838133	-0.155517	3.25198	-0.455007	-0.455007	-0.0874204	-0.455007	-0.455007
ENSG00000076067	-0.577633	-0.167337	-1.42875	0.0711561	0.795516	-1.6381	-0.00788018	1.45022	0.659764	0.831746	0.642883	-0.159624	1.05906	-1.84093	0.309905
ENSG00000076108	0.270276	-0.127842	-2.34063	0.967885	-0.0337657	-0.0994691	0.669289	2.08657	-0.184242	0.37807	-0.709252	-1.17215	-0.14293	-0.286972	0.72516
ENSG00000076201	0.115662	-0.398335	-1.33524	0.695451	0.404364	0.563064	0.569829	1.84324	-0.016689	0.258529	-0.173193	1.31184	-1.33696	-0.692087	-1.80947
ENSG00000076242	0.26816	1.1354	1.30057	-0.469801	-1.00257	0.563261	-0.792043	0.782123	1.42969	-1.61695	0.0657111	0.236051	-1.83701	0.156016	-0.218627
ENSG00000076248	0.447169	-0.227065	0.19495	0.092866	-2.91021	0.890707	-0.473371	-0.333098	1.16749	0.873539	0.513767	-1.04587	0.179042	0.756436	-0.126349
ENSG00000076258	1.99165	-0.508627	-0.508627	1.83429	-0.508627	-0.369378	-0.508627	-0.508627	-0.508627	-0.329107	1.95881	-0.508627	-0.508627	-0.508627	-0.508627
ENSG00000076321	0.692414	-0.990687	-1.05103	-0.961226	0.547739	-0.769172	0.154523	-0.7984	0.574773	0.259131	0.514851	1.65382	-0.826883	-0.979103	1.97925
ENSG00000076356	0.90939	0.251091	-2.12263	-0.973989	-1.28051	1.55064	-0.575037	-0.322606	0.912851	0.623607	-0.337841	0.604578	0.518941	0.887738	-0.646218
ENSG00000076382	-0.76254	0.174419	1.71818	0.133306	-0.198922	0.590285	-0.647739	0.537385	-0.963076	0.605573	0.54085	0.211301	0.888224	-2.61878	-0.208463
ENSG00000076513	0.167062	-0.345852	-1.61856	0.609647	1.10261	0.147579	0.323027	1.31356	-0.615696	-0.0892104	-0.698618	-2.34764	0.635648	0.703758	0.712684
ENSG00000076554	0.10206	0.66133	0.511427	0.595531	-0.203563	1.52351	-0.849719	-1.92715	0.183387	1.49843	0.565231	-0.825566	-1.39524	0.418213	-0.857896
ENSG00000076555	-1.1769	0.224579	-0.128726	0.925925	-2.41388	0.563079	0.461516	-0.64073	-0.901713	0.175593	-0.0893734	1.72578	0.999831	-0.0289865	0.304005
ENSG00000076604	-0.35181	-0.709219	-1.30172	-0.887932	-1.28871	0.431033	-0.312565	-0.981936	1.30202	-0.0547456	0.969687	0.272524	1.99733	-0.197791	1.11383
ENSG00000076650	0.91177	0.852163	-0.00365474	0.230003	-1.97547	0.311298	0.0290041	1.05806	1.22539	0.430722	0.493526	-0.105363	-0.612993	-2.0956	-0.748859
ENSG00000076662	0.0569793	-0.752634	-0.752634	1.67297	0.71659	-0.752634	-0.463983	-0.752634	-0.752634	1.64873	0.138855	-0.752634	-0.752634	-0.400612	1.89891
ENSG00000076685	0.671645	-1.06094	-0.746179	0.497459	0.174366	-0.291797	0.393951	-2.1256	-0.682456	0.810058	0.72148	1.96056	-0.309394	-0.796525	0.783379
ENSG00000076706	-0.45428	-0.45428	3.14697	-0.45428	-0.45428	-0.189707	-0.45428	-0.45428	-0.349286	0.927842	1.00698	-0.45428	-0.45428	-0.45428	-0.45428
ENSG00000076716	0.279092	0.637514	1.63809	-0.0199057	0.618196	0.723899	-0.371139	-0.00595051	0.0953031	-1.77457	-2.06373	-1.16615	0.489093	0.877426	0.0428254
ENSG00000076770	-0.85172	-0.111166	1.40572	1.12399	-0.85172	-0.85172	-0.85172	-0.85172	-0.85172	0.771491	1.01327	-0.770821	0.59981	-0.733534	1.81156
ENSG00000076826	0.840961	-0.385288	-0.895587	-0.418475	0.702851	-0.0291658	-0.302465	-1.02248	-0.00972722	1.2586	0.210527	-2.47977	0.243385	1.34825	0.938385
ENSG00000076864	0.297928	-0.95414	-1.63864	0.202518	-0.364841	0.0956655	0.645723	-1.29675	2.31047	-0.112612	-0.91751	1.0908	-0.241071	0.760441	0.122024
ENSG00000076924	-0.374693	-0.278665	-1.18779	1.30431	-0.713156	0.559986	-1.0893	1.61385	0.831626	0.852754	-0.972354	0.360458	-0.583193	-1.42086	1.09703
ENSG00000076928	-0.584283	-1.86652	-0.765521	-1.41887	-0.990119	0.729663	0.561318	0.408111	0.947238	0.489617	-0.0551111	-0.218251	0.277057	2.02623	0.459451
ENSG00000076944	1.57683	-0.160056	-0.925852	-0.502363	-0.879387	-1.01831	-0.889635	0.38696	-0.993073	-0.338415	-0.839726	1.30998	1.68349	0.856205	0.733355
ENSG00000076984	1.0941	1.0283	1.56572	1.35634	-0.896468	-0.769492	-0.751589	-0.896468	-0.754232	-0.0871339	-0.564404	1.47907	-0.896468	-0.896468	-0.0108059
ENSG00000077044	0.220866	-0.439771	1.20355	0.972798	0.380106	0.189613	-0.422274	-0.141915	0.833847	0.522778	1.25527	0.192623	-1.9529	-1.96761	-0.846976
ENSG00000077063	-0.0778074	0.0815829	-2.5363	-0.863394	0.32956	0.936839	0.162518	-1.24064	1.15707	0.416028	0.612424	0.110436	0.843043	-0.872583	0.941215
ENSG00000077097	0.372835	0.815675	-2.46993	-0.120438	-0.293604	-0.391268	0.611797	1.30051	1.61716	-0.218325	-0.510606	-1.2498	0.280676	-0.171261	0.426585
ENSG00000077147	0.50146	0.395905	-0.346734	0.859546	0.0298959	1.92764	0.237628	-0.0633063	-0.240269	-0.254202	-1.19818	1.67708	-1.14928	-1.65691	-0.720266
ENSG00000077150	-0.958447	-1.02704	0.61675	-1.38076	-0.942835	-0.308673	0.138259	-0.366165	-0.540546	1.10957	-0.131043	1.01427	-0.0180716	2.42874	0.36599
ENSG00000077152	0.625826	1.43669	-1.86238	0.407402	0.895894	-0.3686	0.389061	0.378718	-1.16774	1.4089	-0.951309	-0.76452	-0.911548	0.909101	-0.425498
ENSG00000077157	0.826349	-1.0795	-0.871366	1.46452	-0.940738	-0.0564815	0.0368396	1.02071	-0.964978	0.974915	0.0573389	-0.884829	1.87155	-0.937213	-0.517115
ENSG00000077232	0.670831	-0.0079238	-0.461991	0.368411	-0.718819	0.740533	0.659726	1.01749	-1.18564	1.11219	-1.72125	-1.87863	0.403858	-0.157497	1.15871
ENSG00000077235	0.795556	0.013595	-1.18945	0.237958	0.318354	0.185377	0.635854	1.01833	0.870712	-0.124419	-1.05625	1.462	-1.83662	0.342674	-1.67367
ENSG00000077238	0.854743	-0.0108144	-0.668323	0.719911	1.74695	0.45131	-0.115512	-1.69257	0.93376	-0.181968	0.22174	-1.6229	0.452056	-1.4892	0.400815
ENSG00000077254	0.607772	0.54285	-1.86869	0.288033	0.231037	0.47471	0.384082	-2.69673	0.849977	0.509346	-0.205735	0.980609	0.0824985	-0.25354	0.0737826
ENSG00000077274	-0.258199	-0.258199	-0.258199	-0.258199	-0.258199	-0.258199	-0.258199	-0.258199	-0.258199	-0.258199	-0.258199	-0.258199	-0.258199	-0.258199	3.61478
ENSG00000077312	1.00616	0.946266	-1.20716	0.890121	-1.72943	0.472775	0.677553	0.108508	0.288846	-0.904994	1.09536	-0.837186	1.17269	-0.890222	-1.08929
ENSG00000077348	0.79388	-0.211127	-0.114165	0.149726	-0.604128	0.418961	-1.54992	-0.674948	0.418617	1.05691	0.449694	-2.18827	-0.501502	1.48982	1.06645
ENSG00000077380	-0.624402	-0.172887	0.744935	0.739101	-0.745378	-0.174022	-0.700258	0.322676	0.756441	1.18996	0.156563	0.0357528	-2.42651	1.67243	-0.774403
ENSG00000077420	-0.49935	-0.49935	-0.49935	0.104582	-0.345159	-0.49935	-0.49935	-0.158899	-0.319447	-0.49935	-0.202257	-0.422801	2.23604	-0.49935	2.60339
ENSG00000077454	-0.208203	0.364046	-0.86382	2.52505	-0.86382	0.588966	0.280395	-0.59468	-0.315534	1.19612	1.045	-0.86382	-0.562054	-0.86382	-0.86382
ENSG00000077458	0.178079	1.28775	-1.66971	-0.0806659	-0.172186	0.630496	0.37893	-1.66971	0.862543	0.117422	0.112335	0.939331	1.29142	-1.55196	-0.654075
ENSG00000077463	1	-0.589641	-0.878194	1.27966	-0.878194	-0.703392	-0.878194	-0.878194	0.0333805	0.986189	1.66082	0.138787	-0.878194	-0.878194	1.46336
ENSG00000077514	0.0315978	0.697899	-1.62225	0.870492	0.413076	-0.0721347	0.162186	0.766986	0.419817	-0.31333	-1.46747	-1.44654	1.5728	-1.08775	1.07461
ENSG00000077549	0.323928	0.593933	0.324792	0.591773	0.594095	0.0263168	0.124381	-0.0327475	-0.920219	0.386894	-2.76731	-1.25736	-0.191931	1.19272	1.01074
ENSG00000077585	-0.11487	0.053672	-1.19512	0.227366	-0.541134	0.552744	0.539215	-1.15464	1.12475	0.742183	0.675236	-1.32852	-1.16152	2.14059	-0.559951
ENSG00000077684	0.441901	-0.50883	-1.24879	1.17845	1.52029	-1.24879	0.71876	-1.24879	-1.24879	0.941339	1.27089	-0.73389	0.216347	0.0157927	-0.0658858
ENSG00000077713	0.199988	0.694806	0.81648	-1.2193	-0.555197	0.50585	-0.850207	-1.05679	-0.814543	0.702062	1.02965	1.80857	0.965143	-1.2193	-1.0072
ENSG00000077721	0.314028	-0.866635	1.79906	0.525936	-0.269155	0.310382	-1.18767	0.696628	0.248127	-0.00349455	-0.132418	-2.26076	-0.341994	1.47372	-0.305757
ENSG00000077782	-0.3412	0.837036	-0.479083	-0.479083	-0.479083	-0.273605	-0.479083	-0.227183	-0.479083	0.64179	3.29454	-0.381151	-0.196647	-0.479083	-0.479083
ENSG00000077942	-0.697837	-0.59112	-0.697837	-0.380613	-0.347622	1.39963	-0.697837	3.04098	-0.054879	-0.100598	-0.502475	-0.547064	0.305706	-0.223605	0.0951701
ENSG00000077984	0.00478373	-0.277692	-0.277692	3.60521	-0.277692	-0.277692	-0.277692	-0.277692	-0.277692	-0.277692	-0.277692	-0.277692	-0.277692	-0.277692	-0.277692
ENSG00000078043	-0.950023	1.14682	-1.21621	1.0652	1.19589	-0.375521	-0.291968	-1.39466	0.844452	-0.774191	0.283064	1.81515	-0.273221	-0.200185	-0.874589
ENSG00000078061	-0.0270157	0.120656	-0.013601	0.712078	0.0918527	0.634831	0.615812	-1.70581	1.09024	0.0113863	-0.841807	-1.0645	1.31707	-1.98203	1.04084
ENSG00000078070	0.462815	1.56591	-2.04717	0.26805	-0.21605	0.659979	1.1658	-1.76365	0.472319	0.479737	0.465819	-0.119015	-0.122059	-1.18864	-0.0838307
ENSG00000078081	-0.451087	-0.451087	-0.451087	-0.451087	0.210176	-0.451087	-0.451087	-0.451087	0.320444	3.4031	-0.451087	0.476599	-0.451087	-0.451087	0.100554
ENSG00000078098	-0.508963	-0.508963	-0.508963	-0.508963	-0.508963	0.937275	-0.508963	2.55661	-0.508963	-0.508963	-0.508963	0.18032	1.92438	-0.508963	-0.508963
ENSG00000078114	0.750734	-0.0316256	0.372886	0.50041	0.591388	-0.378392	-1.55818	0.167554	0.790105	0.201288	0.121686	-2.90828	0.478554	0.853211	0.0486583
ENSG00000078124	-0.546893	1.29983	1.86709	-0.907455	-0.251783	-0.915078	0.053757	-0.617591	-0.29337	1.18405	-0.952669	-1.06167	0.872158	1.15878	-0.889157
ENSG00000078140	0.2262	1.63725	0.612954	-0.980168	-1.27331	-0.112556	-0.525276	0.5699	-1.56685	0.708223	-1.04374	-0.895448	1.15779	1.19317	0.291855
ENSG00000078142	0.620992	0.0564547	0.563846	0.155578	-0.236664	-1.39633	0.293813	-0.449842	-1.40241	-0.72669	0.294562	1.77187	-1.61273	1.54134	0.526215
ENSG00000078177	0.791306	1.33305	-1.06037	0.950171	0.723976	0.247643	0.226953	-0.42243	-1.02368	0.257559	1.08431	0.963581	-1.43187	-1.32791	-1.31229
ENSG00000078237	1.49195	1.08934	-0.672508	0.355337	-0.778817	-0.641535	0.262302	0.528136	-0.815964	2.10545	-0.656703	-0.885897	0.601843	-0.991469	-0.991469
ENSG00000078246	0.12967	-0.802915	-0.661225	-1.02291	1.40022	-0.456608	-0.145049	-1.07487	0.459551	0.509298	-0.743327	1.74462	-0.914822	1.87549	-0.297126
ENSG00000078269	0.817718	0.00813207	-1.13082	-0.531868	1.42898	0.134136	0.736247	0.825853	0.000566311	0.31773	0.843936	0.521776	-0.560516	-0.91046	-2.5014
ENSG00000078304	0.725209	-0.335382	-3.11982	0.190482	0.622729	-0.148289	0.0189161	0.399299	0.393571	1.46513	-0.180925	-0.0468783	0.317802	0.368425	-0.670265
ENSG00000078369	-0.299678	-0.622026	-1.00726	-1.46176	1.13645	-1.77391	0.472471	1.03792	-0.472133	0.714721	-0.722849	0.351453	0.112867	1.14292	1.39083
ENSG00000078401	-0.617914	-0.617914	-0.617914	-0.617914	0.995064	-0.617914	-0.388739	-0.617914	2.30178	1.9296	0.0980606	0.625464	-0.617914	-0.617914	-0.617914
ENSG00000078403	-0.827112	0.348064	0.836018	-1.24665	0.928629	-1.64244	-0.057501	-0.0756064	0.0961586	0.346199	0.811103	0.616819	1.277	0.632476	-2.04316
ENSG00000078487	0.526646	-0.163535	-1.02009	1.14731	-0.795809	-0.661228	1.35881	-0.616834	0.0581074	1.37997	-0.77036	1.88112	-0.416389	-1.02009	-0.887629
ENSG00000078596	-0.332002	-0.195964	-0.332002	-0.332002	-0.332002	-0.0991154	-0.332002	-0.0465015	-0.332002	-0.119641	-0.332002	-0.332002	3.59473	-0.332002	-0.145491
ENSG00000078618	-0.565101	-0.137866	0.287631	0.990174	0.682604	-0.321657	0.481149	-1.65424	1.0569	-0.697012	0.901951	1.42	-1.85703	0.415861	-1.00337
ENSG00000078668	0.865501	0.669496	-1.79519	-0.353327	-2.02554	-0.166571	-0.138807	-1.45043	0.309388	0.207379	0.788433	0.585039	0.762883	0.87831	0.863434
ENSG00000078674	0.250854	-0.539477	1.11273	0.711682	0.394035	-0.296859	-0.162666	0.471122	0.14626	-0.867178	-0.94335	1.54662	1.18578	-2.34724	-0.662311
ENSG00000078687	0.155032	0.158728	-1.12904	-0.86324	-1.28749	-1.16507	1.37348	-1.47756	0.216523	0.0221876	0.77486	0.725376	0.518922	0.137704	1.83958
ENSG00000078699	-0.797703	-0.936546	-0.476172	0.732698	-1.99543	1.40948	0.894841	0.0249211	-0.119651	0.897652	0.374248	1.15454	-1.59564	0.115326	0.317436
ENSG00000078747	0.652164	0.167814	-2.04899	-0.616069	1.87732	-0.276964	-1.88073	-0.0498191	0.259012	0.512466	-0.0666464	0.698302	0.295836	0.872666	-0.396364
ENSG00000078808	0.506182	0.220703	1.37911	-1.16684	-0.760111	0.970678	0.106223	0.707017	-0.820792	0.433656	-0.00985678	-1.00723	-2.25478	0.878226	0.817802
ENSG00000078814	3.58826	-0.289843	-0.289843	-0.289843	0.179698	-0.289843	-0.289843	-0.289843	-0.289843	-0.289843	-0.289843	-0.289843	-0.289843	-0.289843	-0.289843
ENSG00000078902	0.118028	-0.429725	-1.91044	0.482309	1.34383	0.655451	-0.44503	2.19606	0.471432	0.351178	0.0317062	-0.949027	-0.78068	-0.85202	-0.283071
ENSG00000078967	0.651709	1.21604	-0.843648	0.0616977	-1.00558	0.0158678	-0.304991	-0.889147	-0.981444	1.62538	0.819958	0.379991	1.55485	-1.15034	-1.15034
ENSG00000079112	1.1381	0.783636	1.27513	0.596561	0.834742	0.559674	0.245873	-1.35918	-0.547452	-0.314683	-2.18944	0.884841	-0.60016	-0.668858	-0.638784
ENSG00000079134	-0.188038	1.44795	-0.813979	-1.04949	0.0191317	-0.588212	-0.067014	1.49663	-0.616709	1.08043	0.223411	0.688477	-1.39299	-1.4375	1.1979
ENSG00000079150	-0.38361	-0.38361	-0.38361	-0.38361	-0.38361	-0.244237	0.0361853	-0.38361	-0.162898	-0.20393	0.524283	3.50309	-0.38361	-0.38361	-0.38361
ENSG00000079246	-0.0466758	0.881874	-2.84921	0.138137	-0.291553	-0.541078	-0.429493	0.846816	-0.542802	0.181369	0.204101	-0.219968	0.796614	1.64289	0.228984
ENSG00000079257	0.875223	-0.866248	-0.974231	-0.974231	1.37529	1.2525	0.593961	-0.974231	0.878167	0.257253	-0.299313	-0.974231	-0.754255	-0.974231	1.55858
ENSG00000079263	-0.396212	-0.396212	-0.396212	-0.396212	-0.057762	-0.396212	-0.396212	-0.146419	-0.396212	0.364097	-0.178321	-0.396212	3.53383	-0.112706	-0.233028
ENSG00000079277	-0.0120274	-0.851724	1.43434	0.716953	-0.851724	-0.69224	0.699224	1.8479	-0.725335	0.186169	1.5276	-0.851724	-0.851724	-0.851724	-0.723972
ENSG00000079308	-0.378363	-1.19241	-0.293206	0.610441	0.171827	1.05756	1.80935	-0.843452	-0.185115	1.28051	1.28539	-0.988599	-1.05365	-1.19241	-0.0878739
ENSG00000079313	-0.341949	-0.406754	-0.650759	-0.788157	0.0784749	-0.319723	0.509876	1.4019	1.24493	0.561831	-0.454413	-1.67942	1.41173	-1.5669	0.999325
ENSG00000079332	0.711296	1.51067	-2.54694	0.248019	0.721116	0.439133	0.482024	-0.48425	0.233422	-0.432003	-0.334743	-0.450898	-1.4143	0.486637	0.830818
ENSG00000079335	1.66591	-0.791557	-0.791557	-0.166308	-0.791557	-0.692563	0.711999	0.92772	-0.680666	-0.570719	-0.457775	1.73978	-0.791557	-0.791557	1.48041
ENSG00000079337	-0.418677	-0.418677	-0.418677	-0.418677	0.216399	-0.418677	2.78633	-0.418677	2.0214	-0.418677	-0.418677	-0.418677	-0.418677	-0.418677	-0.418677
ENSG00000079387	0.640814	0.659441	0.431615	-0.0900231	0.678196	0.988398	-0.538376	-0.896303	0.577875	0.973511	0.122896	-1.56205	1.23	-1.67525	-1.54074
ENSG00000079432	-0.689923	0.0556931	-0.479183	-0.234	1.46955	0.107901	0.358332	-1.0973	0.810589	-1.49666	1.36233	1.23364	0.417549	-0.00644717	-1.81208
ENSG00000079435	0.447784	-0.819236	-0.819236	-0.819236	1.48568	0.547919	0.455489	1.23411	-0.364406	-0.819236	2.16237	-0.819236	-0.819236	-0.819236	-0.234284
ENSG00000079459	-0.29561	-1.50163	1.29694	2.55864	0.0886391	-0.773645	-0.31071	-0.46709	0.585369	-0.595143	0.59994	0.483743	-0.988515	-0.276638	-0.404284
ENSG00000079462	0.748161	-0.360763	0.899374	0.176713	-0.923884	0.241913	1.2501	-1.88499	0.591058	0.0965436	-0.221088	1.27469	0.748499	-1.75074	-0.885591
ENSG00000079482	-0.948826	1.26208	-0.767523	-0.454681	1.70983	-0.905065	-0.485569	0.0501163	1.27754	-0.866627	-0.119434	0.723764	1.41549	-0.853003	-1.03809
ENSG00000079616	0.136239	-0.429239	0.883648	1.68271	-0.0783105	-0.169167	-0.811374	-1.2754	-0.570519	0.891259	0.897201	-1.57732	-0.655562	1.64334	-0.567507
ENSG00000079691	0.76716	0.211313	-2.33344	1.22578	-0.209951	-0.24012	-0.94112	0.730334	1.44557	0.205032	-0.22284	-0.605722	-1.15063	0.111774	1.00686
ENSG00000079739	0.0285955	-0.153986	-2.91324	0.164159	0.0192283	1.01702	0.837278	-0.605709	0.403106	0.491013	0.183795	1.1421	-0.391141	-0.95948	0.737267
ENSG00000079785	0.985264	0.37212	-0.028423	1.38045	0.879479	-0.122234	0.581558	0.643988	-1.62377	-0.168316	-0.961271	-0.984287	-0.391873	-1.79351	1.23082
ENSG00000079819	-0.210666	-0.287682	-3.03026	-0.482073	-0.0901992	-0.0121085	0.708161	-0.0558914	0.643537	-0.421254	0.21075	0.214371	0.444782	1.54505	0.823485
ENSG00000079950	-0.830025	0.617904	0.113727	-0.100322	1.48014	0.181207	0.304254	1.81556	0.0465113	-1.48159	1.06091	-1.66697	-0.363716	-1.01691	-0.160684
ENSG00000079974	1.34715	-0.786524	-0.80944	-0.992095	-0.91562	1.01681	-0.275065	0.666412	1.89996	-0.394305	-0.686453	0.787138	0.982602	-1.01924	-0.821339
ENSG00000079999	-0.236593	0.654918	-0.648253	-0.249159	1.19811	1.01881	0.191225	1.90584	-1.69121	-0.460233	-1.29582	0.683036	0.391473	-1.20577	-0.256383
ENSG00000080031	0.547813	1.1387	-0.887943	-0.261113	0.821692	0.679708	-0.309181	-2.28142	-0.711426	1.11825	-1.1679	-0.660027	1.02716	0.313878	0.631803
ENSG00000080189	0.309819	-0.878195	-1.79926	1.03449	1.23561	1.08893	0.365987	-0.941943	1.2116	0.40759	0.46236	-1.2769	-0.169603	-1.24382	0.193339
ENSG00000080200	-0.663534	0.267106	-1.97335	0.758774	0.291059	0.0461043	-1.06123	-0.512197	-1.3938	0.143637	-0.240597	0.457821	1.15645	0.997514	1.72625
ENSG00000080298	0.615631	-0.0839941	1.17204	-0.569506	-1.08705	-1.08055	0.389164	0.995167	0.0281868	0.346863	1.1134	0.936589	-1.5775	-1.81993	0.621498
ENSG00000080345	1.37601	0.732696	0.377307	0.515353	-0.562392	0.399277	0.713783	-0.356349	0.61697	-0.0197509	-0.362327	-0.126829	0.625324	-2.80459	-1.12448
ENSG00000080371	0.771831	0.799806	-2.13797	0.201679	-0.0609151	0.190662	0.806593	1.12938	-0.461125	-0.215124	0.260726	1.17244	-1.55145	-1.36635	0.459823
ENSG00000080503	-0.414636	-0.410787	-0.79385	1.13343	-1.19348	0.679942	-1.22146	-0.693286	-0.168561	-0.0288604	1.50407	2.21084	-0.681895	0.384085	-0.305554
ENSG00000080546	0.128305	0.863797	-3.22584	-0.570574	-0.218944	0.404407	0.203207	0.905274	0.464239	-0.287408	0.135282	0.676964	0.498958	-0.441356	0.463694
ENSG00000080561	0.897955	0.998805	-0.872667	-0.30295	-0.676941	1.31997	0.989565	2.16195	-0.872667	-0.209808	-0.225398	-0.589814	-0.872667	-0.872667	-0.872667
ENSG00000080608	-0.0960132	0.720689	1.15759	-0.170565	1.4247	0.771205	0.83408	0.10252	-0.766228	-0.553394	-0.792018	-1.83432	-1.54444	1.15491	-0.408715
ENSG00000080802	0.654315	0.133885	-0.681896	-0.223541	0.75688	0.765898	0.586091	-1.78154	-0.688501	-0.365356	0.13994	-2.12872	0.588756	0.709777	1.53401
ENSG00000080815	-0.602105	0.196478	-2.49858	0.354312	0.290971	1.04243	-0.157052	-1.61854	0.948296	0.27182	-0.0747851	1.22164	0.577695	-0.528004	0.57542
ENSG00000080819	0.105436	0.891809	-1.00257	0.0213526	0.361644	1.41527	-0.890146	-1.00257	-0.18532	0.150196	1.92222	-1.00257	-1.00257	1.2204	-1.00257
ENSG00000080822	1.24092	0.292395	-1.12396	-0.339728	-1.06017	0.229651	-1.12973	-1.31652	0.837747	0.631437	1.24927	1.81488	-0.501024	-0.0497897	-0.775368
ENSG00000080824	0.672712	0.517509	2.09288	-0.694519	-0.658962	-0.678145	-0.764995	1.26298	-0.618622	0.895124	-0.244466	0.95504	-1.06326	-1.40954	-0.263734
ENSG00000080839	0.554991	1.2309	-1.89503	-0.341903	-0.740961	0.545411	0.939352	1.17259	-0.0180875	0.569359	0.66912	-0.222474	-1.72889	-1.1686	0.43423
ENSG00000080845	-0.463531	0.330472	1.51278	-1.63023	0.157715	-0.180736	1.70572	0.260286	-0.23568	-1.33919	0.677763	0.392549	0.881058	-0.63703	-1.43196
ENSG00000080986	0.405797	0.995074	-1.57384	-0.117895	0.814991	-0.0171445	0.0670391	-1.2145	1.54663	0.162141	-0.815967	1.35534	0.0727108	-1.80767	0.127299
ENSG00000081014	0.0864449	1.06447	-0.928779	1.61435	0.962299	-0.58269	0.168396	1.16373	-0.997819	1.34749	-0.723898	-1.03148	-1.08228	-1.08228	0.0220514
ENSG00000081019	0.651194	-0.267705	-1.51691	-0.19669	0.0825113	1.85371	-0.757881	-0.0175866	-0.885116	1.08139	0.370657	1.07461	0.554417	-1.89105	-0.135545
ENSG00000081026	-0.179984	-1.22561	0.628961	0.838424	-0.723922	-0.173363	0.321878	-1.04996	2.14443	-0.804117	-0.288237	-0.854494	0.53498	-0.792143	1.62316
ENSG00000081041	0.386956	-0.985536	1.48593	1.85967	-0.406169	-0.117852	-0.985536	-0.682696	0.189995	0.686173	-0.985536	-0.985536	0.0515691	-0.985536	1.4741
ENSG00000081052	-0.460891	-0.460891	-0.460891	-0.460891	-0.460891	-0.460891	-0.460891	-0.460891	-0.460891	2.20926	-0.460891	0.934713	2.38672	-0.460891	-0.460891
ENSG00000081059	0.571772	-0.722257	0.372143	-2.02302	1.41714	-0.937187	0.203322	0.370302	0.271688	-0.25983	0.0134158	-1.71638	1.46106	0.767353	0.210479
ENSG00000081087	-0.53374	0.243587	-1.00627	1.24369	-0.63829	-0.813873	0.825599	-1.00627	0.762342	2.33758	-0.474814	0.389124	0.489028	-1.00627	-0.811415
ENSG00000081154	-0.199025	0.585046	-1.50319	1.17362	0.995352	0.0111511	-0.436273	0.218371	-0.696316	0.858514	0.811626	0.00994461	-1.33352	-1.82413	1.32883
ENSG00000081177	0.612809	-0.829186	-0.638128	0.966504	-0.649141	1.93786	-0.3198	-0.829186	1.25268	1.70022	-0.62866	-0.36766	-0.700154	-0.829186	-0.678964
ENSG00000081181	-0.459474	1.47587	-0.389201	-0.595203	-0.595203	0.223856	1.64008	2.44218	-0.595203	-0.595203	-0.378993	-0.527019	-0.456079	-0.595203	-0.595203
ENSG00000081189	-0.438757	-0.438757	-0.438757	-0.438757	-0.438757	-0.438757	-0.438757	3.48159	-0.186803	0.0630055	0.457406	-0.438757	0.0962839	-0.217345	-0.184084
ENSG00000081277	0.397656	-1.20935	1.42045	-1.2608	1.11973	0.677874	-1.06512	-0.238556	-0.537371	0.815127	0.828571	-0.668817	1.19689	-1.53125	0.0549729
ENSG00000081307	-0.724357	-0.346094	-2.03804	0.778378	-0.360097	0.727984	0.253846	1.2877	-1.28538	-0.551851	-1.04392	0.288111	0.995539	1.17738	0.84081
ENSG00000081320	0.965098	-1.44185	-1.31113	1.01774	-1.17282	0.413147	0.0918214	0.01045	0.298929	-0.0595255	-0.369202	-0.120213	1.35709	-1.34697	1.66745
ENSG00000081377	-1.30374	-0.234506	1.19084	0.977849	1.92619	-0.322555	0.242411	-0.547725	0.0191408	0.314899	-1.0449	-0.370551	-1.13706	1.37661	-1.0869
ENSG00000081386	0.447758	0.0942008	-1.48843	-1.34312	-1.32796	0.45233	0.124905	0.227918	-0.567836	0.997253	1.40818	-1.48843	0.609493	0.67136	1.18239
ENSG00000081665	-0.914791	0.488785	-1.14491	0.265894	0.941399	0.7057	-0.533925	0.458939	0.925011	-0.490928	1.5253	-1.18507	-1.11892	-1.29919	1.3767
ENSG00000081692	1.48108	-0.773333	-0.773333	-0.206132	-0.610627	1.25815	0.697658	-0.773333	1.10161	-0.365613	1.97643	-0.692556	-0.773333	-0.773333	-0.773333
ENSG00000081721	-0.18227	1.64958	-0.993729	1.37293	1.4791	1.0263	0.803423	-0.764305	-0.563527	-0.0615979	0.0136822	-0.90447	-0.993729	-0.993729	-0.887658
ENSG00000081760	0.391005	0.611101	-1.78947	0.475823	-1.5845	1.07392	-0.426123	0.150894	0.430268	0.732665	0.406944	-1.85696	-0.428572	0.989416	0.823597
ENSG00000081791	0.195544	0.50653	-0.315172	-0.272911	-0.344597	1.07252	0.255044	0.7688	-1.2142	0.762561	0.505134	-2.30319	0.349332	-1.37338	1.40798
ENSG00000081803	-0.935956	1.05342	0.636235	-1.45276	0.453062	-1.44522	-0.0519359	1.17982	0.390159	0.0969652	-0.369514	-1.53582	-0.406522	1.45554	0.932535
ENSG00000081870	-0.834948	0.856859	2.08066	0.870887	0.0267384	-0.0650764	0.24861	-0.117807	-1.37264	0.140702	0.203563	-1.51078	-1.34126	-0.314534	1.12902
ENSG00000081913	-0.507582	0.532706	0.887612	0.068091	0.976629	0.0169775	0.64735	-0.19037	-1.09108	1.38478	-1.51543	-0.166242	-1.28159	-1.32205	1.56019
ENSG00000081923	0.837431	1.1963	0.773231	-0.247669	0.602276	0.777375	0.57451	-0.967097	-0.306789	-0.499467	0.220785	0.451614	-2.86152	-0.134792	-0.416194
ENSG00000081985	-0.258199	-0.258199	-0.258199	-0.258199	-0.258199	-0.258199	-0.258199	-0.258199	-0.258199	-0.258199	-0.258199	-0.258199	-0.258199	3.61478	-0.258199
ENSG00000082014	-0.34162	-0.34162	-0.34162	-0.34162	-0.34162	-0.34162	-0.34162	-0.34162	-0.34162	3.36538	-0.34162	-0.34162	-0.34162	1.07568	-0.34162
ENSG00000082068	-0.213888	0.759354	-1.80045	-0.68482	0.104427	0.937113	0.505938	-0.174278	0.870688	0.137499	0.208205	-2.12905	0.362431	-0.533241	1.65007
ENSG00000082146	-0.806618	1.18421	-1.1759	1.32088	0.649121	-1.31808	0.403989	1.06264	0.811292	0.5958	-0.712381	-1.29176	0.260046	-1.39388	0.410637
ENSG00000082153	-0.514195	-0.874959	-0.0334739	-0.0723894	-0.354258	0.700347	0.153577	1.13103	-0.0320884	-1.82041	1.79473	-1.37098	-0.727855	0.840899	1.18002
ENSG00000082212	-0.0492425	0.302483	-0.373934	0.124649	0.0623631	-0.399985	0.38055	-1.04091	-0.305087	-0.215599	0.194139	-2.62995	1.17639	1.25888	1.51525
ENSG00000082213	-1.06641	-0.917557	1.29463	0.68073	-0.962149	-0.337954	-0.385967	1.62952	-0.731095	0.220538	0.607379	0.902098	-0.0523077	-1.83359	0.952134
ENSG00000082258	-0.273285	1.03377	-1.45718	-0.2774	-1.71287	1.20527	0.318204	-0.0735255	0.0350188	0.125188	-1.13365	0.714954	-0.919881	1.74926	0.666139
ENSG00000082269	-0.249936	0.718488	-0.0151022	0.183192	-0.0223585	0.223599	0.138321	0.481668	-3.00729	0.668202	-1.30734	-0.0675015	0.835667	1.00587	0.414508
ENSG00000082438	-0.119158	-0.467632	0.133623	-0.805686	0.144172	0.429391	-0.0741717	2.17944	0.656044	0.453353	-0.143372	1.14203	-1.97416	-1.50982	-0.044055
ENSG00000082458	0.283486	-0.574898	-2.56702	-0.336869	-0.559263	-0.522755	-0.0972515	0.567881	1.17693	0.744711	0.0500264	1.20192	-0.348948	1.48531	-0.503253
ENSG00000082512	-0.0338729	-0.0935635	-2.49667	-0.0457821	-0.265055	0.348826	0.862246	0.381182	1.09789	0.981835	-0.881086	1.54134	0.172797	-0.997304	-0.572774
ENSG00000082516	0.201545	-0.165222	-1.88084	-0.29098	1.48533	0.187594	0.492706	-1.54729	0.386791	0.567486	0.183292	0.658563	-0.385225	1.52598	-1.41973
ENSG00000082641	0.692604	-0.379732	1.14292	0.0528353	0.876255	-0.320341	0.151536	-0.933738	-1.44493	-0.65527	0.260198	1.02393	-0.385878	1.76485	-1.84523
ENSG00000082701	0.257362	-0.720242	2.22782	-0.757176	-1.09493	0.308758	0.395889	-1.61943	0.686032	0.333805	-0.329765	-0.22067	0.951549	0.808413	-1.22742
ENSG00000082781	0.478398	1.008	0.712917	0.488027	-0.0168517	0.25932	-0.348724	0.862384	-0.882562	0.432706	0.378541	1.00985	-0.225692	-2.43744	-1.71887
ENSG00000082805	0.388742	-0.213754	-2.45433	0.00512992	-1.93665	0.0926476	0.0745385	0.702681	-0.581672	0.56996	1.23119	0.414243	0.809351	0.212193	0.685725
ENSG00000082898	-0.281712	0.991253	0.421417	0.890828	-1.0226	-0.0411862	0.711379	1.35368	0.203875	-0.121491	-1.69194	-1.01649	0.233845	1.1636	-1.79446
ENSG00000082996	-0.428178	0.232721	-2.2537	0.435834	-0.366154	0.510016	0.350384	1.13042	-0.764507	1.15294	-0.663577	0.718024	0.078002	-1.44708	1.31485
ENSG00000083093	0.691484	-0.23366	1.40399	-0.183331	1.0734	0.253884	-0.769112	-0.293661	0.106952	-0.443658	1.01574	-0.106384	0.226235	-2.87204	0.13016
ENSG00000083097	1.11688	-0.127091	1.22472	-1.76108	0.368576	-0.336237	0.872131	0.681127	-0.710713	-1.13729	-1.9426	0.868863	0.231026	0.511194	0.140496
ENSG00000083099	-0.148763	-0.733294	-0.733294	-0.543243	0.380717	1.63482	2.356	-0.465287	0.205731	-0.733294	-0.499515	-0.585961	-0.733294	-0.733294	1.33197
ENSG00000083123	0.286693	0.648694	-2.56703	0.673388	0.140226	0.722492	-0.246951	0.473473	0.932954	-1.52849	-0.701537	1.26888	-0.345887	-0.169157	0.412249
ENSG00000083168	0.235564	-0.0647921	0.305183	-0.657362	0.809382	-0.310644	0.611157	1.87941	1.18204	-0.746411	-0.535368	-0.473056	-2.13622	0.879178	-0.978062
ENSG00000083223	0.100537	0.629184	1.35244	0.480376	-0.76931	0.273266	0.51295	0.111443	-0.314844	-0.833761	-1.92989	0.194479	1.793	0.0778157	-1.67768
ENSG00000083290	0.80046	-0.0761135	-0.730204	-0.226504	-0.746724	0.158492	-0.789753	0.895168	-0.722045	1.04983	-0.00123724	-1.01743	-0.823325	2.68625	-0.456874
ENSG00000083307	-0.314315	0.326604	0.500418	0.708782	0.485263	-0.880904	0.0163	0.181334	0.923817	0.696952	-0.678938	-3.12154	0.325095	0.446256	0.384878
ENSG00000083312	0.368234	0.403316	-1.85224	0.793693	0.527483	0.525606	0.0996088	0.640027	0.018747	-1.06781	0.469456	0.0976934	0.622559	-2.48955	0.843187
ENSG00000083444	0.649539	1.50694	0.316099	-0.765453	0.816098	0.819572	-0.0436564	-0.531251	-1.59807	0.114753	-0.62925	1.40554	-1.67034	0.577647	-0.968167
ENSG00000083457	-0.600487	1.97517	-0.600487	0.291792	-0.600487	-0.0412876	-0.600487	-0.600487	-0.600487	-0.600487	-0.0654615	-0.600487	0.756066	2.4881	-0.600487
ENSG00000083520	-0.18725	0.462882	1.27306	-1.40561	-0.346275	0.907136	-0.733964	-0.571903	-0.154097	-0.191121	-0.702541	2.38978	0.282943	-1.371	0.347957
ENSG00000083535	1.06724	0.555462	1.07951	0.0963552	-0.657914	1.05859	-0.682412	1.76225	0.534355	-0.489728	-0.0208577	-1.27901	-0.176048	-1.37133	-1.47646
ENSG00000083544	-0.842164	0.820259	1.38839	-1.46651	0.208317	-0.341544	-0.4469	0.367469	-1.92846	0.782763	0.924128	0.666601	1.10187	-0.148568	-1.08565
ENSG00000083635	0.579237	-0.134663	-1.15501	0.817317	1.07093	-0.345693	0.0632604	2.08597	0.905796	0.0510154	-1.22229	-0.340385	-1.31974	0.275464	-1.3312
ENSG00000083642	0.444823	-0.308503	-0.385132	-0.794692	0.155632	1.13077	-0.501458	-1.44446	0.987796	-0.698888	0.102153	1.62506	-1.92217	0.503227	1.10585
ENSG00000083720	-0.460159	1.6027	-0.881233	0.682201	1.05547	-0.619709	-0.203876	-0.685636	-0.529851	0.245227	1.91323	0.927576	-1.06294	-1.06294	-0.92007
ENSG00000083750	-0.501896	-0.501896	-0.501896	-0.501896	2.88518	0.801277	-0.360625	-0.501896	-0.305824	-0.501896	-0.314707	1.61358	-0.501896	-0.501896	-0.30371
ENSG00000083799	0.699486	0.142957	0.3878	0.798655	-0.78222	-1.18589	0.979573	-0.578932	-1.80117	0.386897	-0.362502	1.14856	-1.58372	0.373109	1.3774
ENSG00000083812	0.74852	-0.319935	-0.642765	-0.446432	-0.642765	0.150504	0.40724	0.575872	-0.642765	-0.436826	-0.225013	-0.642765	-0.423138	3.18303	-0.642765
ENSG00000083817	-1.0119	1.01126	-1.0119	-1.0119	1.88389	0.213858	0.603328	-0.829166	-0.438053	-0.439851	0.717216	-0.940855	0.435809	1.62353	-0.805288
ENSG00000083828	-0.441542	-1.06779	-0.63532	-1.06779	0.439876	0.963404	0.229054	-0.936543	-0.898322	0.33117	-0.260562	0.876832	-0.694818	2.53863	0.623729
ENSG00000083838	0.603302	-1.47233	-1.47233	-0.47624	-0.506831	0.334749	1.45595	0.764661	0.0566327	0.114052	0.840883	0.595085	-0.812585	1.44734	-1.47233
ENSG00000083844	-0.174309	0.342282	-1.58223	1.01046	0.401756	0.80949	0.632919	-0.281044	0.254831	0.400615	0.222945	-1.69063	-1.10758	1.86053	-1.10002
ENSG00000083857	2.08041	1.33263	-1.25198	-0.642359	-0.14299	0.912154	-0.358048	0.0539666	-0.60195	-0.396373	-1.5337	0.684688	-0.84068	0.916528	-0.212307
ENSG00000083896	-0.495248	-0.133373	0.140202	-2.21556	0.311989	0.475507	-0.404031	1.6864	0.287605	0.432853	0.547132	-1.00198	0.97614	0.872416	-1.48006
ENSG00000083937	0.214991	-0.843571	-1.26116	-0.647511	1.14099	-0.0935581	-0.0629073	-2.04163	0.33083	0.697041	0.871361	0.802806	-0.430912	1.8212	-0.497974
ENSG00000084070	0.58903	-1.92712	0.078758	0.345234	-0.358546	0.35574	-0.30046	-1.08299	-1.67662	0.615463	-0.158359	0.324132	0.494652	2.08642	0.614663
ENSG00000084072	-0.734336	0.661401	-2.0351	0.429029	1.49269	-0.836102	0.737163	-0.439275	0.454997	0.0143709	0.97737	0.992187	0.332836	-1.60705	-0.440185
ENSG00000084073	0.587435	0.840701	-2.11805	0.0411567	-0.158063	0.67331	0.165127	-1.91138	-0.609817	1.07114	-1.07408	0.78252	0.66683	0.638557	0.404611
ENSG00000084090	0.225135	0.620948	1.18156	-0.379364	-0.0839138	-0.0762695	-0.150773	1.46571	-0.413772	0.205513	-1.43587	-2.53791	0.0973086	0.258202	1.0235
ENSG00000084092	-0.371525	0.921827	-1.4208	0.205634	0.846633	0.856389	1.00569	0.66986	0.0740996	0.542254	-0.566304	-1.61868	-0.644221	1.20904	-1.7099
ENSG00000084093	0.608844	-0.622728	1.74153	-1.43338	0.996834	1.24079	0.0701246	0.389603	-1.13596	0.637525	-1.0208	0.0581927	-0.369535	-1.55807	0.397035
ENSG00000084110	-0.3736	-0.3736	-0.3736	-0.3736	-0.3736	1.98609	-0.3736	-0.3736	-0.3736	-0.3736	-0.3736	-0.3736	2.8707	-0.3736	-0.3736
ENSG00000084112	0.789986	-1.52476	0.518067	0.560132	1.56922	-0.221386	0.148758	0.881512	-1.34808	0.740885	0.0784574	-0.415192	-0.00903671	-2.11908	0.350526
ENSG00000084207	0.294744	-0.142386	-1.57928	0.318746	0.705839	-1.13281	-0.223828	0.537132	-1.19618	1.2081	2.04304	-0.0574413	0.827644	-1.06537	-0.537959
ENSG00000084234	0.996864	0.707945	-2.73374	0.0930528	0.719275	0.276801	0.455246	0.561303	-1.32074	0.641023	0.00859455	0.759824	-1.08067	-0.0789515	-0.00582217
ENSG00000084463	-0.145238	0.283555	0.87185	-0.605847	0.459806	-1.08343	-1.85138	-0.726987	1.02943	0.0888934	0.756383	1.3659	1.43187	-1.17908	-0.695726
ENSG00000084623	0.960696	0.206332	-2.4611	0.994832	-0.0137049	0.293984	1.23945	-1.02935	0.0718949	0.659898	-0.296896	0.203633	0.997	-1.10408	-0.722578
ENSG00000084636	-0.0849412	0.24918	-1.15445	-0.198968	1.57211	0.698524	0.0708805	-0.146773	-1.15445	0.714605	1.03908	-1.15445	-1.15445	1.71876	-1.01465
ENSG00000084652	0.294171	-0.0432725	0.454061	0.330633	1.05402	-0.730191	0.25204	0.209472	0.618917	0.479613	-0.220024	-0.735345	-0.0651881	-3.05126	1.15235
ENSG00000084676	-0.0585895	0.423197	-1.94763	-0.492627	0.501958	0.291663	-0.185377	1.08247	0.0877398	1.05315	0.867821	0.788673	-0.840577	-2.16516	0.593284
ENSG00000084693	0.181661	-0.0595664	-1.70452	-0.236173	0.310495	-1.31418	0.597555	1.20213	1.93666	0.192581	-0.707037	-0.752887	0.629227	0.883827	-1.15977
ENSG00000084710	1.64908	-0.669498	-0.669498	-0.669498	-0.522848	1.0095	0.186917	-0.669498	-0.669498	0.774911	-0.506145	-0.669498	2.41943	-0.669498	-0.324361
ENSG00000084731	0.901708	-0.57488	-0.57488	0.282232	0.762157	2.89916	-0.57488	0.903547	-0.57488	-0.57488	-0.57488	-0.57488	-0.57488	-0.57488	-0.57488
ENSG00000084733	-0.251658	0.271145	-0.18255	0.00342252	1.36009	-0.84423	-0.0612024	-0.0726339	1.44614	0.907339	-0.904451	-0.734923	-1.74353	-0.941828	1.74888
ENSG00000084754	0.791899	1.31981	-1.76535	-1.02841	-0.206964	0.470481	-0.354861	1.5957	-0.505525	0.365837	0.0361173	0.385776	-1.90141	0.553564	0.243332
ENSG00000084764	0.0512678	0.69845	-0.550298	-0.550298	-0.550298	-0.550298	-0.550298	2.64841	-0.550298	0.0155425	-0.550298	-0.550298	-0.367484	-0.550298	1.90649
ENSG00000084774	-0.0780438	-2.06222	1.14241	0.339631	-0.142523	0.767891	-0.158112	-1.64434	0.971372	0.788303	0.871381	-1.12733	-0.248716	1.05057	-0.470262
ENSG00000085063	0.0369489	0.349248	-2.16324	0.17973	-1.25731	1.00198	0.994743	1.08951	-0.988868	1.00288	0.257605	-0.736369	0.606825	0.64174	-1.01543
ENSG00000085117	0.725258	0.635539	-1.40749	0.0703355	0.585996	1.64062	0.917802	0.277591	-1.24185	0.120906	0.68776	-1.30783	0.700325	-1.26191	-1.14305
ENSG00000085185	0.0485592	-0.71741	-0.157751	0.251604	0.279261	0.12767	-0.0147007	-0.87561	0.150165	-0.283555	0.254231	1.08647	1.64855	0.952251	-2.74974
ENSG00000085224	-1.82139	0.0765565	1.68426	-1.60321	0.459094	0.585274	0.187392	-0.0827247	-1.63992	0.139601	-0.118292	0.0355296	0.176518	1.15229	0.769014
ENSG00000085231	0.0761643	1.89892	-0.333973	-0.601411	-0.601411	-0.601411	-0.0633858	-0.601411	-0.601411	-0.601411	-0.601411	-0.601411	-0.288917	2.50008	1.0224
ENSG00000085274	-0.505908	-1.19857	0.432878	0.808659	0.113421	0.583577	-1.63937	0.148183	0.916826	0.0115716	0.371896	0.494163	-2.31546	0.544246	1.23389
ENSG00000085276	0.59036	-0.693954	-0.196224	-0.454113	1.46443	0.499055	1.07152	0.780833	-0.00167277	1.25308	-0.191764	-0.0331314	-2.38175	-0.988493	-0.718183
ENSG00000085365	0.0425265	0.176144	-1.18111	-1.08674	-0.469078	1.31379	-0.602742	0.617127	1.72752	0.306248	-0.834676	-1.04433	-0.0226483	-0.750721	1.8087
ENSG00000085377	1.59943	0.614354	0.629462	-0.217505	0.157832	-0.20569	-0.602432	-1.08989	-0.302067	-0.415326	0.639741	0.441155	-2.54021	1.29714	-0.00599746
ENSG00000085382	-0.401266	1.16672	-0.669973	1.42901	2.45662	-0.693711	-0.371134	-0.637786	-0.677528	-0.82855	-0.271668	-0.776063	0.365482	0.650202	-0.740353
ENSG00000085415	0.89905	0.445224	1.59737	0.638958	0.123029	-0.0336139	0.386573	1.10546	-0.526713	-0.431911	-0.737913	-1.74804	0.86769	-1.78621	-0.798948
ENSG00000085433	2.24744	-0.707538	-0.707538	-0.532067	-0.707538	-0.707538	0.734178	-0.46009	0.634151	1.64218	-0.707538	-0.707538	1.09232	-0.566998	-0.545886
ENSG00000085449	-0.209371	0.0976263	1.87678	0.465784	-0.609336	0.380195	0.0846451	-1.42125	1.39398	0.445099	0.551251	-2.05858	-0.0278462	-0.99009	0.0211118
ENSG00000085465	-0.451231	-0.63745	-0.63745	-0.63745	2.35356	-0.63745	-0.413539	0.161982	-0.457893	0.0852581	-0.395182	2.14977	0.791979	-0.63745	-0.63745
ENSG00000085491	-0.327689	1.207	-0.775398	0.426973	0.64397	0.351542	-1.41715	-1.19764	-0.991293	0.900647	0.857716	-1.5901	-0.0834785	0.442211	1.55269
ENSG00000085511	-0.374297	-0.790287	-1.15591	0.353515	-0.284087	1.13035	-1.06575	-0.551096	1.39893	-0.135639	0.0640822	1.91768	1.2491	-1.20711	-0.549487
ENSG00000085514	1.03674	-0.0375551	-0.589656	-0.278444	-0.589656	2.30124	-0.589656	-0.589656	-0.589656	-0.358728	2.1519	-0.589656	-0.0979073	-0.589656	-0.589656
ENSG00000085552	0.904556	-0.607507	-0.607507	-0.273065	-0.607507	-0.607507	-0.22737	-0.607507	-0.391877	-0.607507	0.433659	-0.607507	2.10962	2.30454	-0.607507
ENSG00000085563	0.214153	0.896663	-2.66825	-0.950622	0.351077	0.898761	1.05755	0.393995	0.305572	0.250594	-0.515501	-0.147368	-0.781138	1.24926	-0.554741
ENSG00000085644	0.893984	-0.835666	1.31796	0.908614	0.363159	-0.356359	-1.08414	-0.784083	-1.03534	-0.862581	-0.510397	1.87361	-0.125887	-0.944448	1.18156
ENSG00000085662	-0.53493	-0.379555	-0.15192	2.15515	-0.53493	-0.53493	-0.320265	-0.208848	-0.170168	2.69815	-0.53493	-0.53493	-0.276263	-0.349729	-0.321908
ENSG00000085719	0.454388	0.390419	-1.65477	0.228222	0.25938	0.26063	0.171705	1.69572	0.200699	0.255014	-1.48094	0.591018	-2.09397	0.869727	-0.14724
ENSG00000085721	0.774069	1.19882	1.48995	0.317782	0.566161	-0.100767	-0.291556	-1.00777	0.880808	0.708142	-1.08634	0.391371	-1.65774	-1.57629	-0.60665
ENSG00000085741	-0.848367	-0.418703	-0.848367	-0.848367	-0.848367	0.690827	-0.464935	-0.587498	-0.848367	0.0528202	1.99551	-0.746948	1.30816	1.0988	1.3138
ENSG00000085760	-0.50066	-1.44877	-1.72263	0.310086	-0.0829676	-0.730335	0.60538	1.32012	-0.915937	-0.418222	0.166146	1.47356	0.752698	1.44666	-0.255125
ENSG00000085788	0.0985541	-0.348717	1.24713	-0.791323	0.0316012	-0.502549	0.356269	-0.397096	0.743475	0.141133	-0.874877	0.780119	-2.51799	1.64679	0.387485
ENSG00000085831	0.679563	-0.269223	2.20067	1.00421	0.0545633	-0.156547	0.435499	-1.10533	-0.450526	-0.28391	0.330676	-1.60437	0.454774	0.396515	-1.68656
ENSG00000085832	0.197089	-1.0781	-2.68021	-0.223729	-0.376526	0.447597	1.35984	0.688877	0.88441	0.665964	0.285621	-1.04949	-0.0708609	0.342578	0.606932
ENSG00000085840	0.25812	-1.18697	0.982855	0.102421	1.15056	-0.647291	-1.45342	-2.16378	0.00188131	0.154316	0.206065	1.55937	0.0451465	0.395069	0.595653
ENSG00000085871	1.02105	-1.50379	0.549027	0.224656	0.7733	0.584129	-0.299689	-1.56355	-1.43142	0.525177	-0.286184	0.438937	0.836255	1.4008	-1.26869
ENSG00000085872	1.54145	0.189762	-0.548232	1.18979	0.863683	0.993942	-0.122401	0.144484	1.3545	-0.200029	-0.846208	-1.24241	-0.955075	-1.54428	-0.81898
ENSG00000085978	0.801683	-1.58166	-0.880153	0.525275	0.623724	-1.03998	0.417662	-0.831144	1.34771	0.943503	-0.825519	0.19424	0.691762	-1.51454	1.12744
ENSG00000085982	0.459188	0.48871	-2.13962	-1.49768	0.5273	0.233832	-0.119811	1.75783	-0.0149589	0.942359	0.590868	-1.16173	0.322341	-0.707081	0.31845
ENSG00000085998	-0.268776	-0.622494	-1.10355	0.65575	0.465527	-0.0482544	0.662218	1.03441	0.351411	-0.847928	0.158831	0.763844	0.804206	-2.74279	0.737596
ENSG00000085999	0.510943	0.821307	0.535479	-0.696689	-1.38611	-0.534955	1.09478	1.32178	-0.783033	-0.584778	1.09798	1.00745	-0.840381	-1.7905	0.226724
ENSG00000086061	0.0437587	0.125397	1.07487	0.291333	-0.258955	-1.78331	-1.60376	1.29633	-0.0581977	0.814966	1.12371	0.882108	-0.664491	-1.43825	0.154482
ENSG00000086062	0.182281	0.159909	0.755296	0.706211	0.750056	0.916421	-0.592146	-0.399454	0.987309	-1.74785	0.015744	1.01639	-0.779749	0.308438	-2.27886
ENSG00000086065	0.402349	1.03063	1.73517	-0.528171	-0.585394	0.532634	0.943009	-0.656348	-1.37991	-0.272712	-0.345669	-2.10173	0.143081	0.998389	0.0846679
ENSG00000086102	-0.0293911	-1.16513	-0.672893	-0.0488306	0.715309	0.184172	0.116534	-2.15775	1.26275	0.259705	-0.391228	-1.15928	1.43684	0.384146	1.26504
ENSG00000086189	1.7698	0.251486	1.07433	-0.132744	-0.838213	1.96211	-0.65545	-0.64636	-0.780698	0.483217	-0.694773	-0.878928	0.789113	-1.02756	-0.675333
ENSG00000086200	-0.130495	1.01123	-0.0100902	0.390559	1.24174	0.943164	0.103562	1.35694	-1.66685	0.124274	-0.354667	0.361806	-1.27617	-1.95596	-0.139029
ENSG00000086232	0.136535	0.532033	-0.717033	-1.00621	0.303738	0.31583	0.0905591	1.02301	0.761724	0.135394	1.10034	-1.94946	-2.0354	0.257162	1.05178
ENSG00000086289	0.964314	0.948544	-0.726153	-0.820981	2.16341	-0.106784	-0.327452	-0.965451	-0.833779	0.263756	-0.354229	-0.965451	1.56802	-0.965451	0.157682
ENSG00000086300	-0.725798	-0.395057	-0.725798	-0.725798	-0.553604	-0.725798	0.20903	-0.725798	-0.583684	1.97871	1.75763	1.11365	-0.424008	1.25212	-0.725798
ENSG00000086475	0.420806	0.872238	0.793594	-0.0181536	0.933661	-2.29453	-0.0475845	-1.8902	0.572448	0.234577	0.110331	0.0189669	0.845987	0.57743	-1.12958
ENSG00000086544	1.1369	-1.01974	-1.08985	1.47924	0.75097	-0.459057	0.257101	-1.11575	1.12385	0.877887	0.735961	0.385478	-1.26414	-1.26414	-0.534712
ENSG00000086548	0.978528	1.05063	0.0733314	1.46729	0.279087	-1.23414	-1.81062	-0.242169	-0.608649	0.025794	-0.810829	0.712277	-0.445074	1.49656	-0.932029
ENSG00000086589	-0.0319166	-1.17419	1.76341	0.427001	-0.309494	-1.7072	0.38552	0.346801	0.414092	0.834209	-0.321771	0.119813	-1.68912	1.41117	-0.468321
ENSG00000086598	0.92273	0.199123	0.898356	1.11009	0.833718	-0.809304	-0.52837	-1.40779	-1.71465	-0.465127	-0.844214	0.70498	-0.400798	1.7006	-0.199354
ENSG00000086619	-0.443834	-0.443834	-0.443834	2.91194	-0.443834	-0.443834	1.80602	-0.443834	0.280259	-0.443834	-0.443834	-0.443834	-0.443834	-0.443834	-0.116042
ENSG00000086666	-0.254942	0.935554	-1.32551	1.33098	1.0623	0.126173	0.476993	1.13965	-1.0218	-0.0828375	-1.11222	-0.579861	0.341729	-1.85651	0.820295
ENSG00000086696	-0.423959	-0.423959	-0.423959	-0.423959	0.151562	3.24221	-0.423959	-0.423959	0.0510289	-0.423959	-0.423959	-0.423959	1.21874	-0.423959	-0.423959
ENSG00000086712	0.419914	-0.297458	0.0946397	-0.278479	0.315867	0.273296	0.183449	-0.58615	1.4184	0.874033	0.876252	-0.0461094	-1.25297	-2.72823	0.733541
ENSG00000086758	0.0606577	0.306664	0.204394	0.0758189	-0.502842	0.945315	1.0328	-1.27582	1.04234	-0.311617	0.614761	-2.00509	0.0933194	1.34017	-1.62088
ENSG00000086827	0.181498	1.75351	-0.312956	0.000198894	-0.0843502	-0.440093	-0.746548	-1.9215	0.798247	1.19514	0.361373	-1.35406	0.573154	-0.998264	0.994653
ENSG00000087008	-0.804127	-0.892522	-1.16566	0.269435	-1.16566	0.700074	0.58793	1.78954	-0.974029	0.922969	-0.054655	1.03174	1.19441	-1.16566	-0.273771
ENSG00000087053	-0.208175	-2.51696	0.477298	-0.636659	-0.410764	0.196213	0.663272	0.918977	0.16752	-0.819659	0.283126	0.681854	-1.18167	1.26287	1.12276
ENSG00000087074	0.820801	1.0109	-0.680175	-0.00399514	-0.112998	0.639371	0.333301	-0.0108601	0.627941	1.43758	0.723332	-1.23036	0.126501	-1.93782	-1.74353
ENSG00000087076	-0.48254	-0.387671	2.85494	-0.341353	-0.48254	0.120667	-0.48254	-0.48254	-0.48254	0.249656	-0.48254	-0.48254	-0.48254	1.84662	-0.48254
ENSG00000087077	0.0505937	-0.850862	-0.850862	1.31506	-0.850862	1.17179	-0.641858	-0.850862	0.0195216	-0.850862	0.906751	-0.75002	-0.645187	2.14319	0.684469
ENSG00000087085	1.96373	-0.46156	-0.46156	-0.46156	-0.46156	2.56113	-0.46156	-0.46156	-0.46156	1.01386	-0.46156	-0.46156	-0.46156	-0.46156	-0.46156
ENSG00000087086	-0.69875	-2.22217	0.0770551	0.200886	1.21961	-0.693864	0.363375	0.348426	-0.348388	0.208879	1.69921	-1.24232	1.29346	-0.190117	-0.0152994
ENSG00000087087	0.355141	0.783747	0.801125	0.248188	0.182459	-2.7839	0.311971	-0.66917	-0.313324	0.475108	-0.523684	0.676216	0.686934	1.04083	-1.27164
ENSG00000087088	-0.208492	-0.545355	1.67887	-0.785613	0.558601	0.120469	-0.253584	1.30766	1.37227	-0.299503	-0.268355	-1.37824	0.738847	-1.90093	-0.136656
ENSG00000087095	0.789244	0.820299	-1.37301	-0.0784431	-1.1181	0.640865	-0.328192	-0.509448	0.814624	0.408153	0.829213	-1.38303	0.00738301	-1.37823	1.85867
ENSG00000087111	0.701286	-0.194653	-1.64397	1.06456	1.37415	-0.482977	0.526092	-1.29039	0.420273	-0.0212881	0.662931	1.26422	0.0691803	-1.64397	-0.80543
ENSG00000087116	-0.1097	-0.34479	3.58952	-0.34479	-0.34479	-0.34479	-0.105819	-0.182205	-0.34479	-0.223856	0.0289604	-0.34479	-0.34479	-0.34479	-0.238577
ENSG00000087152	0.821284	-0.879592	-1.2533	0.368112	1.38611	0.474341	0.456959	0.325487	-0.569857	1.16353	-0.443967	-0.585456	1.51585	-1.4423	-1.33719
ENSG00000087157	-0.747146	-0.203898	-0.725663	-0.361206	-0.829886	0.741773	0.893872	0.47265	1.64849	0.206417	-0.574834	2.20942	-0.82718	-1.03836	-0.864446
ENSG00000087191	0.906691	-0.184571	1.01112	-0.115045	-1.78642	-1.77242	-0.294567	-0.159397	-0.585415	0.29522	-0.0891363	1.30539	0.649996	1.58484	-0.766301
ENSG00000087206	-0.074514	0.324392	1.18319	0.0277367	-0.250459	0.989513	0.56874	-2.66175	1.4126	0.231818	-0.220657	-0.556422	0.465319	-0.284914	-1.15459
ENSG00000087245	-0.800012	-0.800012	1.29878	-0.674903	1.58034	-0.609822	0.472004	0.682584	-0.572436	-0.507698	-0.534214	-0.681236	-0.504281	2.25157	-0.600663
ENSG00000087253	1.20874	0.3177	-0.706322	-0.198119	0.962772	0.59887	0.596119	0.846156	0.86433	-0.531298	-1.0967	1.27083	-1.3899	-1.34379	-1.39938
ENSG00000087263	0.272062	0.0273103	0.315662	1.16869	-0.375206	1.41021	0.377685	0.87721	-0.41925	-0.753971	-2.43451	0.298286	-1.32268	-0.334202	0.892697
ENSG00000087266	-0.207658	-0.590804	-2.17148	-0.0014101	0.951784	0.524142	-0.190719	0.826055	-0.558569	1.12668	1.40822	1.04741	-0.00840238	-1.14468	-1.01056
ENSG00000087269	-0.405302	0.316311	0.955331	-0.758894	0.141302	0.425574	-0.104957	0.0498291	0.59674	0.629033	-2.33877	1.42744	0.450865	0.450466	-1.83497
ENSG00000087274	1.16186	-2.08213	0.509422	-1.05975	0.143582	-0.973305	-0.10063	0.26102	-0.382757	-1.03428	-0.522583	0.953774	1.39492	1.0126	0.718265
ENSG00000087299	0.216392	-0.976024	-0.976024	-0.644937	-0.803161	0.406186	0.931512	-0.819852	-0.801327	-0.544047	0.511106	1.8138	0.946462	1.71593	-0.976024
ENSG00000087301	1.15917	0.652454	-1.03377	-0.3783	-0.965668	0.641168	0.404539	-0.490137	-1.15877	1.70866	-1.05897	1.01756	-1.17896	-0.443827	1.12485
ENSG00000087302	-1.20883	1.34236	1.13451	-1.13133	-1.20465	1.55982	-0.649215	-0.787359	-0.652733	0.0932878	0.0804538	-0.0365021	0.247281	-0.394762	1.60767
ENSG00000087303	-0.608853	-0.608853	-0.153127	-0.608853	-0.433017	0.106342	0.7714	-0.608853	-0.608853	-0.441835	2.32498	-0.413758	-0.357093	-0.608853	2.24922
ENSG00000087338	0.899572	-0.296525	-0.997801	0.00511865	1.1201	-0.280973	0.69737	-2.26488	1.33365	-0.393082	0.392355	0.668265	-1.51649	0.56534	0.0679829
ENSG00000087365	-0.491614	0.281639	-0.334759	0.52653	-1.8461	-0.867715	1.46754	-0.096336	0.862747	0.0773485	-0.0153395	1.90429	-0.237742	0.326893	-1.55739
ENSG00000087448	-0.851977	0.913094	-0.851977	-0.685689	-0.592417	0.346163	0.337249	-0.851977	2.00315	0.856297	-0.395792	1.87637	-0.851977	-0.663678	-0.586837
ENSG00000087460	0.94514	-1.32281	0.725529	-0.114987	0.0679576	-1.8035	0.275438	0.158285	-1.95377	0.339703	0.48754	0.2579	1.44136	0.962829	-0.466617
ENSG00000087470	0.571143	0.714048	-0.225087	-1.13851	-0.465828	0.829512	0.209844	-1.06282	-0.336395	0.202101	-0.244307	1.05874	1.6069	-2.33336	0.614034
ENSG00000087502	0.954593	0.510948	-1.62341	0.562206	-0.501157	0.445474	-0.444995	0.287989	0.867535	0.589096	-0.243318	-0.203569	0.772112	-2.63019	0.656686
ENSG00000087510	-0.258199	-0.258199	-0.258199	-0.258199	3.61478	-0.258199	-0.258199	-0.258199	-0.258199	-0.258199	-0.258199	-0.258199	-0.258199	-0.258199	-0.258199
ENSG00000087586	0.367371	-0.267768	0.774423	0.316988	-2.07138	-0.828285	-0.73048	-0.905894	0.864007	1.14201	1.03004	-0.726348	1.69782	-0.229048	-0.433458
ENSG00000087842	-0.650632	-0.525522	-0.838941	-1.09011	1.2248	-0.320881	0.0131273	1.6639	-0.911525	0.568251	-0.118277	-0.886443	1.39281	-0.990741	1.47018
ENSG00000087884	1.22916	-0.787759	-0.270813	0.439232	-0.588302	2.13609	-0.286237	-0.787759	-0.787759	1.8424	-0.292266	-0.688737	0.418265	-0.787759	-0.787759
ENSG00000087995	0.700717	-1.26261	-1.30909	1.05322	-0.170661	-0.297858	1.30656	0.612615	-0.569284	0.738021	1.10679	-0.124723	-1.43891	0.979208	-1.32399
ENSG00000088002	0.407914	-0.94164	-0.980671	-0.425387	0.57672	-0.205479	0.455968	-0.0734636	1.01189	-0.23	-0.929028	0.858666	-1.03958	2.53355	-1.01946
ENSG00000088035	0.429791	-1.2942	0.380691	0.330437	1.31765	-0.89944	-0.358086	-1.59446	-0.558073	0.166083	-1.4235	0.560088	1.30644	1.50582	0.130765
ENSG00000088038	-0.710123	0.694607	-1.57995	0.749057	0.511177	-0.354555	0.648848	1.75952	-0.573444	-0.120068	0.550717	0.838895	-2.13319	0.0954726	-0.376973
ENSG00000088179	-0.812978	0.227426	-0.723513	-1.81261	1.91417	0.974885	0.491	-0.310332	0.6271	-0.450315	0.733774	0.633766	-0.678238	0.64149	-1.45563
ENSG00000088205	0.561475	0.505132	0.1334	0.474982	-0.945184	-0.102944	0.0418823	0.268512	0.973031	0.223819	0.275577	0.30606	-0.109135	-3.25686	0.65025
ENSG00000088247	-1.33917	-0.578117	0.296669	-0.166482	1.24205	-1.12073	-1.30252	1.04832	0.504245	0.563544	0.867168	-0.581085	1.84489	-0.265437	-1.01335
ENSG00000088256	0.755945	0.150431	-1.61656	1.56035	-0.284024	0.206124	-0.0449518	-1.57717	-0.206538	-0.0175259	0.408319	1.16564	0.0747493	1.1279	-1.70268
ENSG00000088280	0.0932553	0.758943	-0.446726	1.71429	-0.52238	-0.673711	-0.673711	-0.673711	2.20498	1.34363	-0.505144	-0.598582	-0.673711	-0.673711	-0.673711
ENSG00000088298	0.291648	-0.615761	-1.12823	-1.29902	0.827751	0.0101907	0.235185	1.2408	0.857003	0.424233	0.00946319	-2.32459	1.03194	0.858279	-0.418889
ENSG00000088305	-0.990315	1.47289	-0.765813	0.285604	-0.177268	-1.05883	0.945229	-0.881957	0.230149	0.293222	-0.500772	-0.974564	-0.91848	2.04548	0.995431
ENSG00000088325	1.04695	0.285491	-0.315814	0.726698	1.5322	-1.39636	0.501214	-0.949207	-0.215274	1.51685	-0.463103	-1.59798	0.327186	-1.2149	0.216053
ENSG00000088356	-0.407754	0.520202	-0.40716	-1.28528	-0.590795	0.667065	-0.4019	0.409039	1.51296	0.4764	0.74662	-1.64062	1.22244	-1.64062	0.81941
ENSG00000088367	-1.72305	-0.0740111	-1.00085	0.0468491	1.16921	-0.295571	-0.38439	-0.609598	-0.149	0.409737	-0.326976	0.4487	1.33166	2.17656	-1.01926
ENSG00000088386	-0.672858	0.295209	-0.672858	0.653683	1.7898	1.13089	-0.572416	2.27664	-0.672858	-0.55937	-0.484767	-0.613542	-0.551827	-0.672858	-0.672858
ENSG00000088387	0.518018	-1.46224	1.38026	-0.184324	0.173995	-0.63529	-0.142461	0.0759598	1.48059	0.333907	-1.11375	-0.398618	-1.8031	1.46358	0.313473
ENSG00000088448	0.371176	-0.061347	-1.3103	1.03897	0.753421	1.86985	0.507086	-1.41208	0.213225	0.378516	0.809533	-0.909939	-1.56777	-0.779254	0.0989145
ENSG00000088451	0.638471	-1.13748	-0.541302	1.23719	1.75019	1.13281	-0.307895	-1.20607	-0.625665	-1.20607	0.210558	0.30532	1.12602	-1.12431	-0.251777
ENSG00000088682	0.76098	-1.09218	1.88174	-0.805058	-2.08394	-0.190418	0.618009	0.199125	-0.290013	0.432033	1.54857	0.241182	-0.32895	-0.390118	-0.500968
ENSG00000088727	-0.00499274	0.465266	-0.0684964	-0.171276	-0.630208	0.524889	1.33416	-0.508488	-2.06164	-0.118643	0.77239	0.663742	0.151083	-1.85517	1.50738
ENSG00000088766	0.92812	0.705551	-1.13319	-0.0890128	1.08795	0.994655	-0.440531	0.0840898	0.0146795	0.272794	0.770108	0.330875	-0.121172	-2.79472	-0.610198
ENSG00000088808	0.536447	-0.283254	-1.4912	0.937466	-1.60512	0.0219623	-0.251645	0.340594	1.24544	-0.939873	-0.509978	1.72356	1.24852	-0.681304	-0.291619
ENSG00000088812	0.616955	0.227993	-1.76143	0.109484	0.128612	1.54524	-0.999801	0.278175	-1.24363	1.14405	0.938214	-0.501911	-1.53082	0.73705	0.311815
ENSG00000088826	-1.19891	1.00825	-1.46716	1.73492	0.251971	-0.682708	-0.776188	0.428452	-0.551155	-0.033791	0.458717	1.09768	0.053877	-1.445	1.12106
ENSG00000088832	-0.350878	0.690147	-1.88027	-0.588705	0.318356	-0.0436314	0.701809	-2.49766	0.335654	0.550398	0.37337	1.07213	0.444725	0.884412	-0.00986503
ENSG00000088833	-0.168725	-0.268851	0.00643038	-0.303134	0.0567482	-0.9703	0.50493	0.844395	0.984171	1.10207	-0.0231089	0.205475	1.03303	-2.93198	-0.071152
ENSG00000088876	-0.031153	-0.849317	-0.910256	-0.517988	2.16907	-0.0442278	0.162317	0.123649	0.767955	1.39824	1.30243	-0.83995	-0.910256	-0.910256	-0.910256
ENSG00000088882	3.61478	-0.258199	-0.258199	-0.258199	-0.258199	-0.258199	-0.258199	-0.258199	-0.258199	-0.258199	-0.258199	-0.258199	-0.258199	-0.258199	-0.258199
ENSG00000088888	-0.282887	1.04892	-0.824649	0.94649	-0.341068	-0.239051	0.558007	-0.627694	-1.33501	0.397527	1.75932	0.702517	-1.71225	-1.00052	0.950345
ENSG00000088899	0.0433927	-0.0389322	2.67619	0.313811	-0.22447	-0.535259	0.765105	1.392	-0.782818	-0.762245	-0.312811	-0.91916	0.223519	-0.91916	-0.91916
ENSG00000088930	-0.453174	-0.640652	2.16726	-0.691115	1.21365	1.248	0.114913	-0.770881	0.524743	-0.265738	0.0648572	0.0319392	-1.01585	-1.76925	0.241291
ENSG00000088970	0.341683	-0.824819	-1.79827	-0.282605	-0.487064	0.612259	1.15465	1.83181	0.0797189	0.362795	-0.212046	0.40277	-0.0149857	-1.91775	0.751856
ENSG00000088986	-0.182146	-1.49014	0.407748	0.0819346	-0.260454	1.44805	1.9795	-1.822	-0.239077	-0.580577	-0.08865	0.655027	-0.600603	0.953833	-0.262445
ENSG00000088992	0.707568	0.497267	1.19998	-2.09025	0.419279	-1.34083	-0.392315	-0.107413	-0.852605	-0.401086	0.475602	-0.665946	1.72893	-0.0470747	0.868899
ENSG00000089006	0.251357	0.719933	0.2541	-0.489249	0.00439508	0.774801	-0.188348	-2.44077	-0.424174	0.373366	-1.07566	1.64453	-0.798746	1.30151	0.0929467
ENSG00000089022	0.927855	0.0695484	-2.1192	1.06993	-0.534826	-0.0975574	0.650142	-0.617559	-0.293941	0.530265	-1.12076	0.827236	1.53675	-1.24659	0.418696
ENSG00000089048	0.770954	1.10512	0.324275	-0.966176	0.486596	-0.578853	0.0214093	0.270653	-0.798379	0.544279	0.903565	-0.65935	-1.83638	-1.35238	1.76467
ENSG00000089050	-1.00743	0.512263	1.78912	-0.517963	0.160015	0.908762	-1.81039	0.507253	-0.397788	0.297523	-0.374197	-0.0793703	-0.272176	-1.33422	1.6186
ENSG00000089053	0.136064	-0.458952	2.4242	0.206572	-0.546426	0.724996	0.175593	0.403913	0.239971	-0.760144	0.337219	-1.34114	-1.14463	-1.40203	1.00479
ENSG00000089057	-0.979389	1.35138	-0.979389	-0.979389	-0.778276	0.692751	0.451097	-0.722657	-0.497981	0.314893	1.03966	1.7586	-0.835259	-0.979389	1.14334
ENSG00000089060	1.96954	-1.05833	-0.788487	-1.05833	-0.242429	2.00237	0.481953	0.843953	0.187334	-0.0631899	0.163701	0.0655758	-1.05833	-0.646747	-0.798574
ENSG00000089063	0.972203	-0.875682	-0.990164	-0.266457	-0.00999606	1.01505	-0.165577	-0.165259	0.0232091	0.478549	-2.07509	1.87406	-0.990407	1.05249	0.123071
ENSG00000089091	0.189624	-0.71343	-0.71343	1.80212	-0.71343	-0.71343	0.189333	-0.71343	-0.420752	0.589185	2.15155	-0.71343	-0.71343	-0.71343	1.20638
ENSG00000089094	0.468283	0.032937	-1.49389	-0.449852	0.676093	1.53555	0.81405	-1.48156	1.05589	0.514828	0.711479	0.451557	-0.217109	-1.54148	-1.07677
ENSG00000089123	0.698767	1.29821	-1.08352	-0.588805	0.692332	0.427748	0.409732	0.414478	-0.916769	-0.260633	-0.850099	-1.3959	2.06847	0.259872	-1.17389
ENSG00000089127	0.512677	-1.35775	-1.04759	0.131633	-0.328702	0.418233	0.308926	-1.72053	0.888221	-1.69378	0.0873373	1.12473	1.04394	0.607454	1.02519
ENSG00000089154	0.0282072	-0.57347	0.731132	-0.657589	-0.199327	0.557524	0.881216	0.0911962	0.502862	-0.653616	0.541591	1.16428	-2.76212	1.05414	-0.706027
ENSG00000089159	0.160335	-1.95435	-1.76554	0.381065	-0.0276173	-0.132725	-0.484031	0.958985	1.655	1.05965	0.0759879	0.0227718	0.889073	-1.01508	0.176486
ENSG00000089177	0.490046	0.0964946	-0.585331	0.580275	1.4949	-0.297133	-0.154996	-1.45134	-1.06662	1.22115	0.254794	-1.62179	1.01289	1.0781	-1.05144
ENSG00000089195	0.631605	-0.232295	-2.60198	0.132869	0.206945	0.814069	0.368045	0.643816	-1.91232	-0.456904	0.155524	0.3193	0.800405	0.905815	0.225103
ENSG00000089220	-0.776568	-1.64045	1.22048	-0.5579	0.51493	1.38306	-0.510922	-1.78778	-0.483003	0.0193391	0.026534	-0.332896	1.18686	0.919733	0.818588
ENSG00000089234	0.123376	-0.0425573	0.240308	-0.845559	-0.828913	-0.34164	0.164155	0.408711	1.438	0.778322	-0.473097	-2.60436	0.200212	1.56331	0.219744
ENSG00000089248	0.345988	0.889542	-0.629244	0.868487	0.463132	-0.400107	-0.556732	0.249887	-0.574067	0.112826	0.662463	1.35505	-0.720979	-2.75359	0.687351
ENSG00000089280	1.00147	0.710578	-0.574831	0.918323	-0.021447	0.604048	0.918095	-2.98659	-0.048918	0.00568797	0.264309	-0.24846	-0.877832	-0.170984	0.506552
ENSG00000089289	0.490717	0.172869	-1.82462	1.12788	1.37235	-1.17062	0.571208	0.668066	-1.94906	0.165079	0.313912	-0.332669	0.304354	-0.651021	0.741561
ENSG00000089327	1.00131	-0.378968	-1.37658	-1.25805	0.985895	-0.559777	1.65013	-1.32984	-0.440016	0.142723	0.737445	0.0683351	0.69568	1.11506	-1.05334
ENSG00000089335	-0.135862	1.12113	0.679646	-1.11135	-0.546948	-0.669502	1.43932	0.486146	1.17343	0.367925	0.163903	-1.13747	1.02745	-1.42891	-1.42891
ENSG00000089351	-0.838445	-2.18718	0.899287	-0.129963	0.687716	0.59899	0.543369	0.147735	0.631708	0.00612193	1.08531	-1.55816	-0.299218	1.29247	-0.879748
ENSG00000089356	-0.290558	-1.61826	0.817564	-0.265183	0.905963	0.98459	-0.199675	-1.55239	0.382083	1.0019	-0.971251	-1.07678	1.48426	0.824715	-0.426973
ENSG00000089472	0.769687	0.0704383	-2.10145	0.715278	1.17277	1.43885	0.484973	-1.09175	0.0598561	-0.319371	0.0263516	-0.109021	-1.77857	0.105657	0.55631
ENSG00000089505	-0.0951994	-0.00026298	-0.783761	-0.783761	-0.352301	1.45804	1.56383	-0.507839	-0.783761	1.62609	-0.543078	-0.783761	-0.783761	-0.783761	1.55329
ENSG00000089597	0.478415	0.994189	-0.995233	4.69128e-05	1.13209	1.13763	0.314824	0.0736764	0.0834312	-0.331377	-0.445937	1.43067	-1.79303	-0.211288	-1.86811
ENSG00000089639	0.404792	-0.0697218	-1.61088	0.657067	0.329571	-0.0714865	0.264455	0.563537	-1.43373	0.267983	0.345537	-0.600587	2.23427	-1.61088	0.330074
ENSG00000089682	0.393174	0.765853	0.818609	0.665942	-0.439491	2.17562	-0.50732	-1.34841	-0.185923	0.974406	-0.592813	-0.303918	0.281091	-1.34841	-1.34841
ENSG00000089685	0.173663	0.595146	0.758172	-1.08636	0.508114	0.762589	0.590089	-0.404715	0.272411	0.428594	-0.167883	-2.05248	-1.81079	1.63971	-0.206258
ENSG00000089693	-0.192933	-0.2959	1.04674	0.479235	-1.79491	0.364382	-0.444799	0.338773	-0.164988	-0.683431	-0.156881	1.50518	1.9922	-0.727916	-1.26476
ENSG00000089737	-0.0392354	-0.243483	0.280359	0.672428	0.509806	-0.969712	0.922647	-2.28178	1.02994	1.33581	-0.25844	0.69188	0.334856	-1.57448	-0.410601
ENSG00000089818	0.95674	-0.993765	-0.631893	-0.993765	1.15675	0.469314	0.201995	-0.993765	0.394871	-0.191666	-0.458104	-0.993765	-0.820748	0.484229	2.41358
ENSG00000089820	-0.394008	-0.394008	-0.394008	-0.394008	-0.394008	-0.394008	-0.394008	-0.394008	-0.394008	1.58429	-0.394008	3.10249	0.0413205	-0.394008	-0.394008
ENSG00000089876	-0.350149	0.390648	1.09064	-0.429747	1.07934	0.315454	-0.260095	0.766756	-0.294127	-0.476781	-0.144243	1.51484	-2.72318	-0.607494	0.128151
ENSG00000089902	0.539901	-0.947916	0.861091	0.512318	-0.343031	0.749472	0.776817	1.78936	-0.734857	0.644504	-1.19237	-1.19285	-1.1579	0.880738	-1.18528
ENSG00000089916	-0.738025	-0.678533	1.05542	0.629516	1.99936	-0.579214	-0.818422	-0.491121	0.322049	-0.709171	-0.596804	-0.704263	-0.653739	2.08329	-0.120346
ENSG00000090006	-0.551622	-0.212594	1.47947	0.885689	1.19459	1.05411	-0.438586	0.7286	-0.215733	-0.851133	-0.21667	-0.253707	-1.68027	0.820552	-1.74268
ENSG00000090013	-0.122674	-1.22549	-2.39199	0.833238	-0.406191	1.02203	0.306905	1.07933	-0.513066	0.221256	1.68508	-0.357187	-0.495853	0.241147	0.123474
ENSG00000090020	1.26063	0.250265	1.72527	-1.30007	-0.919362	0.185107	-0.145005	1.39096	0.016556	-0.313435	-0.00219539	-0.518857	0.472326	-2.06246	-0.039733
ENSG00000090054	0.301805	1.14151	1.11266	0.634966	0.601202	0.870527	0.10192	-2.52407	-0.729002	0.215495	0.0140988	-1.08773	0.801925	-0.747618	-0.707692
ENSG00000090060	-0.265935	0.0894086	0.898605	0.601336	1.0908	-1.2769	0.0914538	-1.26694	-0.222549	0.250147	0.445313	-0.197116	0.139083	-2.17315	1.79644
ENSG00000090061	-0.901121	0.149553	-1.76021	0.25508	0.0396042	-1.45954	-0.335467	2.41243	0.234441	-0.398623	0.697775	-0.128602	-0.153789	1.05365	0.294812
ENSG00000090097	0.754079	-0.798502	-0.798502	0.442954	0.284575	0.946756	-0.493915	-0.798502	-0.798502	0.117146	-0.798502	2.81226	0.326243	-0.798502	-0.399089
ENSG00000090104	-0.428252	-0.428252	-0.428252	-0.428252	-0.428252	-0.271092	-0.118154	2.59852	-0.428252	-0.428252	2.30073	-0.353349	-0.428252	-0.428252	-0.302388
ENSG00000090238	1.63477	-0.494122	-0.494122	-0.494122	-0.494122	2.85335	0.634213	-0.494122	-0.494122	0.313014	-0.494122	-0.494122	-0.494122	-0.494122	-0.494122
ENSG00000090263	0.493895	0.595475	-1.78262	1.25492	0.0874107	0.546854	0.787701	0.278257	1.40186	0.381937	0.0998564	-0.210544	-1.09145	-1.07195	-1.77161
ENSG00000090266	0.100265	0.209047	1.46955	-0.707312	0.576078	0.40106	-0.525856	-0.266916	-0.583385	0.455425	-1.74705	0.609089	1.21086	-2.06463	0.86378
ENSG00000090273	0.842307	0.177338	1.99997	0.515608	-1.99167	-0.727839	-0.281439	-0.0831564	-1.07638	0.736214	-1.21933	-0.0236969	-0.337137	0.612513	0.856709
ENSG00000090316	1.21878	-0.218224	-1.08113	1.48761	-0.705709	-1.20421	-0.376812	0.795408	-0.150731	-1.26785	-0.595956	0.792033	1.29109	-1.0126	1.0283
ENSG00000090339	-0.420338	0.0190863	-1.0299	0.469852	-1.0299	-0.895165	1.16109	1.43109	-1.0299	-0.106651	1.14436	-1.0299	1.05454	-1.0299	1.29162
ENSG00000090372	-0.0901493	0.528668	-0.113272	-1.54784	0.606159	1.26302	0.227923	-1.41493	-0.182142	-0.129028	0.714593	-0.0242148	-1.94135	1.66238	0.440175
ENSG00000090376	-0.392301	0.404773	-0.392301	3.46928	-0.392301	-0.392301	-0.392301	0.29129	-0.392301	-0.392301	-0.392301	-0.392301	0.149963	-0.392301	-0.392301
ENSG00000090382	0.768041	-1.14192	1.09059	-0.307993	0.0307642	-0.0164191	0.121084	0.418391	0.43791	-0.23227	-1.81773	-2.08911	0.648622	0.808498	1.28154
ENSG00000090432	-0.538103	0.548887	-0.743213	-0.634591	-0.53567	0.0750046	1.7947	2.24882	-0.743213	-0.061625	1.22634	-0.407699	-0.743213	-0.743213	-0.743213
ENSG00000090447	0.879007	-0.966573	-2.02783	0.515976	0.350778	-1.04473	1.27887	0.339915	0.0159873	-0.274106	-1.18625	0.778636	1.61404	-0.466822	0.1931
ENSG00000090470	0.431341	-1.05554	-1.05554	-0.539538	1.1385	1.12066	0.738029	-1.05554	1.79937	0.822559	0.286162	-0.979505	-1.05554	-0.944462	0.349028
ENSG00000090487	0.242208	0.437861	-0.52204	-0.210274	0.337534	0.685534	0.498346	-0.566695	1.44847	0.711716	-0.73573	0.677224	-1.23611	-2.55495	0.786908
ENSG00000090520	0.99823	-1.06515	-1.06515	0.160508	1.00735	-0.613783	0.0299855	0.208562	-1.06515	0.490362	-0.884632	-0.519731	1.03101	2.21751	-0.929917
ENSG00000090565	0.666597	-0.651773	-1.8482	-0.782371	1.36554	0.0287133	0.596961	1.17867	-1.20314	0.36236	0.856617	0.443851	-1.64506	0.11981	0.511413
ENSG00000090581	-1.02053	1.17965	0.165537	0.952432	0.598551	0.481555	-0.0908726	0.55964	0.262074	0.377883	-0.206317	0.0763438	-1.98732	-2.19123	0.842607
ENSG00000090612	0.514026	-1.16449	-0.871607	-0.267839	0.80075	0.844133	0.853948	1.50078	-0.805086	1.51368	-0.810086	-0.947605	-1.00269	0.843419	-1.00133
ENSG00000090615	-0.389113	0.800451	1.60588	0.100711	0.340843	-1.28009	-0.837847	1.75247	-0.622551	-1.41447	-1.22119	0.78923	0.627656	-0.411263	0.159284
ENSG00000090621	-0.273248	-1.17033	-2.30749	-0.234754	1.19412	0.401837	0.626453	0.230646	1.52863	0.548119	1.01946	-0.431278	0.355792	-0.590752	-0.897197
ENSG00000090659	-0.467174	-0.467174	-0.467174	-0.467174	-0.467174	2.52157	-0.467174	-0.467174	-0.467174	-0.467174	-0.467174	1.17789	1.90663	-0.467174	-0.467174
ENSG00000090661	-0.220992	0.948394	-1.11625	0.615431	-0.280878	2.00741	1.82236	-0.360678	-0.702009	0.316988	-0.411268	-1.00465	-1.11625	0.353546	-0.85115
ENSG00000090674	1.52311	-0.238496	-0.410169	-0.601992	-0.421226	1.6903	-0.339139	-0.43868	-0.452777	-0.601992	-0.459537	2.44988	-0.601992	-0.601992	-0.495304
ENSG00000090686	0.44825	-0.199342	1.24405	0.48509	0.269128	0.308059	0.515713	-2.36461	0.105057	0.0625047	0.782728	0.641238	0.186814	-0.295986	-2.18869
ENSG00000090776	0.76638	-1.44449	-0.0184434	0.618357	0.0899277	-0.620421	0.65551	-0.477204	0.239569	0.858182	1.2782	0.165234	-2.16613	1.19907	-1.14374
ENSG00000090857	0.899774	0.546791	-1.2217	1.2543	-0.108713	2.00672	1.20963	-0.266485	-0.547313	0.215765	-0.24666	-1.09483	-1.07223	-1.14599	-0.429057
ENSG00000090861	0.95211	-0.307713	-0.189255	-0.633902	-1.52689	0.760494	0.734203	1.66676	1.49369	0.768155	-1.46091	-0.379824	-0.531437	-0.826045	-0.519441
ENSG00000090863	0.607066	0.846604	-2.28229	0.285885	0.645207	0.898984	0.0638182	-0.256544	-0.536183	-0.147008	-1.37078	1.80463	-0.888857	0.307296	0.0221655
ENSG00000090889	0.591988	-0.626736	0.933147	-0.200576	1.01474	-0.196264	0.204335	0.898178	0.513007	0.452899	-2.05272	-1.71306	1.22407	-1.1421	0.0990878
ENSG00000090905	0.00267835	-1.57311	1.58666	-1.30269	-1.10395	0.323694	0.546713	-0.56234	-0.146143	0.203786	0.532142	-0.157508	-1.03279	1.75121	0.931647
ENSG00000090924	0.983337	-1.23905	-0.400202	-1.33898	0.695174	0.573786	0.249493	0.513147	-1.20344	0.877432	0.587651	1.19091	1.06958	-1.21987	-1.33898
ENSG00000090975	0.304825	-0.136853	-1.25049	1.91401	0.609303	1.40834	-0.897042	-0.244746	-1.09507	0.190581	0.465838	-1.25049	0.842801	-1.25049	0.389488
ENSG00000090989	0.317903	0.883622	-0.357929	0.221761	-0.0044487	0.549823	-0.593863	1.41587	0.428019	0.238704	-0.317726	-0.101236	1.22013	-2.59593	-1.3047
ENSG00000091009	2.4576	0.0583296	-1.05747	-0.0490313	-0.225287	0.00079761	0.147085	1.10612	-0.839249	1.02031	-1.05747	0.655511	-1.05747	-1.05747	-0.102298
ENSG00000091039	-1.14368	-1.73395	0.057361	-0.751991	0.759944	0.424029	-0.552879	1.24878	0.863981	0.282346	0.532432	1.37691	0.889772	-1.40832	-0.84474
ENSG00000091073	0.682934	1.20433	-0.812332	1.50254	0.326536	0.88699	-0.759033	-1.16849	-0.986212	1.06484	-0.124771	0.245596	-1.92442	-0.53586	0.397351
ENSG00000091127	-0.224386	1.35599	0.852856	1.15376	0.45665	-0.364046	-0.262239	-0.050364	0.838021	-1.10551	-0.165595	-0.095914	-0.82667	-2.48052	0.91797
ENSG00000091129	-0.455573	-0.455573	0.682361	-0.455573	0.0815231	-0.455573	-0.455573	-0.455573	-0.455573	1.06908	-0.455573	-0.455573	-0.455573	-0.455573	3.17833
ENSG00000091136	0.166389	0.49021	-0.534266	-0.218001	0.691106	1.01191	-0.190715	1.45069	0.028386	0.498298	0.00519955	0.627451	-2.88861	-0.816109	-0.32194
ENSG00000091140	-0.929061	-0.0377095	0.0814733	-0.0100202	-0.607037	0.130747	0.34075	-1.21441	0.677472	-2.16139	0.676112	-0.0627016	0.533845	2.27646	0.305467
ENSG00000091157	1.06099	0.0358241	1.44789	-0.0843817	-1.06262	-0.996424	0.158103	0.056262	-1.12544	0.321544	1.60319	1.28466	-1.25553	-1.17467	-0.269394
ENSG00000091164	0.343876	1.18422	-0.0441988	0.302968	-1.16811	0.777212	0.143006	0.418384	0.989506	0.59852	-1.23131	-0.823237	0.124899	-2.44639	0.830649
ENSG00000091262	0.868535	-0.156744	-1.31305	0.819441	-1.18761	-1.10664	0.612828	0.406341	-1.20952	-0.353156	0.720787	0.605123	-1.31305	1.4689	1.13781
ENSG00000091317	-0.361032	1.29249	-1.69503	0.797099	-1.36041	-1.58454	-0.359257	-0.0910697	0.506886	0.689345	0.493245	0.99775	-0.589892	-0.10044	1.36485
ENSG00000091409	0.718561	0.857912	-1.3423	1.03702	0.630927	0.526854	-0.789056	-0.0269112	-0.862754	0.501453	-2.38732	1.12354	-0.635591	0.336551	0.311109
ENSG00000091428	0.694054	-0.461202	3.37433	-0.342661	-0.461202	-0.461202	-0.461202	0.474246	-0.353163	-0.461202	-0.00279172	-0.396213	-0.328597	-0.461202	-0.351997
ENSG00000091436	0.333097	0.151254	0.758719	-0.148632	0.23687	-0.675759	0.374795	0.51579	-3.07215	-0.175267	-0.592373	0.842865	-0.379389	0.902362	0.927813
ENSG00000091482	0.346831	0.922605	-1.12108	1.23356	0.338576	-1.12108	-1.12108	1.00083	-0.957875	0.0395849	-0.0521692	-1.12108	-0.979385	1.54447	1.0473
ENSG00000091483	0.571463	0.51889	0.253711	0.61468	-0.966707	-0.256811	-0.01117	-1.92441	0.541693	-0.0649181	-0.170479	1.21592	0.951456	-2.17564	0.902327
ENSG00000091490	0.292763	0.251177	1.76812	-1.15072	0.996129	0.358297	-0.764287	-0.892896	-0.00523067	1.15781	-0.640788	0.168088	0.672085	-2.15988	-0.0506668
ENSG00000091527	0.283324	0.426887	-1.68897	0.655264	0.622798	-1.16963	-0.261211	-1.88725	0.800089	-0.131645	-0.992451	0.846091	0.44777	0.570713	1.47822
ENSG00000091542	0.0840161	1.03872	-2.38787	-0.40095	0.0486702	-0.973991	0.00824334	-0.361303	0.780508	-0.549275	0.175171	-0.352576	-0.214095	1.69076	1.41396
ENSG00000091622	-0.767296	-0.243893	0.874702	-0.405044	1.01404	0.574908	-0.125868	1.75644	0.498626	0.196289	1.39979	-1.12859	-1.15304	-1.17332	-1.31774
ENSG00000091640	-0.394823	-0.92636	-0.92636	1.04863	0.690752	1.45473	-0.565202	0.47799	1.76062	1.29098	-0.730321	-0.819307	-0.92636	-0.836043	-0.598932
ENSG00000091651	0.323149	1.32883	1.8292	0.462713	-0.440732	0.45959	-0.138463	-0.566789	1.25438	0.782369	-0.916326	-1.05131	-1.1364	-1.1364	-1.05383
ENSG00000091732	0.99504	0.585601	-1.00313	0.258847	-0.781483	-0.266811	0.163446	-0.604146	0.470161	-0.505215	2.15745	1.53962	-1.00313	-1.00313	-1.00313
ENSG00000091947	-0.410895	-0.585037	-0.585037	-0.266126	0.57083	3.03351	-0.585037	0.0496039	-0.379421	1.28198	-0.585037	-0.585037	-0.585037	-0.585037	0.215787
ENSG00000091972	-0.770891	-0.770891	-0.770891	-0.608482	1.72126	0.983945	0.0851206	0.935833	-0.62287	1.27923	-0.770891	-0.770891	-0.770891	-0.770891	1.6222
ENSG00000091986	-0.706301	-0.589342	1.58294	-0.460249	-0.706301	-0.506076	-0.706301	2.64612	-0.706301	-0.160651	1.20175	-0.230653	-0.192814	-0.312758	-0.153062
ENSG00000092010	1.03156	-0.310103	-2.06885	-1.70398	0.40588	-0.982973	0.216757	-0.0979629	0.891586	0.39826	-0.16966	0.129408	-0.199194	0.779207	1.68006
ENSG00000092020	-0.316023	-0.227388	-1.2084	0.280266	0.824672	-1.29617	0.232966	0.775551	-1.14882	1.13614	1.50337	-0.971875	-1.21623	1.39375	0.238177
ENSG00000092036	0.240121	-0.452095	-0.239404	-0.27058	-0.310294	-0.271243	-0.283576	-0.452095	-0.190784	0.0307777	-0.136815	3.54863	-0.308454	-0.452095	-0.452095
ENSG00000092068	0.990641	-0.840027	-1.1846	0.951461	-0.221535	0.687973	-1.1846	-0.990837	0.173927	0.0379526	-0.945731	1.39235	0.362942	-0.994096	1.76418
ENSG00000092094	1.43185	-1.02412	1.83067	-1.11539	1.2773	-1.11539	0.230853	-0.431708	0.685539	0.740433	-0.564797	-0.170118	0.0958243	-0.755554	-1.11539
ENSG00000092098	-1.11181	-0.997884	0.707721	-1.11181	0.150933	0.127785	-0.797783	-0.283032	-0.559498	-0.0449229	0.589653	2.416	0.811702	-0.976027	1.07896
ENSG00000092108	0.258821	1.37822	-0.0374207	-0.221011	-1.47588	0.596473	0.0914139	0.626598	-1.45197	0.599649	-1.30996	0.942156	0.66786	-1.61889	0.953945
ENSG00000092140	0.297292	-0.382213	-1.27112	-0.131688	-0.689253	-1.29503	1.27734	0.855216	0.864082	-0.277361	-1.19408	-0.824737	1.64329	1.38596	-0.25769
ENSG00000092148	-0.0521661	0.664331	0.0109826	0.319814	1.07433	0.802989	0.15849	0.601433	0.569842	0.564911	-0.753175	-1.74396	-2.4779	-0.518588	0.778655
ENSG00000092199	0.693252	-0.182865	1.68716	-0.483589	-1.13841	-0.327954	-0.982547	2.3503	-0.154991	0.336791	-1.42425	0.289687	-0.232556	0.0262154	-0.456238
ENSG00000092201	0.687277	0.878042	-0.0194253	-0.0663238	-0.728481	1.4192	-0.376249	-0.388629	0.863816	1.05661	0.00621335	1.10909	-1.8367	-1.47069	-1.13375
ENSG00000092203	-0.23195	0.148498	-2.5	-0.0205384	0.527304	0.84603	-0.600873	0.345917	0.289886	-0.349246	1.33361	-0.018159	-1.46651	0.288813	1.40722
ENSG00000092208	0.922736	0.977251	-0.65579	2.30339	-0.506421	0.0889879	-0.65579	-0.65579	-0.532513	-0.513912	-0.65579	-0.581635	1.77686	-0.65579	-0.65579
ENSG00000092330	0.605795	-0.121579	-1.09703	-0.291963	1.11708	0.299141	0.704045	-1.29467	-1.01828	0.954552	0.359178	-1.20209	0.129101	1.99593	-1.13921
ENSG00000092421	1.28429	1.11066	-0.86375	-0.892107	0.120756	1.72877	-0.50941	-1.05721	0.79462	0.831653	-0.54322	0.883809	-0.926556	-1.05721	-0.9051
ENSG00000092439	1.08649	-1.156	1.13578	0.347472	-0.804183	-0.521273	-0.061797	0.461324	0.63266	-0.318984	-0.310978	1.84512	-2.19096	-0.320748	0.176073
ENSG00000092445	-0.0211711	-0.782313	0.969364	0.275759	-1.14433	1.2825	1.18456	-1.28218	1.17933	-0.351259	-0.483478	-1.21374	1.37007	0.136502	-1.11961
ENSG00000092470	0.887754	0.222667	-2.18359	0.512288	-0.293483	0.737115	0.659223	0.272682	0.751117	0.749402	0.12159	0.577832	-2.27486	-0.182331	-0.557404
ENSG00000092531	-0.122541	-0.196138	-1.23397	-1.13585	0.903208	0.10667	0.701273	0.762923	-0.185515	0.859712	-1.10469	1.09432	1.02647	-2.1341	0.658233
ENSG00000092607	-0.288893	-0.288893	-0.288893	-0.288893	-0.288893	-0.288893	-0.288893	3.58993	0.165682	-0.288893	-0.288893	-0.288893	-0.288893	-0.288893	-0.288893
ENSG00000092621	0.574121	1.54181	-0.123944	0.955827	0.139914	0.682107	0.520772	0.0695394	0.949387	-0.123129	-1.83929	-0.339584	-2.18324	-0.209311	-0.614986
ENSG00000092758	0.727203	-1.13562	-0.573637	-1.06478	-0.823589	0.731341	0.702337	0.0239267	0.714792	0.12593	1.19173	-1.94681	-0.892885	1.02922	1.19084
ENSG00000092820	-0.188271	0.567932	-3.35379	0.119755	-0.446302	0.02522	0.140263	0.361216	0.774103	0.152557	0.649947	0.862517	-0.1495	0.467166	0.0171911
ENSG00000092841	-0.759861	-0.540425	-2.14912	0.83236	0.824604	1.20822	0.213351	-0.817947	0.316096	0.712651	1.42616	-0.109571	-0.101123	-1.46145	0.406059
ENSG00000092847	-1.54895	0.191603	-0.962991	0.341738	0.15866	-0.0279145	0.949158	-0.225713	-1.401	1.86987	0.952643	-0.728158	-1.08324	0.353898	1.16039
ENSG00000092853	-0.90951	0.776794	0.650693	0.336063	-1.0871	0.456446	-0.38359	1.055	-2.4557	-0.365802	-0.714077	1.08671	1.21138	0.14415	0.198546
ENSG00000092871	-0.2694	1.08842	-1.15319	0.285909	0.726773	1.35417	-0.867025	-0.988524	-1.00274	-0.502154	0.946606	1.60301	-0.927189	0.750954	-1.04562
ENSG00000092929	-0.722332	0.338621	-0.503493	2.03452	-0.365895	-0.15787	2.13927	-0.722332	1.13	0.262927	-0.722332	-0.649899	-0.722332	-0.616515	-0.722332
ENSG00000092931	0.899855	1.10666	-0.926347	-0.114975	1.04148	1.77896	-0.705622	-0.926347	-0.762348	0.916123	-0.595705	1.06732	-0.926347	-0.926347	-0.926347
ENSG00000092964	0.54906	-2.06306	0.825207	-1.08346	0.40141	1.02919	0.331896	0.88093	0.482173	-0.160906	-0.115878	-1.32143	0.459855	1.16301	-1.37799
ENSG00000092978	-0.091168	-0.671573	-1.39156	0.476165	-0.0839124	-0.704915	0.852102	-1.28366	-0.0507404	-0.362888	1.12779	-1.54448	1.05885	1.44123	1.22875
ENSG00000093000	0.421397	0.646408	-2.17178	0.457508	0.129789	-0.745375	-0.151048	-1.8279	0.957997	0.350754	0.520814	1.04234	0.194136	1.10989	-0.934935
ENSG00000093009	0.273733	0.967587	-1.28649	0.907431	-0.359438	-0.818421	0.744437	-0.263455	1.1178	-1.07602	1.30392	1.0512	-1.33406	-1.43302	0.2048
ENSG00000093010	-0.574206	0.184658	0.225926	2.36257	-0.396593	0.96557	-0.293501	-0.750336	0.878367	-0.842116	0.783559	-1.24536	-1.44019	0.587968	-0.446315
ENSG00000093072	0.336227	0.654421	-1.76045	-0.397515	0.179849	1.11907	0.158322	-0.183476	-1.44022	0.384683	0.794585	1.62087	-0.195662	-1.76045	0.489738
ENSG00000093144	0.159026	-0.558362	-0.214357	-0.654289	-1.41259	-1.84399	-0.205259	0.387771	0.211672	0.712532	-0.851842	1.58706	1.50763	1.23577	-0.0607741
ENSG00000093167	-1.05971	-1.43751	-1.21438	0.124426	-0.415818	-0.0804119	-0.833729	1.8114	0.670724	-1.17511	0.169714	1.07855	1.18831	0.443238	0.7303
ENSG00000093183	-0.982633	0.140335	-0.796857	0.503651	0.663544	-0.0311708	0.0571498	2.02769	-0.455374	-0.477746	-1.03698	-0.433743	-1.11339	2.14211	-0.206601
ENSG00000093217	0.00287576	0.463414	-1.16956	-1.16045	0.686442	1.34926	0.318312	0.805162	0.668837	0.500344	0.181566	1.37717	-1.27607	-1.37365	-1.37365
ENSG00000094631	-0.210052	-0.68823	-1.97857	0.178873	0.161647	1.06973	0.205376	-0.806993	-1.83958	1.07654	0.865505	0.630633	0.90125	0.950238	-0.51636
ENSG00000094755	-0.308988	-0.112493	0.0335842	-0.308988	-0.308988	-0.308988	-0.116988	-0.308988	-0.308988	-0.308988	-0.308988	-0.308988	-0.308988	3.59476	-0.308988
ENSG00000094804	0.95527	0.911183	-1.16527	0.724086	0.179318	-0.535065	0.616163	0.844815	-0.176033	0.605445	0.661709	-1.25328	0.652659	-2.39592	-0.625086
ENSG00000094841	-0.0940315	-0.816273	1.33407	-0.656157	-0.885229	-0.767181	-0.694905	0.912239	1.18443	0.876393	-0.416864	-0.308455	-0.885229	-0.885229	2.10242
ENSG00000094880	1.42619	-0.0699541	1.36553	0.910752	0.781722	-0.542059	-0.075876	-1.0544	-0.913342	-0.921816	0.182952	-0.985078	-0.881332	-0.930421	1.70714
ENSG00000094914	0.656138	0.636186	0.153263	-0.104524	-1.30387	0.267998	-1.67993	-2.24968	0.454795	0.338092	1.39542	0.144772	-0.117605	1.00407	0.404873
ENSG00000094916	-0.132931	-1.05873	-0.861322	0.0808549	0.545934	0.270815	-0.425157	2.35739	-0.435658	-1.15984	0.733778	-1.00679	1.01133	-0.932069	1.0124
ENSG00000094975	0.603754	0.377361	1.3945	-1.35101	1.16776	-0.501506	-1.66372	1.65672	0.0386001	0.140754	-0.572229	-1.34343	-0.440022	-0.00569574	0.498161
ENSG00000095002	0.299331	0.45822	-0.0608343	0.706844	0.0649173	0.676258	-0.28207	-2.5157	1.01187	0.0468612	-0.139325	1.024	0.773322	-1.89954	-0.164165
ENSG00000095015	0.633498	0.136805	0.571298	-0.552035	-0.000660231	0.684007	0.0144266	-1.75992	-0.0693067	0.195375	0.161547	1.14634	1.2367	-2.53984	0.141759
ENSG00000095059	1.35668	0.143235	0.969344	-0.0930214	-2.06526	-0.357801	-0.803795	-0.550302	-0.363551	0.981367	-0.170412	-1.4223	1.25896	1.05466	0.0621967
ENSG00000095066	0.22709	-1.01806	-1.1052	0.78583	-0.0715102	1.08771	0.25365	-0.503809	0.467932	1.49728	1.88968	-0.298855	-1.1052	-1.00133	-1.1052
ENSG00000095110	-0.831194	-0.831194	1.77729	1.39495	-0.831194	-0.831194	0.630775	1.38958	0.604102	0.820668	-0.831194	0.032183	-0.831194	-0.831194	-0.831194
ENSG00000095139	0.236218	0.0264726	-2.74316	0.459894	1.02446	0.485605	0.419327	1.20883	-1.08659	0.361356	-1.00942	-0.301549	0.319767	0.83883	-0.240047
ENSG00000095203	0.526052	-1.14029	1.34594	1.10264	-1.16258	0.754234	0.0914095	0.736538	-0.0833069	-0.444008	0.230032	0.881625	-1.32177	-1.9816	0.465072
ENSG00000095209	1.72095	-0.654637	-0.426343	2.51813	0.179814	-0.542497	-0.654637	-0.654637	-0.52902	0.657308	0.82462	-0.654637	-0.654637	-0.654637	-0.475138
ENSG00000095261	-0.152955	-0.768395	1.46424	0.142698	0.649089	0.323896	0.150687	-1.52357	0.650225	0.176901	-0.94422	1.49176	0.281855	-2.1575	0.215294
ENSG00000095319	0.934448	-0.580093	-0.722215	1.20622	0.997867	0.189494	-0.140316	1.20532	-0.956102	-0.295469	0.348956	-2.07212	-1.42546	0.695957	0.613518
ENSG00000095321	-1.15344	-1.59675	1.47675	-0.860529	0.333591	-0.539245	0.725909	0.106918	0.581885	-0.503298	0.255631	-1.6108	0.832476	0.522547	1.42836
ENSG00000095370	-0.378754	-0.378754	-0.378754	-0.378754	-0.378754	-0.378754	-0.378754	-0.378754	-0.378754	-0.378754	2.38084	-0.378754	-0.378754	-0.378754	2.54297
ENSG00000095380	0.54698	0.129201	1.20334	0.6953	0.781648	0.561026	0.228886	-0.967247	-0.204308	-0.751918	0.0650662	-0.595932	1.15909	-0.109402	-2.74172
ENSG00000095383	-0.494649	0.36754	-1.77573	1.54132	-0.74304	-0.336962	-0.115764	-1.14502	0.467283	1.13059	-0.323689	-1.0401	1.61149	-0.0481701	0.90489
ENSG00000095397	0.492313	-0.635906	0.297123	-0.0580534	-0.512988	-0.616315	1.94982	-0.728816	-0.44743	0.909968	-0.728816	2.26554	-0.728816	-0.728816	-0.728816
ENSG00000095485	0.84315	0.296948	0.419935	1.18838	1.36293	1.3804	-0.106841	-1.29199	-1.4221	0.809733	-0.286843	-0.111973	-1.32538	-0.658332	-1.09803
ENSG00000095539	1.09922	0.53076	1.41912	-0.74277	0.760388	-0.839558	0.259184	0.401429	0.367849	0.239911	-1.19683	0.409556	-1.67371	-1.8025	0.767954
ENSG00000095564	0.60199	0.37914	-0.121295	0.340778	-0.534336	-0.493774	0.325105	0.82491	-0.0185497	0.253249	-2.44913	-0.425311	-1.42344	1.26514	1.47552
ENSG00000095574	-1.09574	-0.0710227	-1.8898	0.281686	-0.858758	-0.656467	0.517166	0.259243	0.792267	0.889175	0.129557	1.75869	-1.44992	0.835942	0.557983
ENSG00000095585	0.879632	-1.72879	1.04229	-0.381725	0.988132	0.444474	0.365589	-0.106432	-1.5746	1.22312	-0.10515	0.680123	0.230459	-1.77519	-0.181938
ENSG00000095627	-0.542701	-0.84382	-0.554074	1.43168	-0.788004	-0.347716	-0.501626	-1.09042	-0.148054	0.803059	-0.252736	2.63316	0.736082	-0.496726	-0.038103
ENSG00000095637	0.909441	-0.170966	-2.19652	-1.8743	1.69341	0.499607	0.709047	0.54017	0.349732	-0.0742976	-0.163939	0.554171	-0.549503	-0.342048	0.115988
ENSG00000095739	-0.437495	2.48739	-0.303583	2.12878	-0.554361	0.731798	-0.554361	-0.554361	-0.554361	0.0566402	-0.368125	-0.554361	-0.554361	-0.554361	-0.414884
ENSG00000095787	-0.656186	-0.0188872	0.978603	0.0618953	1.19207	-1.09579	-1.48159	-0.968083	0.803461	-0.599429	0.820657	-1.67242	0.830007	1.07455	0.731144
ENSG00000095794	-0.687976	-0.869904	-0.869904	1.49057	-0.685814	-0.869904	0.0343193	-0.869904	0.748252	0.162358	-0.664847	1.20191	2.13517	-0.736388	0.482064
ENSG00000095906	-0.437557	-1.11443	0.364404	1.16805	-0.0953999	0.10751	0.594816	0.782754	-0.0496212	-1.33624	-0.379206	0.79903	2.09273	-1.33624	-1.1606
ENSG00000095932	0.405973	-0.0231754	1.54073	0.696091	-0.9794	-0.0120139	1.35361	-0.848927	-1.00773	0.741711	-0.124442	-0.980613	1.5214	-1.14161	-1.14161
ENSG00000095951	-0.596778	-0.111643	-0.398783	0.527409	1.45718	-0.00366452	0.474084	0.162846	-1.32574	0.571377	-0.189595	0.704888	-2.57762	1.24702	0.0590211
ENSG00000096060	0.877077	-1.18925	-0.95912	-0.440653	-0.802302	-1.73914	0.0885301	1.65676	1.24377	1.12688	-0.695255	0.382744	-0.564711	0.484996	0.529665
ENSG00000096063	0.355673	0.293832	0.281783	0.816335	-1.87128	0.462554	-0.171058	-2.15486	0.155261	0.769601	0.0690852	-1.32382	1.01693	0.202622	1.09734
ENSG00000096070	0.259428	-0.171804	-1.80065	0.685514	1.03105	0.254771	0.26127	-0.460855	0.431909	0.534216	0.183216	0.435334	0.83556	0.229621	-2.70858
ENSG00000096092	-0.331489	-0.316377	-1.31166	0.834354	1.23567	0.702432	-1.12163	1.31243	-1.1251	1.45074	0.644752	0.42246	-0.320044	-1.31166	-0.764887
ENSG00000096093	1.61013	0.263086	-0.350094	0.109299	1.09206	-0.788091	0.670768	-0.53621	2.22321	-0.0211549	-0.82679	-0.893463	-0.658607	-0.947072	-0.947072
ENSG00000096384	-0.533754	-0.723323	1.12857	-1.48218	-0.49412	-1.1066	0.735063	-0.328701	-0.332837	0.993875	-0.682287	-0.755089	2.05576	0.562623	0.963003
ENSG00000096401	-0.102129	-0.344892	0.856096	-0.120487	0.0541251	0.352529	0.247735	1.20895	-2.23829	0.196789	1.29924	-1.96432	-0.301163	0.886683	-0.0308718
ENSG00000096433	0.607494	-0.0926145	-0.0443513	0.76516	0.369205	1.71528	-0.0602997	0.573887	0.946156	0.983793	-0.763632	-0.463625	-1.41598	-1.77073	-1.34975
ENSG00000096654	0.101581	1.07674	-0.439225	1.16702	0.610772	-1.20641	-0.0320957	-0.788119	1.40552	0.473574	-0.31873	-1.26215	-1.08972	-1.20908	1.51033
ENSG00000096696	-1.09952	-1.64979	1.28424	0.0510858	0.822654	0.503169	0.559221	-0.793973	-0.240576	0.473113	-0.517921	-1.66766	0.207293	1.75218	0.316489
ENSG00000096717	0.858916	0.36285	-1.634	0.213431	-1.56172	0.208426	-0.342877	-1.00234	-0.627809	0.779995	0.595939	0.343581	0.813524	-0.949767	1.94186
ENSG00000096746	-0.281476	-0.457506	-1.22639	-0.88707	0.382602	0.726399	-0.365891	1.62454	-1.12571	0.28672	-0.661359	-0.928328	2.25712	0.241974	0.414381
ENSG00000096872	-0.40844	-0.107699	0.406519	0.00303954	0.35329	0.470405	0.0731461	-0.857132	-1.76958	-0.170602	0.455111	-1.95525	2.05556	0.50155	0.950088
ENSG00000096968	0.427593	1.0305	-0.963482	1.57661	-1.19537	0.579776	1.45169	0.105704	0.989912	-0.451061	-1.06035	-1.26872	0.0899306	-1.23539	-0.0773426
ENSG00000096996	-0.258199	-0.258199	-0.258199	-0.258199	3.61478	-0.258199	-0.258199	-0.258199	-0.258199	-0.258199	-0.258199	-0.258199	-0.258199	-0.258199	-0.258199
ENSG00000097007	-0.69754	-1.44386	-0.501586	-1.29948	0.665322	1.25288	-0.13761	1.01037	-0.239994	0.43418	-1.30692	-0.297037	0.791341	1.93411	-0.164186
ENSG00000097021	0.868945	0.203561	-0.0532361	-0.21714	-0.927374	0.222135	0.828831	1.12882	0.593975	0.715192	0.301013	0.143305	-0.0742195	-0.787237	-2.94657
ENSG00000097033	-1.18214	-0.194966	-1.55056	0.804806	-0.888054	-0.650736	0.297401	0.862148	1.08815	1.23166	0.375476	-0.514402	1.75231	-1.08125	-0.349864
ENSG00000097046	-0.0199307	0.29217	0.650864	0.21148	-1.17559	-1.17559	0.508251	-0.155091	-1.17559	1.71221	-0.953936	0.297124	2.11013	-0.57706	-0.54944
ENSG00000097096	-0.316209	-0.605049	-1.76595	0.167196	1.16594	0.766561	-0.283913	1.04851	-0.172971	-0.916884	0.433139	-0.141138	-1.76595	1.52157	0.865167
ENSG00000099194	1.45709	-0.168505	-0.762325	-1.05052	1.05853	1.17705	0.000161004	0.398462	-0.535717	-0.892043	-0.970331	1.51811	0.35471	0.153367	-1.73804
ENSG00000099204	0.964872	-1.62714	-0.260986	-0.543124	1.61255	-0.249008	0.615926	0.367941	1.24141	-0.452555	0.169531	1.04886	-1.86674	-0.507368	-0.514172
ENSG00000099219	0.671328	0.606631	1.62649	-1.27569	0.420437	1.05892	0.554478	0.515684	-0.910852	-0.121007	0.511425	-1.40469	-1.66644	-1.00359	0.41688
ENSG00000099246	0.511014	0.356492	0.786834	0.971473	-2.23804	0.490302	0.314373	-2.0638	-1.25296	0.523135	0.144114	0.257112	0.34107	0.543396	0.315481
ENSG00000099250	1.15435	-0.225004	-0.744303	0.0242673	-0.151897	0.162593	1.35282	1.73644	-1.20963	0.653544	-0.457078	-1.41321	-0.417909	-1.41321	0.948238
ENSG00000099256	-0.592793	-1.06554	-1.06554	1.12013	-0.967742	-0.196557	0.369458	-1.06554	1.19433	-0.858216	0.892037	0.891408	1.40885	-1.06554	1.00127
ENSG00000099282	0.637064	0.564005	-2.66126	-0.0362494	-0.392634	0.650151	0.679268	0.210519	-0.64618	-0.321246	0.473041	-0.967091	1.6733	0.625756	-0.488441
ENSG00000099284	0.464773	-0.0445036	-2.41237	0.879288	1.82489	-0.606552	-0.257826	-0.79921	-0.609791	-0.0148552	0.941903	0.294665	-0.2465	-0.48395	1.07004
ENSG00000099290	-0.0796307	0.436943	0.275205	0.769004	0.618541	0.165728	0.177069	0.248093	-1.31633	-0.296681	0.580142	0.535277	0.97206	-3.04004	-0.0453721
ENSG00000099308	0.810226	-0.553286	-0.585237	1.22557	0.334882	0.29146	-1.00003	0.780646	1.80281	1.18992	-0.703568	-1.35729	-0.27008	-1.41744	-0.548587
ENSG00000099326	0.12303	-0.645284	0.179706	-0.645284	-0.645284	3.00558	-0.645284	-0.645284	0.1404	-0.645284	-0.0326174	-0.645284	1.01898	-0.645284	0.727192
ENSG00000099331	0.442011	-0.299263	1.61443	0.678226	-0.764656	0.407605	-0.204944	0.221599	0.874193	-1.30346	0.214862	0.258251	-2.32837	1.04117	-0.851655
ENSG00000099337	1.31095	-0.122355	-1.02059	1.08968	-0.644695	-0.743507	1.15739	-0.29035	-0.841286	0.147338	-0.42976	2.24657	-0.800517	-1.02059	-0.0382808
ENSG00000099341	-5.13802e-05	0.0305276	0.245896	0.837275	0.675369	-2.75895	-0.591595	0.0038135	0.835152	1.0624	1.20413	0.0540214	0.140915	-0.936134	-0.802773
ENSG00000099364	0.127131	2.10803	-0.864351	0.733764	-1.14272	-0.562653	-0.473268	1.62089	1.30355	-0.188098	-0.571553	-0.869273	-0.845543	-0.486572	0.11066
ENSG00000099377	1.28555	0.282435	-0.714932	-0.968913	-0.968913	0.902383	0.600501	-0.383008	0.293921	1.00363	-0.617011	2.10415	-0.968913	-0.88197	-0.968913
ENSG00000099381	0.034473	-0.0302794	0.815736	0.801123	1.41202	-1.35027	-0.396585	-0.893975	0.267946	0.114562	0.730237	-1.35398	-1.95744	0.939223	0.8672
ENSG00000099385	0.273345	0.161302	-0.544517	-0.0170785	0.89963	-0.00375428	0.561838	-1.91492	-0.447391	0.488323	0.438304	0.461513	0.147576	1.72503	-2.2292
ENSG00000099617	-0.296693	-0.184503	1.13204	-0.526135	-0.499191	1.68974	-0.784428	1.71542	-0.549017	-0.243344	-0.784428	-0.784428	-0.784428	1.68382	-0.784428
ENSG00000099622	-0.0994386	0.747449	-0.789414	0.57494	0.641452	-0.772891	1.65528	-0.814703	-0.77252	-0.744374	1.25936	-0.846972	-0.95956	-0.81714	1.73853
ENSG00000099624	1.03319	0.341032	-2.13602	1.47848	1.06172	-0.35049	-0.426432	-0.0266073	-1.37026	0.488825	0.0814786	0.0954203	-0.993738	1.1534	-0.429999
ENSG00000099783	-0.153598	0.786381	-0.548827	0.664495	0.0649783	0.284516	-0.894488	-0.328416	1.45186	-0.225666	1.28677	-2.38322	0.151371	-1.10098	0.944832
ENSG00000099785	-0.370159	-0.698431	-0.291518	-0.097987	-0.698431	-0.498553	-0.0162912	1.09429	2.01426	2.36109	-0.396243	-0.698431	-0.698431	-0.698431	-0.30673
ENSG00000099795	1.57347	-1.2017	-1.66768	-0.0676218	1.15181	-0.336011	1.25839	-1.14515	1.29442	0.705297	-0.315586	-0.263521	-0.303778	0.0414797	-0.723823
ENSG00000099797	0.497331	0.580461	-2.34411	0.630065	0.473304	0.772257	-0.0534434	0.290517	0.659652	0.451909	-0.148251	-1.3576	1.00535	-1.73844	0.280994
ENSG00000099800	0.767195	0.567477	-0.321558	1.90096	-0.310004	-0.159304	1.79188	0.377119	-0.57715	-0.25571	-0.806615	-0.98531	0.632456	-1.16602	-1.45541
ENSG00000099804	0.530734	0.360458	2.56686	0.132436	1.35532	0.409117	-0.694522	-0.0702863	0.00486286	-1.094	-0.869337	-1.03313	-0.466185	-1.1194	-0.0129252
ENSG00000099810	0.00386857	0.742112	-0.91259	-0.774695	1.67523	1.38279	0.16042	1.99959	-0.327505	-0.0820183	-0.672865	-0.91259	-0.91259	-0.91259	-0.456572
ENSG00000099812	-0.0534692	-1.8923	-0.754189	0.198252	-1.0012	-0.8658	-0.343963	-0.283477	0.465256	0.79469	1.26586	0.393721	2.00379	-0.749171	0.822006
ENSG00000099814	1.24119	1.23674	-1.74924	1.06481	0.694317	-1.96964	0.649828	-0.314664	-0.471549	0.353106	0.284654	-0.530858	-0.330326	0.635624	-0.793973
ENSG00000099817	-1.09775	0.847409	0.953379	-0.394702	0.22635	-1.57801	0.0278255	-1.07225	1.13573	0.805179	0.443074	1.37547	0.682901	-1.34373	-1.01087
ENSG00000099821	0.566928	0.754498	1.36354	1.32498	-0.763604	-0.736279	-0.599022	0.388641	0.843815	-1.03536	1.31622	-0.355409	-0.195464	-1.59492	-1.27856
ENSG00000099849	1.81074	-0.835938	1.39817	1.72603	-0.835938	-0.835938	-0.445091	-0.835938	0.705143	0.043347	0.234561	-0.835938	-0.835938	-0.835938	0.378669
ENSG00000099860	-0.397748	-0.397748	-0.397748	0.783099	0.0646968	-0.397748	3.41007	-0.397748	-0.397748	-0.397748	0.117366	-0.397748	-0.397748	-0.397748	-0.397748
ENSG00000099875	0.320281	-0.913466	0.851213	0.165852	0.860493	0.804868	0.754643	0.849591	0.746127	-0.0684325	-0.0102031	-2.74469	-0.0625871	-1.18039	-0.373305
ENSG00000099889	0.669484	-0.504562	1.46888	-1.63352	1.06646	-0.190239	0.224046	-0.825758	0.922719	-0.380233	1.31588	-1.51422	-0.479636	-0.877566	0.738266
ENSG00000099899	0.351294	2.18929	-1.0471	-0.374466	-0.443758	0.54315	0.0923968	-0.620421	-0.550573	0.216775	1.37804	-0.145213	-1.24053	1.06886	-1.41775
ENSG00000099901	-0.144391	0.016483	-0.0614306	0.592155	-0.601156	-2.08669	-0.531017	-0.862916	-0.462891	1.28984	0.175977	1.13904	1.27043	-1.09683	1.3634
ENSG00000099904	0.339065	-0.746718	-1.26379	0.14517	-0.11215	0.931523	1.14725	1.42778	0.742424	0.00362176	0.730732	-1.33611	-1.33319	-1.47758	0.801978
ENSG00000099910	-0.409549	-0.409549	-0.409549	-0.409549	-0.409549	-0.409549	-0.409549	-0.409549	0.0573001	2.73471	-0.409549	-0.409549	-0.409549	-0.409549	2.12257
ENSG00000099917	0.486302	-0.104617	-2.40785	-0.340128	0.747637	-0.242329	0.468975	-1.18215	-0.33286	-0.850492	0.701271	0.482116	1.71848	-0.174863	1.03051
ENSG00000099937	-0.378914	-0.378914	-0.378914	-0.378914	-0.378914	-0.378914	2.4891	-0.378914	2.43678	-0.378914	-0.378914	-0.378914	-0.378914	-0.378914	-0.378914
ENSG00000099940	-0.109955	-0.227012	-1.64905	-1.15115	0.640252	0.394393	0.453439	0.870016	1.0232	0.390756	0.0794259	-1.27946	1.03611	-1.70797	1.23701
ENSG00000099942	1.07353	-0.496695	-1.21588	1.44156	0.154987	-0.7604	-0.785957	-0.0394859	0.81123	-0.409225	-1.08343	2.05868	0.317505	-1.20992	0.143505
ENSG00000099949	1.33125	0.267645	-0.132471	0.0456596	1.03066	2.01177	-0.539119	0.40433	0.378093	-0.312028	-1.44881	-0.627109	-1.51637	-1.2023	0.308803
ENSG00000099953	-0.563786	-0.563786	-0.563786	-0.563786	-0.563786	2.32322	-0.308457	-0.563786	1.14459	1.9275	0.55101	-0.563786	-0.563786	-0.563786	-0.563786
ENSG00000099954	0.955613	0.482516	-0.802864	-0.204527	1.4976	-0.85315	-0.538134	-0.967449	1.71508	1.22103	0.826812	-0.756852	-0.967449	-0.640772	-0.967449
ENSG00000099956	0.704554	-0.0320148	-0.732421	0.884183	0.152569	-0.900381	0.173799	0.0817259	-0.728925	0.800141	0.757809	-2.745	-0.282701	0.608876	1.25778
ENSG00000099968	-0.448938	-1.62986	2.21337	-0.772046	0.602259	1.16648	-0.399858	0.456099	-0.669517	-0.740205	0.410162	0.509173	-0.460765	0.854389	-1.09074
ENSG00000099977	1.27507	-0.119469	-2.86803	-0.23547	0.351779	0.321294	-0.384501	-0.641673	-0.430224	0.17846	1.15664	0.158327	1.2641	-0.252085	0.225785
ENSG00000099991	-0.238269	0.615844	-0.549737	-0.0737487	-0.414162	-0.899981	-0.325345	0.128907	1.32743	-0.573689	-0.497945	0.104212	-0.0662738	2.82041	-1.35766
ENSG00000099995	-1.89658	0.456094	2.51516	-1.10528	-0.900183	0.659319	-0.167756	0.337111	-0.30717	-0.591275	0.291868	-0.15632	0.669225	0.444225	-0.248437
ENSG00000100023	0.339836	0.571438	0.0343541	-1.64446	0.192746	0.676346	-0.130133	-2.29679	0.530328	0.432148	0.904284	1.03673	-1.25666	-0.380678	0.990506
ENSG00000100028	0.655939	-0.828652	-1.27018	0.677132	-1.08779	-0.135391	0.657915	1.0382	-1.1091	-0.109501	0.812529	0.586785	-0.557442	1.96532	-1.29577
ENSG00000100029	-1.20916	-0.905968	-0.533708	0.924027	-0.376734	1.40198	-0.0839361	0.563251	1.28796	-0.582845	0.817316	1.08129	-0.393286	-2.03814	0.0479655
ENSG00000100030	0.55282	0.996957	0.756084	1.17979	0.352941	0.374118	-0.706881	-0.714587	-0.881107	-0.0371207	-2.50496	0.812348	-0.154314	-0.941873	0.915777
ENSG00000100031	0.106459	0.694176	1.15861	-0.0185593	-0.476275	0.308891	-0.521861	1.33509	0.761046	-1.92175	0.462129	-1.32765	0.588443	0.550891	-1.69962
ENSG00000100033	0.815098	3.07383	-0.467775	-0.467775	-0.467775	-0.467775	-0.467775	-0.467775	-0.236911	1.26016	-0.467775	-0.467775	-0.467775	-0.467775	-0.234419
ENSG00000100034	-0.618368	-0.38457	2.45635	0.294933	-0.640191	-0.695058	-0.848771	-0.848771	1.51624	-0.365753	-0.0881018	-0.775511	-0.483611	0.173782	1.3074
ENSG00000100038	0.876021	-1.14127	1.04338	1.07977	-0.158838	0.0665777	-0.0868921	1.43304	-1.14127	-0.455477	-1.14127	-1.14127	-1.14127	1.37002	0.538776
ENSG00000100053	-0.258199	3.61478	-0.258199	-0.258199	-0.258199	-0.258199	-0.258199	-0.258199	-0.258199	-0.258199	-0.258199	-0.258199	-0.258199	-0.258199	-0.258199
ENSG00000100055	-0.392998	-0.392998	0.377178	-0.392998	-0.392998	-0.392998	3.47054	0.262704	-0.392998	-0.392998	-0.392998	-0.392998	-0.392998	-0.392998	0.212564
ENSG00000100056	1.23178	-1.18012	-1.31586	0.570855	-1.09277	0.994036	1.09074	0.70866	-1.05557	-0.949191	1.59665	-0.175359	0.227239	-0.712644	0.0615715
ENSG00000100060	-0.377137	-0.377137	-0.377137	-0.377137	-0.377137	-0.377137	-0.377137	3.17398	-0.377137	-0.377137	-0.377137	-0.377137	-0.377137	-0.132127	1.48379
ENSG00000100065	-0.0261779	0.822545	-1.55024	1.10524	-0.912106	1.30051	-0.86986	1.56686	0.402383	0.20478	0.660441	-0.46174	-1.61021	0.0819007	-0.714334
ENSG00000100068	1.60995	-0.517235	-0.517235	-0.267841	-0.517235	-0.517235	0.458861	2.94258	-0.517235	0.122014	-0.210458	-0.517235	-0.517235	-0.517235	-0.517235
ENSG00000100075	0.229655	0.227018	0.985484	-0.196723	0.223293	1.18147	0.428209	-2.5933	0.593354	0.0997465	0.396293	1.0927	-0.466276	-0.80129	-1.39964
ENSG00000100077	1.0078	-1.28082	0.344393	0.432767	0.780848	-0.747128	-1.48177	0.496694	1.34684	0.702432	-0.570038	1.05101	-1.81038	-0.569944	0.297291
ENSG00000100079	-0.258199	-0.258199	-0.258199	-0.258199	-0.258199	-0.258199	-0.258199	-0.258199	-0.258199	-0.258199	-0.258199	-0.258199	-0.258199	-0.258199	3.61478
ENSG00000100083	0.252912	0.226724	-0.143945	-0.779613	0.766594	1.50539	0.546139	-1.23373	-0.780403	-1.45664	0.0597224	-0.436795	-0.807398	2.2367	0.044345
ENSG00000100092	0.448656	0.420034	0.148689	1.2773	-1.36327	-0.485631	0.227655	-2.53206	0.581377	-0.28952	1.22451	0.545784	-0.598048	0.812317	-0.417783
ENSG00000100097	-0.84183	-0.969322	1.87619	-0.565625	0.670982	-0.969322	-0.440337	-0.736405	-0.969322	-0.201434	0.463188	-0.841279	1.13477	1.60726	0.782487
ENSG00000100099	-0.157577	-0.186972	0.868721	-1.265	0.432188	0.663043	-1.08807	-0.78631	0.0733938	-0.173502	0.970779	1.53896	1.42204	-0.408766	-1.90293
ENSG00000100100	-0.352511	-0.352511	-0.352511	-0.352511	-0.352511	3.26196	-0.352511	-0.352511	-0.352511	-0.352511	-0.352511	-0.352511	-0.352511	-0.352511	1.32068
ENSG00000100104	-0.721659	-1.26971	2.28584	0.452929	0.0980901	0.770996	0.536436	0.750624	-0.553553	0.063268	-0.383732	-1.16811	1.08475	-1.18399	-0.762176
ENSG00000100105	-0.63887	-0.0182879	-1.74888	-1.45455	0.0278022	0.963263	0.684213	0.0862615	1.51769	-1.08083	1.34538	-0.422754	0.738294	-0.70915	0.710416
ENSG00000100106	0.740353	-0.0943362	1.3331	0.715887	-1.23307	1.00482	-1.40948	-0.0028236	-0.0787842	0.770112	0.449497	-0.42374	-0.701545	0.980113	-2.0501
ENSG00000100109	1.10379	-0.831506	1.76554	-0.302264	0.481814	0.761684	0.979427	0.181567	-1.38941	0.344307	0.224321	-1.62414	-1.51283	-0.222987	0.0406865
ENSG00000100116	0.481401	1.00868	1.5804	-0.22485	0.38261	0.307239	0.235897	0.213024	0.789391	-0.480247	-1.77066	0.407704	-1.55404	-1.77066	0.394101
ENSG00000100124	-0.82401	-0.82401	1.08159	0.864491	1.1038	1.44486	-0.82401	1.13138	1.404	-0.68643	-0.82401	-0.722329	-0.677286	-0.82401	-0.82401
ENSG00000100129	-0.256788	-0.472579	-3.16942	0.393044	0.558273	0.907406	0.00623248	-0.521297	0.427919	0.373293	0.332237	0.498635	-0.002477	-0.242347	1.16787
ENSG00000100138	0.949337	0.662129	0.784304	0.232387	-0.439234	0.973783	0.764238	-0.338914	0.598549	-0.142071	-0.479172	-2.51197	0.811826	-1.57856	-0.286634
ENSG00000100139	0.219343	0.581597	-1.82387	-0.0280396	0.145482	0.392306	-0.541503	0.364758	-1.25226	0.327278	0.894364	-2.06149	0.425394	1.14498	1.21167
ENSG00000100147	1.40921	-0.753508	-0.639604	1.65881	-0.906725	0.6188	0.0153494	-0.906725	-0.759744	0.00734974	0.0112873	-0.906725	0.0504883	-0.906725	2.00846
ENSG00000100150	1.17894	-0.625003	-0.201494	-1.32258	-1.06067	-1.75381	-0.082765	1.10381	1.06613	0.917281	0.480855	-1.33165	0.456915	0.339	0.835043
ENSG00000100151	1.27233	0.308282	1.15516	-0.110571	-0.0633479	0.524431	-0.386884	0.89085	-1.47662	0.955318	0.706237	-1.39652	-1.47662	0.440001	-1.34205
ENSG00000100154	-0.421858	-0.274913	-0.421858	-0.421858	-0.180359	-0.421858	3.35172	-0.421858	-0.421858	-0.421858	0.706989	-0.421858	-0.421858	-0.421858	0.615144
ENSG00000100162	0.419574	0.140142	0.908998	1.01779	-1.11347	1.50224	0.211228	1.27	-1.11347	0.836988	0.283949	-1.02353	-1.11347	-1.11347	-1.11347
ENSG00000100170	0.809139	0.345149	-1.98983	-0.378259	1.49588	0.943458	0.117331	-1.7645	0.83181	0.673582	-0.36738	0.55843	-0.79272	-0.756614	0.274525
ENSG00000100196	0.0833161	0.965458	-1.85596	-0.27158	0.0538872	-2.04869	-0.0211525	1.2872	-1.21902	0.48302	0.293641	0.466613	0.238434	0.318629	1.2262
ENSG00000100197	-0.158471	-0.274612	-0.274612	-0.274612	-0.274612	-0.274612	-0.274612	3.61179	-0.274612	-0.274612	-0.274612	-0.15797	-0.274612	-0.274612	-0.274612
ENSG00000100201	-0.21629	0.48481	1.14979	0.0769847	-1.53915	1.13083	-0.77896	-2.46069	0.869282	0.334826	-0.513621	0.870043	0.236939	-0.0133506	0.368553
ENSG00000100206	2.85635	-0.510583	0.779972	-0.510583	-0.510583	-0.510583	1.66574	-0.510583	-0.269309	-0.314164	-0.510583	-0.332813	-0.301109	-0.510583	-0.510583
ENSG00000100207	1.48786	0.262821	-0.937411	-0.513875	0.543344	-0.535267	-1.26374	-2.00394	-0.334992	1.17551	-0.046837	-0.489989	0.468992	1.21814	0.969382
ENSG00000100209	-0.252416	-0.304149	-0.845712	1.27383	1.4876	-0.68569	1.71703	1.68449	-0.845712	-0.520051	-0.674592	0.125095	-0.690095	-0.845712	-0.623903
ENSG00000100211	0.583084	-0.532723	-1.2412	-0.0714468	-0.811297	-0.418269	0.292301	-1.61564	1.3731	1.59524	-0.940323	-0.410155	1.10063	1.25766	-0.160962
ENSG00000100216	0.42536	0.896279	0.166478	0.687847	0.456697	0.0110875	-0.410138	0.654002	0.500362	0.228209	1.52829	-1.59694	-2.41074	-0.38933	-0.747471
ENSG00000100219	0.416299	1.13781	0.727007	-1.4784	1.22336	-0.509483	-0.473687	-0.126896	-0.775352	0.507268	-0.376332	1.54638	-2.09203	0.225629	0.0484275
ENSG00000100220	0.292349	0.374403	0.794295	0.810741	0.0332301	0.24133	-1.73625	-2.43402	0.508577	0.530674	0.0708525	1.07919	0.756223	-1.06865	-0.252947
ENSG00000100221	0.582425	0.198139	-1.40941	0.46962	-1.42014	0.0843609	0.296486	1.75615	-1.41828	0.567601	0.190061	0.8523	-1.37806	-0.401781	1.03053
ENSG00000100225	-0.227696	-0.0659196	-2.56852	-0.816607	0.647616	-1.18937	0.264376	-0.322667	1.31578	0.385464	0.490791	0.486787	-0.431029	0.834276	1.19672
ENSG00000100226	0.109094	0.140341	-0.974051	0.302698	1.19005	-0.0477086	0.866575	0.212372	0.621808	0.874955	-0.145462	-0.08945	0.971391	-2.49461	-1.538
ENSG00000100227	0.0828959	0.121452	-0.149522	0.465162	-1.81421	0.129067	1.65775	0.576206	-0.782388	0.364456	0.779175	0.12348	-1.90639	-0.893049	1.24591
ENSG00000100228	1.79039	0.931605	-1.1153	-0.50444	-0.89486	1.17283	1.25413	0.703087	-1.1153	0.322795	-0.406382	0.449375	-1.1153	-1.00219	-0.470424
ENSG00000100234	-0.748549	-0.517849	0.661984	-0.576781	-0.248277	0.0351047	0.90867	-0.329727	-0.527232	-0.748549	0.854514	-0.748549	-0.364881	-0.610975	2.9611
ENSG00000100239	0.425411	-0.633221	-2.52285	0.927275	-0.296856	-0.211602	0.517698	-1.17252	0.69817	0.726875	1.16713	0.50979	-1.05958	0.80128	0.122991
ENSG00000100241	0.0783804	-0.95899	0.961071	0.108183	-0.226614	0.658127	-0.0611187	0.391542	1.46799	-1.09403	1.46944	-1.82062	0.762867	-1.40769	-0.328525
ENSG00000100242	0.651738	-1.51771	0.225393	0.34045	0.237357	1.35751	-0.407127	1.26981	-1.0779	1.02069	-0.382109	0.809504	-1.24477	0.371119	-1.65397
ENSG00000100243	0.298958	0.613396	1.0733	-0.996877	-0.581359	0.490609	-1.1058	-1.8498	0.454297	1.67697	1.31754	-1.10681	0.198351	-0.118968	-0.363814
ENSG00000100246	-0.583016	-0.125959	-0.583016	0.984574	-0.583016	3.09195	0.14365	-0.583016	-0.583016	-0.583016	0.799344	-0.583016	-0.271876	-0.583016	0.0424401
ENSG00000100258	0.858031	0.786205	1.35325	-0.890257	0.586109	0.726787	-0.388455	0.914861	-0.781367	0.209386	-0.137959	-0.366604	-0.767911	-2.56024	0.458167
ENSG00000100263	-0.738523	-0.218171	2.59457	-0.563516	-0.949038	1.291	0.0580616	-0.18184	0.77874	0.437366	-0.949038	-0.949038	-0.144491	0.482965	-0.949038
ENSG00000100271	-0.0766573	-0.718037	-0.718037	-0.718037	-0.180611	2.01944	-0.521013	-0.100869	0.672916	0.924005	2.19399	-0.622975	-0.718037	-0.718037	-0.718037
ENSG00000100280	-0.669092	-0.613296	-2.59719	0.508044	0.595429	-0.0221823	-1.19947	0.304529	0.489895	-0.332493	0.943178	-0.344608	0.79595	1.09479	1.04652
ENSG00000100281	-0.0763548	0.234422	-1.48764	0.788881	0.151093	-0.0645692	-1.14097	-1.53009	0.580406	1.29178	0.713481	0.479267	0.502633	-1.6941	1.25176
ENSG00000100284	0.715493	-0.947096	-1.70412	-0.429921	-0.332877	1.27611	0.293223	-0.114663	1.49936	-0.436968	1.04015	-1.64978	-0.243773	-0.125302	1.16016
ENSG00000100290	-0.146786	-0.804117	2.00453	-0.310239	0.92497	-0.530103	-0.0677484	-0.194803	-0.586918	0.499663	-0.634748	2.25865	-0.804117	-0.804117	-0.804117
ENSG00000100292	-0.794945	0.636781	-0.942916	-0.846992	-0.942916	1.06105	1.1686	-0.807645	0.753422	-0.333198	1.16947	-0.851852	-0.942916	1.90026	-0.226212
ENSG00000100294	0.235609	-0.137601	-1.28369	1.61449	1.20573	-1.06579	0.0218374	0.0136813	0.899443	-0.209575	0.859123	-1.49815	0.989631	-1.49815	-0.146583
ENSG00000100296	0.379236	0.0820704	-1.62764	-0.913786	-0.535691	0.0603736	1.05483	1.4228	-1.46019	0.179536	-0.346621	1.3976	0.780032	-1.23118	0.758628
ENSG00000100297	-0.244571	-0.873498	-0.921602	1.12487	-0.263456	-1.87501	0.55309	0.00861949	0.0146234	-0.846249	1.12888	0.507549	1.94621	0.612481	-0.871928
ENSG00000100299	0.942816	-0.303935	-0.836878	0.154664	1.23986	-0.836878	2.52895	0.326138	-0.691624	0.807487	-0.284917	-0.713328	-0.658597	-0.836878	-0.836878
ENSG00000100300	0.805247	-1.33969	-2.03414	0.775264	0.374356	0.389425	-0.430203	-0.622722	0.232416	-1.19532	0.768752	0.611804	0.88952	1.48617	-0.710878
ENSG00000100304	0.24931	-0.243908	0.805325	0.1689	-0.377105	-2.22211	0.723757	0.207895	-0.420354	-1.08659	-1.17019	-0.0232136	1.55796	0.313202	1.51712
ENSG00000100319	0.570616	-0.240678	-0.978293	1.09088	-0.978293	-0.978293	-0.711817	-0.616636	0.133478	0.653149	2.06054	-0.978293	-0.978293	0.694025	1.25791
ENSG00000100320	0.514919	-0.196561	0.852426	-0.6611	0.541923	0.505432	0.335405	-1.1539	1.08791	0.526388	-2.29327	-0.0365921	-0.0472868	1.39342	-1.36912
ENSG00000100324	0.742092	-1.03525	-0.201529	-0.114741	0.385446	0.166273	0.136031	1.79789	-0.238667	0.867018	0.846723	-0.392082	-0.797582	0.376048	-2.53767
ENSG00000100325	0.160166	1.14628	-0.0792147	-1.16872	-0.504578	0.252573	-0.707623	0.775985	1.74016	-0.22338	-1.22577	0.855923	-1.83383	-0.25017	1.0622
ENSG00000100330	0.656737	0.0298306	1.69495	-0.224362	0.916187	-0.572846	-1.19566	-0.138772	0.407392	-0.215054	0.287138	0.737	-0.00405061	-2.66602	0.287529
ENSG00000100335	0.977038	0.0273168	-1.78004	-0.16592	0.216727	1.26429	0.340265	-1.66535	-0.150329	0.587042	0.0455971	1.33514	0.404619	-1.70986	0.27346
ENSG00000100336	-0.758762	1.78993	-0.758762	0.443254	-0.758762	2.00917	1.11162	-0.56854	-0.758762	-0.359899	-0.758762	-0.758762	0.918351	-0.758762	-0.032549
ENSG00000100342	0.288606	0.689233	0.793498	0.0534858	0.573892	-0.16473	-1.45316	-1.62742	-0.74194	-0.0853561	0.161854	-0.696895	1.07789	2.11816	-0.987125
ENSG00000100347	0.491699	-1.45529	-1.06605	0.0545541	-0.249012	-1.26375	2.34347	0.0562196	0.412862	0.357496	0.294404	0.498865	0.729859	-1.45529	0.249969
ENSG00000100348	1.43733	1.07282	-0.925089	0.646761	1.0434	0.0820859	0.0131728	-0.572419	-0.359548	0.741195	-2.44517	-0.11899	0.641684	-0.302972	-0.954257
ENSG00000100350	1.28447	0.813142	-1.44115	-0.209415	-1.10736	-0.489885	-0.572404	0.643113	0.485698	0.358376	0.392343	-1.59227	2.00471	-0.0335438	-0.535823
ENSG00000100353	-0.451538	0.0984426	-3.03235	-0.0656889	0.2618	-0.255954	0.816905	0.726308	1.40406	-0.297497	0.363386	0.84315	-0.142234	-0.520951	0.252161
ENSG00000100354	0.388416	-0.230709	-2.55024	-0.245721	0.725007	-0.664089	1.33185	-0.887893	-0.347047	0.684162	0.61123	1.13915	0.511732	-0.965321	0.499472
ENSG00000100360	1.31036	0.273172	-0.742838	1.70537	-0.56844	1.42906	1.72506	-0.520135	-0.742838	-0.577187	-0.406811	-0.656257	-0.742838	-0.742838	-0.742838
ENSG00000100364	0.287079	-0.923919	-2.10241	-0.184576	0.68007	0.634505	0.22883	0.467143	1.08328	-0.000155159	1.15167	-1.96013	-0.503718	0.907292	0.235034
ENSG00000100365	0.35762	-0.908029	0.19296	1.13126	-0.676413	0.305402	0.758021	-0.908029	-0.772789	-0.752383	2.55116	-0.128626	0.66591	-0.908029	-0.908029
ENSG00000100368	-0.495896	-0.495896	-0.495896	-0.495896	1.4426	-0.495896	0.569461	3.04196	-0.112124	-0.495896	-0.495896	-0.495896	-0.495896	-0.257338	-0.221501
ENSG00000100372	0.391909	-0.246151	-1.01823	0.629397	-0.169448	-0.758685	1.21791	-1.01823	2.19219	-0.063363	-0.740731	0.0782359	1.42149	-1.01823	-0.898081
ENSG00000100373	-0.258199	-0.258199	-0.258199	-0.258199	-0.258199	3.61478	-0.258199	-0.258199	-0.258199	-0.258199	-0.258199	-0.258199	-0.258199	-0.258199	-0.258199
ENSG00000100376	0.554533	-0.666182	-0.424739	0.459144	2.27632	-1.20031	-0.681506	-0.644155	-1.18222	0.875756	1.38672	-0.579439	-0.671509	0.671696	-0.17411
ENSG00000100379	-0.290169	-1.32459	0.874998	0.636471	1.83545	-1.34083	0.0617934	0.34779	-1.13162	-1.31283	-0.730873	0.501709	-0.0552205	1.11825	0.809667
ENSG00000100380	-0.314215	-0.944058	-0.852854	0.601748	0.680817	0.107026	0.00446167	-0.308684	0.816484	0.901494	-1.47827	-1.4798	1.75746	-0.813042	1.32142
ENSG00000100387	0.177044	0.579876	-1.79731	1.11976	-0.0687935	0.643691	0.452227	1.487	-1.30325	0.378834	0.847016	-0.4302	-0.793041	-1.67217	0.379325
ENSG00000100393	-0.644027	0.480392	-0.181855	0.337551	2.74458	-0.142322	-1.05912	-0.974019	-0.858212	0.606073	-1.36304	-0.0259208	-0.00279102	0.408133	0.674572
ENSG00000100395	0.670924	0.096284	-1.03108	-0.2546	-0.39696	-0.471122	0.719995	-1.59916	1.84016	-1.48237	-0.134788	0.935088	0.873982	-0.802446	1.03609
ENSG00000100401	-0.00312077	0.718445	-0.364482	-1.9872	0.328034	0.132633	0.676928	0.258933	1.28854	-0.0508929	0.336307	1.39714	0.12706	-2.10826	-0.750078
ENSG00000100403	-0.642874	-1.1119	-1.27381	1.345	1.74415	0.487313	-1.03419	0.562848	-0.127246	0.448184	1.36488	0.329588	-0.983276	-0.0629708	-1.0457
ENSG00000100410	0.13542	-1.11858	2.11644	-0.129969	1.5953	-0.468823	-0.623223	0.735661	-1.00626	-0.0700581	-0.966992	0.700715	0.796253	-0.737795	-0.958086
ENSG00000100412	0.564623	0.0148789	-1.89749	0.456396	1.05556	1.45623	-1.16845	-1.30367	0.520598	0.672456	-1.43082	0.751168	0.0301866	-0.175624	0.453958
ENSG00000100413	-0.480859	1.72775	-1.42336	0.5022	-1.20056	-0.561212	-0.148663	-1.19589	1.30578	-0.00565942	-0.514765	1.12156	0.367333	1.20339	-0.697048
ENSG00000100416	-0.969396	0.515027	1.28381	0.728818	-1.84704	0.174913	-0.675048	0.0639246	-1.4715	-0.404303	0.232048	0.816923	1.51581	0.844264	-0.808255
ENSG00000100417	-0.0383628	1.11939	1.88974	0.628515	0.100755	0.292698	-0.867427	-1.17499	0.99562	-0.723786	1.02269	0.195947	-1.17499	-1.0908	-1.17499
ENSG00000100418	1.2983	0.124822	-1.97268	-0.952435	0.0226831	1.39628	-1.036	-0.448274	0.860958	0.888258	0.955302	-0.895649	-0.0569161	0.618503	-0.803147
ENSG00000100422	-1.10921	-0.400172	0.156855	-2.0818	-0.300718	0.879747	-0.352426	1.02734	-1.15912	-0.718355	0.218783	1.53326	1.03849	0.450419	0.816905
ENSG00000100425	0.452991	-0.0246681	0.176157	-1.62749	0.582509	0.581741	-1.2166	1.50673	1.18921	-0.429877	-1.12217	1.53966	-0.787791	0.0899687	-0.910369
ENSG00000100426	0.965752	0.697668	-1.74835	1.01297	0.930171	0.347154	0.486245	-0.939074	0.221278	0.431665	0.613574	-0.542103	0.0468789	-2.33453	-0.189294
ENSG00000100439	0.260589	-0.332401	-0.332401	-0.332401	-0.332401	-0.332401	-0.332401	3.56391	-0.332401	-0.332401	-0.332401	-0.332401	-0.0600101	-0.332401	-0.108077
ENSG00000100441	0.124268	-0.474499	-1.22308	1.15738	0.443908	1.62966	-0.312661	-0.181456	-1.30256	0.397253	0.281648	-0.0698643	1.81145	-1.38353	-0.897909
ENSG00000100442	-0.242037	0.0704248	-1.07888	-0.0200591	-1.46223	0.761899	-0.00852039	-1.23252	0.767496	1.07026	1.22223	0.115058	1.3015	-1.81534	0.55072
ENSG00000100445	0.170642	-0.278458	-0.731242	0.461503	-0.731242	1.42179	-0.731242	-0.731242	2.24695	-0.731242	-0.731242	0.338221	1.48929	-0.731242	-0.731242
ENSG00000100453	-0.495155	1.32628	-0.495155	0.210127	-0.234636	-0.303212	-0.276148	-0.162477	-0.280144	-0.495155	3.18629	-0.495155	-0.495155	-0.495155	-0.495155
ENSG00000100461	-0.288716	0.658975	-1.8147	-0.27033	-0.286238	0.727785	1.05223	1.25965	0.83547	-0.59995	0.596516	-1.90116	-0.240603	1.05418	-0.783119
ENSG00000100462	0.453314	0.596474	-0.519188	0.377056	-0.0627513	-0.0707105	-0.263726	-0.165878	1.12169	0.219331	-0.0208342	0.818997	1.44252	-2.723	-1.20329
ENSG00000100473	-0.256438	-0.343825	-0.343825	-0.343825	-0.167114	-0.0681267	-0.343825	-0.343825	-0.343825	-0.175968	-0.343825	-0.343825	-0.00984963	3.59141	-0.163315
ENSG00000100479	1.44762	2.50557	-0.581444	-0.322392	1.15618	-0.581444	0.945393	-0.581444	-0.581444	-0.581444	-0.581444	-0.499375	-0.581444	-0.581444	-0.581444
ENSG00000100483	-0.258199	-0.258199	-0.258199	-0.258199	-0.258199	3.61478	-0.258199	-0.258199	-0.258199	-0.258199	-0.258199	-0.258199	-0.258199	-0.258199	-0.258199
ENSG00000100485	0.0577385	0.191884	-2.1179	0.68415	-0.354732	0.225308	0.162626	1.69809	-2.097	0.353882	0.316203	-0.154983	0.213274	-0.256436	1.07789
ENSG00000100490	0.37151	-0.00256482	-0.511419	-0.501625	-0.730178	1.72814	-0.730178	-0.543934	-0.560011	1.7895	-0.219445	-0.730178	-0.730178	-0.624399	1.99497
ENSG00000100503	-0.475781	-0.639398	-1.35533	0.240728	0.370943	0.773252	0.578378	-0.523534	2.03612	1.8998	-1.06647	-0.503824	0.0548287	-0.620902	-0.768815
ENSG00000100504	-0.52452	-0.331297	-0.52452	-0.275557	-0.52452	1.08992	-0.52452	3.00823	-0.339156	-0.311212	-0.52452	-0.445647	-0.52452	-0.409295	1.16113
ENSG00000100519	0.661783	0.830062	-0.342717	0.774363	-0.024425	0.254577	0.688928	-2.17172	1.05359	-0.0353214	-1.66542	-1.1896	-0.485543	0.81797	0.833471
ENSG00000100522	1.30292	0.66453	-1.07197	0.600345	-0.239413	-1.92138	-1.16663	0.927816	0.141363	0.0122314	-0.243127	1.3103	-1.40912	0.512447	0.579686
ENSG00000100523	-0.711764	-0.711764	-0.50158	-0.711764	1.14585	0.818679	1.70652	-0.711764	2.17868	0.489793	-0.491165	-0.481334	-0.711764	-0.711764	-0.594864
ENSG00000100526	1.027	-0.617923	-0.558642	0.725417	-0.747656	0.619597	0.696279	0.584835	-1.48022	0.593361	0.615494	-1.65391	0.940618	-1.62439	0.880135
ENSG00000100528	0.482708	1.32736	-0.969359	0.552664	-0.0652918	0.907477	1.13663	-1.15111	-1.11164	-0.707689	-0.112575	-1.21214	1.10427	-1.28666	1.10536
ENSG00000100532	-0.392823	0.232232	-0.392823	-0.392823	-0.392823	-0.392823	-0.392823	-0.392823	3.38125	0.885528	-0.392823	-0.392823	-0.392823	-0.392823	-0.177952
ENSG00000100554	1.04885	0.212282	-1.4855	0.34059	0.611694	0.711371	-0.0956737	-0.570826	-0.216628	1.52461	0.713597	-0.326025	-1.74498	-1.59121	0.867844
ENSG00000100558	0.657588	-0.703168	-1.34226	-0.155367	-1.1611	0.974887	1.33467	-0.0920502	-0.187069	-0.612234	0.617797	-0.160456	0.182709	2.0694	-1.42334
ENSG00000100564	0.250093	1.694	-0.529036	-0.55551	-0.709647	-0.709647	1.05521	-0.304909	-0.709647	1.91411	1.44358	-0.709647	-0.709647	-0.709647	-0.709647
ENSG00000100567	0.0990902	0.15907	-0.756848	0.100285	1.45664	1.38446	0.368822	-1.61089	-1.43602	0.18979	0.193017	-0.159718	-1.18877	-0.475829	1.6769
ENSG00000100568	0.167968	-0.334662	1.54592	-0.0908344	0.481176	-0.907747	-0.546197	0.879547	-0.415639	0.63247	-1.14355	0.0879389	2.10261	-1.2585	-1.2005
ENSG00000100575	0.33934	1.05247	-0.0723971	-0.417952	-1.22506	-0.468374	1.35884	0.514298	1.06265	-0.717685	1.91809	-0.189025	-1.22506	-1.11264	-0.817494
ENSG00000100577	0.450931	-0.0405269	-0.698163	-0.501501	-0.698163	-0.698163	2.4184	-0.698163	1.3802	0.686526	1.19127	-0.698163	-0.698163	-0.698163	-0.698163
ENSG00000100578	0.915445	-1.8263	0.440349	-0.385192	1.27383	0.868615	0.460279	0.691261	-0.735381	0.321171	0.302129	-1.96478	-1.20841	0.384975	0.462
ENSG00000100580	1.91656	-0.264967	-0.648527	0.407668	-0.400825	-0.425022	-0.501207	-0.648527	2.31069	1.23227	-0.648527	-0.561526	-0.471008	-0.648527	-0.648527
ENSG00000100583	-0.289149	-0.289149	-0.289149	-0.289149	3.60185	-0.289149	-0.289149	-0.289149	-0.289149	-0.289149	0.0195168	-0.151579	-0.289149	-0.289149	-0.289149
ENSG00000100591	-0.824241	0.430476	0.189069	0.245881	-0.71494	0.0325031	-1.33777	1.0396	1.40907	0.375106	0.559844	-2.52102	0.874884	0.303521	-0.0619906
ENSG00000100592	0.925708	0.359384	-0.985426	-0.680744	-0.693926	1.10809	0.699042	-0.645889	0.49158	0.82733	-0.755523	2.18579	-0.864558	-0.985426	-0.985426
ENSG00000100596	0.697954	1.09739	0.892127	0.513506	-1.21553	0.766738	0.642369	-0.921136	-1.17499	0.726312	0.341346	0.968505	-1.84568	-0.272831	-1.21608
ENSG00000100599	-0.246797	-0.967487	2.60648	-0.299073	-0.752415	-0.631938	-0.346139	-0.967487	0.380012	0.655387	-0.674308	-0.717275	1.57508	0.18579	0.200175
ENSG00000100600	-0.729711	0.603926	-0.266635	-0.294355	0.11597	-0.454461	-0.306972	-0.741881	1.19956	1.23475	1.04706	0.869058	-0.0517932	-2.65958	0.435058
ENSG00000100601	0.626514	-0.547882	-0.547882	-0.547882	-0.297311	-0.547882	2.88079	-0.547882	-0.547882	0.738206	-0.547882	-0.371981	-0.547882	-0.547882	1.35472
ENSG00000100603	0.0747122	0.88997	1.57344	0.388582	-2.0555	-0.316927	-0.640032	0.451753	-0.119278	-0.209315	0.970521	1.04985	-1.80901	0.215333	-0.4641
ENSG00000100605	0.928718	0.00931986	-1.81579	-0.00527083	-1.28615	0.713699	0.265132	-0.354216	0.562729	0.182667	0.484881	1.1154	-0.668608	1.54556	-1.67806
ENSG00000100612	0.41892	-0.625135	-1.41754	0.286119	1.19859	0.919484	1.13178	0.655206	-1.21735	-0.255301	-0.174281	1.36352	-1.3075	-1.41754	0.441028
ENSG00000100614	0.456379	-0.279351	-2.68586	0.669002	0.301995	0.415485	0.632706	0.953495	0.349201	1.25694	0.246462	-1.45829	0.192733	-0.54051	-0.510386
ENSG00000100629	-0.656312	0.135421	-0.869431	0.147292	2.4128	-0.664333	1.18944	-0.869431	-0.869431	1.3805	-0.256096	-0.781936	-0.869431	0.0828719	0.488074
ENSG00000100632	0.268682	0.55876	-1.22288	-0.463852	0.46475	-0.022189	0.399689	-1.19006	-1.35427	-0.112259	1.79976	-0.986087	1.6437	0.923361	-0.707107
ENSG00000100644	0.35565	1.09093	-1.28854	0.684133	-0.0415822	-0.68981	0.146787	0.542367	1.23631	1.03362	0.417506	-0.923168	-0.112169	-2.47492	0.0228842
ENSG00000100647	-0.322521	1.92253	-0.859445	1.12699	-0.568289	2.01115	0.773713	-0.0339923	-0.619108	0.247919	-0.53517	-0.714841	-0.859445	-0.710048	-0.859445
ENSG00000100650	0.874613	-0.44615	0.388841	0.771846	0.560419	0.602783	-0.566467	-2.71498	-0.603786	0.0200289	0.542699	0.634256	-1.30359	1.06154	0.177946
ENSG00000100664	0.630637	0.546618	1.54354	-0.384866	0.418235	-1.92814	-0.44413	1.57432	-0.0592498	-0.0605493	0.434192	-1.22362	-1.41675	-0.282012	0.651781
ENSG00000100697	-0.328032	-0.385403	1.06829	-0.459507	1.32259	-0.617923	0.767724	0.545903	0.546594	-0.651253	0.444238	0.453279	1.06279	-1.80097	-1.96832
ENSG00000100711	0.417948	-0.737169	-0.737169	-0.737169	-0.187281	1.46729	0.398078	-0.502113	0.0449532	0.252374	-0.532133	-0.645786	2.81896	-0.737169	-0.583612
ENSG00000100714	0.839391	0.415384	0.0294989	-0.326686	0.574285	1.23334	-0.333504	-0.0651555	1.22108	0.230195	0.399571	-1.75791	-0.847998	-2.26132	0.649833
ENSG00000100722	0.773093	0.170361	-1.01649	0.214328	0.645584	-0.92961	-0.171694	1.0152	1.70689	1.12532	-1.48649	-0.179177	0.492129	-1.68261	-0.676825
ENSG00000100726	1.04876	0.320506	-0.774146	0.569277	-0.921679	0.510609	0.591297	0.916807	0.340281	0.952886	1.14031	-1.2882	-0.107377	-1.91021	-1.38911
ENSG00000100731	0.226017	-0.721816	-0.115151	-0.411646	1.3962	-0.506093	-0.478996	0.00250554	-2.42572	0.108528	-0.107745	1.85676	-0.370944	0.529864	1.01824
ENSG00000100744	-1.34792	0.246768	-1.49313	0.615801	-0.15969	0.0245925	0.939689	-1.49313	1.63114	0.505298	1.08713	0.770887	-1.2827	0.112956	-0.157706
ENSG00000100749	0.167852	1.21542	-0.406986	-0.688463	0.200887	-1.41997	0.362619	-2.39369	-0.37479	1.01591	0.116254	-0.247877	1.01646	0.159276	1.2771
ENSG00000100764	0.418414	0.217088	1.66185	-0.215021	-0.27717	0.946668	0.227644	0.657513	-1.39541	0.435832	-0.21408	0.404774	-2.49219	-0.852864	0.47695
ENSG00000100784	0.0925453	1.14157	-1.08506	1.66536	-0.856781	0.787303	-0.115512	-0.793551	-0.896657	0.45651	-0.830781	-1.08506	1.3598	-0.919496	1.07981
ENSG00000100796	-0.260234	-0.719741	0.678448	-0.0340441	0.0679479	-0.0462588	-0.199104	1.52405	0.211364	-1.0127	-2.06701	1.43097	0.697327	1.01996	-1.29098
ENSG00000100802	-0.0242308	1.73468	-0.88726	1.39904	-0.88726	-0.748613	-0.729064	-0.88726	-0.88726	1.72925	0.911605	-0.230832	0.0352495	-0.88726	0.359213
ENSG00000100804	0.371217	0.289398	-1.72121	1.34397	0.199594	0.625805	0.772078	-0.850628	-0.576121	0.416648	0.895455	-0.970213	0.81911	-2.03934	0.424238
ENSG00000100811	-0.432052	0.57805	0.678761	1.15253	1.33635	0.00970474	0.346532	-0.0868033	-0.38898	-0.195624	-0.180369	0.79757	-2.77839	-1.06995	0.232669
ENSG00000100813	-0.0655923	0.364111	2.4931	-0.889733	-0.233722	0.160141	-0.550684	-0.469928	1.05919	-0.274315	0.845074	-1.27139	-0.176637	-1.54433	0.554718
ENSG00000100814	0.730125	0.109089	-1.51992	0.239002	-1.20931	0.700266	-0.40545	0.80897	1.1242	0.823735	-1.009	-1.01098	1.46943	-1.37718	0.527013
ENSG00000100815	0.217083	1.06073	-1.3973	0.0662011	1.81976	0.194631	0.338497	0.0982492	0.269446	-0.0167129	-0.0522071	0.634245	0.345843	-2.2348	-1.34366
ENSG00000100823	0.375472	1.21804	0.249527	0.577171	-0.0183035	0.150812	0.0282515	-0.650144	-0.730904	0.869319	0.570536	0.585078	-2.04545	-2.12207	0.942663
ENSG00000100836	-1.07369	0.076728	-1.07369	-1.07369	0.79779	1.82546	-0.680112	-1.07369	-0.463394	1.14252	1.43306	-0.909278	0.215872	0.165483	0.690649
ENSG00000100852	0.0648141	0.620053	1.28466	0.459229	0.904141	0.742416	-0.779999	-0.900574	0.180372	0.0958004	-2.06327	0.148783	0.332686	-1.94765	0.858533
ENSG00000100865	0.746783	-0.856998	-0.856998	-0.63474	-0.683368	0.41732	1.5033	-0.543707	-0.713698	1.28637	-0.663593	-0.856998	-0.856998	1.91318	0.80015
ENSG00000100883	0.645123	0.518302	-1.62316	-0.257684	0.453528	-0.158873	0.323751	1.20031	0.973203	0.448016	0.518787	0.781693	-1.80708	-1.87748	-0.138434
ENSG00000100888	-0.969926	0.792876	-2.21321	0.780469	0.597137	-0.18214	-1.43627	-0.887288	-0.129548	0.295937	0.319211	1.44828	1.1069	0.0969735	0.380602
ENSG00000100889	0.515099	-0.439514	-1.42267	0.385762	1.17124	1.33999	-0.164355	-0.110989	0.313063	-0.316454	0.049658	1.28715	-0.379329	-2.47029	0.24164
ENSG00000100897	0.333795	-1.05342	0.216774	0.35358	-0.879079	-1.24474	0.316286	-0.24325	0.783258	-0.103819	1.14285	1.32424	-0.0652274	1.29848	-2.17973
ENSG00000100906	-0.174301	0.530126	0.803309	0.272595	-1.60988	0.44448	0.709879	-1.15506	0.447431	-0.353543	-0.00045812	0.660251	1.76065	-2.10406	-0.231415
ENSG00000100908	-0.433001	-0.433001	-0.433001	-0.433001	-0.433001	-0.433001	2.29751	2.51482	-0.433001	0.383678	-0.433001	-0.433001	-0.433001	-0.433001	-0.433001
ENSG00000100911	-1.05324	0.644033	-0.637051	0.572911	-2.52619	-0.390292	-0.277139	1.12776	0.479037	-0.304673	-0.262796	-0.418192	0.774512	0.897261	1.37406
ENSG00000100916	0.239785	0.368907	-0.878608	-0.119692	0.155029	-0.878608	-0.727044	-0.878608	-0.185888	-0.366809	1.58675	-0.789101	0.645212	-0.747847	2.57652
ENSG00000100918	-0.258199	-0.258199	-0.258199	-0.258199	-0.258199	-0.258199	-0.258199	-0.258199	-0.258199	-0.258199	-0.258199	-0.258199	-0.258199	-0.258199	3.61478
ENSG00000100934	0.158015	0.609332	1.47224	1.00341	0.0971437	0.745674	0.462228	-2.5917	0.909013	0.149908	-0.839441	-0.850057	-0.527951	-0.572658	-0.225156
ENSG00000100938	1.57537	0.738971	-0.703758	0.743872	-0.921593	0.172654	0.990843	-0.921593	-0.921593	-0.408612	0.0278971	-0.849492	-0.921593	2.04971	-0.651082
ENSG00000100941	-0.268818	0.17136	1.34597	0.338795	-1.21659	-0.209086	-0.19355	1.51225	-0.31384	0.531329	-0.00206885	-2.71464	0.450395	0.216236	0.352265
ENSG00000100949	1.11052	0.281054	-0.850819	-0.850819	-0.850819	-0.67605	1.09292	-0.329433	-0.850819	-0.850819	1.29946	0.822174	1.99479	-0.850819	-0.490517
ENSG00000100968	-0.573549	-0.573549	-0.573549	0.114837	-0.347381	2.0948	1.14009	-0.369219	-0.344982	-0.573549	-0.573549	-0.573549	2.30025	-0.573549	-0.573549
ENSG00000100979	0.583836	0.643017	0.124883	-2.05739	0.392991	0.716199	2.00542	-0.322969	0.755152	-0.166591	-0.139595	-0.260336	-1.62243	0.254246	-0.906426
ENSG00000100982	0.503773	-0.396352	0.188549	0.420899	2.02612	0.0423391	-0.141562	-2.14462	0.0162964	0.624532	1.26579	-0.179325	0.0625318	-1.17398	-1.11499
ENSG00000100983	0.235778	0.825069	-2.73807	0.369403	0.474463	0.848285	-0.291	0.581546	0.614896	-0.0878736	0.00645228	0.615212	-0.180205	-1.78899	0.515042
ENSG00000100985	-0.884687	-0.010299	0.864818	-0.379891	-0.210908	-0.921028	0.747682	2.48435	-0.908232	-0.0968075	-0.668515	0.816047	-1.02749	1.01382	-0.818852
ENSG00000100991	-0.0405196	-0.391286	-1.49846	-1.50793	-0.392935	0.237124	0.314131	-0.340573	0.847883	-0.52466	-0.390595	1.93271	1.76259	-0.678977	0.671492
ENSG00000100994	0.726707	0.662223	-0.231027	1.18411	0.285194	0.93691	0.275698	-0.976332	0.354875	-0.15139	0.915034	-0.728557	0.616643	-1.61603	-2.25405
ENSG00000100997	1.12583	0.691013	-1.95601	0.0469498	-0.508714	0.870113	-0.307423	0.783774	-0.485436	0.689362	-0.0146459	0.809696	0.025526	-2.25766	0.487617
ENSG00000101000	1.13731	-0.0181013	-0.961408	1.38703	-0.8246	1.14569	-0.308443	-0.961408	-0.223663	-0.31894	1.72105	-0.893489	1.04178	-0.961408	-0.961408
ENSG00000101003	0.297091	0.934893	-1.20456	-1.27052	0.0668736	-1.371	0.891268	1.48904	-0.359833	0.493765	-0.43324	-1.31591	0.434052	1.59251	-0.244439
ENSG00000101004	-0.258199	-0.258199	-0.258199	-0.258199	-0.258199	-0.258199	-0.258199	-0.258199	-0.258199	3.61478	-0.258199	-0.258199	-0.258199	-0.258199	-0.258199
ENSG00000101017	-0.213804	-0.628955	-0.628955	1.27528	-0.628955	-0.628955	-0.628955	-0.318919	-0.428578	1.13748	-0.161156	-0.508421	2.84039	-0.628955	0.151462
ENSG00000101019	-0.784615	0.131558	-2.11041	0.0762867	0.0410819	-0.0903438	-0.612667	-1.86493	0.997236	1.03463	0.706666	1.10192	0.37972	-0.063259	1.05713
ENSG00000101040	0.431819	-0.77514	-3.101	-0.228088	1.07012	-0.607948	0.646257	0.783142	0.297693	0.429825	-0.0462943	0.736042	-0.0466321	-0.0130485	0.423255
ENSG00000101049	0.33686	-0.240896	-0.798903	-0.548024	-0.798903	2.26442	0.909785	-0.445116	0.165308	1.7896	-0.798903	-0.798903	-0.798903	0.56148	-0.798903
ENSG00000101052	0.318619	-0.35675	-1.13098	0.53396	0.526483	0.0241981	-1.0059	1.02968	-1.23674	0.136713	0.619021	-2.11279	0.823532	0.171339	1.65961
ENSG00000101057	0.0258339	0.937805	-0.0110162	0.188658	0.00201592	0.361129	-0.533627	-2.00667	-0.231412	-1.62774	0.96304	-0.373076	2.13939	-0.292554	0.458225
ENSG00000101076	-0.218078	-0.302652	-1.0111	-0.514865	-0.734863	1.26806	0.0116469	-1.64954	0.206978	-1.09089	0.892297	-0.392217	0.487838	2.08943	0.957959
ENSG00000101079	0.588719	0.283038	-0.560474	0.616611	-1.8139	1.12176	-0.345717	1.30513	0.681233	-1.81153	-0.0190857	0.781632	-1.30522	0.646783	-0.168977
ENSG00000101082	-0.375884	-0.375884	-0.375884	-0.375884	-0.375884	-0.375884	-0.375884	0.74505	-0.375884	3.40917	-0.375884	-0.375884	-0.375884	-0.375884	0.356397
ENSG00000101096	0.0175277	-1.26794	-1.90714	0.766631	0.812579	0.654244	0.0748586	0.336082	0.566724	0.57634	-0.709215	-1.69706	1.54994	0.611173	-0.384739
ENSG00000101104	-0.906745	-0.906745	-0.717964	0.955226	-0.68898	0.103518	-0.372194	-0.746024	1.76286	0.468838	1.31247	-0.187859	-0.906745	1.7371	-0.906745
ENSG00000101109	0.322456	-0.441697	1.66725	0.779971	0.234599	-0.0959355	-1.32918	0.492318	-0.705773	-2.06908	-0.877383	1.49613	0.622052	0.126126	-0.221851
ENSG00000101115	1.35674	-0.708242	2.50157	-0.708242	0.9235	-0.708242	0.277215	-0.708242	-0.432263	1.01271	-0.252489	-0.708242	-0.708242	-0.708242	-0.429287
ENSG00000101126	0.131621	0.403477	0.692771	-1.23856	0.486553	-0.0155883	0.514897	-1.53377	1.75277	-0.980773	0.463967	-1.61978	0.123406	-0.519932	1.33894
ENSG00000101132	0.470747	-0.954244	2.04643	0.6287	-0.770672	-0.0200743	-0.671674	0.429972	-0.0167939	-0.00342685	0.589836	-2.14674	1.30491	-0.416581	-0.470388
ENSG00000101138	0.821497	-0.0540208	-1.77294	0.00445296	1.03756	0.67871	0.141885	-0.222513	-0.0705403	0.626912	0.584372	-1.92562	1.62809	-1.1759	-0.301959
ENSG00000101144	-0.0498941	-0.00636917	-2.83876	-0.254375	0.722205	0.424434	-0.592863	-0.922157	0.0327977	0.285388	0.533609	0.177315	1.59439	-0.114093	1.00837
ENSG00000101146	0.730766	-0.243553	-1.0706	0.654368	0.722532	0.754944	0.298567	-1.76548	1.113	0.595157	0.597413	-1.80455	0.346746	0.477654	-1.40697
ENSG00000101150	0.842186	-0.546652	2.02883	0.258706	-1.1964	1.49392	-0.058926	-0.105103	-0.911848	-1.49248	-0.436407	-0.0764511	0.596216	0.651373	-1.04696
ENSG00000101152	1.03654	0.263742	1.14823	1.04276	-0.528346	-2.0511	0.61308	-0.71868	0.626472	-0.638962	0.590445	0.160242	0.829814	-1.62848	-0.74575
ENSG00000101158	0.234531	-0.460558	2.12907	-0.551502	-0.811915	0.958461	-1.37864	-0.402718	0.771403	-1.30233	-0.107242	0.360452	-0.572743	-0.395391	1.52912
ENSG00000101160	-0.368799	-0.0357251	0.798549	0.380908	0.178074	1.53063	0.212886	0.240176	-0.00830861	-0.969891	0.106543	1.5874	-1.43242	-2.25333	0.0333125
ENSG00000101161	-0.243581	-1.4775	-0.189029	0.048058	1.57673	0.476846	1.06332	-0.764803	-1.08133	0.371808	1.47183	-1.57185	1.0312	-0.477151	-0.234545
ENSG00000101166	-0.596187	0.701987	-0.899003	0.179662	-0.991315	1.27499	-0.788644	1.6005	-0.697608	0.185764	-0.905384	-1.12034	0.24072	-0.145803	1.96065
ENSG00000101181	0.334265	-0.841631	-1.37613	0.757257	1.3295	1.29984	0.284959	-1.00062	-1.36035	-0.204475	1.15925	-0.213319	-1.34935	1.02257	0.158216
ENSG00000101182	0.514054	-0.562779	2.39104	0.0238251	0.0968958	-0.500294	-0.424837	-0.614215	0.335651	-1.03909	-1.10055	-0.178429	1.831	0.245455	-1.01773
ENSG00000101187	-0.210597	0.21899	-0.496076	0.944835	0.534698	0.408879	0.530271	0.039454	0.392562	-0.488123	-0.082894	0.750309	-3.17755	-0.303788	0.939026
ENSG00000101189	0.278861	0.669002	-0.0569678	-0.767237	-0.963548	0.511178	0.55762	-0.892852	0.713455	1.32205	0.844634	-1.37647	-1.12401	-1.34382	1.62811
ENSG00000101190	0.344275	0.950456	-1.99161	-0.502992	1.1221	0.44878	0.630021	-0.786278	1.16708	0.631172	0.258244	-0.462774	-2.00655	0.411898	-0.21383
ENSG00000101191	0.385768	-0.0960689	2.18758	-2.14121	-0.176181	1.18628	0.83031	-0.68033	-0.429812	-0.00799937	-0.159464	0.0494614	-0.949727	-0.618366	0.619757
ENSG00000101193	0.267515	0.190759	0.678552	0.792705	-0.0714564	1.30142	-1.48363	-1.194	-0.0196879	-0.209096	-1.4317	-0.131599	1.02064	1.60815	-1.31857
ENSG00000101194	0.748417	0.850287	1.25201	0.280243	-1.59599	0.618177	1.16137	0.0283728	0.758324	-0.193242	-0.0926678	-1.44077	-1.17822	0.399681	-1.59599
ENSG00000101199	0.607677	0.157201	-1.76634	-0.836853	-1.47841	0.075789	1.7239	-0.06983	0.501184	0.815133	-0.317483	1.43712	0.53562	-0.31142	-1.07329
ENSG00000101213	-0.257049	1.14702	-0.938318	0.122742	-0.81557	-0.289279	-0.0699432	-1.59594	0.652014	0.373567	1.11987	1.97547	0.150349	-1.63539	0.060443
ENSG00000101216	-0.233524	-0.31199	-1.03532	0.221901	1.98126	2.25003	0.265069	-0.143557	0.0809164	0.423364	0.150866	-0.947544	-1.03532	-0.630827	-1.03532
ENSG00000101220	0.331431	-0.254787	0.5464	-0.363507	-0.772072	0.245288	0.898081	0.649268	0.624769	-0.207645	1.26166	-1.53126	-2.28889	1.30537	-0.444101
ENSG00000101224	-0.0147111	0.605263	-0.868083	1.87783	0.0978116	-0.689557	-0.84846	0.0440306	0.560974	-1.03128	1.38653	1.05137	-0.0428914	-1.92258	-0.206254
ENSG00000101246	0.484164	0.569163	-1.93392	0.856869	-0.383208	0.479522	0.845271	-1.6558	0.469115	-0.93288	0.716773	-1.47148	0.86486	0.442471	0.64908
ENSG00000101247	-0.144027	0.0427512	-1.31039	1.16978	1.36857	0.458091	0.154868	1.28008	-1.24803	1.02347	0.640834	-1.3692	-0.10535	-1.38154	-0.579902
ENSG00000101255	1.12471	0.744155	-0.742081	0.916906	-0.618288	-1.02334	0.948861	0.455484	0.383365	-0.873959	-2.07358	1.61745	0.0527301	-0.514773	-0.397639
ENSG00000101265	-0.368085	-0.368085	0.978001	3.37846	-0.368085	-0.368085	-0.368085	-0.368085	0.0605606	-0.368085	-0.368085	-0.368085	-0.368085	-0.368085	-0.368085
ENSG00000101266	-0.984697	-1.22884	2.14271	-0.108037	0.665923	-0.463238	1.13319	0.347979	-0.685941	-1.4845	-0.296054	-0.316278	-0.267364	0.169649	1.3755
ENSG00000101276	-0.0652042	0.333683	-1.48856	-1.14141	-0.141588	-0.256957	1.42388	0.560684	-1.21404	-0.0115735	-0.319299	1.61658	1.08377	-1.30843	0.928463
ENSG00000101290	0.993973	0.745184	-2.50678	-0.60217	0.215354	0.177988	0.546183	-0.679583	1.22472	0.511488	0.520735	0.603184	-0.762119	-1.36194	0.373776
ENSG00000101294	0.462339	0.221313	0.308847	1.02422	0.932782	0.44635	-0.00798559	0.21663	-1.25739	0.349782	-0.356177	0.740466	-0.100477	-3.01443	0.0337278
ENSG00000101310	-0.542082	0.49781	-0.21912	0.398685	0.752297	-1.61152	-0.216294	-0.0643482	-1.08136	-2.03885	0.309	1.52055	0.436005	1.36847	0.490763
ENSG00000101311	0.153163	1.42696	-1.176	-0.474047	-0.644779	0.742554	0.933904	-0.0266999	-0.567158	-0.487144	-0.910114	1.53224	-1.06197	1.5974	-1.03831
ENSG00000101333	-0.859706	-0.722734	0.319191	-1.29049	0.770332	0.80047	1.12409	-1.24731	-0.320174	1.55991	0.877248	0.174953	0.301239	0.348599	-1.83562
ENSG00000101335	0.259355	0.0427083	0.343424	-0.759309	0.157434	-0.525467	0.071996	2.26987	-0.261295	0.080443	1.31532	-1.36764	-1.23076	0.922144	-1.31821
ENSG00000101337	0.714571	-0.208072	-1.88156	0.515633	1.13254	0.538734	0.00648095	-1.9241	1.35843	-0.773835	-0.816387	0.75022	0.723317	-0.349899	0.213931
ENSG00000101342	-1.08437	-0.451477	-1.27946	0.545676	1.00626	0.96552	0.279022	1.64271	-0.690882	0.410676	1.29552	0.446365	-0.609119	-1.27946	-1.19699
ENSG00000101343	1.10894	0.908651	-3.18314	0.0611433	-0.106464	-0.264082	0.0953043	0.536731	0.12257	-0.416821	0.699323	-0.49138	0.320813	-0.0296947	0.638108
ENSG00000101346	0.33037	0.198556	-3.15385	0.089823	1.01113	-0.816612	0.26544	-0.226371	0.98325	0.350309	-0.2417	0.247882	0.904086	0.197988	-0.1403
ENSG00000101347	0.331299	0.887254	-0.644224	-1.02271	-0.997197	-1.86818	-0.273623	1.50347	0.165563	0.0984364	-0.910554	1.30552	0.204033	-0.245333	1.46624
ENSG00000101350	-0.654217	-0.845953	2.34953	0.865676	-0.0922948	-0.781065	-0.0698437	0.660982	-0.414792	-0.76082	0.113521	-1.71623	0.557947	1.16698	-0.37942
ENSG00000101361	0.578143	0.51903	-0.667495	0.149974	0.628767	-1.27226	-0.247085	-2.63634	0.591153	0.866153	1.12236	0.442239	0.19734	-0.933507	0.661537
ENSG00000101363	0.153173	0.132013	-1.01105	-0.0908292	-0.45496	-0.328026	-0.989961	-1.43756	1.50427	0.616394	0.765756	0.453316	-1.75778	1.05929	1.38597
ENSG00000101365	-0.212763	1.24821	-1.8334	0.979084	-0.4047	0.446286	-0.514265	1.25154	1.08249	-0.309652	-0.979035	-0.347914	-0.33037	1.27064	-1.34614
ENSG00000101367	0.0178018	-0.456171	1.22059	0.666842	-0.349245	-0.876563	-0.121279	0.151521	1.00179	-0.378532	-2.72876	0.525078	1.42227	-0.176112	0.0807748
ENSG00000101384	0.772276	0.929976	-2.15376	0.64679	-0.742051	1.13055	1.01433	-1.15044	0.518262	-0.314066	0.362514	0.729171	-0.963509	0.330276	-1.11031
ENSG00000101391	0.305091	0.359754	-1.90625	-0.0225957	-0.196145	-0.941429	0.162913	-0.0342692	1.00475	-0.595199	0.926944	-0.921219	0.156893	2.37487	-0.674108
ENSG00000101400	0.849434	0.625699	-0.849144	0.826361	1.43407	-0.849144	-0.849144	-0.849144	-0.849144	1.05335	1.7962	-0.849144	-0.849144	-0.849144	0.208027
ENSG00000101407	-0.322884	0.833201	1.11761	0.330189	-0.463841	0.729197	0.389611	0.585116	-1.04244	0.811144	0.103644	0.863893	-0.247877	-2.63192	-1.05464
ENSG00000101412	0.269969	1.68185	-0.52674	-0.897443	-0.87112	0.0744571	-0.492614	-0.898052	-0.466105	0.956736	0.266756	-1.08108	1.18525	1.83194	-1.03381
ENSG00000101413	1.35539	0.959448	-2.02333	-0.182875	-0.385503	-0.119911	1.09157	-0.8541	0.552777	0.461376	0.497712	-1.00844	1.27444	-0.413107	-1.20545
ENSG00000101417	-0.000749384	0.712789	-0.937907	0.322705	-0.726435	1.77885	-0.110658	-0.937907	-0.795303	0.790845	0.949571	1.76793	-0.937907	-0.937907	-0.937907
ENSG00000101421	1.95301	-1.44409	-0.86607	0.495246	0.989383	-0.448233	0.112502	-0.401189	0.930006	1.38545	-0.83265	0.368157	-0.854209	-1.1661	-0.221207
ENSG00000101439	0.294702	-0.908772	1.77596	-0.0519111	-0.189964	0.688471	0.164305	1.04814	-1.12669	-0.158714	0.116346	-1.84459	-0.774882	1.60533	-0.637725
ENSG00000101442	0.354366	1.08199	-1.1688	1.2579	-0.0746964	-0.109899	-1.2035	-1.29285	0.0242003	0.214197	-1.11464	-0.480211	-0.487369	1.92558	1.07375
ENSG00000101443	-0.507321	-0.507321	-0.507321	2.48614	2.03759	-0.507321	0.155711	-0.507321	0.901086	-0.507321	-0.507321	-0.507321	-0.507321	-0.507321	-0.507321
ENSG00000101444	0.587707	0.107958	-1.25175	1.82754	0.739453	-0.82313	-0.0855046	0.908183	0.223174	0.13558	1.57922	-1.23654	-0.961511	-0.618148	-1.13223
ENSG00000101445	-0.370894	-0.370894	-0.370894	-0.370894	-0.370894	2.95288	-0.370894	-0.370894	-0.370894	-0.370894	-0.370894	1.86875	-0.370894	-0.370894	-0.370894
ENSG00000101447	0.243091	0.175882	1.49904	-0.167359	-1.33049	0.240648	0.448465	0.771958	0.653203	-0.0998381	1.37691	-1.34385	-0.103505	-2.19842	-0.165735
ENSG00000101452	1.50845	1.59081	0.090119	1.54005	-0.806973	-0.542726	-0.373628	-0.997386	-0.521358	1.07841	-0.469202	0.6923	-0.885906	-0.997386	-0.905578
ENSG00000101457	-0.119709	0.233422	0.589734	0.482316	0.369876	-0.804833	0.566676	0.959137	-1.19979	0.197911	0.130804	0.90112	-2.59595	-0.912837	1.20213
ENSG00000101460	0.0773122	-0.605433	-1.20378	1.49678	0.0273481	-0.476504	0.317569	-0.790144	0.535197	1.17743	1.1984	1.50238	-0.849	-1.20378	-1.20378
ENSG00000101464	0.480011	1.02245	-2.02194	-0.359385	-0.633192	-0.117444	1.21672	-0.265708	-0.696024	0.978124	0.585765	0.419545	-0.401302	-1.58673	1.37912
ENSG00000101470	-0.535979	0.114923	-0.862971	-0.862971	-0.862971	1.90841	1.25337	-0.564045	-0.669774	0.518183	-0.602222	1.23039	1.46632	-0.862971	-0.667689
ENSG00000101473	0.0847151	-0.826693	0.490062	-0.343602	-0.259048	0.145363	0.595676	2.10516	1.16467	0.0517789	0.699576	0.217698	-1.13909	-1.95358	-1.03269
ENSG00000101474	0.773583	0.298203	1.36398	0.584575	0.839071	1.0353	0.580343	-1.87921	-1.01756	-0.515887	-0.219835	0.492011	-0.89458	0.28929	-1.72929
ENSG00000101493	0.992916	-0.728709	0.0960887	0.379645	0.830541	-0.728709	-0.728709	-0.728709	1.05385	-0.46662	-0.421355	2.6359	-0.728709	-0.728709	-0.728709
ENSG00000101544	0.135324	-0.772981	-1.76305	1.17704	-0.214447	1.11679	-0.745862	-0.617626	-0.187882	-0.29336	1.08316	0.147553	-0.559308	2.14612	-0.651473
ENSG00000101546	-0.471641	-0.471641	0.54179	-0.471641	-0.471641	-0.471641	-0.471641	1.86229	-0.471641	-0.471641	-0.471641	-0.471641	-0.211119	-0.285112	2.80856
ENSG00000101557	-0.0354422	0.274162	1.05002	0.956204	1.4711	-0.134905	0.579697	-1.30234	0.565931	0.0410002	-0.788481	-0.0576864	-2.55503	0.295783	-0.360003
ENSG00000101558	0.471107	-0.165143	-2.90084	0.649467	-0.425137	-0.984557	0.744167	0.747246	0.550779	0.352927	0.187282	-0.845085	-0.0143767	0.549145	1.08302
ENSG00000101574	0.668576	-0.0860372	-0.561852	-0.561852	-0.561852	-0.417391	-0.328836	2.09332	-0.561852	-0.561852	-0.184064	2.55062	-0.363235	-0.561852	-0.561852
ENSG00000101577	0.49315	0.405359	-1.34626	0.288091	1.02359	-0.28106	0.130175	1.38292	-1.80651	-0.328164	0.274789	-1.93785	1.0883	0.124465	0.48901
ENSG00000101596	-0.262106	0.795125	0.390439	-1.7757	0.466419	-0.906036	0.25628	0.794891	0.499698	0.536171	-2.26525	-0.823695	0.526528	0.694216	1.07302
ENSG00000101605	0.85946	-0.512156	2.36347	-0.512156	-0.512156	2.17597	0.234817	-0.512156	-0.512156	-0.512156	-0.512156	-0.512156	-0.512156	-0.512156	-0.512156
ENSG00000101608	0.814873	-0.3454	0.449176	-0.541411	-1.90852	-0.0130851	0.0369546	1.58337	0.587586	-0.240822	-1.42	-0.537064	0.394893	-0.666719	1.80617
ENSG00000101624	0.0769241	0.854464	-1.63578	0.058527	-0.270345	-0.114962	-0.553208	1.42475	0.977037	-0.464263	-0.903304	0.623568	-1.69527	1.70491	-0.0830459
ENSG00000101639	0.373279	-0.224629	0.662649	0.227696	0.108438	-0.386708	-0.100898	-1.09602	-0.253032	-0.234179	-0.225701	0.922518	1.44774	-2.62106	1.39991
ENSG00000101654	-0.267122	-0.0990831	-1.83788	0.697331	0.0131594	-1.31064	0.294078	0.393447	1.1096	1.91913	-0.511497	-1.32384	0.645832	0.735183	-0.457706
ENSG00000101665	0.185108	-0.610569	0.375309	0.118632	-0.610569	-0.610569	1.54356	-0.610569	-0.610569	2.87656	-0.610569	-0.379555	-0.610569	-0.610569	0.164944
ENSG00000101670	0.865246	-1.00667	-1.00667	0.323616	0.174826	1.59533	0.351906	-1.00667	-0.918788	-0.780943	1.28975	-0.888526	1.71042	0.0532408	-0.756069
ENSG00000101745	0.697903	1.00727	-0.370841	-0.0905473	-2.14423	-1.0126	-0.109917	1.59924	0.760666	0.540239	-1.41815	-0.0590863	-0.469091	1.02611	0.0430378
ENSG00000101751	-0.469712	0.0375692	-0.202011	2.19621	-0.291235	-0.469712	-0.469712	-0.469712	-0.322412	2.66039	-0.469712	-0.469712	-0.469712	-0.469712	-0.320823
ENSG00000101752	-0.0524426	1.10521	0.486444	0.00613808	1.62592	-0.787709	-1.45528	-0.210268	-0.116719	-2.15167	0.482074	-0.292284	1.10298	-0.542789	0.800391
ENSG00000101773	0.859127	-0.505922	-0.990088	0.723964	0.944221	-2.43828	-0.655183	0.568766	0.367849	0.659802	-0.687036	-0.214699	-0.705113	1.33481	0.737782
ENSG00000101782	-0.473151	1.32024	-0.294398	1.28909	-0.447866	1.26358	-0.750899	-1.72383	-0.867156	-0.293868	0.796229	0.676171	-0.832935	-0.896282	1.23507
ENSG00000101811	0.617283	1.06834	-1.34752	0.407042	0.597658	-0.0357827	0.021801	-1.58634	0.966143	0.692696	-0.129204	0.878417	0.889114	-1.58634	-1.4533
ENSG00000101825	0.128067	2.0534	0.277307	1.03802	0.205118	0.174789	-0.575169	-1.31199	-1.69224	0.429289	0.68983	-0.602733	-1.46006	0.68388	-0.0375184
ENSG00000101843	1.0347	-0.635877	-0.992399	0.457985	-0.796781	-0.848273	1.64193	-0.742598	-0.992399	-0.129446	0.767884	-0.656465	0.962316	1.75863	-0.82921
ENSG00000101844	-0.429954	-0.542132	2.29611	1.24723	-0.542132	-0.4585	-0.27294	-0.542132	-0.35497	2.10395	-0.415693	-0.462447	-0.542132	-0.542132	-0.542132
ENSG00000101846	1.23332	0.460304	-0.545182	0.76345	1.23786	-0.702927	0.252562	-1.02361	-1.13337	-0.777713	1.10363	-0.152036	-1.06538	-1.2259	1.575
ENSG00000101849	1.01493	-0.24476	-1.64439	0.0288891	0.27791	1.08961	0.911685	0.569173	-0.279665	0.874521	-0.346436	1.04313	-1.67351	0.0894055	-1.71049
ENSG00000101850	-0.253315	0.694079	-0.842704	-0.842704	1.81114	0.0356262	-0.842704	-0.842704	-0.146788	2.52816	0.0965412	-0.424088	0.011447	-0.842704	-0.139279
ENSG00000101856	0.682263	0.373985	0.488562	0.365234	0.773689	0.492756	-0.545092	0.412488	0.85955	0.748839	-0.875834	0.929571	-1.74228	-2.30519	-0.658539
ENSG00000101868	-0.12455	0.35599	-0.413782	0.670296	0.351424	-0.168603	-0.865195	1.76166	-0.365419	0.676536	-0.813496	0.983524	-1.73103	-1.5669	1.24954
ENSG00000101871	-0.117485	-0.627803	-2.12099	-0.145614	0.715496	0.153944	0.204025	1.97847	-0.195175	0.0176388	-1.30476	0.742155	0.0756791	-0.709655	1.33407
ENSG00000101882	0.89228	-1.21656	-1.08965	-0.658616	-0.879227	0.57755	0.0820562	-1.17454	0.621518	0.971849	1.28552	-0.992187	-0.840135	1.14806	1.27208
ENSG00000101888	1.04608	0.918705	-0.799885	0.393209	-0.181079	-0.799885	0.523748	2.64423	-0.799885	-0.344071	0.460701	-0.662206	-0.799885	-0.799885	-0.799885
ENSG00000101901	0.332695	-1.10552	-0.753323	1.13697	0.974166	-0.0243656	-1.1442	1.55326	-1.45049	0.407186	0.645393	-0.20467	0.234902	-1.56017	0.958172
ENSG00000101911	0.448307	0.578149	-1.24306	0.438214	1.53027	0.121998	-0.126057	0.236265	0.702297	0.292404	-1.21736	-0.337208	-0.0882502	1.0962	-2.43216
ENSG00000101928	-0.388301	-0.768824	1.9692	-0.768824	-0.622839	0.905207	1.53871	-0.582403	-0.768824	0.199068	-0.209533	-0.768824	-0.768824	1.63167	-0.596659
ENSG00000101935	1.64911	-0.707839	-0.707839	-0.447352	-0.707839	-0.55791	-0.707839	-0.707839	-0.539891	1.07336	-0.707839	0.421129	-0.501704	2.25633	0.893956
ENSG00000101940	-0.901083	0.633134	0.275397	0.454583	1.36936	0.732218	0.774696	-1.77315	-1.02753	0.236201	1.48561	-1.68267	-0.149855	-0.420337	-0.00657303
ENSG00000101945	1.19502	-1.27983	-1.27983	-0.61079	-1.27983	0.649424	-0.109076	-0.0611234	1.26801	0.260343	1.18664	-0.468091	0.53671	-1.27983	1.27226
ENSG00000101958	-0.478881	-0.478881	-0.478881	0.984543	-0.478881	0.00827011	0.483137	-0.478881	3.24016	-0.478881	-0.478881	-0.478881	-0.478881	-0.478881	0.072705
ENSG00000101966	0.0287837	0.225397	-0.297298	1.146	-0.652377	-0.163009	-0.500194	1.20109	0.561838	1.04235	1.31062	0.00531142	-0.320964	-2.40347	-1.18409
ENSG00000101972	-0.615397	-0.84316	1.34595	0.0454737	1.58819	0.277944	-1.67979	0.0061353	-1.28599	-0.79668	0.872804	-0.859129	1.11314	0.804538	0.0259718
ENSG00000101974	1.43879	0.192311	-0.968763	1.00407	0.954206	-1.23483	-0.438013	1.24447	-1.22437	0.366532	0.434348	0.911077	-1.15273	-1.32186	-0.205253
ENSG00000101986	2.0605	0.143711	-0.593888	-1.04848	-0.469801	-1.04848	0.241555	-0.381113	0.771814	0.718021	1.33337	1.09425	-0.870808	-1.04848	-0.902161
ENSG00000101997	0.188595	0.639851	-1.23736	-1.45478	1.38441	0.420058	0.108929	0.302648	0.79499	-0.980311	-0.0691309	0.749293	-1.16159	1.59822	-1.28383
ENSG00000102007	0.195331	0.98581	-1.0868	1.51235	1.25548	-0.522209	-0.0486798	-1.69207	1.08144	-0.240723	0.0735941	0.180322	-0.517427	0.54804	-1.72447
ENSG00000102024	-0.343841	-0.663755	-0.849865	-0.412397	0.256019	1.31933	-0.115399	0.210028	0.0361765	0.377287	-1.73881	-1.08072	-0.421167	2.10102	1.32609
ENSG00000102030	0.814595	-0.784534	0.677725	-0.598692	0.792643	0.364352	1.33385	-1.08046	2.01696	0.478799	-0.0910441	-0.864416	-1.08046	-1.08046	-0.898872
ENSG00000102032	-0.60097	-0.728209	-0.728209	0.205968	1.56375	-0.728209	-0.575181	-0.728209	0.125118	-0.000496453	1.04098	2.55663	-0.728209	-0.728209	0.0534545
ENSG00000102034	-0.00688765	-0.189077	1.35768	0.223274	0.406798	0.148288	0.560036	1.1699	1.10758	-0.217834	0.910016	-1.51941	-1.57647	-1.6806	-0.693302
ENSG00000102038	-0.536541	-0.536541	-0.536541	0.266225	-0.536541	0.116612	-0.536541	0.595512	-0.536541	3.28605	-0.536541	-0.536541	0.361469	-0.536541	0.203003
ENSG00000102043	0.083778	1.72714	-0.686387	-0.87812	0.0982857	-0.744967	1.27005	-0.87812	1.25169	-0.756702	0.541322	-0.87812	1.49976	-0.87812	-0.771482
ENSG00000102048	0.115002	0.339414	-0.83979	-0.83979	-0.449232	-0.83979	1.26508	-0.83979	1.68096	2.00064	-0.621924	-0.327781	0.873408	-0.83979	-0.676624
ENSG00000102053	2.25434	-0.740689	-0.740689	-0.563663	0.42676	1.54648	-0.576347	-0.131818	-0.579345	0.637358	1.33332	-0.643636	-0.740689	-0.740689	-0.740689
ENSG00000102054	0.502458	-0.15104	1.36487	-0.293584	-0.808016	0.215168	-0.665544	0.509914	1.17233	0.285832	-0.404853	1.33289	0.578325	-1.92483	-1.71392
ENSG00000102078	-0.366502	2.54025	-0.535165	-0.226287	-0.293867	-0.357383	0.470132	-0.227032	2.20684	-0.535165	-0.535165	-0.535165	-0.535165	-0.535165	-0.535165
ENSG00000102081	0.000257095	1.08772	-1.08508	0.751239	1.17676	0.262079	0.655371	-2.06964	1.28411	0.506486	-0.730978	-0.710214	0.266575	-1.3759	-0.0187785
ENSG00000102096	-0.227473	-0.401805	-0.401805	-0.401805	-0.401805	-0.218048	-0.192138	-0.401805	-0.195964	-0.401805	-0.401805	-0.277985	3.50365	-0.146061	0.566654
ENSG00000102098	2.10714	-0.484767	-0.484767	-0.484767	-0.484767	2.16722	-0.484767	-0.484767	-0.484767	1.45597	-0.484767	-0.397886	-0.484767	-0.484767	-0.484767
ENSG00000102100	0.77546	1.05423	-0.331679	-0.0292246	-0.948563	1.25817	1.03906	-0.93991	-0.846894	1.49146	-0.142368	-1.06855	-1.15047	-1.15047	0.989755
ENSG00000102103	-0.143102	-0.118693	-1.71401	-0.0191884	0.49172	-1.80802	0.684735	0.257012	0.528964	0.97188	0.701237	0.500276	0.48326	-1.89946	1.08339
ENSG00000102119	0.728123	0.436855	-1.21382	0.980561	-0.114752	1.05025	0.0683737	-1.23765	1.08968	-0.736718	-1.30393	1.33009	0.0523096	-1.649	0.519622
ENSG00000102125	0.251904	0.295025	-1.19625	1.30155	-1.20395	0.658785	0.466031	1.24194	0.977491	0.623593	0.85158	-1.21294	-1.23961	-1.32981	-0.485353
ENSG00000102144	0.382985	0.975792	0.503883	0.754807	0.263639	1.17332	-0.887193	-0.864292	0.95771	-0.638206	-1.91227	-0.110369	0.466831	-1.82114	0.754502
ENSG00000102158	0.126856	-0.00967551	1.8081	0.0247188	0.118867	0.232176	-0.326668	-0.706507	0.834876	0.717841	-2.65752	0.510689	0.417194	-1.15187	0.0609092
ENSG00000102172	0.673639	-0.500248	0.500345	-0.724426	0.239227	-0.95044	0.0402939	2.21453	0.363056	0.00636841	0.562236	-2.2181	-0.757575	0.805077	-0.253979
ENSG00000102178	1.26605	0.0830146	-0.910815	0.37005	0.68279	0.86371	0.215734	-0.910815	0.337827	-0.910815	-0.910815	2.33096	-0.910815	-0.910815	-0.68524
ENSG00000102181	0.958911	-0.739974	-0.308126	-0.826995	0.446526	-0.721635	-0.741965	1.96384	-0.660219	0.376772	1.90476	-0.826995	-0.724535	0.726625	-0.826995
ENSG00000102189	-1.69925	0.87028	1.41638	0.0773339	0.231778	-0.134531	-1.74323	-0.215735	1.0138	-0.38249	0.978518	-0.585444	-1.28358	0.684946	0.771228
ENSG00000102218	0.213804	2.74202	1.50049	-0.541413	-0.481818	-0.758727	-0.55696	-0.758727	-0.758727	0.00834101	0.911647	-0.5902	-0.560175	-0.358091	-0.0114631
ENSG00000102221	0.771105	-0.240137	-1.74025	-1.25336	0.572565	0.451305	0.411118	-0.343739	-0.0168951	-0.230872	-1.48531	1.3496	0.150462	1.92889	-0.32448
ENSG00000102225	0.40903	0.651753	-2.97397	0.215923	0.404393	-0.0451931	0.213243	-0.130756	-1.19556	0.991724	1.0546	-0.627643	0.322806	0.437448	0.272196
ENSG00000102226	-0.20087	0.535788	1.58397	0.750839	-1.32241	0.114274	-0.215231	-0.202211	-1.56517	-0.781334	0.804304	0.548872	0.180613	1.41448	-1.64592
ENSG00000102241	-0.0258976	0.368914	0.650145	-0.28453	1.07462	-0.223102	0.425391	0.872534	-0.0771077	-0.488177	0.809815	-3.12509	-0.555018	0.478056	0.0994492
ENSG00000102265	0.0267858	-1.93454	-0.445812	-1.44226	1.80553	0.112836	0.797675	1.34094	-0.740637	-0.0141682	0.8413	0.100569	-0.675578	0.624557	-0.397189
ENSG00000102287	0.376783	-0.952697	-0.952697	-0.349916	-0.952697	0.513102	1.45472	0.501873	-0.727925	0.553758	1.49802	-0.76151	-0.952697	1.70458	-0.952697
ENSG00000102302	1.06802	0.564968	1.47133	-0.736906	-0.736906	1.69934	1.73615	-0.736906	-0.736906	-0.524648	-0.306336	-0.736906	-0.736906	-0.736906	-0.550485
ENSG00000102309	0.507722	-0.976067	-1.12476	-1.12476	0.421291	1.29184	1.61202	0.821493	0.639373	-0.51616	-0.630504	0.0918038	1.23621	-1.12476	-1.12476
ENSG00000102312	1.4634	0.276563	-0.907161	-0.907161	1.19871	1.07737	0.417691	0.609556	-0.796161	-0.907161	-0.907161	-0.840391	-0.671446	-0.809617	1.70297
ENSG00000102316	0.0434677	-0.402802	-2.07226	-0.121563	-0.282469	1.17236	0.696386	1.73213	0.0399752	0.297461	1.18239	-0.0257774	-1.63286	-0.656816	0.0303826
ENSG00000102317	-0.515068	0.627077	-1.44875	0.248577	-0.966503	-0.337639	0.157954	0.209962	-1.74999	0.768926	1.31309	-0.778487	0.505909	0.00953511	1.95541
ENSG00000102359	-0.330391	-0.115847	0.10108	-0.330391	-0.330391	-0.330391	-0.0340858	-0.330391	-0.330391	-0.330391	3.58205	-0.229287	-0.330391	-0.330391	-0.330391
ENSG00000102362	1.89693	-0.695759	-0.388332	-0.564362	-0.695759	-0.0435903	0.0555205	-0.510465	-0.695759	-0.695759	-0.695759	-0.695759	2.06654	1.57617	0.0861428
ENSG00000102384	-0.268074	0.761386	0.7905	-0.385686	-0.180131	0.958052	0.760965	-1.37416	0.713719	-1.39746	0.00523913	1.40307	0.933869	-1.63575	-1.08554
ENSG00000102390	-0.00809086	-1.13747	-1.67877	0.911954	0.903655	0.0106116	-0.0688079	-0.678352	0.417811	-0.0110772	0.75648	-0.199256	1.01262	1.6071	-1.83841
ENSG00000102393	0.600712	-0.0593031	2.23128	0.528372	-0.872347	1.39169	0.698121	-0.872347	-0.716021	-0.664749	-0.700066	0.940845	-0.76149	-0.872347	-0.872347
ENSG00000102401	0.981433	0.637542	-0.848547	1.44076	-0.848547	-0.342806	-0.848547	2.11882	-0.0831267	-0.00920496	-0.848547	-0.709223	-0.848547	1.05709	-0.848547
ENSG00000102409	-0.258199	-0.258199	-0.258199	-0.258199	-0.258199	-0.258199	3.61478	-0.258199	-0.258199	-0.258199	-0.258199	-0.258199	-0.258199	-0.258199	-0.258199
ENSG00000102445	0.532497	-0.108233	-2.08554	-0.129477	1.42437	0.852007	0.779438	8.36081e-05	-0.0364941	-0.167387	1.54302	-0.68565	-1.62471	-0.601363	0.307438
ENSG00000102471	-0.443367	0.72194	-0.98599	0.509525	0.645546	0.736772	0.145571	0.531422	0.844941	0.500609	0.531837	0.296596	-1.68354	-2.56373	0.211868
ENSG00000102524	-0.0541871	3.1938	-0.495443	-0.133681	-0.495443	-0.495443	-0.495443	-0.134553	-0.495443	1.30646	-0.495443	-0.495443	0.0761806	-0.290473	-0.495443
ENSG00000102531	-0.0786136	0.0830336	0.945778	-0.895869	1.62359	0.653384	0.905671	-0.635397	1.61592	-1.288	-1.24885	-0.931478	-1.11299	0.164509	0.19931
ENSG00000102543	1.87709	-0.707518	2.37044	-0.477927	0.211691	-0.707518	0.956834	-0.520428	0.253013	-0.707518	-0.707518	-0.707518	-0.559107	-0.707518	0.133501
ENSG00000102547	-0.0788092	0.330091	0.674125	-0.558973	0.372742	0.547639	0.767763	0.501142	0.694586	0.280271	-1.304	-2.72823	0.870263	-0.993175	0.624564
ENSG00000102554	-0.551294	-1.65825	-0.788313	-0.563904	0.445014	-0.783706	0.00841817	1.50504	-0.280141	-0.424083	-0.527177	0.793683	2.22372	0.865156	-0.264169
ENSG00000102572	0.0703162	-0.67034	-1.91111	-0.134669	-0.450155	-1.07	1.22162	0.97317	0.250586	0.105151	0.703649	1.10611	-1.69541	0.366633	1.13444
ENSG00000102575	0.52457	0.784498	0.343338	0.957477	2.46435	0.287095	0.906952	-0.455954	-0.896095	-0.896095	-0.623806	-0.825937	-0.896095	-0.896095	-0.778204
ENSG00000102580	0.511851	0.863201	0.689818	0.369568	0.486287	0.876243	-0.584918	0.529018	1.62901	-1.35496	-0.411799	-0.140653	-2.03557	-1.38934	-0.0377556
ENSG00000102595	-1.12755	0.29533	-0.942758	-0.0856241	1.01962	1.38203	0.735594	-0.469456	-1.00391	0.56504	-0.518598	-1.12716	0.304927	2.00312	-1.0306
ENSG00000102606	0.0748942	0.628233	-1.78093	0.53183	0.781426	1.1006	-0.328056	-0.952337	-0.994809	1.38858	0.722956	0.121487	0.399093	-1.90975	0.216784
ENSG00000102699	-0.325384	-0.43014	0.392285	-0.278443	-0.0584915	1.50026	0.563216	-2.51624	1.27733	0.44799	-0.821095	-0.458229	0.455654	1.02542	-0.774138
ENSG00000102710	0.180813	-0.529287	-2.08715	-0.00139921	0.0924631	-0.903247	0.481412	-0.850141	0.438148	0.622564	1.19356	-0.413105	-0.891598	2.0497	0.617268
ENSG00000102738	0.105043	0.617844	-1.54988	-1.4479	-0.0947571	-0.380841	0.326726	1.22132	1.37767	0.403261	-0.348846	0.910384	0.998561	-1.79776	-0.340825
ENSG00000102743	0.556757	0.747924	-1.20967	1.07927	0.998804	-1.30955	0.0873182	1.20687	-0.195283	-1.1909	-0.824611	-0.614813	1.36428	0.575859	-1.27225
ENSG00000102753	-0.0727193	0.421989	1.10895	0.557697	-0.706846	-0.971606	-0.494783	0.485813	0.65861	-0.567652	1.37286	-2.68523	0.0815915	0.118939	0.692388
ENSG00000102755	-0.585501	-0.585501	1.20944	-0.313046	2.99149	-0.314041	-0.406572	0.694323	-0.585501	-0.585501	-0.585501	-0.479833	0.53919	-0.585501	-0.407941
ENSG00000102760	-0.353693	-0.353693	-0.353693	-0.353693	-0.353693	-0.353693	-0.353693	0.662292	0.11102	-0.353693	3.471	-0.353693	-0.353693	-0.353693	-0.353693
ENSG00000102763	0.371134	0.566629	-2.24677	0.978004	0.509448	0.539651	0.171242	-0.00137796	0.613756	0.41036	0.0756054	0.0619694	0.183717	-2.50849	0.275129
ENSG00000102780	0.313966	0.563119	-0.51443	0.76052	0.0641255	0.562275	0.411278	-2.74912	-0.189762	0.0192001	-0.151618	-0.0859213	-1.3377	1.40587	0.928197
ENSG00000102781	1.88224	-0.526464	-0.526464	0.821891	2.66918	-0.526464	-0.10631	-0.526464	-0.526464	-0.526464	-0.340336	-0.526464	-0.188486	-0.526464	-0.526464
ENSG00000102786	0.441326	-0.522766	-0.621721	-0.58375	-0.430884	1.637	0.0741699	0.668555	-1.0563	0.0217862	1.09117	1.41838	-0.685395	-2.07575	0.624183
[truncated: 9,212 more rows]

## Sheet: Extended Data Fig. 5b
#Extended Data Figure 5b - Expression of genes for tumour C542 (n=8,363 genes from gene groups 1-3 with non-zero expression, scaled by gene)
### Phylogenetic tree not included in source data
GeneID	A1_G8	D1_G10	A1_G7	D1_G7	B1_G1	C1_G2	C1_G4	C1_G5	C1_G6	C1_G1	C1_G7	C1_G9	C1_G8	C1_G10
ENSG00000000003	0.0639105	-0.0185795	-1.86437	0.590924	0.412792	0.848749	1.23626	0.00144924	-2.5053	0.02087	0.0388992	0.484073	0.357376	0.332953
ENSG00000000005	-0.498001	-0.498001	-0.498001	2.99175	1.39846	-0.498001	-0.498001	-0.498001	-0.12785	-0.267573	-0.498001	0.0987466	-0.498001	-0.10953
ENSG00000000419	-0.675306	-0.368612	-1.16597	-0.820294	1.5031	-0.0649858	-0.772214	0.639788	0.896234	-0.5269	1.05926	-0.41996	1.8531	-1.13723
ENSG00000000457	0.375213	-1.34742	1.85459	0.817959	0.526503	0.38836	0.4897	-0.00685314	1.17844	0.12756	-1.17179	-1.017	-1.13133	-1.08393
ENSG00000000460	0.535189	-1.48476	0.600433	-0.120366	-0.270361	0.926521	-1.27708	1.15113	0.630291	0.858444	-1.41225	-1.4301	0.990578	0.302326
ENSG00000000971	2.25529	-0.225984	-0.65912	-0.65912	2.08975	-0.65912	-0.584738	-0.182929	-0.313976	-0.407017	-0.65912	-0.380491	-0.47703	0.863599
ENSG00000001036	-0.153786	1.69485	0.574005	-1.06937	-0.0517314	0.716585	0.14164	-0.863047	-0.108492	0.0624493	0.0274132	1.69789	-0.667028	-2.00138
ENSG00000001084	-0.0319691	1.03349	0.0695127	0.269713	-0.114121	0.334411	0.460878	0.208502	-0.990277	0.785274	0.747775	0.525546	-2.99083	-0.307907
ENSG00000001167	0.338863	-1.92115	-1.87849	0.235641	-0.173492	0.429431	-0.421511	-0.0904108	1.17024	0.308322	0.00203181	0.366885	1.88365	-0.250013
ENSG00000001460	0.290429	-0.7595	-0.7595	0.945486	0.801048	2.70435	-0.249346	-0.594529	-0.7595	0.674256	-0.7595	-0.308368	-0.7595	-0.465822
ENSG00000001461	0.475944	-1.5456	1.00067	0.614715	0.0800227	-0.0643628	0.874711	-1.57454	0.590465	1.30524	0.733835	-1.19687	-1.31409	0.019869
ENSG00000001497	0.821652	-1.33868	-0.494278	-0.238689	0.717807	0.198709	0.423569	-2.08361	0.237783	-0.12104	1.7486	0.421943	0.803385	-1.09715
ENSG00000001561	0.17107	-1.23336	-0.990799	0.215399	-0.313289	1.20483	0.909554	1.20158	-1.09114	0.259074	-0.331836	-0.776538	-1.08352	1.85897
ENSG00000001617	0.312778	-0.589181	-0.589181	0.627863	-0.358609	-0.52323	-0.589181	-0.589181	-0.487244	-0.388712	-0.375616	3.00554	-0.437332	0.981286
ENSG00000001626	0.258564	-0.00100857	1.38433	0.867044	-1.25311	0.359544	0.774292	0.99629	-1.08374	0.878741	0.249448	-1.07017	-1.89909	-0.461141
ENSG00000001629	-0.307049	1.45098	0.782566	0.117294	0.505477	-0.172941	-0.142768	0.722641	-2.93021	0.339237	-0.320883	0.133537	-0.593113	0.41523
ENSG00000001631	-0.625775	-2.73238	0.791675	0.098883	-0.911148	0.0555888	0.162019	0.0946545	-0.186434	0.347425	1.15278	1.28463	0.677491	-0.209407
ENSG00000002016	1.90961	-0.694228	-0.694228	-0.633963	0.510947	0.0336345	0.197437	0.321179	2.32523	-0.694228	-0.694228	-0.694228	-0.694228	-0.498714
ENSG00000002330	0.272152	-0.657945	-0.742563	-0.22709	-0.0119757	0.641183	-0.400993	-0.666168	2.4618	0.577636	1.144	-1.39067	-1.10716	0.107804
ENSG00000002549	0.864543	-2.31188	0.169605	0.757705	0.675076	0.207494	-0.0249078	0.85963	0.098913	0.01792	0.0773141	0.580068	-2.16272	0.191248
ENSG00000002586	1.55562	1.08357	0.232988	0.146455	-0.00711412	-0.415806	0.34812	-0.261971	1.03177	-0.508762	-0.0466372	-0.902239	-2.5914	0.3354
ENSG00000002726	-0.197923	-2.43728	1.08541	1.32256	-0.292312	0.146231	1.52628	0.310618	0.590485	-0.136621	-0.36196	-0.728691	-0.721	-0.105797
ENSG00000002822	0.667198	-1.59487	0.964853	-0.318897	0.497824	0.546318	0.311322	-0.00142826	1.90887	0.108438	-1.67367	-1.35226	-0.186789	0.123099
ENSG00000002834	1.3568	-1.08881	-1.01323	-0.293818	0.992719	0.246386	-0.995715	0.364588	0.523722	-1.35604	0.81245	-0.884481	-0.391255	1.72669
ENSG00000002919	1.04814	-1.3194	0.845285	1.56742	0.423424	0.729908	0.800099	-1.08209	-1.07285	0.478738	-0.916255	-0.808339	-1.16928	0.475191
ENSG00000002933	-0.524226	1.55117	1.51347	0.282855	-0.0986882	-0.127003	0.966556	0.00464056	-2.18955	0.364875	-0.766893	-1.12712	-0.234332	0.384235
ENSG00000003056	0.889829	-1.47601	0.780008	0.423913	0.380812	0.874133	0.596282	0.819633	-0.552182	0.122763	1.20356	-1.36544	-1.47966	-1.21764
ENSG00000003096	0.205311	-2.86043	-1.61386	0.288182	0.140789	0.474346	0.833468	0.494595	0.316269	0.455815	0.0886485	0.520406	0.554251	0.102201
ENSG00000003147	-0.397421	0.686262	1.61805	0.549809	-1.46447	-0.0893702	0.0222559	-0.512262	-0.245111	0.057582	-2.015	-0.356471	1.56372	0.582433
ENSG00000003393	0.574424	1.01293	-1.32096	0.74491	0.906958	0.292961	-0.45796	0.749742	1.30766	0.221665	-0.618375	-0.515616	-2.17594	-0.722401
ENSG00000003400	0.0160583	-1.4653	0.959197	-0.285379	0.588921	0.348845	0.650599	-1.12355	1.16164	0.171659	-1.38152	0.211513	-1.4018	1.54911
ENSG00000003436	1.03819	-0.768021	-0.768021	0.852098	-0.6111	-0.373416	0.606437	-0.568002	-0.768021	-0.768021	-0.768021	-0.452359	2.45946	0.888794
ENSG00000003509	0.748339	-1.41701	-0.0199649	0.271418	-0.199958	0.981556	-0.881422	0.89079	-0.337553	1.15183	-1.39323	0.0155395	1.57541	-1.38575
ENSG00000003756	0.909717	-2.25684	-0.407907	0.726987	-0.214412	0.0955119	0.199154	0.497418	0.508249	-0.059838	-1.97353	1.17464	0.0964266	0.704426
ENSG00000004059	0.291898	0.646633	-1.40059	0.0243762	0.575177	0.560075	-1.1436	0.34174	-0.675837	-0.384137	-1.79948	2.04462	0.359597	0.559523
ENSG00000004139	0.981466	-0.643331	1.80061	0.620047	0.888277	0.75307	-0.23997	-0.82915	-1.22932	0.207194	-1.2316	0.873171	-0.692904	-1.25756
ENSG00000004142	0.36075	-2.10565	-2.30805	0.0486028	0.825882	0.760627	0.126344	0.71961	-0.419967	0.180335	0.400174	0.0915154	0.838522	0.48131
ENSG00000004399	1.50026	-0.693825	-0.927406	-0.927406	0.226646	-0.86974	-0.860984	0.663854	0.572109	-0.871928	-0.774881	0.478854	2.12379	0.360661
ENSG00000004455	-0.83229	0.949447	-2.25075	-1.14392	0.110872	-0.215447	0.239447	-0.069008	0.683767	0.259808	1.39099	1.2712	0.41412	-0.808235
ENSG00000004478	0.316685	1.67068	0.798101	0.547138	0.586997	0.533975	0.0732171	-1.05554	-0.461559	0.287661	-1.74812	-0.472839	0.740165	-1.81655
ENSG00000004487	-1.11672	-0.315207	-1.9581	-0.00322742	-0.843506	0.0736756	0.939033	1.66112	-0.498371	0.64574	0.266931	1.61625	-0.273457	-0.194166
ENSG00000004534	0.703936	-3.0793	0.805243	0.225523	0.0316254	-0.00943484	0.563851	-0.163047	0.845945	-0.312033	-0.687426	0.270284	0.0183196	0.78651
ENSG00000004660	1.45376	-1.6899	-0.359904	0.237258	0.66656	0.495282	-0.305487	0.495072	0.862497	-0.0115123	1.34943	-0.310342	-1.42309	-1.45961
ENSG00000004700	0.410787	0.239334	1.08168	-0.975974	-1.03106	0.256052	0.445175	0.400189	1.04897	0.388605	-1.0855	0.979394	0.234152	-2.3918
ENSG00000004766	0.252798	-2.02976	1.01823	0.88542	-0.0470786	0.420141	0.481416	0.670186	0.565576	0.720588	-1.33864	0.295261	-0.0460628	-1.84807
ENSG00000004776	0.848587	-0.978025	1.05399	-0.971149	1.70056	-0.0550266	0.132865	-0.263581	-1.12948	-0.851479	-0.887576	0.34372	-0.659648	1.71623
ENSG00000004777	1.72156	-1.06144	-1.06144	0.602888	1.5266	0.109797	0.432217	0.58364	-1.06144	-1.06144	-1.06144	-0.680178	0.192168	0.818493
ENSG00000004779	0.0725101	-1.29382	0.933498	0.102737	0.743423	0.830763	0.303418	0.979448	-1.68117	0.586124	1.0091	0.141613	-1.69272	-1.03491
ENSG00000004799	0.396815	-1.16065	-0.956083	0.59251	0.206362	0.806837	0.23571	-0.98759	1.43278	1.15565	-0.955494	-1.16065	-0.982031	1.37584
ENSG00000004864	0.0874356	0.741167	0.497374	0.242081	0.295798	0.668395	0.268666	0.58702	-2.11661	0.354784	0.0400253	-0.667988	-2.17749	1.17934
ENSG00000004866	0.103876	-1.07523	1.67468	0.113189	0.508441	-0.58458	-0.386575	0.719445	1.10621	0.419741	-1.02409	-1.30021	-1.47376	1.19887
ENSG00000004897	-0.289425	-1.73301	-0.0991428	-0.332415	-0.0104453	0.585098	0.199545	-0.577419	-2.08379	0.426102	1.28994	1.49488	0.475698	0.654393
ENSG00000004961	0.499474	-1.39501	0.10042	0.527636	1.03582	0.749946	0.812661	1.51686	-0.926146	0.325367	-1.28113	-1.26821	0.506342	-1.20404
ENSG00000004975	0.329937	-1.19487	-0.596495	0.161985	0.525323	0.279812	1.00731	0.29529	-0.348328	-0.684679	1.67077	0.310166	-2.39556	0.639333
ENSG00000005001	0.53997	-0.966799	-0.966799	-0.897308	1.30203	-0.275293	0.528661	-0.0690166	1.21339	0.698873	-0.966799	1.79268	-0.966799	-0.966799
ENSG00000005007	0.24419	0.167874	0.00512375	0.30029	0.201067	0.637299	1.29297	0.0671592	-2.20943	-0.029986	0.896902	-0.577911	0.948371	-1.94392
ENSG00000005020	-0.764424	2.02005	-0.507257	-0.296042	-0.453991	-0.455954	0.144662	-0.169406	-1.03219	-0.819364	-1.02954	1.49421	1.54701	0.322235
ENSG00000005022	0.130898	0.247143	-0.68306	-1.68716	0.783114	0.229561	-1.24689	0.327513	-1.56567	0.0657266	0.154244	0.383739	0.900407	1.96044
ENSG00000005059	0.294172	-1.24423	1.2728	0.514443	0.123386	-0.152641	-1.09909	-0.990143	0.818771	1.33838	-1.07011	-0.782148	-0.642852	1.61926
ENSG00000005073	0.914016	-1.17645	0.595367	0.440017	0.854082	0.909285	-0.926608	0.260403	-1.21748	0.648198	-0.733234	1.67189	-1.17845	-1.06103
ENSG00000005075	0.615427	1.16915	0.911415	-0.0273983	-0.0209762	0.0562839	-1.678	0.615123	-1.83678	0.191587	0.804041	-1.49815	0.932247	-0.23397
ENSG00000005100	0.252799	0.602756	0.681057	-0.269305	0.197328	0.538336	0.280535	-0.316317	-0.506546	0.515908	-2.07859	-1.99079	0.530451	1.56238
ENSG00000005156	0.226767	-3.27562	-0.292063	0.577068	0.211422	0.595109	0.448952	-0.181366	0.88258	0.515733	-0.126935	0.135925	0.295981	-0.0135564
ENSG00000005175	-0.329632	1.38093	1.28645	-0.528035	-0.110389	-0.124729	0.435019	-0.762678	0.300056	-1.03282	0.0719276	-0.450046	1.78646	-1.92251
ENSG00000005187	-0.12989	1.29378	-1.03193	-0.531181	1.45886	0.253256	1.00162	1.0054	-1.14463	-0.0786433	-1.12782	-0.967401	1.05559	-1.05701
ENSG00000005189	0.194698	-1.01027	-0.792568	0.0338713	0.535694	0.545194	-0.531518	1.20156	-0.882623	-0.861679	1.76877	1.63004	-1.01027	-0.820919
ENSG00000005194	0.194641	-1.92599	0.0143109	0.735494	0.500718	0.872207	-0.389081	1.01601	1.2843	-0.083276	-1.62167	-1.3312	0.674236	0.0592977
ENSG00000005206	1.53174	-1.30305	-1.30305	1.29827	-0.18004	0.566256	0.957551	-0.0158561	0.4268	0.437763	-1.08991	0.756165	-1.04081	-1.04183
ENSG00000005238	-0.486071	-0.573821	-0.901062	0.146918	0.61007	0.957754	-0.835293	1.15957	-0.901062	-0.258575	-0.901062	0.188295	-0.673375	2.46771
ENSG00000005243	0.926382	-0.538956	2.81992	0.990126	0.155063	0.259128	-0.666625	-0.717282	-0.599556	-0.644006	-0.470636	-0.253683	-0.717282	-0.542595
ENSG00000005249	0.548742	-0.618228	-0.718992	-0.644494	0.672147	-0.718992	-0.718992	-0.640598	1.75334	-0.718992	-0.521951	-0.718992	2.0071	1.0389
ENSG00000005302	0.310939	-1.30261	0.247179	0.610593	0.714786	-0.10163	-0.584414	0.522207	-0.583005	-0.197083	1.59554	1.60961	-1.62478	-1.21733
ENSG00000005339	-0.0998938	-0.115521	1.67405	-0.142904	-0.317134	0.203367	0.865352	0.350088	-2.73885	0.341516	0.486377	-1.06119	0.222615	0.332124
ENSG00000005379	2.15425	-0.573291	-0.721321	1.11582	-0.500197	-0.0620574	-0.721321	2.02796	-0.525974	-0.399945	-0.27979	-0.276508	-0.721321	-0.516305
ENSG00000005436	0.00753486	1.26479	-1.09154	0.108836	0.177718	-0.0140547	0.268166	0.872313	0.385754	1.12924	-1.07337	1.20692	-1.47404	-1.76827
ENSG00000005448	0.0701416	-0.595284	-0.595284	0.553704	0.970339	0.120502	-0.595284	-0.595284	-0.49331	-0.595284	-0.471862	-0.311264	3.02643	-0.488263
ENSG00000005469	0.24889	-0.863083	-1.02331	1.04685	1.10443	0.445353	0.992865	-0.960929	-0.948471	0.435328	-0.842327	-0.728601	1.92418	-0.831178
ENSG00000005471	0.00866526	-0.565243	-0.37608	0.519914	-0.439695	-0.565243	-0.565243	-0.472786	-0.486796	1.2931	-0.470285	-0.386432	2.95496	-0.44884
ENSG00000005483	-1.0447	2.01366	0.865689	0.160349	-0.400541	-0.439072	0.118516	-0.806754	1.43661	0.690168	-0.304355	-0.437247	-0.0541081	-1.79822
ENSG00000005486	0.644172	-2.07078	-0.500802	0.256946	0.583423	-0.0244331	0.538265	-0.308589	1.08608	-0.216811	-2.11416	0.827808	0.528781	0.770096
ENSG00000005700	-1.18198	1.02322	0.289848	-0.143874	-0.750463	-0.179398	-1.32845	-0.613711	-1.00921	1.68864	1.9297	0.179482	-0.156654	0.252849
ENSG00000005801	-0.0214656	-2.07889	1.33479	-0.121044	-0.88215	0.236775	0.355732	0.71367	0.315093	0.383997	0.0362785	-0.112481	-1.68292	1.52262
ENSG00000005810	-0.625068	2.47898	-0.445993	-0.122142	-0.842413	-0.166216	-0.39585	-0.896356	1.51221	-0.607632	0.247066	1.05794	-0.558735	-0.635791
ENSG00000005812	-0.296217	0.429118	0.649163	-0.107853	-0.673679	0.1014	0.997626	-0.411894	0.679785	-0.233975	-1.79404	1.07854	-1.89421	1.47624
ENSG00000005882	0.707936	1.40282	-0.539436	0.172817	0.301527	-0.172158	0.673668	-0.860839	0.783668	0.52584	-0.57109	-1.66675	-1.89764	1.13963
ENSG00000005884	0.670639	0.0642784	-0.355868	0.524511	0.848342	0.722611	0.592208	0.445382	-2.1134	0.363045	0.0943911	0.191007	0.320744	-2.36789
ENSG00000005889	-0.699431	0.222802	0.0461041	0.51343	0.161484	-0.054692	0.300045	0.109336	0.745851	-0.0958647	0.51728	-0.39509	-2.93674	1.56549
ENSG00000005893	-0.764366	0.924738	-0.544581	-0.227064	0.519141	-0.342396	0.6765	-0.375048	-0.4588	0.863112	1.13187	0.486718	0.782542	-2.67237
ENSG00000006007	-0.821127	1.2729	0.846249	-0.440423	-0.951877	-0.142103	0.464874	-1.18678	0.352457	0.311572	-2.08182	0.119609	1.38235	0.874117
ENSG00000006015	1.86448	-1.3453	-0.551136	0.159544	0.920087	0.683755	-0.198097	1.35331	0.578672	-0.386976	-0.295071	-1.3453	-1.3453	-0.0926703
ENSG00000006025	1.43574	-0.768678	-0.896455	0.65562	0.486164	0.769411	0.778631	-0.697739	-0.658107	-0.896455	-0.646591	-0.896455	-0.718798	2.05372
ENSG00000006042	0.864366	-0.663681	-1.00888	0.464913	0.371826	0.0972447	0.479026	-1.45596	-1.59707	-0.393322	-0.580426	1.42004	1.71469	0.287244
ENSG00000006047	-0.471594	-0.909758	-1.01165	-0.968156	1.1806	1.13782	0.41389	-0.107451	1.83256	0.361435	-0.896531	1.14728	-1.01165	-0.696781
ENSG00000006062	1.4128	-0.835235	-1.01733	1.23944	0.995112	1.17277	-0.600945	-0.901613	-0.847357	0.0802028	-0.751963	1.40041	-0.534881	-0.811409
ENSG00000006118	-0.0419753	-1.6296	1.09912	0.542686	-0.408419	-0.107682	0.980918	0.424667	0.0884257	0.0179684	-1.60532	-1.33015	1.76744	0.201919
ENSG00000006125	-0.51572	-1.89184	0.0730517	0.914491	0.8061	0.881529	-0.123025	0.78847	-1.41212	0.878355	-1.38779	1.19385	-0.338977	0.13363
ENSG00000006194	0.348766	0.61796	-1.08711	0.514289	0.38924	0.706979	0.454375	-0.176504	1.13587	-1.13483	-1.51505	1.12732	0.546877	-1.92818
ENSG00000006282	0.866322	-0.949472	0.970306	0.564955	0.409448	-0.0333819	-0.886654	-0.595022	2.50532	-0.799419	-0.850561	0.247377	-0.842713	-0.606504
ENSG00000006327	0.187384	-1.83672	-0.957415	-0.471619	0.590357	-0.210121	-0.724291	-0.139484	1.3349	-0.384433	0.588024	-0.766056	2.01224	0.777226
ENSG00000006432	1.05218	-0.90385	-1.28452	0.36829	-0.0943284	0.472636	-0.039314	-1.09683	1.15199	1.23885	-0.327665	-1.28452	-0.842023	1.58911
ENSG00000006451	0.472676	1.02754	-0.0789503	0.0490152	0.722854	0.316865	0.0333498	-0.368624	-0.79617	-0.353753	-0.476788	-2.10398	2.24914	-0.693164
ENSG00000006453	0.565151	0.816716	0.292292	1.19897	0.355212	0.123594	0.500127	0.540029	-2.51788	-0.0130608	0.289399	-0.237286	-0.0914238	-1.82185
ENSG00000006459	0.594769	-2.45464	1.37617	0.299586	-0.179321	0.559972	0.792115	0.36827	-0.221564	0.49661	-0.760836	0.726196	-1.45094	-0.146385
ENSG00000006468	0.916027	1.05684	1.71501	-0.302067	-0.228472	-0.706978	-0.663641	-0.706978	2.11166	-0.662649	-0.557768	-0.706978	-0.557025	-0.706978
ENSG00000006530	0.272989	-1.73813	0.248695	0.098447	0.240519	0.649951	1.04137	0.704045	0.00224464	0.751079	1.44136	-1.32561	-1.70569	-0.68127
ENSG00000006534	0.520678	-1.40403	1.69442	0.260884	0.687728	-0.210214	0.681896	-1.33831	-1.19575	-0.257166	-1.23885	0.177561	1.38893	0.232217
ENSG00000006555	2.23908	-0.720938	-0.868963	0.86234	0.0593053	0.40554	-0.475395	1.58764	-0.868963	0.521956	-0.579505	-0.424165	-0.868963	-0.868963
ENSG00000006576	0.902835	-0.972767	-0.926454	0.497971	0.49712	0.221477	1.39534	-0.373344	1.82203	0.800968	-0.984698	-1.12706	-0.951899	-0.801522
ENSG00000006606	3.4744	-0.267261	-0.267261	-0.267261	-0.267261	-0.267261	-0.267261	-0.267261	-0.267261	-0.267261	-0.267261	-0.267261	-0.267261	-0.267261
ENSG00000006607	0.930281	1.30293	0.581972	-0.0464412	-0.259252	-0.000257868	-0.527902	-1.40694	-0.518251	0.228159	-1.48917	2.14241	-0.7874	-0.150141
ENSG00000006611	0.87368	-1.84155	0.891388	-0.231465	0.78086	0.957891	1.168	0.4367	-0.331621	-0.295322	-2.05153	0.027619	-0.658299	0.273654
ENSG00000006625	0.576236	-0.420335	-0.420335	-0.420335	-0.420335	0.685985	-0.276642	-0.420335	-0.420335	-0.420335	-0.420335	-0.420335	-0.420335	3.21777
ENSG00000006634	-0.260323	-1.88788	1.45819	-0.187352	0.292773	0.83953	0.406556	0.574999	0.473844	0.289608	-1.82816	-1.22923	0.844632	0.212818
ENSG00000006652	0.0644144	0.378796	1.17107	0.524803	0.272124	0.607888	0.113544	1.02467	-0.297042	1.02107	0.130764	-1.72222	-1.3504	-1.93948
ENSG00000006695	0.0192159	-2.99403	0.180277	0.389573	0.172754	0.302296	0.489529	0.0179327	1.41524	0.284222	-0.568629	0.698045	0.303289	-0.709712
ENSG00000006704	0.962451	0.165395	-0.882551	0.190019	0.51456	-0.526315	-0.00728667	0.308673	1.26416	0.105566	1.26058	-2.25532	0.373211	-1.47314
ENSG00000006712	1.3525	0.449119	-2.12477	-0.368968	0.962453	1.01982	0.574703	-1.10275	-0.552418	-0.189281	0.445644	1.00817	-1.02249	-0.451739
ENSG00000006715	0.674671	0.249237	0.457119	0.825392	0.330191	-0.386536	0.551392	-0.119705	-0.488761	-0.141711	0.423395	-0.212521	-3.10528	0.943123
ENSG00000006740	0.0451762	2.23056	0.21453	0.227316	0.070078	-0.0525867	-0.421479	-0.266806	0.599095	-0.456922	1.39979	-1.18143	-0.55256	-1.85476
ENSG00000006744	0.334357	-3.128	0.884526	0.133195	0.29277	0.381342	0.00825613	0.847777	-0.434882	-0.759753	0.428117	0.24643	0.224591	0.541271
ENSG00000006747	1.5835	-0.724993	-0.956581	2.18243	-0.533308	0.148237	0.489497	-0.574793	-0.552676	1.06729	-0.771514	0.234166	-0.634674	-0.956581
ENSG00000006756	1.55185	-1.15997	-0.296944	1.36404	0.205056	0.301712	0.0735059	0.536192	-1.21596	0.195627	-0.909698	-0.974532	-1.1627	1.49181
ENSG00000006757	0.471006	-0.88336	1.92952	0.825533	1.66693	0.269204	0.257392	-0.638604	-1.03908	-0.858219	-1.03908	-0.708117	-0.774129	0.520996
ENSG00000006831	0.765401	-1.42342	0.336514	0.156517	0.641064	0.40889	-0.0432559	-0.275314	-1.34923	0.836445	0.657164	1.83723	-1.37639	-1.17161
ENSG00000007047	0.902235	2.01725	-0.224331	0.153713	0.580707	0.150408	-0.431341	-1.35923	0.502512	-0.502766	-1.04525	0.362837	0.732593	-1.83934
ENSG00000007062	-0.437657	-0.863158	0.514879	-1.01711	-0.939377	-0.0905944	0.994151	0.638773	2.46657	0.660606	0.377695	-0.60562	-0.890805	-0.808357
ENSG00000007080	0.916592	1.71977	1.32052	-0.767128	0.043439	-0.162677	-1.23715	-1.30926	0.852166	-0.113131	-1.25931	-0.915455	0.552016	0.359598
ENSG00000007168	-0.00289919	-2.92728	0.157181	-0.0729814	0.812487	0.243919	0.4594	0.426539	-0.589825	0.847299	-0.0159159	-0.73626	1.29185	0.106495
ENSG00000007171	1.14343	-0.627016	-0.310928	0.35035	1.86514	-0.134462	2.08342	-0.880275	-0.71308	-0.491377	-0.385433	-0.880275	-0.880275	-0.139219
ENSG00000007202	-0.0667113	-1.78809	-0.486524	0.538017	0.384536	0.726606	0.863216	-0.176126	1.43815	0.924309	0.176896	-0.647002	0.211065	-2.09834
ENSG00000007216	3.38444	-0.325605	-0.325605	-0.325605	-0.325605	-0.325605	-0.325605	-0.325605	-0.325605	-0.325605	-0.325605	-0.325605	0.522813	-0.325605
ENSG00000007237	0.877243	1.4989	0.671735	-0.313058	0.0816004	-1.33721	-1.26458	-0.463214	0.12431	-1.26843	1.37385	-0.23704	-0.926852	1.18275
ENSG00000007255	0.731518	-1.43714	0.658047	0.0815987	0.579605	0.624271	-0.813113	1.71442	0.992709	-0.802773	-1.32679	0.0129933	-1.43714	0.421809
ENSG00000007341	0.521488	-1.52802	1.26839	0.772257	0.854806	0.0895627	0.140797	-0.539627	1.32303	0.986636	-1.60055	-0.896189	-0.496457	-0.896123
ENSG00000007376	0.67061	-1.33684	-0.46878	-0.0737166	1.06404	0.607914	0.649949	0.247206	0.878193	0.565374	-1.4246	1.30584	-1.58952	-1.09568
ENSG00000007384	1.5036	-1.5454	0.623296	0.616361	1.2024	0.472544	0.394905	0.819766	0.398269	-0.430282	-0.733582	-1.41867	-1.38742	-0.515783
ENSG00000007392	1.29964	-1.20937	0.622841	0.0257629	-0.139277	0.168323	0.0612638	-0.684433	1.3135	-0.403486	1.94702	-1.17041	-1.24285	-0.58853
ENSG00000007402	0.611428	-0.456473	-0.456473	-0.456473	1.20031	-0.253265	-0.456473	-0.456473	3.00626	-0.456473	-0.456473	-0.456473	-0.456473	-0.456473
ENSG00000007516	1.82504	-0.613723	-0.733797	0.217628	-0.733797	0.41633	0.480617	-0.733797	2.26901	0.374729	-0.733797	-0.733797	-0.56685	-0.733797
ENSG00000007520	1.27299	-1.49678	-0.145595	-0.631801	1.36553	0.864328	-0.18766	-0.185613	0.910537	-1.60877	0.495513	0.654202	-1.39259	0.0856985
ENSG00000007541	1.78376	-1.26616	1.28404	1.02568	0.36223	0.826086	-0.855137	0.393827	-1.02696	-0.00513492	-0.0174342	-1.26616	-1.06034	-0.178299
ENSG00000007866	0.299024	0.77643	-0.422546	0.411995	-0.220819	1.1836	-1.15045	-0.471401	-0.329506	1.92725	-1.23614	-0.637734	-1.32936	1.19967
ENSG00000007923	1.02767	-1.58458	-1.29321	0.647902	0.579396	0.715436	0.977126	-0.496982	0.0928488	-0.492249	0.0273063	-0.966211	1.76358	-0.998037
ENSG00000007944	0.619517	-1.24244	0.341027	0.129331	-0.0331752	0.271838	0.032414	0.0641002	0.268881	0.681179	-1.49063	-0.620126	2.39143	-1.41335
ENSG00000007952	-0.306742	0.191469	-2.13799	0.506351	-0.269462	1.09917	0.897293	0.926644	-0.380738	0.021063	1.08612	-1.92748	0.0644613	0.229845
ENSG00000007968	0.809585	-0.791856	-0.791856	0.120728	0.175264	0.797484	-0.117035	1.55993	-0.791856	2.19704	-0.791856	-0.791856	-0.791856	-0.791856
ENSG00000008018	0.432496	1.80348	-0.8079	-0.960707	0.211329	0.207604	-0.520316	0.993873	0.104988	-0.529507	-2.24419	0.0837925	1.13848	0.086578
ENSG00000008083	0.510336	0.543154	0.367378	0.0717352	-0.39885	0.19176	0.897375	-0.204564	-1.90863	1.06497	0.790885	-1.23328	-1.77762	1.08536
ENSG00000008086	0.977282	-0.975972	1.26945	0.574078	1.18745	0.699803	-1.02392	1.23392	-0.972162	0.653637	-0.974168	-0.822905	-0.829454	-0.997037
ENSG00000008130	0.481455	-2.39924	-1.18641	-0.451293	0.665016	-0.15931	-0.0430326	0.286542	1.46189	0.747074	0.806073	0.909415	-0.398091	-0.720083
ENSG00000008226	3.4744	-0.267261	-0.267261	-0.267261	-0.267261	-0.267261	-0.267261	-0.267261	-0.267261	-0.267261	-0.267261	-0.267261	-0.267261	-0.267261
ENSG00000008256	0.319098	1.33003	-0.364218	-0.418563	0.367028	-0.0454626	-0.922403	-1.12403	-1.51094	0.780559	-1.37977	1.69966	0.434161	0.83485
ENSG00000008277	1.14121	-0.640358	-0.747588	1.28529	-0.747588	1.02537	2.0938	0.601706	-0.747588	-0.571509	-0.747588	-0.747588	-0.598499	-0.599079
ENSG00000008282	0.285446	0.779215	0.39453	-0.545539	-1.12021	0.151139	0.0360991	-0.251433	-1.95034	-0.0759545	1.30889	0.538349	-1.29201	1.74182
ENSG00000008283	0.924573	-1.20083	-0.924025	1.37658	1.10301	1.28904	0.911628	-0.00289837	-0.358647	-0.330551	-1.12494	-1.05756	-1.15122	0.54583
ENSG00000008294	0.157358	1.73444	0.886339	-0.0550751	0.58315	-0.634489	-0.0126117	-1.84549	0.487929	-0.783066	-1.78962	-0.0428022	0.421782	0.892154
ENSG00000008300	1.29822	-1.1919	-0.069587	0.86372	0.713629	0.869554	1.68226	0.548515	-0.802493	-0.0108177	-0.864918	-0.587136	-1.15014	-1.2989
ENSG00000008311	0.75567	1.73344	0.0890332	0.871452	-0.16848	-0.0345283	-0.2368	0.201691	0.401691	1.06679	-1.64165	-1.32833	-1.66418	-0.0458033
ENSG00000008323	0.709597	-1.79498	-1.09848	0.736348	0.200122	0.709955	-0.936448	-0.0417144	1.87387	0.494028	-0.819255	0.933206	-0.0716927	-0.894563
ENSG00000008324	1.95436	-0.84577	-0.983911	0.672735	1.61439	0.776371	0.27421	-0.334178	-0.854976	-0.154515	-0.763271	-0.983911	-0.983911	0.612374
ENSG00000008382	1.0655	1.83973	-1.09224	-0.156672	1.1703	0.143406	0.423567	-0.11492	-0.805523	0.255147	-1.00602	-1.59124	0.775055	-0.906085
ENSG00000008394	0.253322	-0.670444	1.14691	-0.754854	0.516777	0.748996	-0.629339	0.956374	1.81463	0.829424	-0.94538	-1.16105	-0.944307	-1.16105
ENSG00000008405	-0.162498	1.19924	1.02792	-0.453925	-0.306514	-0.0441844	-0.558707	-2.52616	1.37697	-0.348107	-0.396797	0.892155	0.633723	-0.333115
ENSG00000008441	0.682554	1.25791	0.779233	0.365884	0.818051	-0.0646022	-0.240246	0.238533	-1.25186	0.491323	-0.357803	-2.18052	-1.40644	0.867983
ENSG00000008517	-1.58125	1.54727	0.0805079	0.0807616	1.16784	-0.552122	-1.03029	-1.30959	0.884515	0.0338154	-0.00599998	0.18775	-0.914612	1.41141
ENSG00000008710	1.45542	-1.83041	0.201812	0.729589	0.964877	0.383017	-0.601045	-0.0383433	0.154832	0.321732	1.08607	-1.28614	0.0565654	-1.59797
ENSG00000008838	0.880145	0.7077	-2.27192	-0.148318	0.579938	0.50079	-0.148213	-0.40127	-1.53821	0.340478	0.952315	-0.215061	-0.630519	1.39214
ENSG00000008853	1.31432	-0.663183	2.95579	0.0817076	-0.194566	0.281905	-0.663183	-0.399002	-0.543267	-0.313797	-0.518028	-0.190961	-0.484552	-0.663183
ENSG00000008869	0.275816	0.993777	0.108911	0.335378	0.0974979	-0.343845	-0.0989875	0.138702	0.960648	0.525381	-1.34096	0.60852	-2.82338	0.562533
ENSG00000008952	-0.201916	1.28508	-0.01392	0.222855	-1.69828	-0.137665	0.043345	-0.127394	0.669413	-0.153341	0.12874	-2.1778	1.70133	0.459563
ENSG00000009307	-0.0318501	0.682332	2.13554	-0.293824	-0.95886	-1.88999	-0.534886	-0.47914	-0.450179	-0.64365	0.409578	0.227904	0.481213	1.34581
ENSG00000009335	-0.348137	-1.38066	0.0713129	0.999163	0.218261	0.470446	0.49604	0.861344	-1.49356	0.884	0.069022	-0.132829	-2.00379	1.28938
ENSG00000009413	-0.575147	0.0623006	-1.88922	0.024663	-0.824288	0.349105	0.771883	0.575186	2.06156	0.921231	-0.713402	0.732243	-0.976786	-0.519329
ENSG00000009765	0.328698	-1.64381	-0.52463	0.952279	0.344764	0.14558	-0.0898612	-1.0097	1.22195	0.467277	-0.580852	1.8028	-1.58496	0.170457
ENSG00000009780	1.30845	-0.857039	-0.857039	-0.681347	0.43997	-0.513558	-0.591586	1.1539	-0.857039	1.57262	-0.722733	-0.604132	-0.488271	1.6978
ENSG00000009830	1.25143	-1.17685	1.23881	0.401652	0.0504504	1.26869	1.24726	-0.328967	0.433936	0.0332886	-1.1588	-1.07442	-1.09281	-1.09367
ENSG00000009844	0.320901	1.68961	-1.36871	0.487189	0.578072	0.150678	0.138151	0.0591962	1.34977	0.238666	-1.31295	0.359812	-1.02835	-1.66204
ENSG00000009950	0.97982	-0.900994	-1.2344	-0.185391	0.817509	0.279194	0.349854	1.39139	1.87784	0.101173	-0.665734	-1.06003	-1.21451	-0.53572
ENSG00000009954	0.0764399	1.40183	-0.69652	-0.381076	-0.377449	0.0307771	-0.243149	0.498692	-1.40101	0.465371	0.66151	-2.12438	0.480768	1.6082
ENSG00000010017	-0.908378	1.25584	0.50227	-0.548142	-1.58403	-0.651923	-1.27035	-0.278011	1.99199	0.970834	0.0514665	0.154783	0.622343	-0.308693
ENSG00000010030	0.572845	-1.03431	1.30564	0.489193	1.50634	0.262639	0.749599	1.20155	-1.15995	0.0527886	-1.018	-0.782425	-1.15995	-0.985948
ENSG00000010072	-0.265412	-0.907674	-1.10659	0.0831091	0.479826	1.20392	0.162307	1.47951	0.820716	-0.660647	-1.10659	-0.761301	-1.10659	1.68541
ENSG00000010165	0.367981	0.285049	0.256743	0.181757	-0.240533	-0.446977	0.231488	-0.641967	0.0822437	0.336904	-2.86324	0.0115235	0.641549	1.79748
ENSG00000010219	1.51029	-0.753696	-0.691454	1.04775	1.18517	0.135594	-0.961056	-0.961056	0.271554	-0.961056	-0.317089	-0.601109	-0.72565	1.82181
ENSG00000010244	0.173967	0.346101	1.16223	0.0475309	0.361388	0.182942	0.369436	-0.348137	0.98824	0.443607	-1.83553	0.922555	-0.479469	-2.33487
ENSG00000010256	-0.283002	2.58431	0.768741	-0.556584	-0.356815	-0.35506	0.361564	-1.65488	-0.893189	-0.829641	0.514122	0.227544	-0.153253	0.626145
ENSG00000010270	0.762841	-1.33147	0.796453	0.395463	1.17891	0.503873	-0.448162	0.117792	-0.671575	-0.0626545	-0.937107	1.97372	-0.845323	-1.43276
ENSG00000010278	0.752802	-0.890193	0.151823	0.474267	0.987512	0.401194	0.391539	0.224327	1.34091	0.186044	0.203118	-2.09799	-1.9342	-0.191153
ENSG00000010292	-0.808474	1.21696	-0.0959951	-0.549478	-0.302242	0.550196	0.722323	-0.634586	-2.00978	0.102223	1.96966	-0.959177	0.583281	0.215085
ENSG00000010295	3.10951	-0.431934	-0.431934	-0.431934	1.14642	-0.431934	-0.431934	-0.241229	-0.431934	-0.431934	-0.431934	0.30464	-0.431934	-0.431934
ENSG00000010310	3.4744	-0.267261	-0.267261	-0.267261	-0.267261	-0.267261	-0.267261	-0.267261	-0.267261	-0.267261	-0.267261	-0.267261	-0.267261	-0.267261
ENSG00000010318	1.50454	-0.676959	-0.860073	-0.860073	0.0414563	0.549352	1.40672	-0.541741	0.99634	1.62614	-0.860073	-0.860073	-0.605478	-0.860073
ENSG00000010322	0.874169	-0.74027	1.53948	0.175279	-0.105389	-0.817827	1.23574	-0.491227	-0.399846	0.839087	-1.45988	-1.53794	-0.291744	1.18037
ENSG00000010327	0.884536	2.2134	0.524408	-0.0816819	-0.169629	-0.849181	-0.842945	0.887535	0.650866	-1.37968	-1.10709	-1.03167	0.401706	-0.10057
ENSG00000010361	0.898282	-1.21567	-1.31898	0.124178	-0.590995	0.523554	0.587172	0.599952	2.06283	1.0212	-0.270569	-1.05041	-1.01553	-0.355009
ENSG00000010404	0.8506	-1.48367	1.01255	-0.253834	-0.17055	-0.592888	0.293681	1.78801	0.474823	0.535559	0.442785	-0.99846	-1.90169	0.00308275
ENSG00000010438	-1.07157	1.62861	1.84993	-0.343537	0.772912	-0.174215	-0.726589	-0.462487	-0.146672	-1.45384	-0.205525	0.689538	0.708602	-1.06516
ENSG00000010539	0.477457	-1.23541	-1.0773	1.06779	0.995317	0.638281	-0.346229	1.17314	1.04454	-0.37718	-1.219	-1.09287	-1.05772	1.00917
ENSG00000010626	1.18413	-0.864134	-0.618755	-0.476118	0.794421	0.185764	1.11366	-0.624515	-0.864134	0.40442	-0.740957	-0.864134	-0.864134	2.23449
ENSG00000010704	2.5492	-0.72851	-0.72851	1.7824	0.688719	-0.444569	-0.248373	-0.0220252	-0.611057	-0.203888	-0.52752	-0.35038	-0.72851	-0.426975
ENSG00000010803	0.393384	-0.618919	-0.120248	-0.863362	-1.11181	0.823998	-0.342274	1.10283	0.222774	-1.56486	-0.564113	1.69814	1.54636	-0.601908
ENSG00000010810	0.384197	-0.808544	1.08928	-0.805843	-0.714322	-0.832107	-0.814618	-0.802592	1.49709	-0.808184	0.598056	0.911677	1.80945	-0.703533
ENSG00000010818	-0.0607068	0.487846	-0.117578	-0.173893	0.0325036	-0.79296	0.140175	-0.705773	-0.44213	-0.350272	-0.980681	0.593675	3.07253	-0.702739
ENSG00000011007	0.315664	-1.46319	-1.40182	0.687494	0.404416	0.508143	0.863671	0.625233	-0.136539	0.303037	1.17118	1.02549	-1.36127	-1.5415
ENSG00000011009	-0.0536751	0.47643	0.725483	-0.702712	0.135459	-0.088282	0.146457	-0.152145	-2.54568	-0.295265	1.34824	1.43128	0.547048	-0.972632
ENSG00000011021	0.763962	0.581821	-1.08896	-0.871858	-0.610925	0.193087	0.663551	-0.123086	1.30275	-0.0460689	-1.63148	-1.46921	1.07621	1.2602
ENSG00000011028	0.942995	-0.722307	-0.722307	-0.197636	0.269736	-0.670666	-0.687962	-0.655775	2.32006	0.259809	-0.585717	-0.722307	-0.554248	1.72633
ENSG00000011083	0.937127	-0.436258	-0.436258	-0.436258	3.159	-0.436258	-0.436258	-0.185976	-0.436258	-0.436258	0.45243	-0.436258	-0.436258	-0.436258
ENSG00000011105	2.52286	-0.813336	-0.813336	0.416013	1.41283	-0.527918	0.836202	-0.306468	0.267172	-0.272042	-0.58548	-0.509829	-0.813336	-0.813336
ENSG00000011114	0.310969	-1.6001	0.592543	0.0556684	0.185587	0.687593	1.15702	0.30038	0.0411151	-0.16519	1.70248	-0.0678666	-1.6001	-1.6001
ENSG00000011132	0.902693	-1.61194	-1.61194	0.329313	0.970905	0.0900309	-0.426814	-0.232686	0.472739	0.942236	-1.61194	1.3719	0.121694	0.293811
ENSG00000011143	1.27969	0.450576	1.21785	0.944522	0.0238153	1.21872	-0.513005	-0.652501	-1.23796	1.05796	-0.460697	-0.94107	-1.25943	-1.12847
ENSG00000011198	0.980575	-1.01234	-1.01234	0.248918	0.630645	-0.67799	-0.18035	0.499748	1.92293	1.63838	-0.70762	-0.585591	-0.732639	-1.01234
ENSG00000011243	1.62381	-2.22903	0.551857	-0.311091	0.0326054	0.522905	-0.404963	-0.115343	0.843027	-1.13083	-0.863309	0.188433	1.33035	-0.0384265
ENSG00000011258	-0.0749794	1.28357	-1.89795	0.47911	-0.389779	0.187046	0.597434	0.297633	-1.05889	0.769483	0.063815	1.39614	-1.78819	0.135568
ENSG00000011260	0.68466	0.804683	0.642172	-0.0244229	-0.0862378	1.07726	-1.15776	1.20324	-1.31968	0.595555	-0.087018	-0.031023	0.0243395	-2.32578
ENSG00000011275	0.246819	-0.670366	-1.5151	0.683728	-0.204674	0.0504841	0.400489	-0.684659	-0.260853	-0.0162942	2.43557	0.104707	0.914954	-1.48481
ENSG00000011295	-0.150833	1.05587	-0.864549	0.19268	-0.85927	-0.898799	-0.509283	-2.00931	1.23455	1.50143	0.316438	0.871212	-0.483312	0.603166
ENSG00000011304	0.564662	-0.857959	-0.605305	0.0968823	0.508662	0.329568	-0.20629	0.520146	0.855635	-0.24438	-0.622912	1.33735	0.966945	-2.64301
ENSG00000011347	1.5897	-1.23488	1.20196	0.589995	1.37807	-0.590783	0.182655	0.252261	-0.187848	0.82594	-1.06488	-0.876619	-1.20141	-0.864152
ENSG00000011376	0.610021	-1.09129	-0.459422	0.682119	0.685973	1.21244	0.132326	0.669537	1.48976	0.451406	-0.190622	-1.29026	-1.35298	-1.54901
ENSG00000011405	-1.13827	-0.987738	1.22616	-0.856073	-0.669664	0.45926	1.02161	0.337066	-1.80074	1.42112	-0.52462	0.995549	0.175016	0.341332
ENSG00000011422	0.708144	1.24096	0.44801	-0.355331	0.822715	0.0847256	-1.46175	-1.42392	0.560618	-0.563454	1.03516	-1.33422	1.18486	-0.946519
ENSG00000011426	-0.403732	-2.54102	-1.01416	-0.374741	0.552975	0.68711	0.604384	0.35827	-0.719542	0.580181	1.47783	-0.413609	0.642024	0.564026
ENSG00000011451	0.483597	-2.0138	1.96653	-0.639978	-0.815226	0.321433	0.398544	-0.440455	1.2604	0.126311	-0.599325	0.637175	0.252675	-0.937879
ENSG00000011454	-0.267563	-1.0134	-1.00184	0.401853	-0.391119	0.127452	1.2796	-0.335873	0.54912	-0.816656	1.10847	0.0659205	-1.66573	1.95976
ENSG00000011465	0.385401	1.03047	1.06137	-0.755729	0.141332	-1.79616	-1.30364	-0.75255	1.18954	-1.30274	0.409594	0.113316	0.930207	0.649585
ENSG00000011478	0.280126	-0.875629	-0.875629	0.926266	0.627871	-0.138581	-0.823199	1.188	2.48731	-0.799788	-0.728138	-0.395808	-0.17797	-0.694829
ENSG00000011485	0.0951543	1.97066	-2.50171	-0.010982	0.899343	0.392341	0.285064	0.0303881	-0.0917921	-0.58694	-0.0517445	0.386587	0.28663	-1.103
ENSG00000011523	-0.122574	-0.556909	1.02472	-0.131852	-0.906979	-0.0764296	0.149333	-0.272637	0.473569	0.134006	0.000131484	-1.14139	2.72834	-1.30133
ENSG00000011566	0.211014	-2.6073	0.927991	0.65849	-0.558654	0.35934	0.867811	-0.256533	0.829885	0.802786	-0.582745	-0.0408759	0.627493	-1.2387
ENSG00000011600	0.647601	1.85702	-0.804196	-0.00923983	-0.011269	-0.421744	-1.20391	-0.0339871	1.24741	-1.15661	1.22695	0.667274	-1.03173	-0.973569
ENSG00000011638	-0.550086	1.85037	-1.4186	0.671731	-0.846801	-0.299163	-0.585102	-0.362867	0.498282	-0.128539	1.27154	-0.437591	-1.13532	1.47215
ENSG00000012048	-0.091263	-2.13044	0.453574	-0.34725	0.0392081	0.903884	0.737331	0.90848	-1.05002	0.204737	0.630269	0.528855	0.986116	-1.77349
ENSG00000012061	-0.518995	1.51238	-0.0902469	0.0359491	0.270484	-0.784786	0.377216	-2.44242	-0.0974377	-1.06593	1.01349	1.05912	0.55957	0.171597
ENSG00000012174	0.906133	1.68953	-1.09821	0.605055	0.946071	0.966434	0.930215	-0.279968	-0.954557	0.273395	-1.08119	-0.865858	-1.02653	-1.01052
ENSG00000012211	1.08958	-1.37871	1.63062	0.544227	-0.0152577	0.191068	1.36194	-1.10801	-1.33062	0.0297061	0.34093	-1.07708	-0.751984	0.473593
ENSG00000012223	0.630472	-0.939805	-0.939805	0.185973	-0.813228	0.538596	0.356789	-0.653335	-0.860715	0.0322564	1.929	-0.685183	-0.735969	1.95496
ENSG00000012232	0.681588	-1.33863	-0.146078	0.806522	1.08127	0.86178	1.05791	-1.20247	-0.817935	1.29276	-1.16184	-0.871473	-0.868543	0.62514
ENSG00000012504	-0.375401	3.01471	-0.375401	-0.375401	-0.375401	-0.375401	-0.375401	1.4901	-0.375401	-0.375401	-0.375401	-0.375401	-0.375401	-0.375401
ENSG00000012660	-0.217211	-0.174015	-0.109778	-0.23307	0.371773	0.293875	-0.302135	-0.68819	-0.328607	0.59421	1.71943	-0.0682854	1.60526	-2.46326
ENSG00000012779	0.836492	-0.675076	-0.773773	-0.613523	0.432445	-0.773773	-0.745736	-0.696979	1.67498	-0.773773	-0.565554	-0.443363	1.92024	1.19739
ENSG00000012817	0.635299	-0.250598	0.627212	0.28317	-0.307569	-0.22213	0.172013	-0.0732349	1.1446	-0.537048	0.7925	0.0871378	-3.03074	0.679382
ENSG00000012822	0.576669	-2.03509	-0.123808	-0.26704	0.267098	-0.772894	-0.152816	-0.164738	1.77037	-0.361785	1.70547	0.0690936	-1.09526	0.584728
ENSG00000012963	0.373606	-0.922688	-0.775449	0.852301	0.796716	1.54107	1.70549	-0.122217	-1.04042	0.911226	-0.715198	-0.686657	-1.04042	-0.877367
ENSG00000012983	0.106442	0.884578	-1.10411	0.414297	-0.0205428	0.0838772	0.204516	0.909213	0.950298	0.258099	0.592619	0.430433	-2.73588	-0.973847
ENSG00000013016	0.436269	-0.882326	-0.581886	-0.783634	-0.196313	-0.742736	1.28542	0.684526	1.29106	-0.882326	-0.882326	0.0478692	2.08873	-0.882326
ENSG00000013275	0.00296016	-3.02313	-0.39705	0.0528976	0.739076	0.7508	-0.373752	-0.10693	1.24145	-0.253583	0.46932	0.717046	-0.113135	0.294033
ENSG00000013288	0.697764	-1.68718	1.00001	1.25028	0.465588	0.458957	0.688071	0.00140502	-1.70304	1.12031	-0.292801	-0.0316355	-0.873528	-1.0942
ENSG00000013306	-0.133649	-2.40776	-0.552918	-0.342212	0.898415	-0.143654	-0.872728	0.216304	1.45353	-0.522184	0.123708	0.320096	1.57135	0.391704
ENSG00000013364	0.387531	-2.60078	0.759773	-0.29003	1.06851	-0.411555	0.370614	0.638942	0.135969	-1.19247	-0.11307	0.12594	1.41783	-0.297192
ENSG00000013374	-0.165853	1.32096	-2.00102	0.37861	0.655727	0.326578	0.423504	0.707453	1.13732	-0.492288	-0.312293	-0.825944	0.624391	-1.77714
ENSG00000013375	-0.477393	1.35391	-0.229839	-0.921238	-0.305778	-0.263828	0.116472	0.743902	-2.55228	0.588036	0.181666	1.36275	0.689657	-0.286031
ENSG00000013392	0.46367	-0.87515	1.76973	-0.89722	-0.161082	0.183742	0.583303	-0.860062	-0.654106	2.05306	-1.02595	0.440926	-1.02595	0.00509779
ENSG00000013503	0.760255	1.73201	-1.02796	1.523	0.885161	0.161453	0.456328	-0.873939	-1.08373	0.472205	-0.965305	-0.956767	-0.0757823	-1.00694
ENSG00000013523	1.00873	-1.04861	-1.31088	1.33516	0.0216149	0.103726	1.64744	0.458154	-1.31088	0.841944	0.198416	-0.813161	0.0165887	-1.14825
ENSG00000013561	0.218565	-0.192679	0.189188	0.286237	-0.309243	-0.351493	0.264872	1.62648	0.399003	1.0677	0.278283	-2.36387	0.510873	-1.62392
ENSG00000013563	0.847287	0.726548	-0.580838	0.457482	1.04341	1.05852	1.55725	-0.177407	-1.55214	-0.745054	0.174764	-1.31782	-0.155463	-1.33653
ENSG00000013573	0.424773	-2.2484	-0.176788	0.230178	0.0959166	0.26604	-0.820585	0.907046	0.903065	0.519554	-1.90515	0.441569	1.04562	0.317162
ENSG00000013583	0.42022	-1.20332	-1.35908	0.102785	1.0183	0.114952	0.42385	-0.196187	-0.936763	-0.801464	2.12166	-1.02802	1.04628	0.276789
ENSG00000013588	0.452818	-1.2258	0.210498	0.493702	0.695011	0.38314	0.755719	0.657663	0.618724	0.065022	-0.714978	-2.31181	1.21014	-1.28985
ENSG00000013725	-0.344138	-0.749393	2.56558	-0.749393	0.128936	-0.433422	-0.184676	-0.240344	0.309279	-0.0112813	-0.749393	-0.749393	1.81454	-0.606903
ENSG00000013810	-0.0189408	-0.14804	0.0923484	-1.26948	0.797452	0.541759	0.999578	0.68681	0.455563	0.271597	-0.897697	1.30632	-2.4563	-0.360977
ENSG00000014123	0.0590593	-2.10484	-0.374495	0.437643	-0.134498	0.877058	0.793855	0.78867	-0.74364	1.26173	-0.128282	-1.58955	1.1834	-0.326115
ENSG00000014138	0.307785	-1.36999	0.749766	0.133935	0.740971	1.14517	-1.12823	1.15049	0.597124	0.861824	-1.26226	-1.36999	-1.0742	0.517614
ENSG00000014164	0.436723	-1.48325	0.589175	0.602586	0.419172	0.234408	1.22865	-1.492	-0.194132	-0.467354	-0.349407	0.586102	-1.66854	1.55787
ENSG00000014216	-0.305067	-2.10835	-0.926742	-0.579551	0.573666	0.580797	2.26701	0.0450131	-0.222874	0.267113	-0.770047	0.3999	0.764959	0.0141724
ENSG00000014257	0.340149	2.57502	-0.511371	-0.511371	-0.511371	0.160516	-0.511371	-0.511371	-0.511371	-0.511371	1.92715	-0.511371	-0.511371	-0.400494
ENSG00000014641	-0.00682123	-1.33008	-2.39437	0.540652	-0.225022	0.547786	0.293928	0.205221	0.437175	0.112526	-0.518047	2.03128	-0.0488111	0.354577
ENSG00000014824	-0.882623	0.654002	0.939961	-0.20011	-0.0904951	-0.023445	-0.676832	-0.7377	-1.29334	0.340643	-1.25435	-0.266954	2.15234	1.3389
ENSG00000014914	0.916538	-0.336816	0.717482	0.279137	0.839631	-0.455757	-1.16725	0.64083	-2.38831	-0.169955	0.821974	0.683854	0.763014	-1.14438
ENSG00000014919	0.862785	-1.85197	-0.681317	0.555179	0.769308	0.456753	0.863651	0.123706	-0.146943	1.00478	1.19027	-1.16025	-1.59532	-0.390643
ENSG00000015133	0.480179	0.182697	0.0180428	0.168715	0.470295	0.409636	0.286881	1.24071	1.40207	-0.578049	0.189753	-0.251865	-1.6773	-2.34177
ENSG00000015153	0.608728	-0.928482	-1.12363	0.259276	-0.107796	0.169674	-0.736432	0.738211	-0.994799	0.368745	0.106104	-0.82997	-0.253574	2.72395
ENSG00000015171	0.394522	1.28997	1.12647	-0.762201	-0.604582	0.115997	-0.0431019	1.40853	0.298691	0.724535	-1.76883	-1.72206	-0.505014	0.047066
ENSG00000015285	0.918996	1.18666	2.28175	-0.665656	0.31729	-0.469224	-0.705014	-0.705014	1.21802	-0.705014	-0.557756	-0.705014	-0.705014	-0.705014
ENSG00000015413	0.504948	-1.84335	0.988424	0.522819	1.03373	-0.450422	1.57996	-0.649434	0.531303	0.526057	-0.496846	-1.49847	0.162149	-0.910869
ENSG00000015475	0.641969	0.853378	-0.441704	0.74772	0.545442	0.484266	0.622205	-0.331823	-0.314286	-0.0431827	-1.43857	1.76387	-1.43751	-1.65177
ENSG00000015520	-0.182386	-0.36665	-0.36665	3.42636	-0.079729	-0.36665	-0.36665	-0.36665	-0.36665	-0.36665	-0.36665	0.0419951	-0.36665	0.0936075
ENSG00000015532	0.626787	-1.22691	-1.22691	1.01056	-0.673369	-0.215833	-0.358118	0.033481	0.665712	0.0691259	2.40073	-0.754338	0.567454	-0.918376
ENSG00000015676	1.14593	-0.123282	0.347523	0.372652	0.630536	0.39839	0.359178	0.514518	-2.02726	0.192369	0.54956	-1.03087	-2.09063	0.761388
ENSG00000016391	-0.155604	-0.0503742	1.29773	0.263644	0.969771	-0.274132	-0.574188	0.564155	0.954878	0.0602762	1.38703	-1.18644	-1.68296	-1.57378
ENSG00000016402	-0.123884	-1.3293	0.458467	0.642467	0.567125	-0.174772	0.478036	1.15918	-1.43527	1.10398	1.4559	-0.278419	-1.19018	-1.33335
ENSG00000016490	0.247126	1.12511	3.11874	-0.459329	-0.459329	-0.459329	-0.459329	-0.34099	-0.358922	-0.459329	-0.11643	-0.459329	-0.459329	-0.459329
ENSG00000016864	1.03142	-1.08284	-0.926106	0.654855	0.0506271	-0.214735	0.785598	-0.433038	0.116278	1.19133	-1.01183	1.97239	-1.06653	-1.06742
ENSG00000017260	0.189587	-2.8227	0.513788	0.616874	0.396906	0.452249	0.539545	0.0529107	0.366499	1.18217	0.153664	0.357011	-0.909689	-1.08881
ENSG00000017483	-0.377081	-0.225453	-0.611526	-0.611526	0.346776	2.63244	-0.611526	-0.477048	0.99435	1.38669	-0.611526	-0.611526	-0.611526	-0.611526
ENSG00000017797	-0.0945545	0.0823452	-1.33989	-0.578391	0.332398	-0.0654767	0.884251	1.07337	0.694162	0.607275	-0.388888	-0.0912516	-2.45154	1.33619
ENSG00000018189	0.717268	0.36238	0.480424	-0.434458	0.028643	0.612108	0.709882	1.09278	-1.52909	0.819241	-1.49524	-1.43064	1.16628	-1.09958
ENSG00000018280	1.38511	-0.604172	-0.604172	-0.00612165	1.0129	-0.604172	-0.604172	-0.604172	2.69649	-0.524321	-0.604172	-0.191153	-0.334057	-0.41381
ENSG00000018408	0.6518	-0.853123	-0.368417	-0.351201	-0.479665	-0.919785	-0.881925	-0.846453	1.88253	-0.597881	0.740776	1.71407	-0.73472	1.04399
ENSG00000018510	-1.26118	2.93366	0.825099	-0.417658	-0.382	-0.0253805	-0.215062	-0.793777	-0.661039	0.137581	0.124452	-0.735568	0.206805	0.26407
ENSG00000018610	0.736118	-1.40542	-0.279824	0.0679886	1.25016	0.627228	0.52186	0.457177	-1.34516	0.823911	0.859975	-1.40445	-1.53837	0.628816
ENSG00000018699	0.20291	-1.79924	-0.444454	0.5636	0.441679	0.602367	0.465024	-0.0990006	0.4128	0.785399	1.38548	0.709318	-1.68123	-1.54465
ENSG00000019144	1.24119	-1.42849	-1.36607	0.591858	-0.606984	-0.388484	-1.50447	0.164327	1.0441	0.326192	0.969156	-0.773063	1.14951	0.581221
ENSG00000019186	-0.277315	-0.277315	3.47222	-0.277315	-0.277315	-0.277315	-0.277315	-0.144439	-0.277315	-0.277315	-0.277315	-0.277315	-0.277315	-0.277315
ENSG00000019485	0.569539	-1.58823	0.21951	-0.218939	-0.500861	0.41243	0.892937	0.967642	1.04907	0.589013	-1.58823	1.22977	-1.43649	-0.597154
ENSG00000019505	0.71977	-1.11892	0.0461855	0.30694	1.17286	0.206156	1.26888	-1.02176	-1.11892	-0.857625	1.51252	0.877282	-1.11892	-0.874445
ENSG00000019549	0.431641	-1.05562	-1.05562	-0.977266	0.119548	-0.501952	-0.145232	-0.8908	0.654913	0.559421	-0.886345	0.874462	2.46849	0.404369
ENSG00000019582	0.715387	1.57431	-0.0393751	-0.722446	0.537578	-1.48148	-1.18652	-0.460138	1.34357	-1.43668	-0.630565	0.550095	0.775163	0.461106
ENSG00000019995	0.325255	-0.988111	-0.682533	0.101678	0.253847	-0.0367592	0.255449	-1.06718	0.246091	-0.182224	-2.10516	1.28427	0.73693	1.85845
ENSG00000020129	0.425404	-1.26007	-0.198685	-0.605869	0.522558	-0.125082	-1.09213	0.574875	-0.349403	-1.15388	0.488732	1.62671	1.99056	-0.843725
ENSG00000020181	0.737385	-0.763339	-0.893983	-0.395881	0.279557	-0.848409	-0.863673	-0.893983	0.638121	-0.893983	1.24936	2.33745	-0.228437	0.539817
ENSG00000020256	0.507341	0.128938	-1.99902	0.806506	0.445588	0.887026	-0.360537	-0.0842596	-1.85491	1.03738	0.218443	-1.16469	0.787786	0.644416
ENSG00000020426	0.883615	-1.08348	-0.48104	-0.732901	0.263686	1.45355	-0.432882	1.30428	1.52444	0.59831	-0.0471481	-1.08348	-1.08348	-1.08348
ENSG00000020577	0.223168	-1.60335	0.310304	-0.135801	1.06129	-0.0957621	0.0521554	-0.623245	1.13162	-0.51779	1.21492	1.54421	-1.12662	-1.4351
ENSG00000020633	0.873402	3.19766	0.372822	-0.231423	-0.44899	-0.44899	-0.44899	-0.44899	-0.44899	-0.394852	-0.44899	-0.44899	-0.44899	-0.22569
ENSG00000020922	0.544806	-2.3443	1.22029	-0.845235	-0.0787198	1.14097	0.64858	0.124778	-0.0281767	-0.302997	-1.49637	0.0766872	0.780904	0.558795
ENSG00000021300	0.238814	-2.0303	0.442359	0.613977	-0.101288	0.543613	1.17561	1.49799	-1.11704	-0.109484	-1.41638	-0.719529	0.650412	0.331252
ENSG00000021355	0.129849	-0.921398	0.934313	-0.651134	0.39715	0.0912611	0.0401332	-0.0551487	0.374923	0.447546	0.478723	-0.185905	-2.71713	1.63681
ENSG00000021574	-0.360426	1.78963	0.59927	0.2317	0.28253	-0.117595	0.413171	0.617892	0.860218	0.258704	-1.43548	-1.64065	0.231753	-1.73072
ENSG00000021762	-0.06879	1.50352	0.386725	0.60149	0.668354	-1.33813	0.997352	-0.220175	0.184499	-0.867636	0.0974815	-2.40961	0.573212	-0.108286
ENSG00000021776	0.0406635	-0.812155	-0.891787	-0.133297	-0.0673022	0.355335	2.13469	0.918007	-0.467071	-0.384816	1.37115	-1.69817	-0.814492	0.449245
ENSG00000021826	2.77381	0.382567	-0.594219	-0.177236	-0.594219	-0.594219	-0.594219	-0.594219	0.317475	-0.0267532	-0.594219	1.48389	-0.594219	-0.594219
ENSG00000022267	0.402116	0.895076	-0.789652	0.0138783	0.424908	-0.576907	-1.20943	-1.15412	1.09355	-1.02971	-1.07041	0.0535623	1.89647	1.05068
ENSG00000022277	0.231638	1.25461	-0.0997766	-0.176069	-0.00903631	-0.406013	0.257614	-0.234427	0.884045	-0.451588	0.561213	0.476949	-3.0016	0.712443
ENSG00000022556	0.047725	0.225367	-1.26457	0.0763647	0.256423	0.863932	0.74463	1.24515	-1.16201	0.478455	1.79103	-1.07384	-1.08835	-1.14032
ENSG00000022567	0.530322	-0.747832	-0.544781	0.460316	0.428505	-0.0721146	0.0580061	-0.927716	-0.583864	-0.389542	-0.921554	-1.22635	2.0115	1.9251
ENSG00000022840	0.202216	2.34421	0.0508244	-1.0807	-0.196498	-0.599659	-0.871724	0.557583	0.452237	-0.0294931	0.337632	0.186481	0.656621	-2.00973
ENSG00000022976	1.22462	-0.685524	-0.685524	0.914642	2.05915	0.0341351	1.59526	-0.685524	-0.685524	-0.685524	-0.685524	-0.685524	-0.685524	-0.343614
ENSG00000023041	0.886079	-2.39161	-0.885986	-0.171248	-0.0440698	0.716818	-0.730037	0.872944	-0.0895726	0.630958	-0.453939	1.45811	0.846247	-0.644691
ENSG00000023191	-0.358346	-0.694883	1.07199	-0.896521	0.259845	0.653837	-1.75827	1.18546	-0.59899	-0.0476712	1.97246	0.343257	-1.03169	-0.100477
ENSG00000023228	-0.61515	1.09432	0.289899	-0.497885	0.111788	-0.098969	-0.0862531	-2.59269	-0.365552	-0.175485	-0.218873	1.51616	0.32608	1.31261
ENSG00000023287	-1.19316	1.37737	0.875118	0.443011	-1.12291	-0.237719	0.669343	0.103464	0.0521834	0.946864	-0.395066	-2.10402	-0.50952	1.09504
ENSG00000023318	-0.417278	1.00813	0.61466	-0.0306965	-0.473271	0.124842	0.493186	-0.152854	1.37947	0.752152	-2.04727	0.59642	-1.97311	0.125618
ENSG00000023330	0.859688	-1.58224	1.62624	0.572016	0.667476	0.400691	-0.911061	-0.611658	0.0241767	-0.0484889	-1.33288	-1.29651	1.11819	0.51437
ENSG00000023445	0.351589	-1.43906	-0.881155	-0.0813862	0.518882	-0.552008	-0.240119	0.475181	2.11763	-0.242077	-1.39774	1.55882	-0.426443	0.237887
ENSG00000023516	-1.07331	0.130684	-0.39414	0.412264	-1.11963	-0.0755068	0.694774	1.15429	-0.726128	2.42882	0.223122	-0.568428	-1.26499	0.17818
ENSG00000023572	1.7147	-0.568187	-0.568187	-0.568187	2.43553	1.15385	-0.373464	-0.568187	-0.568187	-0.204655	-0.568187	-0.568187	-0.568187	-0.180465
ENSG00000023608	1.1836	-0.689318	2.15202	1.67967	0.0440336	-0.689318	0.652049	-0.689318	-0.423993	-0.689318	-0.462161	-0.689318	-0.689318	-0.689318
ENSG00000023697	-0.549499	1.85871	0.661305	-0.626773	-0.740786	-0.097597	-0.224411	-1.20607	1.12741	-0.542599	0.48079	0.62741	1.00616	-1.77404
ENSG00000023734	-0.161811	1.77461	-0.428824	-0.725604	0.380399	0.247108	0.287823	0.730138	0.0539623	0.751545	-0.879236	-0.50098	-2.42763	0.898501
ENSG00000023839	0.493756	-1.13175	-1.04927	0.425505	1.37184	-0.564842	-0.132129	0.392977	-0.994045	0.178571	-1.03133	1.66882	-1.01461	1.38651
ENSG00000023892	0.538288	-1.47512	1.38911	0.0712984	-0.330616	-0.291102	-0.14451	-1.04417	-0.510578	-0.552855	0.905903	1.50585	-1.37943	1.31793
ENSG00000023902	0.814358	-0.755827	-0.63485	-0.395625	1.00178	-0.852556	-0.813708	0.515788	0.430612	-0.796361	-0.852556	2.36427	-0.852556	0.827228
ENSG00000023909	0.28019	-1.01202	-0.196078	-0.788725	-0.190684	0.887173	0.193841	1.20443	2.01341	1.22474	-1.02554	-0.971973	-0.62963	-0.989139
ENSG00000024048	-0.537398	1.20912	-0.884943	0.26854	-0.353565	-0.0141232	0.818128	0.645107	1.10103	0.931261	-0.514677	-0.219601	-2.60142	0.152548
ENSG00000024422	0.877007	1.21876	0.679507	-1.04873	0.51951	-0.889192	-1.0659	-1.04486	1.26253	-0.917492	-0.87052	-0.419058	1.58541	0.113031
ENSG00000024526	-0.961081	2.10296	-0.129558	-0.271322	-0.443064	0.939481	-0.454807	-0.462816	0.714003	0.158075	0.486741	-1.40392	1.14388	-1.41857
ENSG00000024862	0.342937	-1.16569	1.06745	0.407513	0.744051	1.11199	-1.25764	-0.923295	-1.10906	-0.421046	1.62945	-1.25764	0.462743	0.368235
ENSG00000025039	0.294082	-2.53374	0.799358	0.612469	0.484449	-0.444373	0.449432	-0.180626	1.21169	0.707735	-1.5381	0.547405	0.0123018	-0.422088
ENSG00000025156	0.343431	-1.18839	-1.2741	1.22472	0.291517	1.29201	0.620539	1.33536	-0.0406684	0.920812	-0.290773	-1.09174	-1.10566	-1.03707
ENSG00000025293	-0.431067	1.33875	0.0678394	0.370479	-0.586648	0.127307	0.483101	0.293322	-0.635896	0.276151	0.112439	1.25032	-2.84792	0.181829
ENSG00000025434	0.676003	-1.23785	-1.23785	-0.72778	-0.131967	0.67048	1.94792	0.848768	0.61694	0.4054	-0.322936	-1.23785	0.800572	-1.06985
ENSG00000025708	1.515	-1.03694	0.184014	-0.158826	0.849561	0.455724	0.568159	-1.19627	-0.726097	-1.25301	0.965627	-0.944883	-0.764729	1.54267
ENSG00000025770	0.342235	1.14594	-0.13376	-0.415562	0.174063	0.61762	-0.467511	0.0503465	-2.54298	0.832753	0.431271	-0.393316	-1.0817	1.44059
ENSG00000025772	-0.473939	1.19429	-2.34231	0.499108	0.455211	0.85551	0.123936	0.0954097	-0.274575	-0.161871	-1.25477	0.60674	1.42868	-0.751415
ENSG00000025796	0.33932	-2.77953	-1.38852	0.383309	0.182022	0.383915	1.00055	0.6045	0.394082	0.142134	0.116507	0.290889	0.942812	-0.61199
ENSG00000025800	0.714201	-2.28124	0.190887	-0.127937	0.322578	0.620215	0.986723	-0.241731	1.29729	0.156207	0.436222	-1.94002	-0.211676	0.0782877
ENSG00000026103	0.649547	1.35423	-0.262235	-0.946664	0.870679	-0.445397	-0.0505279	-0.875921	-0.776872	-0.870132	1.42705	-0.979485	1.73471	-0.828984
ENSG00000026297	0.789927	-1.49858	-1.49858	-0.0538008	-0.567884	-0.408206	0.466313	0.760641	2.12297	0.480437	-1.29646	0.142339	0.268684	0.292206
ENSG00000026508	0.74006	0.874417	-1.10354	-1.1272	0.247759	0.210841	-1.23274	0.51624	0.297891	-0.0553888	1.07411	-1.48245	1.80906	-0.769055
ENSG00000026652	0.698227	-0.397447	-0.397447	-0.397447	-0.397447	-0.397447	-0.397447	3.29965	0.138087	-0.161498	-0.397447	-0.397447	-0.397447	-0.397447
ENSG00000026751	-0.219465	-0.894073	-0.677202	0.129277	0.101057	-0.902978	-0.702582	-0.564998	1.07419	-0.652634	0.244338	2.04749	-0.849383	1.86696
ENSG00000026950	-0.351011	-1.20579	0.888556	-0.345909	1.47136	-0.174069	1.06661	1.43744	-1.05816	0.769986	-0.191873	0.260377	-1.30916	-1.25836
ENSG00000027001	-0.157642	-1.96655	0.604143	0.479192	-0.0710917	0.665652	0.600933	0.616543	0.185714	0.516636	-1.22609	1.04687	-1.9861	0.691794
ENSG00000027075	-0.1083	-1.17135	-0.954482	1.57639	-0.221184	-0.396479	-1.12139	0.579183	0.0737006	-0.706417	0.547915	0.696286	-0.880893	2.08701
ENSG00000027697	-0.528236	0.851221	-0.268747	0.102615	0.232213	0.0524233	0.18802	-0.378001	0.541598	0.365367	-1.22214	1.45319	1.13297	-2.52248
ENSG00000027847	0.775149	-0.947263	-0.947263	1.783	-0.184292	-0.274068	1.19873	-0.801839	0.70826	1.58891	-0.774833	-0.48966	-0.687567	-0.947263
ENSG00000027869	0.771174	-0.997605	1.90497	-0.259241	0.325098	-0.247657	-0.910492	1.03218	1.29063	-0.6644	-0.997605	-0.997605	-0.997605	0.748162
ENSG00000028116	-0.408239	0.811022	-2.75727	0.0458314	0.492874	0.27411	-0.0957778	-0.0777249	-1.03979	0.528457	0.744831	0.126484	-0.155524	1.51072
ENSG00000028137	0.359988	-1.68684	-1.10659	0.734137	0.826337	0.584903	-0.154414	-0.625881	-0.834025	-0.00572995	1.05782	0.179004	-1.20529	1.87659
ENSG00000028203	-0.32871	-0.762362	0.273651	-0.359832	0.479949	-0.248017	1.08558	-0.109279	0.386925	-0.207878	1.20182	-2.6914	1.31967	-0.0401151
ENSG00000028310	0.387322	1.99415	0.655738	0.218965	0.804172	0.340983	-0.843333	0.699548	-1.32828	-0.779577	0.0134801	-1.13078	-1.57639	0.543998
ENSG00000028528	0.653754	-1.94967	-1.02329	0.35496	0.54778	-0.137637	-0.374119	0.252194	0.188896	0.87369	1.62059	-1.82139	0.433654	0.38059
ENSG00000028839	-0.173738	-1.33942	1.07707	0.400524	-0.205851	0.269685	0.19168	0.766106	-1.3492	0.885008	-1.32039	1.76019	-1.25828	0.296614
ENSG00000029153	-0.40507	-1.51511	-1.52955	-0.476186	0.3534	0.184683	0.060006	0.32636	1.74331	-0.0561389	1.38045	-1.11693	1.21729	-0.16653
ENSG00000029363	-0.72754	1.16348	0.339068	-0.0498557	-0.369085	1.01337	0.0749136	0.112455	-1.66531	-0.182005	1.52028	-1.21246	1.26224	-1.27953
ENSG00000029364	0.52621	0.523002	-0.246149	0.082766	0.517043	0.334233	0.595361	-0.589701	-0.657476	0.611857	0.249947	-1.70296	-2.0588	1.81467
ENSG00000029639	1.07162	-0.848175	-1.01715	0.814128	0.27403	-0.297388	1.35952	0.158424	-1.01715	-0.878296	-0.205487	-0.658725	-0.850974	2.09562
ENSG00000029725	0.0266472	1.03365	-1.64607	-0.388826	-0.136749	-0.543032	0.291642	0.320717	0.419598	0.83798	-1.58623	2.15625	-0.0639514	-0.721619
ENSG00000029993	0.00753678	1.38302	0.693394	0.301026	0.720127	1.13759	1.0336	0.773493	-0.410917	-0.772152	-1.49223	-1.46472	-0.760418	-1.14934
ENSG00000030066	-0.965471	-1.9723	0.102834	-0.501326	-0.811189	1.12423	-0.468415	-0.575216	0.0845532	0.240923	0.38807	1.45259	1.76018	0.140548
ENSG00000030110	0.777145	2.5456	-0.708177	-0.664228	0.560778	0.848055	0.845615	-0.102334	-0.78359	-0.39981	-0.89048	-0.89048	-0.89048	-0.247614
ENSG00000030419	0.672905	-0.349073	-0.446661	-0.446661	-0.446661	-0.387731	-0.446661	-0.446661	-0.446661	-0.446661	-0.446661	-0.446661	1.00738	3.07647
ENSG00000030582	0.509253	-3.10841	0.700828	0.518152	0.671886	0.298905	0.867601	0.481295	0.0166619	-0.327735	-0.316632	-0.68682	0.0397535	0.335262
ENSG00000031003	0.098069	2.48728	0.0637483	-0.0419816	0.531833	-0.175871	0.218061	0.439665	-0.789337	0.860277	-0.964393	-1.78176	-0.878052	-0.0675358
ENSG00000031081	0.489035	0.423975	0.425277	0.234081	-0.521116	-1.37769	-1.37152	-1.34431	0.467932	-1.35063	0.962399	0.469919	0.93752	1.55514
ENSG00000031691	0.887963	-1.01965	1.60837	0.282142	0.655299	1.55354	0.57065	-0.727355	-1.01965	0.747261	-1.01965	-0.69305	-0.806211	-1.01965
ENSG00000031698	0.625639	-1.10856	-2.28386	-0.189337	0.66246	0.0493348	0.0051028	-0.455953	1.09526	-0.807666	-0.3403	0.103812	1.36976	1.27431
ENSG00000031823	0.782111	-1.48644	1.31893	-0.459457	1.0277	0.64928	0.554464	-0.00606286	0.686776	-0.734668	0.26596	-0.148198	-2.30608	-0.144323
ENSG00000032219	0.581497	0.384625	0.611597	0.870936	-0.108	0.901383	0.419745	-0.513606	-2.05994	1.03236	-0.0137259	-1.09656	0.738852	-1.74915
ENSG00000032389	0.0207376	-1.96181	1.92735	0.22859	0.58659	0.0383834	0.414987	-0.102389	0.426676	-0.433112	0.527282	0.805324	-0.745491	-1.73312
ENSG00000032444	0.717666	-2.55179	-0.505381	-0.0987687	0.41396	0.286607	0.169393	-0.608348	0.197058	0.791482	0.180002	1.41912	-1.26847	0.857473
ENSG00000032742	0.0407442	-0.996692	-0.0203451	1.06224	-0.298046	0.645382	1.08545	0.656875	-0.322063	1.29088	0.229721	0.322361	-1.8145	-1.88201
ENSG00000033011	0.453353	2.25723	-1.01209	0.457028	0.62971	0.589546	-0.528709	0.318846	1.16221	-0.478135	-1.08528	-0.956766	-0.769775	-1.03718
ENSG00000033030	0.721782	-1.76438	-0.202232	0.395021	-0.208594	0.162562	0.464833	1.14275	0.37393	-0.642965	-0.951309	0.325288	-1.63986	1.82318
ENSG00000033050	0.759051	-0.19944	0.0782208	0.549764	0.199522	0.232016	-1.58314	-0.26493	-1.62079	-0.774685	-1.12628	0.88847	1.54162	1.3206
ENSG00000033100	0.747423	-1.32091	-1.23829	0.202608	-0.185712	-0.180289	0.44421	0.506289	-0.474891	-1.00439	0.431423	-1.16383	2.16108	1.07529
ENSG00000033170	0.388014	-1.30773	-0.447259	0.881138	-0.250354	1.18469	-0.0948895	-0.210574	-0.944752	0.31867	-1.21388	1.23026	-1.27551	1.7422
ENSG00000033178	-0.324411	-0.890242	1.15318	-1.51343	0.793364	1.23505	0.489369	-1.09362	1.21656	1.32962	-0.975825	-0.363416	-0.557038	-0.499152
ENSG00000033327	0.682866	-0.683319	0.854717	0.00605304	0.285702	0.283457	-0.498136	-1.5012	1.61818	0.447878	0.792735	0.755298	-1.42017	-1.62406
ENSG00000033627	0.526764	-1.32877	-1.31056	0.20907	0.413833	0.818387	0.813344	-0.0130657	1.58421	1.43518	-1.20359	-0.401916	-1.17334	-0.369534
ENSG00000033800	1.05907	-1.59817	1.37568	0.690631	0.845781	0.536127	-0.0518294	-0.0971217	-1.53172	-0.302904	-0.559958	0.98749	-1.48209	0.129014
ENSG00000033867	0.669854	-1.39492	-1.10016	0.748969	0.29151	0.926552	0.0778037	1.3276	0.279704	0.755538	-0.93945	1.02077	-1.3135	-1.35028
ENSG00000034152	0.128942	-1.26785	1.8763	-0.30084	0.787941	-0.948666	0.510263	-0.690626	0.02603	0.382461	-0.264869	1.00088	0.706508	-1.94648
ENSG00000034510	0.896256	-0.345241	1.21296	-1.65113	0.821104	-0.923855	-1.47998	-0.442187	0.673681	-0.789121	-0.509571	0.504182	0.622965	1.40994
ENSG00000034533	0.116442	2.36072	-0.134711	0.556121	-0.0227212	-0.535219	0.290619	-1.09	-1.0339	-0.219905	-1.02729	1.44105	-1.06872	0.367518
ENSG00000034677	1.09281	1.3298	-1.95039	0.379612	-0.23356	-0.289711	0.247469	-0.696812	1.13537	-0.501007	0.906553	-1.383	0.732669	-0.769803
ENSG00000034693	-0.150958	1.81865	-1.18904	-0.875941	0.358991	0.339383	0.0912589	0.268946	0.347933	-1.6827	1.55916	-0.256598	-1.18537	0.556287
ENSG00000034713	0.790882	-1.99862	0.710143	-0.653237	0.407144	0.577198	-1.20138	0.392663	-0.524975	0.270976	-0.966311	-0.485403	0.993674	1.68724
ENSG00000035115	0.372443	-0.631968	1.21467	0.808158	0.0652418	-1.24296	0.581199	0.467131	0.125613	-0.953189	-0.598616	2.06629	-1.34954	-0.924472
ENSG00000035141	0.794866	-1.47854	1.60767	0.58987	-0.0514299	0.14903	-0.215901	-0.361422	1.89517	-0.131432	-1.07364	-0.30937	-1.47854	0.0636648
ENSG00000035403	0.392302	-2.62685	0.0476756	0.402599	0.183757	0.374048	0.647314	0.372185	0.727747	0.43596	0.394114	-1.39076	1.0783	-1.0384
ENSG00000035499	0.146831	-0.891338	-1.00666	0.432385	1.26199	0.813731	0.846518	2.09643	-0.421273	0.342337	-1.00666	-0.761313	-0.84632	-1.00666
ENSG00000035664	0.346038	-1.11498	2.2517	0.383325	0.852454	0.0783798	0.137732	1.00046	-1.15296	-0.0270683	-1.17048	-0.935485	-0.988414	0.339308
ENSG00000035681	0.376538	0.304287	-1.39522	0.993874	0.084414	-0.5064	1.12411	1.45929	-1.66973	-1.35163	0.863799	-0.00131042	-0.762974	0.480941
ENSG00000035687	-0.330815	0.323549	0.627554	0.447765	0.191854	0.241082	-0.466336	-2.39112	-1.79734	0.31457	0.208044	0.897372	0.376651	1.35717
ENSG00000035720	-0.389493	-0.389493	-0.389493	-0.389493	2.6953	-0.389493	-0.389493	-0.389493	1.97862	-0.389493	-0.389493	-0.389493	-0.389493	-0.389493
ENSG00000035862	1.88256	1.80435	-0.707849	-0.846769	0.708904	-0.100757	-0.88418	0.597299	-0.733971	-0.0440379	-0.692353	-0.869309	-0.936947	0.823067
ENSG00000035928	-0.884382	1.45587	0.068792	-0.644527	-0.202261	-0.525874	0.0254305	0.403302	-1.1347	-0.660482	-1.54252	0.576874	1.71381	1.35068
ENSG00000036054	-0.390707	0.578719	0.863586	0.0573913	-0.129709	0.289797	0.116585	-0.0564128	0.0880256	0.0702377	0.403572	-1.01243	-2.682	1.80335
ENSG00000036257	0.357902	1.81895	-1.432	0.326549	0.351996	0.455613	0.607642	0.336946	0.28341	0.402158	-2.3192	-0.135403	-0.972654	-0.0819137
ENSG00000036473	0.927403	-0.474744	-0.474744	1.27869	-0.474744	2.85526	-0.313911	-0.474744	-0.474744	-0.474744	-0.474744	-0.474744	-0.474744	-0.474744
ENSG00000036549	0.0687308	1.8714	-0.354915	0.765223	-0.913017	-0.161823	-0.611533	0.651658	0.760939	0.994459	-1.71752	-1.52178	-0.286961	0.455139
ENSG00000037042	1.4135	1.95509	-0.850426	0.297028	0.817114	-0.0108648	-0.0983789	0.685853	-1.23858	0.306264	-1.21265	-0.0567862	-1.23197	-0.77519
ENSG00000037474	0.889415	-0.478175	0.225793	0.842423	0.826064	0.442467	0.493921	0.817684	0.27455	-0.826461	-0.987269	-0.721655	-2.5663	0.76754
ENSG00000037637	-0.0755488	1.58306	-1.64164	0.356751	0.363991	0.604255	-0.0477209	-0.876224	1.11476	-1.2808	1.03177	-1.43931	0.560732	-0.254075
ENSG00000037749	0.334814	-1.20381	-1.20381	0.854426	0.766234	0.96242	0.219933	1.65552	-0.523996	-0.109485	-0.88265	1.25945	-1.20381	-0.925229
ENSG00000037757	0.778953	-1.96503	1.20846	-0.231922	0.320874	0.279062	-0.418627	0.0539042	0.74717	-0.200747	0.257546	0.0301368	-2.10669	1.24691
ENSG00000037897	0.768342	0.321756	0.193728	-0.260861	0.896514	0.14579	1.03705	-0.986478	-0.319807	-0.953005	2.2557	-1.10067	-1.10067	-0.897389
ENSG00000038002	1.01852	-0.839733	-0.928363	1.2047	-0.421599	1.35306	1.74868	-0.305652	-0.925615	0.827807	-0.983179	-0.559147	-0.95231	-0.237178
ENSG00000038219	-0.302117	2.36213	1.10136	0.425418	-0.778818	-0.711065	-0.416973	-0.288449	0.515456	-0.312116	-1.0355	0.36373	0.672533	-1.59559
ENSG00000038274	-0.373562	0.882762	-1.34053	-0.793497	-0.639953	0.390818	0.21738	0.719596	1.36216	-0.670913	-0.988678	-1.2373	1.80966	0.662051
ENSG00000038358	0.236062	-2.82516	-0.0636044	0.503146	0.308317	0.361154	-0.305901	-0.522669	-1.13458	0.394748	1.06168	0.351489	1.02055	0.61477
ENSG00000038382	0.918433	1.17562	-1.15364	0.968878	-0.199229	0.0467242	-0.1643	-0.733508	1.0114	0.18321	-0.686154	0.638866	-2.40846	0.402161
ENSG00000038532	0.647326	-2.05381	0.223228	0.587363	0.671515	0.320641	-0.197503	-0.256261	1.67415	0.271712	-0.477312	0.746472	-1.89131	-0.266209
ENSG00000038945	1.00453	-0.889394	0.628323	1.30602	0.531122	-0.889394	-0.849016	-0.889394	0.148933	-0.8068	-0.294082	-0.587284	-0.647542	2.23398
ENSG00000039068	0.106723	-1.79955	-1.1079	0.827984	0.0728711	0.961386	1.58013	0.506383	-1.57512	0.646339	0.0130179	0.107212	0.600449	-0.93993
ENSG00000039123	0.135677	0.22847	-2.65717	0.777456	0.219359	1.39637	0.42634	-0.428962	0.0488164	0.496299	1.1107	-0.24491	-0.422084	-1.08636
ENSG00000039139	-0.370127	0.655626	-0.370127	-0.370127	-0.370127	3.3249	-0.370127	0.090875	-0.370127	-0.370127	-0.370127	-0.370127	-0.370127	-0.370127
ENSG00000039319	-0.414427	0.489274	-0.234157	-0.274814	0.219999	-0.205811	-0.623893	0.494713	0.7895	-0.10895	-0.488707	1.51321	-2.56566	1.40972
ENSG00000039523	0.239658	-0.343772	-1.00712	-0.473641	-0.420079	-1.50511	-0.513534	-0.418363	1.22854	1.22189	-1.01808	0.0355747	1.83536	1.13868
ENSG00000039560	0.752344	-0.567346	-0.464485	-0.196997	0.488091	-0.98533	-1.05492	-1.74121	1.73341	-0.240427	0.236136	0.229645	1.82552	-0.014426
ENSG00000039650	0.727917	-2.13721	0.438392	0.184826	0.632882	0.240981	-1.49063	0.804781	1.00343	0.152109	-1.63145	0.778939	0.202099	0.0929313
ENSG00000040199	0.951707	-1.63988	-0.935081	0.577686	-0.248951	0.165182	-0.255312	0.627932	1.71184	-0.00204682	1.03434	-1.25113	0.58358	-1.31988
ENSG00000040275	0.116999	-0.533288	0.92627	-0.104914	-0.0796318	0.752037	-0.406013	0.806375	-1.48787	0.594585	-1.4233	0.398334	-1.4527	1.89311
ENSG00000040341	-0.657776	0.0393987	0.234928	0.420962	0.34454	-0.353211	0.265927	-0.209481	0.978906	0.136079	0.916584	0.058812	0.885513	-3.06118
ENSG00000040487	0.459004	-0.882069	-0.882069	2.09817	-0.221529	0.618501	0.613896	-0.882069	-0.654841	0.0820061	-0.65746	1.79732	-0.882069	-0.606785
ENSG00000040531	0.497289	-1.21558	-0.776667	0.771451	0.265316	0.146425	0.580192	-0.991736	-1.22343	1.53011	0.47186	-0.72723	1.72333	-1.05133
ENSG00000040608	-0.245847	-0.927347	1.2204	1.1369	1.58983	-0.367742	1.78169	0.234558	-0.730753	-0.667904	-0.689402	-0.479694	-0.927347	-0.927347
ENSG00000040633	0.516547	-1.50098	1.16113	0.513142	0.386667	0.607036	0.932087	-0.671613	1.24473	-0.490756	0.897825	-0.910377	-1.34241	-1.34302
ENSG00000040933	0.239334	1.27729	-1.83394	0.343433	-0.373128	-0.323424	0.38038	0.177494	0.49477	-0.755732	-1.95168	0.638289	1.53436	0.152563
ENSG00000041353	-0.128498	-0.108098	-0.609549	-0.609549	-0.609549	-0.609549	1.65583	-0.609549	2.62885	-0.609549	0.371021	0.457288	-0.609549	-0.609549
ENSG00000041357	0.499927	-2.3099	-1.26029	0.0400164	1.09847	0.585956	0.574822	0.15421	-0.0407594	-0.209738	0.660653	0.326007	1.22965	-1.34903
ENSG00000041802	-0.0855225	1.263	0.576276	-0.0112996	0.163237	0.650868	0.132076	-0.309318	-3.04709	0.334197	-0.397679	0.220122	0.87533	-0.364193
ENSG00000041880	0.127295	-1.62362	-0.439364	0.387932	0.570132	0.299223	-0.894034	0.377258	-1.27547	0.364189	0.732724	1.05112	1.77293	-1.45033
ENSG00000041982	0.972239	0.855223	0.177604	-1.29923	0.11211	-1.21992	-1.34119	-0.677822	1.80166	-1.17029	-0.0465759	0.554229	0.862582	0.419377
ENSG00000041988	1.48789	-0.821309	-0.821309	1.77394	-0.821309	1.24878	-0.821309	-0.0738256	1.41278	-0.315431	-0.644104	-0.487621	-0.513078	-0.604085
ENSG00000042088	0.265667	-1.88871	0.236298	-0.377873	0.190113	0.942008	0.701687	0.391035	-1.27467	0.668854	-0.328946	-1.72572	1.18885	1.0114
ENSG00000042286	0.511248	-0.446676	-1.80974	-0.710416	0.857335	0.15035	0.673968	0.773804	-0.993237	0.931604	-0.460525	1.03376	-1.61269	1.10122
ENSG00000042317	-0.207651	-1.61501	0.0289964	0.152823	0.299489	-0.125982	-0.804081	1.1313	1.33884	0.443794	-1.51527	-1.20437	0.591758	1.48537
ENSG00000042445	0.324339	-1.50955	0.557815	0.44628	0.0597133	0.0529799	0.229656	0.495923	1.15955	-0.694117	-0.791525	2.08148	-1.43547	-0.977073
ENSG00000042493	0.968397	1.95901	0.677061	-0.0172666	0.88571	-0.518482	-0.361185	-0.328084	0.743606	-1.1364	-0.0395204	-1.49227	0.196609	-1.53719
ENSG00000042753	0.592179	1.89819	0.588287	-0.27368	0.147422	0.564227	-1.45334	-0.740278	0.0032231	-0.607021	1.35095	-1.73726	0.256566	-0.589459
ENSG00000042832	0.53216	-1.06607	-1.78918	0.236616	0.370749	0.271465	1.014	0.39931	-0.47573	1.17534	1.14619	-1.13544	0.774479	-1.45389
ENSG00000042980	0.989328	-0.53164	-0.647407	0.528301	-0.0774475	-0.5775	-0.647407	-0.557341	0.878861	-0.580152	-0.647407	-0.299541	2.81676	-0.647407
ENSG00000043039	-0.459585	-0.459585	-0.459585	-0.459585	-0.459585	0.779986	-0.459585	-0.459585	1.45637	-0.459585	2.81908	-0.459585	-0.459585	-0.459585
ENSG00000043093	-0.611292	2.08233	0.545829	0.184059	-0.897322	0.23848	-0.0959303	0.18956	-2.45411	-0.342748	0.346991	0.549206	-0.343941	0.608885
ENSG00000043143	0.0445343	2.81235	-0.383393	0.639258	-0.15464	-0.0208352	-0.200126	-1.74105	-0.776594	-0.62612	0.112778	-0.38667	0.496035	0.184471
ENSG00000043462	0.630181	-1.31887	1.20652	-0.295779	0.475539	-1.30165	-1.41009	-0.597043	1.47102	-0.845471	-0.217032	0.376375	1.31306	0.513238
ENSG00000043514	-0.649899	0.279319	0.727354	0.0102485	-1.074	0.0944463	-0.274857	1.39146	1.08929	0.36149	-1.73412	1.12888	-1.74412	0.394505
ENSG00000044090	1.02025	-2.04309	-1.22897	0.820143	0.799679	0.240714	0.64776	0.624321	0.11359	-0.106504	-0.731699	-1.58381	0.776812	0.650803
ENSG00000044115	1.2412	-1.15998	-0.142386	0.15941	-1.68184	0.0797441	0.697946	0.748655	1.75578	1.02289	-0.811528	-0.311151	-0.907122	-0.691604
ENSG00000044446	1.03173	1.92677	-0.862813	0.312785	-0.154434	0.223647	-0.203858	-0.419711	-0.774294	0.695374	0.427415	-1.17836	0.886167	-1.91041
ENSG00000044459	0.271908	1.98351	-0.0360897	0.124103	0.362653	0.0901885	0.356984	-0.639467	1.88915	-0.492257	-1.26527	-1.13268	-0.276879	-1.23584
ENSG00000044574	0.787313	-0.612548	-0.534015	1.03929	0.471705	0.463551	1.55367	0.338043	-0.231324	-1.23501	-0.0928191	1.13714	-1.67484	-1.41016
ENSG00000046604	-0.125659	-2.40477	0.175768	0.831646	0.460338	0.25707	0.967363	0.900051	-0.457051	0.84288	-0.0677558	-1.78184	0.571928	-0.169968
ENSG00000046647	0.203825	2.37539	-1.04158	0.876278	0.221553	0.17604	-1.04158	1.1079	-0.886114	0.292092	0.24414	-0.791138	-0.925701	-0.811098
ENSG00000046651	0.385287	-0.881233	0.631435	0.410298	0.315321	0.161886	0.49633	0.179419	-2.09678	-0.0195824	0.758651	1.34775	-2.04624	0.357459
ENSG00000046889	1.91747	-0.637862	-0.637862	-0.51512	1.81012	-0.637862	-0.637862	-0.414226	-0.291714	-0.541413	-0.637862	-0.284657	1.7489	-0.240047
ENSG00000047056	0.606104	1.54275	-0.0351589	0.885883	0.39742	-0.257044	-0.589948	-0.398734	1.61537	0.0160702	-1.85811	-0.863807	0.295581	-1.35637
ENSG00000047188	-0.47969	0.748881	-1.26447	0.0699019	-0.546548	0.586991	-0.743733	0.750028	0.663813	1.03507	-0.387133	-2.28771	1.26721	0.587391
ENSG00000047230	0.578712	-2.46532	-0.0704743	0.108568	0.564024	0.207156	0.0123495	1.04681	-1.77212	0.625969	1.0496	-0.0985768	0.579502	-0.3662
ENSG00000047249	0.275873	-1.60401	0.278968	-0.0960715	0.311129	0.265109	0.281319	-0.829526	1.28537	0.54443	-1.66218	-1.37551	1.27019	1.05491
ENSG00000047315	-0.834407	1.02695	0.256535	0.651295	0.346285	0.145022	0.429724	0.371493	-1.21865	0.293091	0.75112	-2.80498	0.538623	0.0478989
ENSG00000047346	0.241222	-1.55701	1.60218	0.186948	-0.366743	0.263093	-1.74588	0.26528	-0.0942469	0.289046	-0.945051	0.498441	1.78384	-0.421119
ENSG00000047365	-0.092341	-2.17825	0.984687	0.196515	0.48491	-0.759154	0.460207	0.232489	0.832193	0.850733	-2.02091	0.761927	-0.0342842	0.281274
ENSG00000047410	0.383285	1.29902	-0.14299	0.545382	-0.196666	-0.0745026	1.04528	-0.69703	-0.360088	0.343505	0.165419	1.32468	-1.27563	-2.35967
ENSG00000047578	0.652867	-1.59591	-1.55575	-0.19119	-0.526327	0.649852	0.345597	-0.361843	1.2329	0.155837	0.578254	-1.24984	1.78109	0.0844601
ENSG00000047579	0.771458	-1.48862	-0.395671	0.227596	0.727692	0.896662	1.49625	-0.0154141	0.610552	-0.225	-1.44467	-0.809763	-1.43652	1.08544
ENSG00000047597	0.604256	-0.795907	-0.675762	0.81085	1.3615	-0.251489	-0.0406953	-0.709061	2.51937	0.0413396	-0.675138	-0.538884	-0.758406	-0.891971
ENSG00000047621	0.430455	-0.867722	1.78115	-0.867722	0.854913	1.47146	-0.632902	-0.770648	-0.867722	1.5406	-0.495554	-0.602262	-0.622514	-0.351535
ENSG00000047634	0.745198	-1.67969	0.876049	-0.0506907	0.448625	0.89375	0.738307	0.265556	1.31858	0.390527	-1.50584	-0.885707	-1.5142	-0.0404606
ENSG00000047644	1.26289	-2.94708	-0.59461	0.0718666	0.27981	-0.270408	0.205622	0.707825	0.625814	-0.286011	-0.263906	-0.15776	0.970626	0.395327
ENSG00000047648	0.252498	1.37203	1.07679	0.57087	-0.496711	-0.302286	0.565365	-0.0675011	-1.96563	0.0997875	0.456553	-0.9426	-1.67777	1.0586
ENSG00000047849	-1.11841	0.678972	0.222905	-0.415981	-0.287346	-0.479939	-1.46978	0.467992	1.527	-0.699046	0.528931	-1.26949	0.455764	1.85842
ENSG00000047932	0.965609	0.601041	2.20101	-0.372182	0.999069	0.281583	0.109216	-0.0773271	-0.999331	0.448893	-0.920224	-1.07744	-0.870723	-1.28919
ENSG00000048028	-0.00190478	-2.04609	0.157956	0.286428	0.18233	0.643056	0.768833	0.0882289	-1.02164	0.707439	-1.15903	1.35707	1.22923	-1.1919
ENSG00000048140	0.426741	0.00639244	0.154781	0.562684	0.565401	-0.626129	0.363297	-0.849085	-1.26464	-0.173231	-1.15076	1.56407	1.85711	-1.43663
ENSG00000048162	-0.136151	2.35137	0.836931	-0.135594	0.451637	0.707504	-0.250232	-0.129604	-1.0081	0.52894	-1.14989	0.430133	-1.12787	-1.36907
ENSG00000048342	1.61245	-0.467847	-0.0714536	-0.414305	2.16322	0.550888	-0.785449	-0.785449	-0.785449	1.28846	-0.426648	-0.307522	-0.785449	-0.785449
ENSG00000048392	0.230421	-1.36516	1.17278	0.604083	-0.165961	0.53155	0.884489	-0.540662	-0.110459	-1.05811	-1.40309	-1.26037	0.929759	1.55073
ENSG00000048405	-0.204878	-2.81797	0.993454	0.637803	0.132729	0.161407	0.346315	-0.313206	0.231996	0.737614	1.24151	-1.09367	-0.138041	0.0849405
ENSG00000048471	0.689596	-1.59442	0.454849	0.218064	0.00255683	0.0763112	-0.334007	-1.5632	1.6993	0.0151294	-0.599495	1.14073	-1.24228	1.03686
ENSG00000048649	0.00284857	2.28939	0.272636	-1.72234	-1.42429	-0.290337	0.751123	-0.78729	-0.485462	0.447286	-0.106798	-0.242636	0.453859	0.842011
ENSG00000048707	0.211293	0.285475	-1.29845	0.84321	-0.262146	0.344216	0.00557047	0.47062	1.00935	0.778467	1.25366	0.048157	-2.02284	-1.66659
ENSG00000048740	0.24715	0.764599	-0.0530648	-0.239267	0.266143	0.452431	-0.91293	-1.08634	1.59659	0.4434	0.615468	0.157531	-2.59567	0.343956
ENSG00000048828	-0.587208	1.4732	0.0551735	0.590255	0.322654	-0.119008	0.109936	-0.157786	-1.32118	0.626792	0.706066	-0.977049	-2.11108	1.38923
ENSG00000048991	-1.5013	-0.339004	0.262372	-1.64128	-0.568107	0.402087	-0.871666	0.0934972	0.710487	0.350178	1.39865	1.79108	-0.683892	0.596893
ENSG00000049089	-0.197061	-0.562493	-0.562493	-0.562493	0.75406	-0.0830504	-0.562493	1.84411	-0.562493	-0.562493	-0.562493	-0.562493	-0.336192	2.51808
ENSG00000049130	0.502032	-0.810348	0.111041	-0.759119	1.7753	-0.549397	-0.810348	-0.678338	0.339641	-0.810348	1.0137	-0.555042	-0.810348	2.04158
ENSG00000049167	0.398341	-1.00209	-0.980275	1.0716	0.567256	-0.277576	1.12899	-1.05839	-0.272426	0.63787	-0.550969	-0.857106	2.13055	-0.93578
ENSG00000049192	0.557564	-0.654823	-0.570801	-0.683408	0.432241	-0.711039	-0.739749	-0.71866	-0.312927	-0.738443	-0.683337	1.39591	2.33777	1.08971
ENSG00000049239	0.416696	-2.07979	-0.268709	0.253961	-0.203265	-0.0542195	0.942765	-0.145267	-0.394512	0.351357	0.998583	1.17067	-1.95613	0.967872
ENSG00000049245	0.367236	-1.33171	-1.3451	0.609162	0.830001	-0.126239	0.838566	0.588343	-1.50742	1.09347	0.465051	-0.581772	1.30108	-1.20067
ENSG00000049246	0.457153	-1.64534	1.57834	0.32849	0.23841	-0.134948	0.192321	0.618979	0.107326	-0.249822	-1.40357	1.58554	-0.117945	-1.55494
ENSG00000049283	2.14013	-0.683294	-0.127707	1.9088	-0.683294	1.28642	-0.543094	-0.683294	-0.168605	-0.539883	-0.683294	-0.683294	-0.198178	-0.341411
ENSG00000049323	0.652622	1.48882	1.14008	0.682251	0.52406	0.306543	-0.314261	-0.470498	-0.119415	-1.24317	-1.27577	1.0135	-1.84256	-0.542203
ENSG00000049449	0.163711	-0.504431	0.0426923	0.588272	0.159087	0.225591	1.13559	0.125957	1.27266	-0.00493908	-0.492381	-3.01018	0.0456723	0.252691
ENSG00000049540	0.874336	1.65089	1.17403	-0.441096	0.683119	-0.746499	-1.20179	-0.0472553	1.05336	-0.619802	-1.13366	-1.04231	-0.99069	0.78736
ENSG00000049541	0.0185776	-1.2973	-1.44325	0.202667	0.436738	0.956369	0.484066	0.808908	2.00465	0.425324	-1.24148	-0.367669	-1.13992	0.152319
ENSG00000049618	0.251918	0.0632822	-0.0630187	0.437064	0.0772787	0.246751	0.705689	1.01156	-3.00943	-0.232014	-0.487996	-0.584138	1.11288	0.470176
ENSG00000049656	-0.088034	1.64457	-1.14155	-1.21183	0.243266	-0.580056	-0.37354	0.213255	1.03622	-1.9083	0.380563	-0.205734	1.15442	0.836744
ENSG00000049759	-0.431676	1.22827	0.605759	0.299397	0.3359	0.132716	-2.36908	-0.165336	0.0677126	-0.369068	0.376793	0.940013	-1.68577	1.03436
ENSG00000049768	1.05831	1.81217	-0.282111	-0.598746	-0.388426	-0.598746	-0.598746	-0.205232	-0.205898	-0.598746	-0.598746	-0.598746	2.4024	-0.598746
ENSG00000049860	0.0444791	0.653493	-2.46593	0.472324	0.461134	-0.151379	0.850069	-0.311794	0.555107	0.685317	0.526098	-1.94824	0.028798	0.600524
ENSG00000049883	0.275781	-0.961997	-0.714628	0.935491	0.121913	-0.705321	1.10946	-0.813944	0.209436	0.411089	-0.961997	-0.631733	-0.746004	2.47245
ENSG00000050130	0.64022	-0.873875	-1.04855	0.898113	0.261659	0.799766	0.460688	1.96595	-0.838161	1.18492	-1.04855	-0.745336	-0.805814	-0.85102
ENSG00000050165	0.507961	-0.742034	0.173731	0.140813	0.165897	-0.894693	-0.869628	-0.894693	1.33487	-0.858435	-0.77265	-0.599294	2.29038	1.01778
ENSG00000050327	-0.0670397	-2.52479	0.264502	0.850396	1.2159	0.636805	0.36504	0.24012	-1.10471	0.0180188	-1.20299	0.0277606	0.277309	1.00368
ENSG00000050344	-0.956895	-0.709918	-0.375286	0.365827	0.76458	0.804847	2.09521	0.40207	-1.59253	0.692311	-0.526098	0.11605	0.36344	-1.4436
ENSG00000050393	-0.510348	0.663055	0.0866728	-0.502713	0.591991	-0.196853	0.474664	1.51585	-0.546312	0.79092	-2.60787	1.0252	-0.244123	-0.540138
ENSG00000050426	-0.264366	0.430084	0.454539	0.155263	-0.496973	-0.866265	0.663725	-1.10165	1.56561	0.364054	1.37794	0.794331	-1.63222	-1.44407
ENSG00000050730	3.11394	-0.456433	-0.456433	-0.173315	-0.456433	-0.456433	-0.456433	0.0595325	1.17888	-0.0711432	-0.456433	-0.456433	-0.456433	-0.456433
ENSG00000050748	0.314247	-2.49344	-1.65231	0.468154	-0.223126	0.35729	0.367725	0.438769	0.776783	0.413525	0.809038	1.15337	-0.684264	-0.0457648
ENSG00000050820	0.0889055	-2.78991	0.777256	0.0349079	0.372763	-0.799777	0.616679	0.748738	-0.908143	-0.30307	-0.213019	0.902329	0.844809	0.627533
ENSG00000051009	0.341127	0.491075	-0.886059	-0.907442	-0.0681736	0.447038	-0.116371	0.678596	0.779732	0.026369	0.232336	0.728891	1.08031	-2.82743
ENSG00000051108	0.0499632	-2.28472	-1.57675	-0.5112	0.204256	0.300677	0.340127	0.217632	1.2376	-0.120571	0.355717	1.05475	1.28316	-0.550647
ENSG00000051180	0.654068	-0.617151	-0.59184	0.441318	-0.667751	1.82658	-0.703676	0.928053	-0.817567	-0.759302	-0.657378	-0.516197	-0.576307	2.05715
ENSG00000051341	0.506666	-1.53881	-1.32196	-0.239863	0.582508	1.03674	0.711145	-0.384721	1.43814	0.770922	0.101561	-1.08278	0.825821	-1.40537
ENSG00000051382	-0.317543	1.05979	1.49156	0.0713666	-0.0259692	-0.685893	-0.982438	0.152595	1.65358	0.433496	-0.214216	-0.299724	-2.24039	-0.0962239
ENSG00000051523	1.03474	-0.938588	-0.963642	-0.809165	0.742243	-0.364216	-0.73978	0.908669	1.41962	-0.948702	1.45652	-0.73482	-0.987926	0.925047
ENSG00000051596	-0.229528	-1.99783	-0.0785473	0.427057	0.532794	-0.431982	-1.12604	0.1579	0.375212	0.378662	1.31453	1.78431	-1.32656	0.220019
ENSG00000051620	-0.0114704	0.0544848	1.46904	-0.18588	0.244956	0.38457	-0.0587778	1.00461	-0.306597	0.120438	0.493706	-0.983727	-2.81379	0.588433
ENSG00000051825	-0.74209	1.61089	0.257717	-0.838575	-0.133028	-0.666731	-0.353738	0.562404	1.64509	0.994583	0.696731	-0.522206	-1.79159	-0.71946
ENSG00000052126	0.426428	1.78069	-1.49196	0.00587565	0.377753	-0.22066	0.123178	-0.206219	-0.855093	0.294912	-1.66152	0.410493	1.71402	-0.697892
ENSG00000052344	-0.930918	-0.280395	-0.961342	0.776319	0.438871	0.69551	1.09616	0.192847	-1.58916	-0.355093	2.23792	0.0281428	-0.528614	-0.820245
ENSG00000052723	1.37385	-0.854262	-1.27855	-0.379212	1.00653	0.315379	0.55153	0.265381	-1.15548	0.154165	-1.21388	-1.18324	1.26938	1.12842
ENSG00000052749	0.623818	0.122759	-1.39007	0.322401	0.543003	0.152409	-0.0202771	-0.23065	-1.55282	0.291856	0.550561	1.35207	-2.00542	1.24036
ENSG00000052795	0.414829	-2.65393	1.9396	-0.721457	-0.281909	-0.360681	0.688422	-0.0627424	0.563421	0.348152	-0.332402	-0.145086	0.12561	0.478171
ENSG00000052802	-0.844121	1.83285	-2.02175	-0.346086	-0.325222	0.743628	1.17859	-0.22732	-0.0605435	0.0368191	-0.0826873	1.35599	-0.589892	-0.650253
ENSG00000052841	0.245302	-2.16817	0.385461	0.648976	-0.506623	0.107512	0.65005	0.0228878	1.11587	0.767228	0.505889	0.859622	-0.733845	-1.90016
ENSG00000053254	0.347128	-0.37319	0.163526	0.199849	0.427241	0.00727582	-0.0841328	-1.51206	-0.896486	1.22533	-0.873595	1.93756	0.983366	-1.55181
ENSG00000053371	-0.696253	2.59153	0.0348809	0.417982	0.5909	0.362005	-0.885501	-0.530014	0.555245	-1.30102	-0.0769611	0.164539	-1.41707	0.189739
ENSG00000053372	0.642077	-1.38159	-1.36239	0.825507	-0.0254876	0.54627	0.537308	0.940224	1.14661	0.21824	1.23902	-1.13965	-1.29761	-0.888533
ENSG00000053501	0.0514319	1.80947	-0.549439	-0.153843	0.755718	-0.265596	-0.642462	0.702963	1.06521	-0.573734	-0.944937	1.40112	-1.36158	-1.29432
ENSG00000053747	0.939468	-1.04888	0.672046	1.52934	1.17881	-0.560562	0.528513	-1.11739	-1.0542	0.313012	1.22037	-0.702168	-0.921866	-0.976486
ENSG00000053770	-0.722056	1.54007	0.512199	-0.35241	-0.577244	-0.588476	-0.119142	0.00853338	-2.32009	0.554382	0.53533	-0.718959	1.18045	1.06741
ENSG00000053900	0.413661	2.12784	-2.10183	0.348847	1.15421	-0.081658	0.126267	-0.225806	-0.108102	0.540482	-0.219626	-0.0906632	-1.27476	-0.608865
ENSG00000053918	0.187297	-2.06087	0.648732	0.433648	0.623676	0.535989	0.0501214	0.543106	0.393358	0.300161	1.30754	0.0480024	-2.0737	-0.937059
ENSG00000054116	0.442194	-1.48654	-1.2897	0.705616	0.136815	0.991443	-0.441799	-0.613848	1.14225	0.917316	1.11333	-1.11582	-1.27615	0.774889
ENSG00000054118	-1.45251	-0.844847	0.599568	0.191081	-1.04444	0.635906	0.959662	1.4231	-0.920941	-1.01308	1.57929	0.655595	-0.734501	-0.0338966
ENSG00000054148	1.01559	-1.72417	0.654092	0.789514	-0.333293	0.0443473	-0.0137528	1.45894	1.25572	0.191722	-0.468421	-1.31667	-0.0951139	-1.45851
ENSG00000054179	1.16387	-0.818263	-0.465395	1.2225	0.335572	-0.00989368	-0.558834	-0.818263	-0.671927	-0.727179	0.0245923	2.5245	-0.383007	-0.818263
ENSG00000054267	0.778946	-0.0845147	0.898112	-0.313611	-0.375155	0.00377941	-0.211966	-0.37934	-2.6855	0.540977	-0.404946	0.385852	1.82584	0.021526
ENSG00000054277	0.420577	-1.34966	-1.34966	0.951186	0.139071	-0.457334	0.93792	-1.34966	1.42434	-0.418224	0.986239	0.132347	1.0031	-1.07025
ENSG00000054282	0.244957	-1.73546	-1.45246	1.08849	0.511854	0.170394	0.0975293	-0.438381	-0.564781	0.89541	0.759701	1.03892	-1.56784	0.951671
ENSG00000054392	0.0307151	-0.497169	-0.701989	1.27336	0.775791	-0.487809	-0.151288	2.79493	-0.510818	-0.701989	-0.470582	0.0508298	-0.701989	-0.701989
ENSG00000054523	0.136655	-1.44506	0.629769	-0.888587	0.0213016	0.51951	0.161182	-0.977502	-0.167188	0.0697572	-0.527253	-0.135799	-0.237461	2.84068
ENSG00000054598	1.50256	-1.20513	-1.20513	0.883341	-0.0278357	-0.755478	0.675266	0.313423	1.44351	0.21558	-0.979258	-0.992232	1.02729	-0.895903
ENSG00000054611	0.988267	0.723988	-0.67712	1.24213	0.545787	0.346325	-1.07881	-1.82706	0.0216504	0.919834	-1.04078	-1.38089	0.632725	0.583957
ENSG00000054654	-0.461092	-2.11107	0.327162	0.861621	-0.683979	-0.480458	1.20449	0.627441	-0.576018	1.50031	1.08623	-0.956732	-0.487662	0.149768
ENSG00000054690	1.0778	-1.66843	-1.62854	0.00387721	0.674664	0.761526	0.613348	0.0749173	0.857912	0.165899	-1.92742	0.340094	0.625012	0.0293379
ENSG00000054793	1.35186	-1.98017	0.718831	0.895286	-0.98003	-0.338042	1.02461	0.231545	0.399272	1.08621	-0.20342	-0.960698	-0.0412206	-1.20403
ENSG00000054967	1.16253	-0.86138	-0.86138	2.02175	-0.494428	0.172591	-0.791574	-0.434422	-0.699149	-0.760403	1.75771	-0.222525	-0.619715	0.630389
ENSG00000054983	0.498875	-1.73869	1.31946	0.579356	0.533492	0.543894	0.902203	0.0856822	-0.200838	0.190807	-1.59838	0.573025	-1.80975	0.120866
ENSG00000055044	-0.142585	0.721461	0.221211	0.151358	0.326001	0.46627	-0.0844161	0.18562	-0.745667	0.014455	0.996286	-2.88373	1.35072	-0.576984
ENSG00000055070	-0.147582	-2.30118	-0.986589	-0.876034	-0.367138	0.201597	0.181715	-0.228453	1.2926	0.37144	-0.121737	1.64349	0.307161	1.03071
ENSG00000055118	1.34348	-1.47131	0.460961	0.515428	0.286125	0.423268	0.395064	-0.126331	0.934947	1.05012	-1.4237	0.41846	-1.43434	-1.37217
ENSG00000055130	-1.64596	2.30411	-0.373035	0.247131	-0.0997581	0.325491	-0.423284	0.0687754	-0.316307	-0.963315	-1.18168	0.212371	0.52934	1.31611
ENSG00000055147	0.561799	-1.23245	0.654672	0.265265	-0.0831804	0.249682	0.657094	-1.37576	2.34075	-0.192217	-1.24867	-0.55477	0.645552	-0.687757
ENSG00000055163	0.319562	-1.63656	0.336229	0.353675	0.466349	0.356808	0.130464	0.709085	1.40832	1.0963	-1.33176	0.561103	-1.32201	-1.44756
ENSG00000055208	-1.20495	1.32021	-1.07229	-0.298317	-0.127106	-0.772639	0.163379	-0.392474	0.714687	0.500502	1.33165	0.457556	-1.86513	1.24493
ENSG00000055211	0.622534	-1.39113	-1.04755	0.634414	-0.34481	-0.212185	0.0736885	-0.0689976	2.01485	-0.514678	1.75861	-1.07026	0.183419	-0.63791
ENSG00000055332	-0.20475	1.30249	0.0573165	0.48585	0.0847413	0.268835	0.34175	0.885555	-0.1969	-0.107309	-0.42964	0.166658	-3.09587	0.441278
ENSG00000055483	0.243243	1.64615	-1.27814	0.61381	-0.142378	-0.340451	0.0250023	-0.319779	1.12266	-0.571108	0.171068	0.511846	-2.37219	0.690284
ENSG00000055609	0.409593	-2.03174	-0.0935545	1.20295	-0.766823	0.450446	1.0628	0.0548463	0.588765	0.827435	0.497375	-0.19902	-2.00166	-0.00141697
ENSG00000055917	0.359133	-0.106537	0.322236	0.337512	-0.373121	-0.00753029	-0.175252	-0.124304	0.541479	0.673462	0.50539	-3.22774	0.303809	0.97146
ENSG00000055950	0.00342961	-1.92337	0.399564	0.151624	0.53451	0.403847	-0.446641	0.479	-0.318012	-0.801928	-1.84992	1.42534	1.25011	0.692452
ENSG00000056050	0.297489	-1.04627	-0.7609	0.268459	0.67047	1.40357	0.680697	-0.545426	-1.04627	1.76247	1.07352	-0.66527	-1.04627	-1.04627
ENSG00000056097	0.678523	-2.65127	0.7024	-0.659724	0.237918	0.562609	0.626444	0.622716	-1.50311	0.715952	0.0441978	-0.00117264	-0.167107	0.791615
ENSG00000056277	-0.179282	-1.46036	1.27173	0.521308	-0.657238	-0.042773	-0.268497	-0.230536	0.912173	0.430525	-2.38262	1.07196	0.38427	0.629348
ENSG00000056558	0.651613	-0.551299	1.38945	-0.715902	-0.0774232	-0.728967	-0.787207	-0.787207	1.5801	0.103184	2.01762	-0.787207	-0.653112	-0.653633
ENSG00000056586	-1.15007	1.56397	0.217759	0.0423427	0.401647	0.231814	0.194512	-1.55249	0.443449	0.529933	-2.11191	0.229523	-0.251114	1.21063
ENSG00000056736	1.49081	-0.99648	-0.104674	-0.0719678	0.446119	0.535452	-0.479899	0.650256	-0.855505	2.35903	-0.51504	-0.675142	-0.786479	-0.99648
ENSG00000056972	0.509429	0.396616	-1.24074	0.545383	-0.361404	0.482261	0.482222	0.906481	1.54666	1.2976	-0.993811	-1.24074	-1.24074	-1.08923
ENSG00000056998	0.592255	-1.35813	-0.143196	0.787224	0.302184	-0.221406	-1.0183	0.612973	1.76587	0.144609	-0.515442	1.49232	-1.20523	-1.23573
ENSG00000057019	0.712453	-0.933957	-0.909523	0.958722	1.50259	-0.301429	1.223	0.567348	-0.343877	1.36386	-0.938104	-0.836504	-0.937161	-1.12742
ENSG00000057252	0.10992	1.49049	0.489802	-0.201854	0.816471	0.395001	0.258047	0.608526	-1.79292	0.161062	1.26367	-0.993272	-1.37093	-1.23401
ENSG00000057294	0.220661	0.834221	0.440406	0.152698	-0.115937	0.921975	-0.466748	0.660385	-0.332995	0.737739	-1.83164	-2.15267	1.31519	-0.38329
ENSG00000057608	-1.78746	1.50158	0.0339345	-0.437871	-0.20854	0.287757	-0.281753	-0.441941	-0.405599	0.881683	-0.733248	2.28503	-0.260276	-0.433297
ENSG00000057663	-0.175618	1.28256	1.40524	-0.441282	-0.0984574	0.572783	-0.0104245	-1.71077	0.852751	0.515834	-2.09194	0.454069	-0.560759	0.00601103
ENSG00000057704	2.05563	-0.505523	0.991248	0.545039	0.639003	-0.714398	-0.603114	-0.682131	-0.65334	-0.718643	1.73088	-0.432062	-0.826295	-0.826295
ENSG00000057757	0.655475	-0.962363	0.24171	-1.05117	0.568991	0.00154852	0.162694	-0.490587	-0.972686	-0.731285	0.0344667	1.35097	-1.11736	2.3096
ENSG00000057935	0.89903	-1.18685	-0.894309	0.243545	0.716128	-0.073117	1.31143	1.0981	-1.19869	1.55136	-1.16381	-0.181646	-1.11763	-0.00353894
ENSG00000058056	0.332226	-1.10325	0.408971	-1.15332	-0.735749	0.367684	-1.15014	0.179938	-0.621513	0.216213	-1.10655	1.68113	1.17373	1.51064
ENSG00000058063	-0.0256615	-0.893064	0.145161	0.408359	0.260677	-0.321483	0.864707	0.307561	0.872364	0.673937	-0.0158491	0.266635	-3.0716	0.528255
ENSG00000058085	0.371078	-2.05631	1.27002	0.954914	0.533661	0.141874	0.796355	0.424896	-0.105681	-0.0613585	-1.07892	0.69141	-0.0573548	-1.82459
ENSG00000058091	0.39352	-1.05318	1.587	-0.0610041	-0.760748	-0.911202	-1.10017	0.177359	-0.559972	-0.735095	1.2732	-0.835753	1.44391	1.14214
ENSG00000058262	0.430091	-2.90175	-0.974466	0.771752	0.409891	0.465107	-0.0861472	0.0990263	-0.348381	0.0638614	-0.240964	0.266724	1.2484	0.796854
ENSG00000058272	0.506382	-2.64215	0.955997	0.311407	-0.167667	0.322844	-0.644429	-0.305577	1.33503	-0.0898656	0.953359	-0.033516	0.550469	-1.05227
ENSG00000058453	1.07747	-1.18271	1.21538	-0.496789	-0.0967875	-0.682097	-0.95459	-0.627678	2.02543	0.491435	0.679554	-0.256215	0.226652	-1.41906
ENSG00000058600	1.02995	-0.21977	-1.99995	0.355117	0.460871	0.112038	-1.58143	1.04301	0.192592	-0.262015	-0.119002	0.709529	1.42191	-1.14286
ENSG00000058668	0.129305	1.14827	-0.915848	0.445006	-0.0774414	-0.00755805	-1.39181	-0.962343	1.40495	-1.33195	-1.12656	0.853456	0.507546	1.32498
ENSG00000058729	0.40376	0.0835779	0.421462	0.269246	-0.143529	0.412629	0.23336	1.38533	-0.073435	-0.418551	0.232232	1.30793	-1.99502	-2.11899
ENSG00000058799	0.156739	1.59108	0.00185292	-0.405631	1.23337	0.352746	0.0934534	-0.554698	-1.411	1.29271	-1.41329	-1.34785	0.820452	-0.40993
ENSG00000058804	-0.394722	1.593	-0.208686	-0.464131	0.686214	0.44962	0.493564	0.896583	0.285385	0.84067	-1.63965	-1.48314	0.496002	-1.55071
[truncated: 10,731 more rows]

## Sheet: Extended Data Fig. 5c
#Extended Data Figure 5c - Expression of genes for tumour C544 (n=8,326 genes from gene groups 1-3 with non-zero expression, scaled by gene)
[truncated: 8,328 more rows]

[truncated: 5 more sheets: Extended Data Fig. 5d, Extended Data Fig. 5e, Extended Data Fig. 5f, Extended Data Fig. 5g, Extended Data Fig. 5h]
