# Supplementary material for: Phenotypic plasticity and genetic control in colorectal cancer evolution
Source: Nature. 2022 Oct 26;611(7937):744–53. doi: 10.1038/s41586-022-05311-x (PMC9684078; doi:10.1038/s41586-022-05311-x)
Supplement: Supplementary file 17 — Source Data Extended Data Fig. 6. [file 41586_2022_5311_MOESM17_ESM.xlsx]

## Sheet: Extended Data Fig. 6a
EnsemblID	nonsilent_variant	synonymous_variant	nonsyn_sites	syn_sites	nonsynsites_SSB	synsites_SSB	dnds_SSB	pval_SSB	pval_SSB.adj	Hugo_symbol	lowCI	highCI	Sig
ENST00000269305	224	3	2577	831	2544.9	894.075	19.9239	2.3246e-17	1.55748e-15	TP53	8.41874	81.8543	TRUE
ENST00000256078	188	3	1261	353	923.795	290.774	15.0438	4.3255e-13	1.44904e-11	KRAS	6.35554	61.5069	TRUE
ENST00000263967	137	2	7119	2005	5426.5	1476.39	12.7578	9.69971e-09	2.16627e-07	PIK3CA	4.61974	75.2578	TRUE
ENST00000342988	56	1	3639	1111	2844.05	987.834	10.2253	3.37314e-05	0.000565001	SMAD4	2.69516	140.559	TRUE
ENST00000288602	55	2	4984	1597	4289.82	1493.51	6.71611	0.000118376	0.00158623	BRAF	2.33817	39.2378	TRUE
ENST00000281708	62	3	4674	1375	3540.02	1046.42	4.83177	0.00047114	0.00526107	FBXW7	1.92187	19.4449	TRUE
ENST00000303577	25	1	2344	769	2458.98	1280.83	7.01101	0.00108773	0.0104111	PCBP1	1.76575	96.1065	TRUE
ENST00000382041	23	20	13940	3855	11336.8	3859.03	0.420436	0.00146659	0.0122827	NIN	0.215262	0.712118	TRUE
ENST00000353533	20	0	2652	785	2199.19	992.097	10.0224	0.00266691	0.0178724	MAP2K4		Inf	TRUE
ENST00000369535	33	1	1258	367	956.682	324.87	6.10307	0.00266752	0.0178724	NRAS	1.53725	82.0219	TRUE
ENST00000327367	22	1	2815	863	2912.42	1456.32	6.0004	0.00318837	0.0194201	SMAD3	1.48375	81.6178	TRUE
ENST00000245479	19	2	3360	1054	4637.65	2791.68	4.14575	0.0079471	0.0443713	SOX9	1.33286	24.5427	TRUE
ENST00000399503	22	1	9853	3157	9070.4	3262.08	4.45605	0.016247	0.0837345	MAP3K1	1.06677	58.7058	TRUE
ENST00000402690	16	0	3042	942	2429.03	811.826	6.3475	0.0207521	0.0946103	SMAD2		Inf	TRUE
ENST00000267101	31	3	8790	2810	7465.82	2620.27	2.97001	0.0225393	0.0946103	ERBB3	1.1097	11.8584	TRUE
ENST00000278616	60	7	20256	5768	15266.6	4302.13	2.23851	0.0225935	0.0946103	ATM	1.10502	5.28162	TRUE
ENST00000349496	38	3	5115	1657	4341.12	1164.76	2.79894	0.0300421	0.118401	CTNNB1	1.05113	11.0024	FALSE
ENST00000297954	23	21	14720	5341	17549.9	9096.71	0.587348	0.0573056	0.213304	WNK2	0.314375	1.02526	FALSE
ENST00000394329	194	53	32859	10342	26970.6	9791.74	1.32282	0.0656418	0.231474	FAT4	0.981678	1.7992	FALSE
ENST00000584437	19	2	5049	1736	4501.06	1514.44	2.46426	0.098417	0.32186	RNF43	0.745369	13.7192	FALSE
ENST00000361445	42	8	16814	5247	15057.4	5346.27	1.76806	0.100881	0.32186	MTOR	0.875794	3.9685	FALSE
ENST00000257430	60	9	18672	5639	14706.1	3873.42	1.68033	0.110518	0.336579	APC	0.872297	3.53599	FALSE
ENST00000543371	28	8	3892	1301	4235.08	2211.74	1.73587	0.126661	0.362945	TCF7L2	0.834546	4.00514	FALSE
ENST00000307102	13	2	2605	799	2226.9	1023.02	2.32403	0.130242	0.362945	MAP2K1	0.674971	13.224	FALSE
ENST00000396946	31	21	7616	2351	8674.39	3865.19	0.673325	0.135427	0.362945	CARD11	0.37853	1.14333	FALSE
ENST00000330513	5	0	2572	929	2788.96	1182.34	3.11967	0.145418	0.363598	TGIF1		Inf	FALSE
ENST00000371953	19	2	2722	722	2043.22	602.65	2.20136	0.147579	0.363598	PTEN	0.654539	12.0235	FALSE
ENST00000442510	41	8	8708	2502	6357.37	2143.38	1.64701	0.151952	0.363598	PTPRC	0.811457	3.68159	FALSE
ENST00000544455	53	9	22770	6398	16636.9	4677.29	1.59004	0.157578	0.364059	BRCA2	0.817391	3.35439	FALSE
ENST00000234739	28	5	9391	3095	7659.14	2587.62	1.74329	0.181667	0.405722	BCL9	0.73136	4.89674	FALSE
ENST00000374695	32	22	28349	9885	30954.2	15003.5	0.717842	0.204623	0.431197	HSPG2	0.409836	1.21288	FALSE
ENST00000257566	13	3	4875	1623	6193.94	3147.76	1.90165	0.205945	0.431197	TBX3	0.627984	7.72502	FALSE
ENST00000358771	10	2	3266	1100	3282.42	1590.94	1.94895	0.237824	0.476321	SIRPA	0.53155	11.056	FALSE
ENST00000298047	121	57	30395	9420	25450	9936.13	0.831734	0.241715	0.476321	FAT3	0.605459	1.13462	FALSE
ENST00000371100	25	7	6803	2239	8557.56	3781.73	1.50599	0.281734	0.539319	GNAS	0.683264	3.64674	FALSE
ENST00000351677	18	4	3957	1128	3540.95	1321.93	1.54397	0.342591	0.637599	PTPN11	0.569668	4.95898	FALSE
ENST00000334801	19	6	9822	3309	9352.97	4350.06	1.40527	0.405435	0.734166	BCL9L	0.588639	3.68599	FALSE
ENST00000287647	12	6	9741	2921	7176.32	2438.94	0.725475	0.437188	0.761894	FANCD2	0.255411	1.80991	FALSE
ENST00000263102	5	1	3109	954	3255.6	1473.31	1.63137	0.443491	0.761894	CCDC6	0.264502	19.3714	FALSE
ENST00000381989	19	5	11433	3412	9010.51	3329.16	1.33667	0.497545	0.833388	PARP4	0.524687	3.75838	FALSE
ENST00000269571	23	8	8164	2734	7667.45	3431.94	1.25498	0.537862	0.859527	ERBB2	0.576235	2.87471	FALSE
ENST00000526495	32	8	12710	3753	10241.2	3262.45	1.24377	0.538808	0.859527	DICER1	0.587844	2.76329	FALSE
ENST00000285071	8	5	3842	1184	3854.15	1776.04	0.781084	0.591506	0.906006	FLCN	0.241554	2.25185	FALSE
ENST00000216181	40	14	13006	3839	14638.2	6041.86	1.16732	0.594989	0.906006	MYH9	0.64214	2.16612	FALSE
ENST00000451590	3	2	1246	389	1372.03	593.597	0.765974	0.633113	0.924214	HRAS	0.108693	3.88209	FALSE
ENST00000220849	6	1	2991	824	2474.01	685.261	1.33095	0.634535	0.924214	EIF3E	0.200344	13.815	FALSE
ENST00000324856	16	6	14936	4862	14157.2	6531.74	1.19742	0.664459	0.930975	ARID1A	0.481658	3.1432	FALSE
ENST00000262189	52	18	32249	9942	25364.5	7805.79	0.894882	0.666967	0.930975	KMT2C	0.520507	1.51878	FALSE
ENST00000228862	7	2	4362	1365	3887.07	1503.55	1.23589	0.704482	0.937772	DUSP16	0.281542	6.51538	FALSE
ENST00000346085	30	14	14848	4629	15735.9	8280.45	1.1191	0.710439	0.937772	ARID1B	0.59827	2.12553	FALSE
ENST00000396573	50	24	9807	2886	9142.71	4035.54	0.922788	0.735553	0.937772	GRIN2A	0.566052	1.49429	FALSE
ENST00000241416	15	4	3400	990	2425.42	780.069	1.16487	0.738782	0.937772	ACVR2A	0.401575	3.62862	FALSE
ENST00000275493	15	8	8049	2412	7502.74	3470.84	0.882126	0.745008	0.937772	EGFR	0.368119	2.04445	FALSE
ENST00000336596	29	11	6513	1961	5119.95	1746.5	0.9077	0.764293	0.937772	EPHA3	0.450302	1.79739	FALSE
ENST00000574788	17	5	9321	2771	7726.31	2615.8	1.12591	0.78192	0.937772	USP6	0.425133	3.1183	FALSE
ENST00000358273	28	10	18792	5660	14430.2	4678.44	0.916177	0.792786	0.937772	NF1	0.441333	1.86782	FALSE
ENST00000389484	133	42	30837	8492	23548	7781.13	1.04531	0.797806	0.937772	LRP1B	0.740403	1.47907	FALSE
ENST00000405201	37	19	16294	5576	19758.5	9563.59	0.945445	0.833999	0.957257	NCOR2	0.542395	1.63818	FALSE
ENST00000359013	13	5	3968	1157	3524.71	1470.33	1.07049	0.877335	0.957257	TGFBR2	0.387391	3.03896	FALSE
ENST00000400445	70	23	19450	5922	15531.9	4935.79	0.968538	0.889531	0.957257	NBEA	0.604555	1.54771	FALSE
ENST00000429416	30	13	10858	3397	13057.2	5923.95	1.04362	0.890027	0.957257	SMARCA4	0.546546	2.00599	FALSE
ENST00000421745	61	19	31652	10087	24170.3	7797.06	1.03389	0.893849	0.957257	BIRC6	0.619281	1.73235	FALSE
ENST00000263253	26	9	16004	4846	12746.5	4228.09	0.962437	0.912218	0.957257	EP300	0.449431	2.04383	FALSE
ENST00000322088	13	6	3825	1302	3981.81	1742.81	0.955715	0.914395	0.957257	PPP2R1A	0.361075	2.49233	FALSE
ENST00000381588	15	4	4487	1392	4109.97	1052.18	0.968018	0.942199	0.960801	RNF6	0.319369	2.88991	FALSE
ENST00000372037	7	2	3506	1044	3104.53	935.019	1.03608	0.947577	0.960801	BMPR1A	0.219359	5.07315	FALSE
ENST00000543571	16	4	7489	2221	6103.72	1568.43	1.02228	0.960801	0.960801	LATS1	0.344171	3.07256	FALSE

## Sheet: Extended Data Fig. 6b
EnsemblID	nonsilent_variant	synonymous_variant	nonsyn_sites	syn_sites	nonsynsites_SSB	synsites_SSB	dnds_SSB	pval_SSB	pval_SSB.adj	Hugo_symbol	lowCI	highCI	Sig
ENST00000257430	338	9	1285	5639	1488.54	3735.43	84.9195	6.7383e-178	4.51466e-176	APC	48.7228	182.147	TRUE
ENST00000269305	40	3	138	831	161.138	735.051	45.8661	1.36864e-37	4.58495e-36	TP53	18.9402	193.436	TRUE
ENST00000245479	10	2	176	1054	152.869	2143.82	47.0798	1.62962e-26	3.63949e-25	SOX9	15.3898	315.638	TRUE
ENST00000324856	19	6	776	4862	718.885	5329.96	20.2671	3.90766e-23	6.54533e-22	ARID1A	9.39436	58.5357	TRUE
ENST00000330513	5	0	117	929	96.2246	1022.12	54.1111	3.15204e-13	4.22373e-12	TGIF1		Inf	TRUE
ENST00000281708	25	3	323	1375	409.323	956.699	14.8579	7.27608e-12	8.12496e-11	FBXW7	5.90124	64.1063	TRUE
ENST00000402690	13	0	228	942	271.618	754.693	37.1206	1.85477e-09	1.77528e-08	SMAD2		Inf	TRUE
ENST00000543371	10	8	234	1301	229.967	1765.68	8.64219	4.89789e-09	4.10199e-08	TCF7L2	3.80825	24.0054	TRUE
ENST00000353533	5	0	163	785	163.232	841.098	26.7639	3.85835e-07	2.79707e-06	MAP2K4		Inf	TRUE
ENST00000278616	19	7	1489	5768	1596.69	4036.04	6.12844	4.17474e-07	2.79707e-06	ATM	2.88832	16.2858	TRUE
ENST00000399503	5	1	607	3157	580.355	2814.35	12.6234	1.63491e-05	9.23509e-05	MAP3K1	2.83227	207.008	TRUE
ENST00000371953	12	2	192	722	244.232	518.71	8.82869	1.65405e-05	9.23509e-05	PTEN	2.86313	56.4714	TRUE
ENST00000228862	6	2	267	1365	279.724	1273.5	9.43871	2.73029e-05	0.000140715	DUSP16	2.7601	67.2104	TRUE
ENST00000327367	3	1	156	863	141.48	1168.5	12.8887	3.5215e-05	0.000168529	SMAD3	2.57161	235.793	TRUE
ENST00000342988	5	1	227	1111	225.043	861.593	10.0714	0.000153463	0.000685466	SMAD4	2.23617	162.804	TRUE
ENST00000257566	2	3	198	1623	147.663	2494.43	8.69639	0.000808864	0.00338712	TBX3	1.87718	66.7112	TRUE
ENST00000241416	8	4	236	990	235.347	703.272	4.98119	0.0008868	0.00349503	ACVR2A	1.8084	19.6403	TRUE
ENST00000263102	3	1	212	954	247.74	1177.38	7.6287	0.00236055	0.0087865	CCDC6	1.48167	136.323	TRUE
ENST00000389484	23	42	2071	8492	1957.19	7220.27	1.99649	0.00565563	0.0199435	LRP1B	1.21747	3.34977	TRUE
ENST00000346085	5	14	773	4629	657.173	6603.49	3.41611	0.00871807	0.0292055	ARID1B	1.29413	9.92441	TRUE
ENST00000234739	4	5	357	3095	416.957	2278.83	3.81025	0.0162094	0.0517157	BCL9	1.17547	16.1997	TRUE
ENST00000584437	3	2	271	1736	369.413	1295.03	3.83897	0.0419221	0.127672	RNF43	0.879002	31.3363	FALSE
ENST00000358273	7	10	1108	5660	1138.35	4230.33	2.45575	0.0439379	0.127993	NF1	0.99144	6.81656	FALSE
ENST00000382041	2	20	1024	3855	1152.97	3223.1	0.313854	0.0661546	0.180273	NIN	0.0653658	1.19419	FALSE
ENST00000544455	7	9	1603	6398	1433.92	4480.59	2.2873	0.0686673	0.180273	BRCA2	0.906067	6.51269	FALSE
ENST00000359013	3	5	212	1157	201.819	1164.73	3.05225	0.0699566	0.180273	TGFBR2	0.828569	14.3533	FALSE
ENST00000334801	2	6	369	3309	325.34	3468.86	3.18921	0.0970617	0.240857	BCL9L	0.716854	17.523	FALSE
ENST00000263253	5	9	885	4846	927.664	3728.34	2.10953	0.1391	0.332846	EP300	0.749126	6.64425	FALSE
ENST00000298047	6	57	1495	9420	1516.34	8128.57	0.571793	0.176549	0.40789	FAT3	0.24355	1.30598	FALSE
ENST00000421745	8	19	1983	10087	1796.42	7334.15	1.68306	0.1932	0.431481	BIRC6	0.753288	3.91949	FALSE
ENST00000405201	0	19	765	5576	616.829	7436.26	0.05	0.209334	0.452431	NCOR2	0		FALSE
ENST00000288602	2	2	322	1597	438.898	1338.53	2.3665	0.240502	0.487212	BRAF	0.429564	21.5861	FALSE
ENST00000394329	16	53	1637	10342	1841.55	8504.79	1.38689	0.241854	0.487212	FAT4	0.798476	2.43229	FALSE
ENST00000429416	0	13	577	3397	458.643	4624.43	0.0714286	0.256174	0.487212	SMARCA4	0		FALSE
ENST00000381989	0	5	680	3412	731.007	2887.01	0.166667	0.260513	0.487212	PARP4	0		FALSE
ENST00000262189	9	18	2017	9942	2251.92	7093.26	1.54468	0.261785	0.487212	KMT2C	0.708229	3.50016	FALSE
ENST00000269571	0	8	406	2734	410.591	2796.11	0.111111	0.278427	0.499996	ERBB2	0		FALSE
ENST00000351677	0	4	261	1128	315.591	1097.85	0.2	0.28358	0.499996	PTPN11	0		FALSE
ENST00000275493	0	8	438	2412	369.227	2791.66	0.111111	0.303652	0.517051	EGFR	0		FALSE
ENST00000349496	2	3	266	1657	302.482	1114.56	2.09236	0.308687	0.517051	CTNNB1	0.410458	14.6309	FALSE
ENST00000256078	0	3	96	353	84.2503	258.201	0.25	0.322472	0.526967	KRAS	0		FALSE
ENST00000372037	0	2	247	1044	358.409	814.251	0.333333	0.348108	0.555316	BMPR1A	0		FALSE
ENST00000267101	0	3	487	2810	612.002	2322.17	0.25	0.373906	0.582598	ERBB3	0		FALSE
ENST00000400445	10	23	1151	5922	1416.57	4503.1	1.3662	0.390843	0.595148	NBEA	0.658962	2.89607	FALSE
ENST00000220849	1	1	199	824	202.336	624.273	2.04266	0.401202	0.595403	EIF3E	0.192332	49.1652	FALSE
ENST00000285071	0	5	194	1184	187.48	1418.6	0.166667	0.416281	0.595403	FLCN	0		FALSE
ENST00000322088	0	6	183	1302	144.003	1326.31	0.142857	0.419596	0.595403	PPP2R1A	0		FALSE
ENST00000381588	4	4	295	1392	597.313	1038.96	1.59151	0.427869	0.595403	RNF6	0.43589	6.93102	FALSE
ENST00000543571	3	4	469	2221	602.218	1444.47	1.63915	0.435444	0.595403	LATS1	0.403064	8.01339	FALSE
ENST00000287647	3	6	586	2921	645.478	2164.89	1.58026	0.459725	0.616032	FANCD2	0.419764	6.68498	FALSE
ENST00000361445	3	8	889	5247	995.205	4311.23	1.55511	0.469226	0.616434	MTOR	0.431178	6.111	FALSE
ENST00000526495	4	8	844	3753	962.342	2911.9	1.45593	0.495891	0.638937	DICER1	0.456041	5.01217	FALSE
ENST00000374695	3	22	1294	9885	1145.25	12037.5	1.41444	0.556506	0.70202	HSPG2	0.4291	4.7799	FALSE
ENST00000369535	0	1	85	367	84.2173	264.287	0.5	0.572415	0.70202	NRAS	0		FALSE
ENST00000307102	0	2	142	799	124.669	798.445	0.333333	0.576285	0.70202	MAP2K1	0		FALSE
ENST00000396946	2	21	428	2351	413.849	2986.82	0.701561	0.610331	0.730217	CARD11	0.161154	2.9195	FALSE
ENST00000358771	0	2	179	1100	138.654	1243.71	0.333333	0.636788	0.736618	SIRPA	0		FALSE
ENST00000396573	2	24	492	2886	385.946	3280.33	0.719956	0.637669	0.736618	GRIN2A	0.167362	2.98386	FALSE
ENST00000297954	1	21	621	5341	533.706	7111.55	0.65113	0.653955	0.742627	WNK2	0.0852115	4.70852	FALSE
ENST00000451590	0	2	75	389	41.8102	447.015	0.333333	0.665372	0.742998	HRAS	0		FALSE
ENST00000442510	3	8	553	2502	546.381	1883.49	1.26018	0.703746	0.772967	PTPRC	0.343336	4.85459	FALSE
ENST00000303577	0	1	100	769	66.1993	1012.9	0.5	0.798222	0.862595	PCBP1	0		FALSE
ENST00000336596	3	11	382	1961	463.951	1487.39	0.884812	0.836538	0.874896	EPHA3	0.244313	3.11981	FALSE
ENST00000574788	1	5	571	2771	557.57	2258.43	0.841749	0.847268	0.874896	USP6	0.0945427	6.92271	FALSE
ENST00000371100	1	7	300	2239	350.287	3005.36	1.19746	0.84878	0.874896	GNAS	0.150454	9.93474	FALSE
ENST00000216181	2	14	804	3839	580.492	4504.98	1.10142	0.891412	0.904918	MYH9	0.251935	4.86414	FALSE
ENST00000263967	1	2	497	2005	828.988	1437.03	0.911159	0.906961	0.906961	PIK3CA	0.0785713	9.55146	FALSE
